# Supplementary material for: Crystal structures, Hirshfeld atom refinements and Hirshfeld surface analyses of tris­(4,5-di­hydro­furan-2-yl)methyl­silane and tris­(4,5-di­hydro­furan-2-yl)phenyl­silane
Source: Acta Crystallogr E Crystallogr Commun. 2020 Aug 28;76(Pt 9):1514–9. doi: 10.1107/S2056989020011470 (PMC7472748; doi:10.1107/S2056989020011470)
Supplement: Supplementary file 1 [file e-76-01514-sup1.cif]

##############################################################################
#                                                                            #
# This CIF contains the data in a paper accepted for publication in          #
# Acta Crystallographica Section E. It conforms to the requirements of       #
# Notes for Authors for Acta Crystallographica Section E, and has been       #
# peer reviewed under the auspices of the IUCr Commission on Journals.       #
#                                                                            #
# Full details of the Crystallographic Information File format               #
# are given in the paper "The Crystallographic Information File (CIF):       #
# a New Standard Archive File for Crystallography" by S. R. Hall, F. H.      #
# Allen and I. D. Brown [Acta Cryst. (1991), A47, 655-685].                  #
#                                                                            #
# The current version of the core CIF dictionary is obtainable from          #
# ftp://ftp.iucr.org/pub/cif_core.dic.                                       #
#                                                                            #
# Software is freely available for graphical display of the structure(s)     #
# in this CIF. For information consult the CIF software page                 #
# http://www.iucr.org/resources/cif/software.                                #
#                                                                            #
# This file may be used for bona fide research purposes within the           #
# scientific community so long as proper attribution is given to the journal # 
# article from which it was obtained.                                        #
#                                                                            #
##############################################################################
data_1
_audit_creation_method
;
Olex2 1.3
(compiled 2020.02.04 svn.rd84adfe8 for OlexSys, GUI svn.r6032)
;
_journal_data_validation_number     ?
_journal_date_recd_electronic     2020-05-12
_journal_date_accepted     2020-08-21
_journal_name_full     'Acta Crystallographica, Section E'
_journal_year     2020
_journal_volume     76
_journal_issue      9
_journal_page_first     1514
_journal_page_last     1519
_journal_paper_category     GO
_journal_paper_doi     10.1107/S2056989020011470
_journal_coeditor_code     WM5561
_publ_contact_author     ?
_publ_contact_author_name     'Carsten Strohmann'
_publ_contact_author_address
;
Technische Universit\"at Dortmund
Fakult\"at Chemie und Chemische Biologie
Otto-Hahn-Stra\&se 6
44227 Dortmund
Deutschland
;
_publ_contact_author_email     'carsten.strohmann@tu-dortmund.de'
_publ_contact_author_fax     ?
_publ_contact_author_phone     ?
_publ_section_title
;
Crystal structures, Hirshfeld atom refinements and Hirshfeld surface analyses of
tris(4,5-dihydrofuran-2-yl)methylsilane and
tris(4,5-dihydrofuran-2-yl)phenylsilane
;
_publ_section_title_footnote     .
loop_
    _publ_author_name
    _publ_author_footnote
    _publ_author_address
    'Krupp, Anna' .
;
Technische Universit\"at Dortmund
Fakult\"at Chemie und Chemische Biologie
Otto-Hahn-Strasse 6
44227 Dortmund
Germany
;
    'Barth, Eva Rebecca' .
;
Technische Universit\"at Dortmund
Fakult\"at Chemie und Chemische Biologie
Otto-Hahn-Strasse 6
44227 Dortmund
Germany
;
    'Seymen, Rana' .
;
Technische Universit\"at Dortmund
Fakult\"at Chemie und Chemische Biologie
Otto-Hahn-Strasse 6
44227 Dortmund
Germany
;
    'Strohmann, Carsten' .
;
Technische Universit\"at Dortmund
Fakult\"at Chemie und Chemische Biologie
Otto-Hahn-Strasse 6
44227 Dortmund
Germany
;
_publ_section_synopsis
;
The crystal structures of tris(4,5-dihydrofuran-2-yl)methylsilane (<b>1</b>)
and -phenylsilane (<b>2</b>) display weak intermolecular C---H...O
hydrogen-bonding interactions, which were analysed using Hirshfeld surface
analysis. Futhermore, the crystal structures of (<b>1</b>) and (<b>2</b>) were
refined using independent atom model (IAM) and Hirshfeld atom refinement (HAR)
approaches
;
_chemical_name_systematic
;
Tris(4,5-dihydrofuran-2-yl)methylsilane
;
_chemical_name_common     ?
_chemical_formula_moiety     'C13 H18 O3 Si'
_chemical_formula_sum     'C13 H18 O3 Si'
_chemical_formula_iupac     'C13 H18 O3 Si'
_chemical_formula_weight     250.36
_chemical_melting_point     ?
_space_group_crystal_system     monoclinic
_space_group_name_H-M_alt     'P 1 21/n 1'
_space_group_name_Hall     '-P 2yn'
loop_
    _space_group_symop_operation_xyz
    'x, y, z'
    '-x+1/2, y+1/2, -z+1/2'
    '-x, -y, -z'
    'x-1/2, -y-1/2, z-1/2'
_cell_length_a     7.9801(4)
_cell_length_b     12.2381(5)
_cell_length_c     13.3712(7)
_cell_angle_alpha     90
_cell_angle_beta     90.134(2)
_cell_angle_gamma     90
_cell_volume     1305.84(11)
_cell_formula_units_Z     4
_cell_measurement_reflns_used     9906
_cell_measurement_theta_min     2.26
_cell_measurement_theta_max     36.26
_cell_measurement_temperature     100.00
_exptl_crystal_description     block
_exptl_crystal_colour     colourless
_exptl_crystal_size_max     0.388
_exptl_crystal_size_mid     0.142
_exptl_crystal_size_min     0.072
_exptl_crystal_density_diffrn     1.273
_exptl_crystal_density_meas     ?
_exptl_crystal_density_method     ?
_exptl_crystal_F_000     536
_exptl_absorpt_coefficient_mu     0.174
_exptl_absorpt_correction_type     multi-scan
_exptl_absorpt_process_details
;
(SADABS; Bruker, 2016)
;
_exptl_absorpt_correction_T_min     0.5360
_exptl_absorpt_correction_T_max     0.5668
_diffrn_ambient_temperature     100.00
_diffrn_source     'microfocus sealed X-ray tube'
_diffrn_source_power     0.05
_diffrn_source_voltage     50.0
_diffrn_source_current     1.0
_diffrn_radiation_type     MoK\a
_diffrn_radiation_wavelength     0.71073
_diffrn_radiation_monochromator     'HELIOS mirror optics'
_diffrn_measurement_device_type     'Bruker D8 Venture'
_diffrn_measurement_device     'four-circle diffractometer'
_diffrn_measurement_method     '\w and \f scans'
_diffrn_detector     'Bruker D8 VENTURE area detector'
_diffrn_detector_area_resol_mean     10.4167
_diffrn_reflns_number     51391
_diffrn_reflns_av_R_equivalents     0.0338
_diffrn_reflns_av_unetI/netI     0.0193
_diffrn_reflns_theta_min     2.256
_diffrn_reflns_theta_max     34.982
_diffrn_reflns_theta_full     25.242
_diffrn_measured_fraction_theta_max     1.000
_diffrn_measured_fraction_theta_full     1.000
_diffrn_reflns_limit_h_min     -12
_diffrn_reflns_limit_h_max     12
_diffrn_reflns_limit_k_min     -19
_diffrn_reflns_limit_k_max     19
_diffrn_reflns_limit_l_min     -21
_diffrn_reflns_limit_l_max     21
_diffrn_standards_number     0
_diffrn_radiation_probe     x-ray
_refine_special_details     ?
_reflns_number_total     5737
_reflns_number_gt     4936
_reflns_threshold_expression     'I > 2\s(I)'
_refine_ls_structure_factor_coef     Fsqd
_refine_ls_matrix_type     full
_refine_ls_R_factor_all     0.0416
_refine_ls_R_factor_gt     0.0346
_refine_ls_wR_factor_gt     0.0961
_refine_ls_wR_factor_ref     0.1011
_refine_ls_goodness_of_fit_ref     1.058
_refine_ls_restrained_S_all     1.058
_refine_ls_number_reflns     5737
_refine_ls_number_parameters     175
_refine_ls_number_restraints     0
_refine_ls_hydrogen_treatment     mixed
_refine_ls_weighting_scheme     calc
_refine_ls_weighting_details
              'w=1/[\s^2^(Fo^2^)+(0.0480P)^2^+0.3601P] where P=(Fo^2^+2Fc^2^)/3'
_atom_sites_solution_hydrogens     mixed
_atom_sites_solution_primary     iterative
_atom_sites_solution_secondary     difmap
_refine_ls_shift/su_max     0.001
_refine_ls_shift/su_mean     0.000
_refine_diff_density_max     0.546
_refine_diff_density_min     -0.214
_refine_ls_extinction_method     none
_refine_ls_extinction_coef     .
loop_
    _atom_type_symbol
    _atom_type_description
    _atom_type_scat_dispersion_real
    _atom_type_scat_dispersion_imag
    _atom_type_scat_source
    'C' 'C' 0.0033 0.0016
                         'International Tables Vol C Tables 4.2.6.8 and 6.1.1.4'
    'H' 'H' 0.0000 0.0000
                         'International Tables Vol C Tables 4.2.6.8 and 6.1.1.4'
    'O' 'O' 0.0106 0.0060
                         'International Tables Vol C Tables 4.2.6.8 and 6.1.1.4'
    'Si' 'Si' 0.0817 0.0704
                         'International Tables Vol C Tables 4.2.6.8 and 6.1.1.4'
_computing_data_collection
;
APEX2 (Bruker, 2018)
;
_computing_cell_refinement
;
SAINT (Bruker, 2016)
;
_computing_data_reduction
;
SAINT (Bruker, 2016)
;
_computing_structure_solution
;
SHELXT (Sheldrick, 2015a)
;
_computing_structure_refinement
;
SHELXL (Sheldrick, 2015b)
;
_computing_molecular_graphics
;
<i>OLEX2</i> (Dolomanov <i>et al.</i>,  2009) and Mercury (Macrae <i>et
al.</i>,  2020)
;
_computing_publication_material
;
publCIF (Westrip, 2010)
;
loop_
    _atom_site_type_symbol
    _atom_site_label
    _atom_site_fract_x
    _atom_site_fract_y
    _atom_site_fract_z
    _atom_site_U_iso_or_equiv
    _atom_site_adp_type
    _atom_site_calc_flag
    _atom_site_occupancy
    _atom_site_disorder_assembly
    _atom_site_disorder_group
    Si Si1 0.18345(3) 0.59411(2) 0.25638(2) 0.01471(6) Uani d 1 . .
    O O1 0.35857(8) 0.66915(6) 0.09264(5) 0.02745(14) Uani d 1 . .
    O O2 0.27937(10) 0.62127(6) 0.45636(5) 0.02791(14) Uani d 1 . .
    O O3 -0.09090(9) 0.45569(7) 0.22765(6) 0.02990(15) Uani d 1 . .
    C C5 0.23012(9) 0.54481(6) 0.38536(6) 0.01714(13) Uani d 1 . .
    C C9 0.06571(10) 0.48340(6) 0.19167(6) 0.01715(13) Uani d 1 . .
    C C1 0.37989(10) 0.61563(7) 0.18350(6) 0.01739(13) Uani d 1 . .
    C C6 0.21595(12) 0.44438(7) 0.42270(7) 0.02353(16) Uani d 1 . .
    C C2 0.53927(11) 0.59006(9) 0.20150(6) 0.02569(18) Uani d 1 . .
    H H2 0.578431 0.552875 0.259375 0.031 Uiso calc 1 . .
    C C4 0.51776(11) 0.66560(9) 0.04067(7) 0.02635(17) Uani d 1 . .
    H H4A 0.546606 0.738778 0.014252 0.032 Uiso calc 1 . .
    H H4B 0.512329 0.613546 -0.015913 0.032 Uiso calc 1 . .
    C C13 0.06191(11) 0.72335(7) 0.25968(7) 0.02361(16) Uani d 1 . .
    H H13A -0.045763 0.710554 0.292773 0.035 Uiso calc 1 . .
    H H13B 0.042121 0.748958 0.191220 0.035 Uiso calc 1 . .
    H H13C 0.125193 0.778791 0.296792 0.035 Uiso calc 1 . .
    C C10 0.11013(13) 0.42563(8) 0.11202(8) 0.02825(18) Uani d 1 . .
    H H10 0.213876 0.432901 0.077964 0.034 Uiso calc 1 . .
    C C7 0.26064(14) 0.44446(9) 0.53240(7) 0.02880(19) Uani d 1 . .
    H H7A 0.365266 0.403255 0.545241 0.035 Uiso calc 1 . .
    H H7B 0.169216 0.413336 0.573425 0.035 Uiso calc 1 . .
    C C11 -0.02632(16) 0.34719(9) 0.08321(10) 0.0370(2) Uani d 1 . .
    C C3 0.64834(11) 0.62855(10) 0.11701(7) 0.0310(2) Uani d 1 . .
    H H3A 0.718425 0.568501 0.090423 0.037 Uiso calc 1 . .
    H H3B 0.721462 0.689775 0.138009 0.037 Uiso calc 1 . .
    C C8 0.28359(15) 0.56597(9) 0.55268(7) 0.03038(19) Uani d 1 . .
    C C12 -0.14684(16) 0.36115(9) 0.16999(10) 0.0395(3) Uani d 1 . .
    H H12A -0.262120 0.373096 0.144753 0.047 Uiso calc 1 . .
    H H12B -0.146562 0.294897 0.212480 0.047 Uiso calc 1 . .
    H H6 0.1832(19) 0.3836(12) 0.3884(11) 0.035(4) Uiso d 1 . .
    H H8A 0.1907(19) 0.5968(12) 0.5948(11) 0.035(4) Uiso d 1 . .
    H H11A 0.015(2) 0.2753(16) 0.0766(12) 0.053(5) Uiso d 1 . .
    H H8B 0.392(2) 0.5853(13) 0.5845(12) 0.042(4) Uiso d 1 . .
    H H11B -0.076(2) 0.3644(14) 0.0192(13) 0.047(4) Uiso d 1 . .
loop_
    _atom_site_aniso_label
    _atom_site_aniso_U_11
    _atom_site_aniso_U_22
    _atom_site_aniso_U_33
    _atom_site_aniso_U_12
    _atom_site_aniso_U_13
    _atom_site_aniso_U_23
    Si1 0.01370(9) 0.01620(10) 0.01424(9) 0.00092(6) 0.00108(7) -0.00036(6)
    O1 0.0200(3) 0.0374(4) 0.0249(3) 0.0039(2) 0.0039(2) 0.0152(3)
    O2 0.0421(4) 0.0257(3) 0.0159(3) -0.0068(3) -0.0033(3) -0.0018(2)
    O3 0.0213(3) 0.0398(4) 0.0286(3) -0.0118(3) 0.0024(2) -0.0029(3)
    C5 0.0158(3) 0.0207(3) 0.0149(3) 0.0010(2) 0.0013(2) -0.0010(2)
    C9 0.0165(3) 0.0180(3) 0.0169(3) -0.0002(2) -0.0007(2) 0.0012(2)
    C1 0.0163(3) 0.0204(3) 0.0154(3) -0.0006(2) 0.0012(2) 0.0017(2)
    C6 0.0299(4) 0.0217(4) 0.0190(3) 0.0017(3) 0.0001(3) 0.0010(3)
    C2 0.0161(3) 0.0447(5) 0.0162(3) 0.0010(3) 0.0006(3) 0.0068(3)
    C4 0.0208(4) 0.0371(5) 0.0211(4) -0.0031(3) 0.0030(3) 0.0080(3)
    C13 0.0232(4) 0.0205(3) 0.0271(4) 0.0054(3) 0.0017(3) -0.0009(3)
    C10 0.0278(4) 0.0302(4) 0.0267(4) 0.0011(3) -0.0006(3) -0.0112(3)
    C7 0.0354(5) 0.0320(4) 0.0190(4) 0.0062(4) 0.0005(3) 0.0060(3)
    C11 0.0436(6) 0.0244(4) 0.0428(6) 0.0007(4) -0.0175(5) -0.0110(4)
    C3 0.0160(3) 0.0553(6) 0.0218(4) -0.0025(4) 0.0017(3) 0.0088(4)
    C8 0.0380(5) 0.0382(5) 0.0149(3) -0.0043(4) -0.0022(3) 0.0001(3)
    C12 0.0399(6) 0.0301(5) 0.0486(7) -0.0174(4) -0.0110(5) 0.0057(4)
_geom_special_details
;
 All esds (except the esd in the dihedral angle between two l.s. planes)
 are estimated using the full covariance matrix.  The cell esds are taken
 into account individually in the estimation of esds in distances, angles
 and torsion angles; correlations between esds in cell parameters are only
 used when they are defined by crystal symmetry.  An approximate (isotropic)
 treatment of cell esds is used for estimating esds involving l.s. planes.
;
loop_
    _geom_bond_atom_site_label_1
    _geom_bond_atom_site_label_2
    _geom_bond_site_symmetry_2
    _geom_bond_distance
    _geom_bond_publ_flag
    Si1 C5 . 1.8640(8) ?
    Si1 C9 . 1.8610(8) ?
    Si1 C1 . 1.8664(8) ?
    Si1 C13 . 1.8559(9) ?
    O1 C1 . 1.3904(10) ?
    O1 C4 . 1.4500(11) ?
    O2 C5 . 1.3892(10) ?
    O2 C8 . 1.4552(12) ?
    O3 C9 . 1.3825(10) ?
    O3 C12 . 1.4596(13) ?
    C5 C6 . 1.3315(12) ?
    C9 C10 . 1.3273(12) ?
    C1 C2 . 1.3312(11) ?
    C6 C7 . 1.5088(13) ?
    C6 H6 . 0.912(15) ?
    C2 H2 . 0.9500 ?
    C2 C3 . 1.5034(13) ?
    C4 H4A . 0.9900 ?
    C4 H4B . 0.9900 ?
    C4 C3 . 1.5259(13) ?
    C13 H13A . 0.9800 ?
    C13 H13B . 0.9800 ?
    C13 H13C . 0.9800 ?
    C10 H10 . 0.9500 ?
    C10 C11 . 1.5011(15) ?
    C7 H7A . 0.9900 ?
    C7 H7B . 0.9900 ?
    C7 C8 . 1.5226(16) ?
    C11 C12 . 1.519(2) ?
    C11 H11A . 0.944(19) ?
    C11 H11B . 0.966(18) ?
    C3 H3A . 0.9900 ?
    C3 H3B . 0.9900 ?
    C8 H8A . 1.005(16) ?
    C8 H8B . 0.995(17) ?
    C12 H12A . 0.9900 ?
    C12 H12B . 0.9900 ?
loop_
    _geom_angle_atom_site_label_1
    _geom_angle_atom_site_label_2
    _geom_angle_atom_site_label_3
    _geom_angle_site_symmetry_1
    _geom_angle_site_symmetry_3
    _geom_angle
    _geom_angle_publ_flag
    C5 Si1 C1 . . 111.25(4) ?
    C9 Si1 C5 . . 107.10(4) ?
    C9 Si1 C1 . . 106.48(4) ?
    C13 Si1 C5 . . 110.92(4) ?
    C13 Si1 C9 . . 111.61(4) ?
    C13 Si1 C1 . . 109.38(4) ?
    C1 O1 C4 . . 107.40(6) ?
    C5 O2 C8 . . 107.31(7) ?
    C9 O3 C12 . . 106.64(8) ?
    O2 C5 Si1 . . 118.03(6) ?
    C6 C5 Si1 . . 128.96(6) ?
    C6 C5 O2 . . 112.93(7) ?
    O3 C9 Si1 . . 118.21(6) ?
    C10 C9 Si1 . . 128.71(7) ?
    C10 C9 O3 . . 113.07(8) ?
    O1 C1 Si1 . . 114.93(6) ?
    C2 C1 Si1 . . 132.51(6) ?
    C2 C1 O1 . . 112.56(7) ?
    C5 C6 C7 . . 110.11(8) ?
    C5 C6 H6 . . 126.0(10) ?
    C7 C6 H6 . . 123.9(10) ?
    C1 C2 H2 . . 124.9 ?
    C1 C2 C3 . . 110.19(8) ?
    C3 C2 H2 . . 124.9 ?
    O1 C4 H4A . . 110.4 ?
    O1 C4 H4B . . 110.4 ?
    O1 C4 C3 . . 106.62(7) ?
    H4A C4 H4B . . 108.6 ?
    C3 C4 H4A . . 110.4 ?
    C3 C4 H4B . . 110.4 ?
    Si1 C13 H13A . . 109.5 ?
    Si1 C13 H13B . . 109.5 ?
    Si1 C13 H13C . . 109.5 ?
    H13A C13 H13B . . 109.5 ?
    H13A C13 H13C . . 109.5 ?
    H13B C13 H13C . . 109.5 ?
    C9 C10 H10 . . 124.7 ?
    C9 C10 C11 . . 110.59(9) ?
    C11 C10 H10 . . 124.7 ?
    C6 C7 H7A . . 111.4 ?
    C6 C7 H7B . . 111.4 ?
    C6 C7 C8 . . 101.64(7) ?
    H7A C7 H7B . . 109.3 ?
    C8 C7 H7A . . 111.4 ?
    C8 C7 H7B . . 111.4 ?
    C10 C11 C12 . . 101.09(8) ?
    C10 C11 H11A . . 111.5(11) ?
    C10 C11 H11B . . 112.6(10) ?
    C12 C11 H11A . . 113.5(10) ?
    C12 C11 H11B . . 113.2(10) ?
    H11A C11 H11B . . 105.3(14) ?
    C2 C3 C4 . . 101.55(7) ?
    C2 C3 H3A . . 111.5 ?
    C2 C3 H3B . . 111.5 ?
    C4 C3 H3A . . 111.5 ?
    C4 C3 H3B . . 111.5 ?
    H3A C3 H3B . . 109.3 ?
    O2 C8 C7 . . 107.10(7) ?
    O2 C8 H8A . . 107.8(9) ?
    O2 C8 H8B . . 106.7(9) ?
    C7 C8 H8A . . 112.2(8) ?
    C7 C8 H8B . . 114.4(9) ?
    H8A C8 H8B . . 108.4(13) ?
    O3 C12 C11 . . 107.41(8) ?
    O3 C12 H12A . . 110.2 ?
    O3 C12 H12B . . 110.2 ?
    C11 C12 H12A . . 110.2 ?
    C11 C12 H12B . . 110.2 ?
    H12A C12 H12B . . 108.5 ?
loop_
    _geom_torsion_atom_site_label_1
    _geom_torsion_atom_site_label_2
    _geom_torsion_atom_site_label_3
    _geom_torsion_atom_site_label_4
    _geom_torsion_site_symmetry_1
    _geom_torsion_site_symmetry_2
    _geom_torsion_site_symmetry_3
    _geom_torsion_site_symmetry_4
    _geom_torsion
    _geom_torsion_publ_flag
    Si1 C5 C6 C7 . . . . -177.42(7) ?
    Si1 C9 C10 C11 . . . . -178.07(7) ?
    Si1 C1 C2 C3 . . . . -179.13(8) ?
    O1 C1 C2 C3 . . . . 0.50(12) ?
    O1 C4 C3 C2 . . . . 12.29(11) ?
    O2 C5 C6 C7 . . . . -0.69(11) ?
    O3 C9 C10 C11 . . . . 0.88(12) ?
    C5 Si1 C9 O3 . . . . 64.58(7) ?
    C5 Si1 C9 C10 . . . . -116.51(9) ?
    C5 Si1 C1 O1 . . . . -169.89(6) ?
    C5 Si1 C1 C2 . . . . 9.73(11) ?
    C5 O2 C8 C7 . . . . 9.17(11) ?
    C5 C6 C7 C8 . . . . 6.12(11) ?
    C9 Si1 C5 O2 . . . . -164.18(6) ?
    C9 Si1 C5 C6 . . . . 12.41(9) ?
    C9 Si1 C1 O1 . . . . 73.74(7) ?
    C9 Si1 C1 C2 . . . . -106.64(10) ?
    C9 O3 C12 C11 . . . . -10.57(11) ?
    C9 C10 C11 C12 . . . . -7.14(12) ?
    C1 Si1 C5 O2 . . . . 79.83(7) ?
    C1 Si1 C5 C6 . . . . -103.58(9) ?
    C1 Si1 C9 O3 . . . . -176.31(6) ?
    C1 Si1 C9 C10 . . . . 2.60(9) ?
    C1 O1 C4 C3 . . . . -12.68(11) ?
    C1 C2 C3 C4 . . . . -8.04(12) ?
    C6 C7 C8 O2 . . . . -9.06(11) ?
    C4 O1 C1 Si1 . . . . -172.41(6) ?
    C4 O1 C1 C2 . . . . 7.89(11) ?
    C13 Si1 C5 O2 . . . . -42.17(7) ?
    C13 Si1 C5 C6 . . . . 134.42(8) ?
    C13 Si1 C9 O3 . . . . -57.01(7) ?
    C13 Si1 C9 C10 . . . . 121.90(9) ?
    C13 Si1 C1 O1 . . . . -47.00(7) ?
    C13 Si1 C1 C2 . . . . 132.62(10) ?
    C10 C11 C12 O3 . . . . 10.49(12) ?
    C8 O2 C5 Si1 . . . . 171.65(7) ?
    C8 O2 C5 C6 . . . . -5.47(11) ?
    C12 O3 C9 Si1 . . . . -174.71(7) ?
    C12 O3 C9 C10 . . . . 6.21(11) ?
loop_
    _geom_hbond_atom_site_label_D
    _geom_hbond_atom_site_label_H
    _geom_hbond_atom_site_label_A
    _geom_hbond_site_symmetry_A
    _geom_hbond_distance_DH
    _geom_hbond_distance_HA
    _geom_hbond_distance_DA
    _geom_hbond_angle_DHA
    _geom_hbond_publ_flag
    C6 H6 O1 2_545 0.912(15) 2.658(15) 3.4264(12) 142.5(12) yes
    C8 H8A O3 3_566 1.005(16) 2.587(15) 3.3291(13) 130.5(11) yes
    C11 H11A O2 2_545 0.944(19) 2.538(19) 3.4369(14) 159.2(15) yes
_shelx_space_group_comment
;
The symmetry employed for this shelxl refinement is uniquely defined
by the following loop, which should always be used as a source of
symmetry information in preference to the above space-group names.
They are only intended as comments.
;
_shelx_estimated_absorpt_T_min     0.936
_shelx_estimated_absorpt_T_max     0.988
_shelx_hkl_file
;
1   0   0 -0.0057 0.17589   3
  -1   0   0 -0.1577 0.27877   6
  -1   0   0 -0.0009 0.21127   2
  -1   0   0 0.01047 0.46844   2
1   0   0 -0.0833 0.31259   2
  -1   0   0 -0.1017 0.31833   7
1   0   0 0.20060 0.31485   7
1   0   0 -0.4358 0.32015   2
  -1   0   0 -0.0677 0.20940   3
1   0   0 -0.0416 0.18871   6
2   0   0 1312.13 26.7208   2
2   0   0 1249.63 26.0956   7
  -2   0   0 1228.07 25.9032   2
2   0   0 1257.35 25.9999   2
3   0   0 -0.4028 0.49264   2
  -3   0   0 -0.1741 0.37561   6
3   0   0 0.12901 0.91667   2
  -3   0   0 -0.6927 0.85764   2
3   0   0 0.70934 0.47109   3
  -3   0   0 0.40401 0.55191   2
  -3   0   0 1.07685 0.54520   3
3   0   0 0.78507 1.13776   7
  -3   0   0 0.18798 0.47578   4
3   0   0 0.53018 0.58862   6
  -4   0   0 0.15632 0.61481   2
4   0   0 0.44520 0.80168   2
4   0   0 0.03821 0.66545   7
  -4   0   0 0.74933 0.52104   3
  -4   0   0 -0.3832 0.97268   2
4   0   0 -0.3263 0.87970   2
  -4   0   0 2.19471 0.64504   4
4   0   0 -0.5582 0.54124   6
  -4   0   0 0.09788 0.49616   6
5   0   0 0.37952 0.76368   7
  -5   0   0 1.79289 0.68944   3
  -5   0   0 0.53574 1.27189   2
5   0   0 0.78488 1.12063   2
5   0   0 0.84354 0.67497   6
  -5   0   0 0.94644 0.56744   4
5   0   0 1.02325 0.96994   2
  -5   0   0 0.77542 0.61039   6
  -5   0   0 0.85843 0.78855   2
6   0   0 6.26075 1.56284   2
  -6   0   0 6.79239 0.98642   4
  -6   0   0 1.62894 0.66787   6
  -6   0   0 5.53719 2.02563   2
6   0   0 3.90067 1.81379   2
6   0   0 2.46908 0.99698   7
  -6   0   0 6.83122 1.18739   3
  -6   0   0 3.45498 1.22832   2
7   0   0 2.81761 1.25317   2
  -7   0   0 3.35139 0.98514   3
  -7   0   0 2.91499 0.73344   4
  -7   0   0 3.07926 2.01890   2
7   0   0 1.04794 1.60935   2
7   0   0 -0.0983 0.93650   7
7   0   0 2.79710 1.44180   6
  -7   0   0 0.94479 1.19029   2
8   0   0 21.7197 3.41754   2
8   0   0 31.2456 3.59692   2
  -8   0   0 26.5214 4.01770   2
8   0   0 31.2481 4.11233   6
9   0   0 -0.0037 1.35905   2
  -9   0   0 -0.3746 1.58498   2
9   0   0 -1.1177 1.35727   6
 -10   0   0 1.90219 2.10830   2
  10   0   0 -0.0013 1.54514   6
 -10   0   0 -0.2326 1.49343   8
  10   0   0 -0.3546 1.44092   2
 -11   0   0 -0.2008 1.62891   8
  11   0   0 1.14583 2.17492   6
  11   0   0 -0.5853 1.63734   2
 -11   0   0 5.79261 2.85767   2
  12   0   0 2.65025 2.81997   6
  12   0   0 6.03629 2.85319   2
 -12   0   0 5.26678 3.37847   2
 -12   0   0 1.40826 1.80530   8
  -1  -1   0 724.667 14.6043   2
  -1  -1   0 698.002 15.2960   4
1   1   0 725.767 14.9294   4
1   1   0 753.354 14.9133   2
  -2  -1   0 491.844 11.4032   2
2  -1   0 499.550 11.0685   7
2  -1   0 474.342 11.1167   6
2  -1   0 464.542 11.2421   2
  -2  -1   0 494.234 10.7669   4
2  -1   0 503.190 12.0286   2
  -2  -1   0 504.267 10.9171   3
  -2  -1   0 497.713 10.8622   2
  -2  -1   0 500.477 10.7586   6
  -2   1   0 498.641 10.1134   3
2   1   0 513.891 10.9612   2
2   1   0 514.188 10.8372   4
2   1   0 493.147 10.8819   3
2   1   0 513.790 11.5150   2
  -2   1   0 500.038 12.0968   2
  -2   1   0 502.873 11.2676   2
  -2   1   0 485.830 11.3500   7
3  -1   0 313.116 8.04709   7
3  -1   0 305.706 8.31336   2
  -3  -1   0 319.050 7.46232   4
  -3  -1   0 306.251 7.57302   6
  -3  -1   0 320.060 7.73059   3
  -3  -1   0 320.571 7.92248   2
3  -1   0 299.585 9.10799   2
  -3  -1   0 311.731 8.69929   2
3   1   0 304.753 7.96948   2
  -3   1   0 329.950 9.37773   2
  -3   1   0 308.198 8.21214   2
3   1   0 316.516 8.41434   7
3   1   0 317.418 7.67675   3
3   1   0 315.623 8.79099   2
  -3   1   0 321.944 7.70505   6
3   1   0 307.271 7.63523   6
  -3   1   0 321.888 6.95137   3
  -3   1   0 305.070 8.64220   7
  -4  -1   0 163.476 4.55916   4
  -4  -1   0 159.236 4.81339   6
  -4  -1   0 159.585 6.02188   2
  -4  -1   0 155.248 5.13860   2
4  -1   0 141.132 7.27716   2
4  -1   0 146.058 5.10196   7
4  -1   0 147.938 5.47372   2
  -4  -1   0 151.727 4.71992   3
4  -1   0 153.603 5.36984   6
  -4   1   0 156.071 4.10887   3
4   1   0 139.502 5.27025   7
  -4   1   0 145.465 5.31980   2
4   1   0 155.071 6.09164   2
4   1   0 157.406 5.30421   2
4   1   0 156.732 4.70031   3
  -4   1   0 142.066 4.65145   6
  -4   1   0 152.101 6.40476   2
4   1   0 155.243 4.95522   6
  -5  -1   0 1.20527 0.81755   2
  -5  -1   0 -0.2359 0.39153   6
  -5  -1   0 0.39180 0.63774   4
5  -1   0 0.44636 1.22481   2
  -5  -1   0 0.59368 0.66530   3
  -5  -1   0 0.83088 1.11831   2
5  -1   0 0.01194 0.63801   6
5  -1   0 0.04876 0.76975   2
5  -1   0 -0.2125 0.60121   7
5   1   0 2.11488 1.05573   2
  -5   1   0 0.53621 0.49678   4
  -5   1   0 1.29426 0.57556   3
5   1   0 0.56456 0.66413   6
  -5   1   0 1.32702 1.41494   2
5   1   0 0.02531 0.68348   7
  -5   1   0 0.66590 0.76878   2
  -5   1   0 0.42955 0.42645   6
5   1   0 1.06972 1.11998   2
  -6  -1   0 291.374 10.4629   2
6  -1   0 291.942 9.12810   7
  -6  -1   0 302.766 8.44862   3
6  -1   0 295.695 11.1150   2
6  -1   0 299.951 9.97259   2
6  -1   0 297.638 9.88403   6
  -6  -1   0 297.705 7.72489   4
  -6  -1   0 302.401 8.77104   6
  -6  -1   0 289.040 9.18051   2
6   1   0 288.802 9.30305   7
  -6   1   0 301.616 9.60969   2
  -6   1   0 306.859 6.96474   4
6   1   0 300.908 9.35470   6
  -6   1   0 314.635 11.3381   2
6   1   0 302.773 10.8388   2
6   1   0 289.677 9.59013   2
  -6   1   0 302.846 7.59210   3
  -7  -1   0 255.642 10.2202   2
7  -1   0 239.162 9.30086   2
7  -1   0 238.137 9.34698   7
7  -1   0 241.396 10.5450   2
7  -1   0 251.750 9.53175   6
  -7  -1   0 253.705 7.60554   3
  -7  -1   0 255.358 6.71056   4
  -7  -1   0 235.622 8.56470   2
7   1   0 245.205 8.91054   6
  -7   1   0 234.929 10.3668   2
7   1   0 239.165 8.57120   7
7   1   0 244.378 9.11944   2
  -7   1   0 254.865 6.77062   3
7   1   0 249.409 10.3153   2
8  -1   0 119.194 7.71977   2
  -8  -1   0 127.828 7.50647   2
8  -1   0 128.694 6.93409   2
8  -1   0 127.847 7.10580   6
  -8  -1   0 130.529 5.17292   3
8   1   0 127.747 6.68091   6
  -8   1   0 114.462 7.74783   2
8   1   0 120.631 6.57970   2
  -9  -1   0 27.2963 4.57384   2
9  -1   0 30.5880 4.89096   6
9  -1   0 31.3034 4.27660   2
  -9  -1   0 22.5944 3.45413   8
  -9   1   0 21.5371 3.85227   2
9   1   0 29.4120 4.52467   6
9   1   0 18.5360 3.10955   2
 -10  -1   0 55.6260 5.79778   2
  10  -1   0 50.2516 5.18414   2
  10  -1   0 46.8793 5.47141   6
 -10  -1   0 52.6625 4.71057   8
 -10   1   0 55.6050 6.12056   2
  10   1   0 48.2214 4.92967   2
  10   1   0 54.9339 5.45136   6
  11  -1   0 151.203 10.0912   6
 -11  -1   0 135.674 7.94055   8
 -11  -1   0 160.184 9.77795   2
  11  -1   0 166.576 9.52762   2
  11   1   0 152.422 9.74384   6
 -11   1   0 152.977 10.2012   2
 -11   1   0 134.954 8.46046   8
  11   1   0 148.969 8.95345   2
  12  -1   0 6.12276 3.16745   2
 -12  -1   0 12.6397 4.07647   2
  12  -1   0 12.2570 4.25626   6
 -12  -1   0 11.7322 3.07561   8
  12   1   0 14.0650 3.86004   2
  12   1   0 10.2668 4.00798   6
 -12   1   0 8.81719 4.03941   2
0  -2   0 4320.96 100.096   1
0   2   0 4428.92 99.8566   1
  -1  -2   0 4365.41 96.8453   1
1  -2   0 4619.44 123.531   1
1   2   0 4332.69 98.1396   1
  -1   2   0 4502.96 122.475   1
2  -2   0 2302.40 47.5075   2
3  -2   0 64.8524 3.75250   2
  -3  -2   0 67.5745 2.94598   8
  -3  -2   0 70.5007 2.88706   3
  -3  -2   0 66.7120 2.66771   6
  -3  -2   0 66.3901 2.79979   4
  -3  -2   0 64.8996 2.60358   2
3  -2   0 68.8380 3.27877   6
3  -2   0 70.4504 3.25260   2
  -3  -2   0 67.0992 3.14138   2
  -3   2   0 68.7090 1.69576   3
  -3   2   0 65.5051 3.21163   7
3   2   0 66.6757 2.56002   6
3   2   0 63.6867 2.75587   4
3   2   0 65.4882 2.81892   3
3   2   0 68.6602 3.24880   2
3   2   0 67.6617 2.72839   2
  -3   2   0 67.0585 3.88911   2
4  -2   0 49.2458 3.12544   2
  -4  -2   0 53.3222 2.58372   6
  -4  -2   0 51.8709 2.61407   2
4  -2   0 52.7348 3.76309   2
4  -2   0 49.3482 2.66984   7
4  -2   0 56.1824 3.26092   6
  -4  -2   0 48.0991 2.60900   3
  -4  -2   0 54.0846 3.21226   2
  -4  -2   0 51.6085 2.57000   4
4   2   0 54.6921 2.81957   2
4   2   0 49.1243 3.26276   2
4   2   0 50.9074 2.52552   6
4   2   0 48.7104 2.58636   3
  -4   2   0 53.7801 1.67816   3
4   2   0 51.5280 3.08927   7
  -4   2   0 53.1433 3.05158   2
  -4   2   0 55.0736 3.93255   2
5  -2   0 275.299 8.94300   2
5  -2   0 275.029 10.0465   2
  -5  -2   0 281.007 7.57822   4
5  -2   0 282.935 9.12247   6
  -5  -2   0 289.947 9.18318   2
  -5  -2   0 272.161 7.85702   6
  -5  -2   0 267.376 7.98250   2
  -5  -2   0 278.613 7.92720   3
  -5   2   0 275.514 6.32986   3
  -5   2   0 276.915 8.69091   2
  -5   2   0 274.162 10.0712   2
  -5   2   0 258.706 7.63886   6
5   2   0 258.543 8.44383   7
5   2   0 275.458 9.32313   2
5   2   0 265.048 8.27393   2
5   2   0 274.190 7.94164   6
5   2   0 271.807 7.74599   3
6  -2   0 249.804 8.83216   7
  -6  -2   0 229.158 7.53551   3
6  -2   0 254.509 9.01500   2
6  -2   0 233.728 9.14043   6
  -6  -2   0 249.141 9.17601   2
6  -2   0 249.038 10.1341   2
  -6  -2   0 239.292 7.87947   2
  -6  -2   0 246.517 7.78256   6
  -6  -2   0 252.856 7.23242   4
  -6   2   0 258.472 5.84841   4
6   2   0 252.926 8.41311   2
6   2   0 235.553 9.24940   2
  -6   2   0 260.393 7.92569   6
6   2   0 240.373 7.97540   6
6   2   0 239.176 8.32573   7
  -6   2   0 266.124 10.0465   2
  -6   2   0 238.269 10.0464   2
  -7  -2   0 54.2620 2.83385   4
7  -2   0 46.6281 4.09648   2
  -7  -2   0 46.6048 3.32803   2
  -7  -2   0 50.8368 3.20931   3
  -7  -2   0 52.7572 4.39964   2
7  -2   0 48.4124 4.80013   2
7  -2   0 52.4504 4.40617   6
  -7  -2   0 53.1796 3.82465   8
7   2   0 40.0623 3.31937   6
7   2   0 49.5311 3.59400   7
7   2   0 50.1520 4.43830   2
7   2   0 44.6773 3.68013   2
  -7   2   0 50.5889 4.91674   2
  -8  -2   0 37.5397 2.88821   3
8  -2   0 21.0952 3.34315   6
  -8  -2   0 30.0640 4.06384   2
  -8  -2   0 31.6555 3.75304   8
8  -2   0 36.0220 4.01665   2
8   2   0 37.7028 3.77907   2
8   2   0 41.0627 5.34522   2
8   2   0 29.5184 3.28948   6
  -8   2   0 32.9729 4.81779   2
9  -2   0 104.676 7.31374   6
  -9  -2   0 101.992 6.10764   8
9  -2   0 109.671 6.96288   2
  -9  -2   0 105.294 6.95491   2
  -9  -2   0 103.196 5.02141   3
9   2   0 101.582 6.39934   6
  -9   2   0 102.829 7.69772   2
9   2   0 91.8475 6.98905   2
9   2   0 99.9163 6.36748   2
  10  -2   0 34.0979 5.13142   2
 -10  -2   0 17.9130 3.09827   8
 -10  -2   0 33.8340 4.84437   2
  10  -2   0 28.1829 5.15547   6
  10   2   0 24.8520 4.11246   6
 -10   2   0 24.9555 4.58772   2
  10   2   0 22.0716 3.92962   2
  11  -2   0 0.77870 1.98494   2
  11  -2   0 1.86886 2.28114   6
 -11  -2   0 0.75222 1.61529   8
 -11  -2   0 4.46925 2.79455   2
  11   2   0 0.17442 2.15078   6
 -11   2   0 0.28597 2.19513   2
  11   2   0 0.22218 1.79533   2
 -12  -2   0 1.55662 2.07212   8
  12  -2   0 -5.9731 2.02610   6
 -12  -2   0 -1.2198 2.37270   2
  12  -2   0 1.25799 2.48387   2
 -12   2   0 0.20543 1.71881   8
  12   2   0 0.84983 2.60869   6
  12   2   0 2.00196 1.99012   2
0  -3   0 0.08924 0.40245   2
0  -3   0 -0.0779 0.76506   5
0  -3   0 0.09027 0.42870   7
0  -3   0 0.68816 0.54261   3
0  -3   0 0.36480 0.68172   4
0   3   0 -0.0800 0.48216   8
0   3   0 0.21579 0.41434   3
0   3   0 0.44564 0.55156   2
0   3   0 1.26488 0.80004   5
0   3   0 0.39077 0.37605   7
0   3   0 0.08629 0.63736   4
  -1  -3   0 1187.02 24.7590   5
  -1  -3   0 1186.23 25.2206   4
1  -3   0 1166.13 25.0425   2
1   3   0 1201.95 24.7957   3
  -1   3   0 1207.51 24.5449   2
1   3   0 1176.95 23.3705   2
1   3   0 1193.20 24.5564   8
  -1   3   0 1220.63 25.2997   2
1   3   0 1195.49 24.8638   5
  -1   3   0 1176.22 25.3403   6
1   3   0 1190.12 23.4046   2
  -1   3   0 1208.22 23.9406   3
  -1   3   0 1180.91 24.8496   4
  -2  -3   0 85.3997 3.26836   3
2  -3   0 86.7923 3.89527   2
  -2  -3   0 88.1455 3.53483   4
2  -3   0 87.9690 3.34752   2
2  -3   0 85.5788 2.92970   7
  -2  -3   0 88.0261 2.31699   2
2  -3   0 81.8686 3.83568   6
  -2  -3   0 80.4038 3.10981   8
  -2   3   0 85.6276 3.30062   2
2   3   0 89.9128 2.51522   2
2   3   0 85.0506 3.38876   4
  -2   3   0 83.3362 3.03050   7
  -2   3   0 83.4464 3.99004   2
2   3   0 81.3668 2.83205   6
  -2   3   0 89.0009 2.01471   3
  -2   3   0 87.1380 3.37983   6
2   3   0 82.7676 3.22626   3
2   3   0 83.7258 3.13745   5
2   3   0 82.4750 3.13157   8
3  -3   0 302.716 8.59886   2
  -3  -3   0 327.130 7.99081   2
  -3  -3   0 317.100 8.32068   8
3  -3   0 275.681 10.2998   2
3  -3   0 310.648 9.12882   6
  -3  -3   0 315.999 8.38425   4
  -3  -3   0 309.272 7.38412   2
  -3  -3   0 303.448 8.26642   3
3   3   0 308.616 7.70167   6
3   3   0 319.429 7.66314   2
3   3   0 305.580 8.34284   4
3   3   0 306.993 8.30161   3
  -3   3   0 322.217 8.63139   2
  -3   3   0 321.743 8.56228   7
  -3   3   0 316.643 9.74469   2
  -3   3   0 315.025 8.22788   6
3   3   0 316.899 8.30815   2
4  -3   0 185.259 7.42094   2
  -4  -3   0 181.320 5.93990   3
4  -3   0 183.194 6.49287   2
4  -3   0 175.335 6.69769   6
  -4  -3   0 179.380 6.02226   8
  -4  -3   0 182.194 5.36798   2
  -4  -3   0 187.771 5.93909   4
4  -3   0 184.309 5.81961   7
  -4  -3   0 192.764 6.14278   2
  -4  -3   0 181.787 5.77806   6
  -4   3   0 180.663 6.52708   7
  -4   3   0 176.172 6.24175   2
4   3   0 184.009 5.89213   4
4   3   0 177.914 5.86535   3
4   3   0 187.437 6.40972   2
4   3   0 179.435 5.45296   6
4   3   0 181.447 5.62268   2
  -4   3   0 179.229 5.69284   6
  -4   3   0 176.828 7.44776   2
  -5  -3   0 71.3026 3.66155   3
  -5  -3   0 78.1686 3.70893   6
5  -3   0 77.2652 5.07230   2
5  -3   0 80.4655 3.76983   7
5  -3   0 79.7643 4.40833   2
5  -3   0 83.1967 4.72742   6
  -5  -3   0 79.0501 4.20899   2
  -5  -3   0 76.9648 3.48183   2
  -5  -3   0 84.7048 3.84325   4
5   3   0 77.5083 4.38530   2
  -5   3   0 80.2436 4.28935   2
5   3   0 79.2668 3.80951   2
  -5   3   0 81.2749 4.73453   7
  -5   3   0 76.4911 5.15278   2
5   3   0 71.5500 3.57263   3
5   3   0 78.3466 3.54404   6
  -5   3   0 79.0496 3.55107   6
5   3   0 75.9978 4.13929   7
  -6  -3   0 65.5383 4.55443   6
6  -3   0 71.2105 5.25084   2
  -6  -3   0 70.7874 3.56211   4
  -6  -3   0 66.7499 3.71897   3
6  -3   0 65.4148 3.67194   7
  -6  -3   0 66.1299 3.50972   2
  -6  -3   0 72.0093 4.41554   2
  -6   3   0 54.2228 3.68285   6
6   3   0 71.0302 4.13641   7
6   3   0 61.0867 4.14838   6
  -6   3   0 77.1704 5.80620   2
6   3   0 66.0468 3.85283   2
6   3   0 67.4427 5.38876   2
  -6   3   0 63.4931 5.24371   2
7  -3   0 2.40853 1.87719   6
7  -3   0 0.75072 1.19736   2
  -7  -3   0 -0.4074 0.84010   3
7  -3   0 0.18071 1.49339   2
  -7  -3   0 0.88916 0.83994   2
  -7  -3   0 0.37495 0.95545   8
  -7  -3   0 1.56383 1.36256   2
  -7  -3   0 0.85282 0.94769   4
7   3   0 -0.5584 0.77889   6
7   3   0 3.06697 1.45329   2
7   3   0 0.30743 1.20602   2
7   3   0 1.21360 1.12793   7
  -7   3   0 -0.6536 1.46262   2
8  -3   0 156.953 7.97870   2
  -8  -3   0 154.188 7.17306   8
  -8  -3   0 155.023 7.72533   2
  -8  -3   0 147.165 6.26857   3
8  -3   0 148.760 8.39503   6
8   3   0 143.476 7.95864   2
8   3   0 154.738 7.27212   2
  -8   3   0 167.916 9.44388   2
8   3   0 156.669 7.12600   6
  -9  -3   0 40.0487 4.41382   2
9  -3   0 31.1318 4.74584   6
9  -3   0 34.3806 4.73368   2
  -9  -3   0 37.1448 3.95470   8
  -9  -3   0 43.6261 3.42121   3
  -9   3   0 43.7662 6.17577   2
9   3   0 45.1088 4.30725   2
9   3   0 42.2374 5.64540   2
9   3   0 34.4695 3.86213   6
  10  -3   0 106.146 8.25907   6
 -10  -3   0 98.1073 6.75560   2
 -10  -3   0 87.2206 6.11591   8
  10  -3   0 83.8613 6.78108   2
 -10   3   0 78.2822 7.57716   2
  10   3   0 86.6720 6.45968   6
  10   3   0 88.6398 6.35896   2
  11  -3   0 15.2306 4.46234   6
 -11  -3   0 18.9494 3.93960   2
 -11  -3   0 22.5381 3.78185   8
  11  -3   0 18.9065 3.70070   2
  11   3   0 26.3658 5.08573   6
  11   3   0 22.1779 4.05665   2
 -11   3   0 26.9213 5.58717   2
 -12  -3   0 24.9827 4.32328   8
  12  -3   0 19.1697 5.23932   6
  12  -3   0 26.7054 4.90447   2
  12   3   0 26.8058 4.77959   2
 -12   3   0 34.0389 6.65820   2
  12   3   0 36.8691 6.46279   6
0  -4   0 5200.21 132.558   1
0   4   0 5570.01 133.275   1
1  -4   0 -0.5594 0.48385   2
1  -4   0 0.30998 0.46348   7
  -1  -4   0 0.49236 0.83510   4
  -1  -4   0 0.24352 0.50464   8
  -1  -4   0 -0.0749 0.80671   5
1  -4   0 0.16756 0.46018   3
1  -4   0 -0.0581 0.72193   2
  -1  -4   0 -0.6239 0.64284   3
  -1   4   0 -0.3744 0.38190   3
1   4   0 0.68504 0.58419   3
1   4   0 -0.1212 0.21888   2
  -1   4   0 0.30992 0.88610   6
1   4   0 0.20417 0.25676   2
1   4   0 1.19077 0.74352   4
  -1   4   0 -0.4852 0.73672   4
1   4   0 -0.0384 0.78194   5
  -1   4   0 -0.3464 0.49773   2
  -1   4   0 -0.2537 0.37726   7
  -1   4   0 -0.3527 0.76634   2
1   4   0 0.50297 0.48953   8
2  -4   0 865.167 19.0259   7
  -2  -4   0 893.235 19.7914   3
  -2  -4   0 911.083 19.4955   5
2  -4   0 889.318 19.6638   2
2  -4   0 898.453 20.6134   2
  -2  -4   0 866.409 19.5506   8
  -2  -4   0 872.148 20.1980   4
2  -4   0 892.940 21.2250   6
2   4   0 898.528 19.2452   6
2   4   0 909.990 18.1318   2
2   4   0 881.548 19.5113   8
2   4   0 905.726 19.8435   3
  -2   4   0 883.659 20.8129   2
2   4   0 910.317 18.3959   2
2   4   0 889.383 19.7208   5
  -2   4   0 919.788 18.1453   3
  -2   4   0 885.245 19.2335   7
  -2   4   0 893.614 19.6575   2
  -2   4   0 889.094 19.5635   4
2   4   0 924.127 20.2862   4
  -2   4   0 911.844 20.1332   6
  -3  -4   0 272.605 8.00441   3
  -3  -4   0 286.214 6.56357   2
  -3  -4   0 280.020 7.91359   8
3  -4   0 281.415 7.53725   7
  -3  -4   0 284.964 8.31728   4
3  -4   0 278.712 8.19993   2
3  -4   0 273.322 9.05599   2
3  -4   0 293.166 9.29823   6
3   4   0 280.716 7.34675   6
3   4   0 293.822 8.31311   4
  -3   4   0 287.895 8.23212   2
3   4   0 288.789 6.94216   2
  -3   4   0 285.573 8.01610   6
  -3   4   0 287.337 9.37251   2
  -3   4   0 290.760 7.48627   4
3   4   0 296.781 7.53118   2
3   4   0 280.121 7.84154   5
  -3   4   0 286.800 7.97448   7
  -4  -4   0 72.0652 3.09791   2
  -4  -4   0 69.6758 3.52377   8
4  -4   0 69.1791 4.27750   6
4  -4   0 69.0036 3.81673   2
4  -4   0 63.6493 3.09999   7
4  -4   0 60.9730 4.23503   2
  -4  -4   0 65.9952 3.45441   3
  -4  -4   0 68.2080 3.25613   2
  -4  -4   0 63.6759 3.49018   4
4   4   0 65.5565 2.93581   6
  -4   4   0 68.5097 3.29042   6
4   4   0 65.7367 3.30003   5
4   4   0 66.7638 3.41675   2
4   4   0 64.5103 3.37105   3
  -4   4   0 65.1721 3.60149   2
4   4   0 67.4291 2.95039   2
  -4   4   0 68.5127 2.83024   4
5  -4   0 16.0822 2.40509   2
  -5  -4   0 15.4607 1.99155   3
5  -4   0 17.5855 1.85664   7
  -5  -4   0 16.6038 1.57689   2
  -5  -4   0 18.0672 2.22504   4
5  -4   0 16.2702 2.77181   2
  -5  -4   0 19.1960 2.06675   2
5  -4   0 15.3811 2.46227   6
  -5  -4   0 13.9426 2.03545   8
5   4   0 18.1774 1.75966   6
5   4   0 19.6657 2.62251   7
5   4   0 17.7251 1.97932   3
  -5   4   0 19.5893 2.29210   2
5   4   0 19.2719 1.95171   2
  -5   4   0 15.8795 1.72762   6
5   4   0 18.6642 2.58137   2
  -5   4   0 14.7989 2.37118   7
  -5   4   0 11.4261 2.27390   2
  -5   4   0 22.5580 1.58407   4
  -6  -4   0 745.591 18.7534   8
  -6  -4   0 751.259 18.5917   2
6  -4   0 737.343 20.6571   6
6  -4   0 709.374 17.9898   7
  -6  -4   0 739.795 17.3774   2
  -6  -4   0 731.318 18.3871   3
6  -4   0 670.856 20.4466   2
6  -4   0 759.837 21.3530   2
  -6  -4   0 750.583 17.9971   4
6   4   0 754.122 18.9899   7
  -6   4   0 709.750 19.1936   2
6   4   0 717.946 18.9975   6
  -6   4   0 682.216 22.7043   2
6   4   0 766.287 19.3939   2
  -6   4   0 741.484 15.9315   4
  -6   4   0 733.997 20.4901   7
6   4   0 776.584 18.2390   2
  -6   4   0 725.412 17.7447   6
7  -4   0 49.9396 4.35907   2
  -7  -4   0 48.9277 3.64301   3
  -7  -4   0 56.0010 4.08257   8
  -7  -4   0 48.6591 3.36874   4
7  -4   0 59.8698 5.15456   6
  -7  -4   0 50.1590 3.94633   2
  -7  -4   0 54.2088 3.31281   2
7   4   0 57.3028 3.94132   2
  -7   4   0 55.9347 1.92851   4
7   4   0 63.3481 4.69544   2
  -7   4   0 52.4082 5.28844   2
7   4   0 57.2390 3.98097   7
7   4   0 56.4983 3.69656   6
  -8  -4   0 7.03744 2.04272   2
  -8  -4   0 6.60259 1.79406   3
8  -4   0 10.3867 2.75433   2
8  -4   0 9.34641 3.32081   6
  -8  -4   0 7.78611 2.17193   8
8   4   0 10.7917 2.71078   2
  -8   4   0 10.7853 3.55557   2
8   4   0 6.79391 1.99137   2
8   4   0 7.28844 2.12319   6
  -9  -4   0 156.229 7.75695   8
9  -4   0 127.733 8.91806   6
9  -4   0 137.459 8.20968   2
  -9  -4   0 147.898 7.59332   2
  -9  -4   0 148.812 6.75649   3
9   4   0 142.793 7.45965   2
9   4   0 150.866 7.60228   6
  -9   4   0 158.062 9.93158   2
9   4   0 141.921 8.30573   2
 -10  -4   0 2.38019 1.85872   2
  10  -4   0 4.43769 2.12724   2
 -10  -4   0 0.05288 1.44570   8
  10  -4   0 1.05112 2.12790   6
  10   4   0 -0.6252 1.32581   6
 -10   4   0 0.27552 2.15962   2
  10   4   0 -2.0721 1.26025   2
  11  -4   0 3.87774 3.19192   6
 -11  -4   0 7.13150 2.86588   2
 -11  -4   0 8.19917 2.52676   8
  11  -4   0 5.09312 2.52189   2
 -11   4   0 7.28417 3.47558   2
  11   4   0 4.12428 2.14845   2
  11   4   0 4.06872 2.53176   6
 -12  -4   0 10.3599 3.31175   8
  12  -4   0 9.17851 4.36534   6
  12  -4   0 5.73710 3.16290   2
 -12   4   0 14.2380 4.50606   2
  12   4   0 9.18553 3.14174   2
  12   4   0 9.46061 3.43879   6
0  -5   0 7.62631 0.87645   2
0  -5   0 5.41775 0.94090   7
0  -5   0 6.87195 1.13640   3
0   5   0 10.2444 0.99867   7
0   5   0 7.68075 1.03321   2
0   5   0 10.8330 0.93929   2
0   5   0 2.79160 1.15705   5
1  -5   0 191.527 5.33136   2
  -1  -5   0 188.780 6.47786   4
  -1  -5   0 204.467 6.18705   5
1  -5   0 196.663 5.28861   7
1  -5   0 193.844 6.42497   5
  -1  -5   0 189.218 5.85562   3
1  -5   0 198.336 5.24040   3
1  -5   0 190.053 5.82322   2
  -1  -5   0 201.054 5.83129   8
  -1   5   0 212.039 6.44473   4
1   5   0 204.257 5.97879   3
1   5   0 200.389 6.58429   4
  -1   5   0 201.541 5.49409   2
1   5   0 190.151 4.39353   2
  -1   5   0 201.184 6.79575   6
  -1   5   0 198.656 5.27301   3
  -1   5   0 201.995 6.21574   2
1   5   0 198.482 5.71918   8
1   5   0 197.800 4.29813   2
  -1   5   0 192.124 5.15640   7
1   5   0 193.316 6.30609   5
1   5   0 186.477 5.25355   7
2  -5   0 84.6523 3.12868   7
  -2  -5   0 86.2865 4.09785   4
2  -5   0 84.1599 3.50190   2
2  -5   0 84.2202 4.07201   2
  -2  -5   0 86.2132 3.56449   8
  -2  -5   0 81.8198 3.56623   5
  -2  -5   0 82.7933 3.69342   3
  -2   5   0 79.7491 3.12347   7
  -2   5   0 83.3431 3.66409   4
2   5   0 83.0244 3.45644   8
  -2   5   0 87.6175 4.00288   6
  -2   5   0 85.9053 2.62378   3
  -2   5   0 80.8146 4.17520   2
2   5   0 86.8532 2.33197   2
2   5   0 87.2691 3.76293   5
2   5   0 84.3349 4.04916   4
2   5   0 86.0325 2.20726   2
  -2   5   0 79.5283 3.45342   2
3  -5   0 629.415 16.7525   2
  -3  -5   0 648.463 16.1771   4
3  -5   0 646.189 14.9068   7
3  -5   0 642.439 17.4777   6
  -3  -5   0 635.756 15.4823   8
  -3  -5   0 639.983 15.7359   3
3  -5   0 659.902 15.7702   2
3   5   0 666.997 15.8701   3
  -3   5   0 660.410 15.2543   4
3   5   0 655.448 13.8896   2
3   5   0 650.275 16.0517   4
3   5   0 653.763 14.8337   6
  -3   5   0 648.545 15.3023   7
3   5   0 661.933 14.4683   2
3   5   0 658.876 15.5434   8
  -3   5   0 627.412 15.6484   2
  -3   5   0 652.387 15.7664   6
  -3   5   0 642.274 17.1558   2
3   5   0 649.481 15.6649   5
4  -5   0 -0.1218 0.80668   2
  -4  -5   0 0.13254 0.91362   8
4  -5   0 1.06854 0.93706   2
  -4  -5   0 0.92950 0.50207   2
  -4  -5   0 -0.3127 0.86135   4
4  -5   0 0.00957 0.56125   7
  -4  -5   0 0.18670 0.49855   2
  -4  -5   0 1.11163 0.97656   3
4  -5   0 1.94368 1.37119   6
  -4   5   0 0.16804 0.60522   6
4   5   0 0.34562 0.93531   4
  -4   5   0 0.03026 0.98487   2
  -4   5   0 -0.0743 0.66371   4
4   5   0 0.67222 0.63032   2
4   5   0 0.19593 0.60306   3
4   5   0 0.94026 0.84408   5
4   5   0 0.12104 0.64238   2
4   5   0 0.62913 0.61440   6
  -4   5   0 -0.0664 0.74684   7
  -4   5   0 0.16131 0.67093   2
  -5  -5   0 252.775 8.52852   3
  -5  -5   0 275.194 8.78435   4
5  -5   0 265.511 10.3836   6
  -5  -5   0 276.291 8.76845   8
5  -5   0 260.214 8.10211   7
5  -5   0 270.116 9.25294   2
  -5  -5   0 263.838 7.11083   2
5  -5   0 268.513 10.3161   2
5   5   0 260.662 8.64364   4
5   5   0 271.266 8.55867   5
  -5   5   0 275.110 9.38554   7
5   5   0 269.620 7.76966   2
  -5   5   0 273.476 7.40078   4
5   5   0 254.484 8.33560   2
5   5   0 256.860 8.50783   3
  -5   5   0 259.638 10.5272   2
5   5   0 278.936 7.89253   6
  -5   5   0 256.040 8.91323   2
  -5   5   0 255.290 8.07865   6
  -6  -5   0 0.98543 1.19698   8
  -6  -5   0 1.42517 1.20111   4
  -6  -5   0 2.82725 1.17005   2
6  -5   0 1.77485 1.60567   6
6  -5   0 2.11597 1.05597   7
6  -5   0 1.34768 1.62769   2
  -6  -5   0 1.50613 0.85564   2
  -6   5   0 2.22603 0.91439   4
6   5   0 1.82041 1.07932   5
6   5   0 2.03785 0.96411   6
  -6   5   0 1.96850 1.53060   7
6   5   0 2.26093 1.04611   2
  -6   5   0 4.63317 2.25197   2
6   5   0 2.26755 1.29249   7
6   5   0 3.65194 1.52609   2
  -6   5   0 3.47521 1.35383   2
  -6   5   0 2.08404 0.90270   6
7  -5   0 48.3393 5.12199   6
  -7  -5   0 49.1667 3.71482   3
  -7  -5   0 62.4728 4.34890   8
  -7  -5   0 49.8811 3.56646   2
  -7  -5   0 46.1827 2.96458   2
7  -5   0 45.9184 4.32297   2
  -7  -5   0 50.8446 3.62596   4
7   5   0 54.0906 3.71430   2
  -7   5   0 47.1722 5.29027   2
7   5   0 42.7962 3.58763   7
7   5   0 44.3576 3.32419   6
  -7   5   0 45.4424 2.15078   4
8  -5   0 51.9320 5.73370   6
  -8  -5   0 54.9371 4.09912   3
  -8  -5   0 52.0253 4.39146   8
8  -5   0 46.9122 4.75218   2
  -8  -5   0 58.0547 4.15003   2
  -8   5   0 52.9782 6.05040   2
8   5   0 54.1786 4.68645   2
8   5   0 55.0601 4.13041   2
8   5   0 56.0451 4.10760   6
  -9  -5   0 13.6765 2.64547   2
9  -5   0 18.2960 4.18350   6
  -9  -5   0 11.1776 2.56885   8
  -9  -5   0 15.8091 2.84452   3
9  -5   0 14.0618 2.93086   2
9   5   0 17.4377 3.07812   2
9   5   0 19.0045 3.79620   2
9   5   0 18.3814 3.25984   6
  -9   5   0 14.1272 3.97511   2
 -10  -5   0 6.28331 1.99753   2
  10  -5   0 9.04468 3.30840   2
 -10  -5   0 4.62105 2.70710   8
 -10   5   0 2.55921 2.71942   2
  10   5   0 9.22486 2.85065   6
  10   5   0 5.65026 2.20997   2
  10   5   0 6.10587 2.50714   2
 -11  -5   0 147.219 8.53603   8
  11  -5   0 141.576 11.2519   6
  11  -5   0 159.054 9.88332   2
  11   5   0 130.875 8.54329   6
  11   5   0 151.083 8.49808   2
 -11   5   0 139.073 10.7145   2
  12  -5   0 2.36062 2.51805   2
  12  -5   0 -3.5600 2.57324   6
 -12  -5   0 -0.5903 1.71048   8
  12   5   0 2.39410 2.10713   2
  12   5   0 0.14710 2.33095   6
 -12   5   0 0.73174 3.40241   2
0  -6   0 1186.71 24.1466   2
0  -6   0 1156.76 24.2697   2
0  -6   0 1241.24 25.7956   3
0   6   0 1200.91 26.9441   4
0   6   0 1215.82 24.8346   7
0   6   0 1211.35 25.2711   2
0   6   0 1159.09 25.6195   3
0   6   0 1206.34 24.6129   2
1  -6   0 585.589 13.4356   7
1  -6   0 589.437 13.9076   2
  -1  -6   0 618.882 15.3618   4
1  -6   0 610.086 13.4041   2
  -1  -6   0 588.742 14.1246   8
1  -6   0 590.049 13.4118   3
  -1  -6   0 607.898 14.6696   5
  -1  -6   0 586.054 14.2299   3
1  -6   0 601.097 15.0282   5
1   6   0 583.827 13.9625   8
  -1   6   0 596.866 13.2499   7
  -1   6   0 599.294 14.7513   8
  -1   6   0 577.190 14.9408   4
1   6   0 595.548 14.2773   3
1   6   0 598.931 12.2425   2
  -1   6   0 601.361 13.5090   3
1   6   0 610.691 14.8900   5
1   6   0 598.131 12.4347   2
1   6   0 560.725 14.9969   4
  -1   6   0 578.089 14.4666   2
  -1   6   0 598.125 13.5847   2
1   6   0 609.928 13.2981   7
  -2  -6   0 900.639 21.6050   4
  -2  -6   0 913.273 20.8470   3
2  -6   0 889.675 20.2261   2
  -2  -6   0 908.121 20.6035   5
  -2  -6   0 923.252 20.6447   8
2  -6   0 905.474 21.1898   2
2  -6   0 905.450 19.7659   7
2   6   0 915.716 21.1358   5
2   6   0 916.138 18.0719   2
  -2   6   0 918.390 19.8314   7
  -2   6   0 927.720 21.7839   2
  -2   6   0 934.069 19.1879   3
  -2   6   0 902.943 20.3129   2
2   6   0 867.310 20.6799   3
  -2   6   0 898.840 20.9989   4
2   6   0 888.635 20.3716   8
  -2   6   0 919.636 21.5975   6
2   6   0 869.500 21.4626   4
3  -6   0 250.641 8.91582   2
3  -6   0 260.471 7.46446   7
  -3  -6   0 269.908 8.41403   3
  -3  -6   0 276.027 8.91711   4
  -3  -6   0 279.168 8.26975   8
3  -6   0 290.562 8.38622   2
  -3   6   0 262.389 9.43405   2
  -3   6   0 270.222 7.81067   7
3   6   0 254.425 8.25026   3
3   6   0 278.544 6.60807   2
3   6   0 254.790 8.26865   5
3   6   0 274.996 8.82849   4
3   6   0 282.785 6.33145   2
  -3   6   0 263.122 8.37490   6
3   6   0 269.786 7.52455   6
3   6   0 265.378 8.06147   8
4  -6   0 31.2327 2.78565   2
  -4  -6   0 30.6363 2.70659   3
  -4  -6   0 32.6805 2.70669   8
4  -6   0 33.7719 2.36326   7
  -4  -6   0 34.4040 3.04620   4
4  -6   0 31.0329 3.16681   2
4  -6   0 35.3203 3.79031   6
  -4   6   0 33.7889 2.86076   4
4   6   0 34.1496 2.76695   5
4   6   0 34.7892 1.91314   2
4   6   0 35.8527 2.78877   3
  -4   6   0 32.5731 2.54927   6
4   6   0 31.0793 2.13133   2
  -4   6   0 31.5764 3.49924   2
  -4   6   0 35.0428 2.78037   7
  -4   6   0 30.3901 2.69401   2
4   6   0 31.0897 2.89265   4
4   6   0 31.4507 2.17291   6
  -5  -6   0 8.14876 1.02777   2
5  -6   0 8.18713 2.64025   6
  -5  -6   0 5.92787 1.33038   8
  -5  -6   0 6.92868 1.79001   4
  -5  -6   0 6.60052 1.55213   3
5  -6   0 8.29147 2.01865   2
  -5  -6   0 9.49141 1.16045   2
5  -6   0 10.4124 2.50213   2
5  -6   0 6.72064 1.42140   7
  -5   6   0 8.44267 1.53387   4
  -5   6   0 8.23994 1.95553   7
  -5   6   0 5.78114 1.38426   2
5   6   0 9.81226 1.46662   2
5   6   0 7.88257 1.84896   4
5   6   0 11.7165 1.82808   2
5   6   0 6.14353 1.59652   3
  -5   6   0 9.32869 2.71756   2
  -5   6   0 8.90145 1.68284   6
5   6   0 6.47177 1.73339   5
5   6   0 5.71746 1.15066   6
6  -6   0 4.03597 1.85449   6
  -6  -6   0 6.38150 1.68625   4
  -6  -6   0 3.46078 0.94487   2
  -6  -6   0 9.72760 2.05857   8
  -6  -6   0 6.23009 1.77384   3
6  -6   0 6.66453 2.33514   2
  -6   6   0 7.44196 1.33300   4
6   6   0 3.76004 1.25621   3
6   6   0 7.32397 1.52778   2
6   6   0 5.99585 1.48746   2
6   6   0 5.70304 1.36003   6
  -6   6   0 3.60832 1.46890   7
  -6   6   0 4.67024 1.60434   2
6   6   0 2.68934 1.42520   7
  -6   6   0 2.13355 0.78848   6
  -6   6   0 4.43300 2.03767   2
  -7  -6   0 15.8683 1.76829   2
  -7  -6   0 14.2008 2.55393   8
  -7  -6   0 13.2409 2.38037   3
7  -6   0 9.87772 2.71338   6
  -7  -6   0 11.4524 1.72204   2
  -7  -6   0 16.3058 2.63175   4
7  -6   0 16.4749 2.88999   2
7   6   0 18.9218 2.56541   2
  -7   6   0 12.4724 3.02713   7
7   6   0 13.4471 2.15169   6
  -7   6   0 13.8754 1.51655   4
7   6   0 17.0563 2.74306   2
  -7   6   0 12.0309 3.28443   2
7   6   0 10.7336 2.16006   7
  -8  -6   0 206.370 8.83414   8
8  -6   0 210.558 9.78748   2
  -8  -6   0 204.167 7.52029   2
8  -6   0 203.522 11.2997   6
  -8  -6   0 198.602 8.34418   3
8   6   0 192.708 8.75988   2
  -8   6   0 210.060 11.4261   2
8   6   0 193.881 7.98247   6
8   6   0 206.810 8.17731   2
9  -6   0 2.42860 2.82606   6
  -9  -6   0 1.83441 1.61002   3
9  -6   0 1.67628 1.97309   2
  -9  -6   0 2.61097 1.31890   2
  -9  -6   0 1.29100 1.64984   8
  -9   6   0 1.77458 2.66017   2
9   6   0 0.77860 1.31954   2
9   6   0 0.68381 1.16307   6
9   6   0 2.78149 1.68643   2
  10  -6   0 47.6715 7.36277   2
 -10  -6   0 30.3829 3.41626   2
  10  -6   0 48.8982 7.89570   6
 -10  -6   0 45.4162 4.76600   8
  10   6   0 43.9923 4.49793   2
 -10   6   0 47.9959 7.07525   2
 -11  -6   0 11.0550 2.83722   8
  11  -6   0 15.8223 4.00922   2
  11  -6   0 10.7494 3.95350   6
 -11   6   0 10.4367 4.60697   2
  11   6   0 17.9945 3.75917   6
  11   6   0 15.4955 3.37973   2
  12  -6   0 0.29864 2.46608   2
  12  -6   0 1.93722 3.92748   6
 -12  -6   0 1.50931 2.26700   8
  12   6   0 -0.4502 1.88542   2
  12   6   0 1.42720 2.66188   6
 -12   6   0 -0.6976 3.05781   2
0  -7   0 16.6326 1.07057   2
0  -7   0 20.8327 1.06381   2
0  -7   0 21.5936 1.88868   3
0   7   0 18.8455 1.41800   7
0   7   0 21.6816 1.40803   2
0   7   0 23.9046 1.82504   2
0   7   0 15.2773 1.62796   8
  -1  -7   0 125.984 4.89325   3
1  -7   0 127.436 4.32331   3
1  -7   0 122.918 5.49342   5
  -1  -7   0 132.422 4.94897   8
1  -7   0 121.662 4.29549   7
  -1  -7   0 121.105 5.56691   4
  -1  -7   0 127.569 5.27381   5
1  -7   0 126.384 4.50572   2
1   7   0 127.002 3.49161   2
  -1   7   0 121.607 4.30139   3
  -1   7   0 125.626 4.57683   8
1   7   0 127.294 4.70469   8
1   7   0 126.266 5.40578   5
1   7   0 117.535 5.45529   4
1   7   0 128.231 3.27243   2
  -1   7   0 129.254 4.10388   7
  -1   7   0 130.654 5.50806   4
1   7   0 129.990 4.10093   7
  -1   7   0 126.272 4.29079   2
1   7   0 128.419 4.91685   3
  -1   7   0 119.397 4.96775   2
2  -7   0 146.883 4.95887   7
  -2  -7   0 151.880 5.77597   3
  -2  -7   0 154.091 5.79516   5
2  -7   0 157.880 5.90186   2
  -2  -7   0 145.940 6.34091   4
  -2  -7   0 147.060 5.60739   8
2  -7   0 151.565 5.25654   2
  -2   7   0 147.603 4.90973   7
  -2   7   0 152.870 4.59280   3
2   7   0 149.780 5.72970   3
  -2   7   0 161.399 6.42671   2
2   7   0 153.718 5.48687   8
2   7   0 154.867 3.39213   2
  -2   7   0 150.099 6.08291   4
2   7   0 140.629 5.93108   5
2   7   0 161.988 6.54367   4
  -2   7   0 159.119 5.45167   2
2   7   0 160.332 3.43553   2
  -2   7   0 153.549 6.30348   6
3  -7   0 428.903 10.9899   7
  -3  -7   0 435.539 12.1233   3
  -3  -7   0 445.088 12.8892   4
  -3  -7   0 441.927 11.9510   8
3  -7   0 420.350 12.6213   2
3  -7   0 430.639 11.7143   2
  -3   7   0 428.152 11.9477   4
  -3   7   0 435.931 11.8579   2
  -3   7   0 428.315 12.1424   6
3   7   0 438.798 9.28067   2
  -3   7   0 425.099 11.2180   7
3   7   0 409.459 12.0887   5
3   7   0 441.890 11.1264   6
3   7   0 428.254 9.55163   2
  -3   7   0 429.868 13.1980   2
3   7   0 431.660 12.6843   4
3   7   0 424.726 11.6535   8
3   7   0 414.429 11.9496   3
4  -7   0 234.236 9.17158   2
4  -7   0 241.676 7.44910   7
  -4  -7   0 219.691 7.96588   8
  -4  -7   0 236.854 8.75951   4
4  -7   0 247.995 8.36967   2
  -4  -7   0 227.087 8.22085   3
  -4   7   0 229.015 7.72811   4
4   7   0 251.274 6.22378   2
  -4   7   0 232.176 8.15352   2
4   7   0 245.560 6.53805   2
4   7   0 233.022 7.14931   6
  -4   7   0 243.545 9.83029   2
  -4   7   0 243.931 8.08247   6
  -4   7   0 243.507 8.04979   7
4   7   0 232.959 8.65453   4
4   7   0 239.886 8.40913   5
4   7   0 233.530 8.23627   3
  -5  -7   0 13.9021 2.61098   4
  -5  -7   0 17.3434 2.88730   3
5  -7   0 13.9993 2.38556   2
  -5  -7   0 17.7386 2.70481   8
5  -7   0 12.1784 1.83224   7
5  -7   0 16.4078 3.03223   2
5   7   0 15.5932 1.99125   6
  -5   7   0 17.4674 2.36508   4
  -5   7   0 15.2729 2.94916   2
5   7   0 14.9620 1.58365   2
5   7   0 18.2904 2.58882   5
  -5   7   0 9.71846 1.91723   7
5   7   0 14.7486 2.72945   4
5   7   0 15.8299 1.82126   2
5   7   0 15.0621 2.41222   3
  -5   7   0 16.3268 2.74540   2
  -6  -7   0 46.5776 3.81333   8
  -6  -7   0 50.0907 1.82723   2
  -6  -7   0 46.3049 1.72491   2
  -6  -7   0 49.2015 3.94954   3
6  -7   0 49.2990 5.30908   6
  -6  -7   0 57.8197 4.26297   4
6  -7   0 52.4564 4.45332   2
6   7   0 50.5983 3.38673   2
  -6   7   0 49.5436 5.16694   2
6   7   0 46.2462 3.94062   4
  -6   7   0 49.2435 3.02941   4
  -6   7   0 50.9710 4.40460   7
6   7   0 46.8933 3.06962   2
6   7   0 49.4193 3.19113   6
  -6   7   0 52.4629 4.05911   2
7  -7   0 3.04675 2.10580   6
  -7  -7   0 7.83048 1.23244   2
  -7  -7   0 5.38283 1.76435   8
  -7  -7   0 7.55902 2.04505   3
7  -7   0 5.36559 2.21813   2
  -7  -7   0 4.32372 0.99391   2
7   7   0 6.89781 1.57736   6
  -7   7   0 3.47436 2.19523   7
7   7   0 4.58257 1.78260   7
7   7   0 8.82662 1.75111   2
7   7   0 3.15703 1.45934   2
  -7   7   0 10.5717 3.28335   2
  -7   7   0 6.74903 1.29228   4
  -8  -7   0 130.389 4.98703   2
  -8  -7   0 134.080 6.91891   3
8  -7   0 133.320 9.55285   6
  -8  -7   0 126.693 4.75946   2
8  -7   0 136.409 7.82942   2
  -8  -7   0 140.309 7.22148   8
  -8   7   0 126.487 9.23097   2
  -8   7   0 133.749 4.18347   4
8   7   0 132.235 6.19529   2
8   7   0 123.987 6.90821   2
8   7   0 132.109 6.35363   6
9  -7   0 2.14003 2.04146   2
  -9  -7   0 0.84855 1.38634   8
  -9  -7   0 -0.0595 1.42194   3
9  -7   0 1.67408 2.21800   6
  -9  -7   0 1.04470 1.12790   2
9   7   0 0.19720 1.67802   2
  -9   7   0 0.12126 2.61738   2
9   7   0 1.40798 1.49973   6
9   7   0 2.06183 1.62741   2
  10  -7   0 138.429 11.1865   6
  10  -7   0 159.587 14.5418   2
 -10  -7   0 145.980 8.33515   8
 -10   7   0 135.100 10.5366   2
  10   7   0 140.562 7.86697   6
  10   7   0 145.507 7.79239   2
 -11  -7   0 4.20932 2.21342   8
  11  -7   0 9.43312 4.81259   6
  11  -7   0 18.6151 4.32935   2
 -11   7   0 9.59240 3.61732   2
  11   7   0 10.9090 2.82099   2
  11   7   0 4.90878 2.31563   6
  12  -7   0 1.90827 3.88345   6
 -12  -7   0 0.71541 2.07354   8
  12  -7   0 -2.5562 2.46645   2
  12   7   0 -0.0644 1.88706   6
  12   7   0 -0.6711 2.03725   2
 -12   7   0 -2.4939 3.05640   2
0  -8   0 48.6616 2.89025   3
0  -8   0 46.0811 1.56308   2
0  -8   0 44.4952 3.36722   5
0  -8   0 49.1166 1.55869   2
0   8   0 48.0301 2.20587   2
0   8   0 48.9665 2.70503   2
0   8   0 44.8413 3.51928   4
0   8   0 42.5494 2.75462   3
0   8   0 49.0228 2.33785   7
0   8   0 44.4802 2.76008   8
1  -8   0 132.896 4.68757   7
1  -8   0 128.028 5.95373   5
1  -8   0 131.991 4.27412   2
1  -8   0 134.402 4.70910   2
1  -8   0 131.463 4.70227   3
  -1  -8   0 127.728 5.61474   5
  -1  -8   0 146.507 5.47437   8
  -1  -8   0 128.938 5.29163   3
  -1   8   0 128.893 5.90539   4
  -1   8   0 133.759 4.38571   7
1   8   0 139.107 6.25060   4
  -1   8   0 132.413 4.60481   2
1   8   0 134.550 5.34831   3
  -1   8   0 137.131 5.06876   8
1   8   0 137.148 5.17390   8
1   8   0 136.141 3.88755   2
  -1   8   0 132.774 5.36162   2
1   8   0 130.622 4.31105   7
1   8   0 134.261 3.57904   2
  -1   8   0 137.260 4.82659   3
1   8   0 128.502 5.83491   5
  -2  -8   0 47.5283 3.28002   3
2  -8   0 52.0250 2.88316   2
  -2  -8   0 45.9740 3.14175   8
2  -8   0 47.6065 2.69892   7
  -2  -8   0 54.6080 4.01601   4
2  -8   0 54.2573 4.06101   5
2  -8   0 49.5638 3.29466   2
  -2  -8   0 48.7681 3.42778   5
  -2   8   0 49.7431 2.67141   7
  -2   8   0 49.4763 3.68624   6
2   8   0 46.3191 3.46028   5
  -2   8   0 42.8173 3.34382   4
2   8   0 46.1294 3.15040   3
  -2   8   0 47.7112 3.60893   2
  -2   8   0 50.2744 2.93063   2
2   8   0 47.8316 2.98382   8
  -2   8   0 49.2317 2.46331   3
2   8   0 48.7372 3.74143   4
2   8   0 50.3927 2.63822   7
  -3  -8   0 170.446 7.27347   4
  -3  -8   0 151.115 6.16915   5
3  -8   0 160.890 6.80785   2
3  -8   0 154.232 5.54325   7
  -3  -8   0 159.479 6.58610   3
  -3  -8   0 158.223 6.31507   8
3  -8   0 165.390 6.15304   2
  -3   8   0 168.633 6.30491   2
3   8   0 168.130 3.83109   2
  -3   8   0 161.199 6.59447   6
3   8   0 158.165 6.73226   5
3   8   0 167.466 6.29131   8
  -3   8   0 154.556 6.42493   4
  -3   8   0 167.269 7.48664   2
  -3   8   0 159.936 5.76338   7
3   8   0 150.655 6.30297   3
3   8   0 162.862 7.07855   4
3   8   0 167.463 3.77150   2
3   8   0 158.121 5.68147   6
4  -8   0 72.0392 4.79330   2
  -4  -8   0 78.7200 4.64167   3
  -4  -8   0 74.4614 4.95901   4
4  -8   0 67.5762 3.65004   7
  -4  -8   0 72.3219 4.35253   8
4  -8   0 81.5065 4.55405   2
  -4   8   0 73.4591 4.15721   4
4   8   0 76.8457 2.62837   2
  -4   8   0 75.5583 4.17289   7
  -4   8   0 86.0792 5.69563   2
  -4   8   0 74.5032 4.27552   6
4   8   0 77.6583 3.69731   6
4   8   0 68.5232 4.39268   5
4   8   0 73.6271 4.33886   3
4   8   0 78.6020 4.91720   4
  -4   8   0 71.9538 4.24574   2
  -5  -8   0 1.89640 1.56602   4
  -5  -8   0 1.63370 1.23745   3
5  -8   0 2.71384 1.43344   2
5  -8   0 2.26218 1.06250   7
  -5  -8   0 1.52296 1.13825   8
  -5   8   0 2.51650 1.86671   2
  -5   8   0 3.53462 1.23255   6
5   8   0 1.93517 0.86493   2
  -5   8   0 3.88305 1.41548   4
5   8   0 2.21433 1.06489   6
5   8   0 3.10809 1.01411   2
  -5   8   0 0.78405 1.06761   2
  -5   8   0 2.54478 1.28388   7
5   8   0 1.29533 1.27367   4
  -6  -8   0 44.4285 3.91674   3
  -6  -8   0 37.7007 3.83719   4
  -6  -8   0 37.1982 3.60566   8
6  -8   0 40.3126 3.97225   2
6  -8   0 41.4410 5.96314   6
  -6   8   0 42.3743 5.76278   2
6   8   0 45.3830 3.05788   2
6   8   0 40.5187 2.98731   6
  -6   8   0 40.6378 3.01392   4
  -6   8   0 44.6594 4.20374   7
6   8   0 41.6960 3.04304   2
  -6   8   0 37.6499 3.83086   2
6   8   0 41.1793 3.84951   4
7  -8   0 208.204 11.9266   6
  -7  -8   0 228.545 9.30833   3
  -7  -8   0 224.175 9.37210   8
7  -8   0 229.210 9.97473   2
7   8   0 219.740 8.10873   2
  -7   8   0 217.791 11.5196   2
7   8   0 223.271 8.07339   6
7   8   0 233.374 7.75416   2
  -7   8   0 224.527 10.4576   7
  -7   8   0 228.916 7.49894   4
8  -8   0 8.73756 3.47493   6
8  -8   0 13.1224 3.35817   2
  -8  -8   0 15.4068 3.17981   8
  -8  -8   0 11.0165 2.41393   3
8   8   0 15.9572 2.52395   2
8   8   0 13.3837 2.59575   6
  -8   8   0 11.2531 3.71643   2
  -8   8   0 13.2907 1.75462   4
8   8   0 11.4250 2.29579   2
  -9  -8   0 144.004 10.0036   8
  -9  -8   0 143.865 7.77319   3
9  -8   0 133.305 8.51667   2
9  -8   0 146.133 11.1008   6
9   8   0 131.722 7.09185   2
  -9   8   0 131.770 9.99432   2
9   8   0 142.765 7.23216   6
9   8   0 144.950 6.84424   2
 -10  -8   0 9.65571 3.04765   8
  10  -8   0 11.6584 3.41514   2
  10  -8   0 7.97566 4.55817   6
  10   8   0 11.8298 2.93598   6
 -10   8   0 12.2279 4.79003   2
 -11  -8   0 3.10301 2.51430   8
  11  -8   0 -2.5480 2.68890   6
  11  -8   0 -0.3428 2.01234   2
 -11   8   0 -2.2677 2.33718   2
  11   8   0 0.91343 1.54210   2
  11   8   0 0.60512 1.57958   6
0  -9   0 1.95316 0.93760   3
0  -9   0 3.54114 1.62115   5
0   9   0 1.47092 0.67146   7
0   9   0 0.43807 1.04213   4
0   9   0 0.51304 0.80204   3
0   9   0 1.44028 0.67104   2
0   9   0 2.27764 1.01781   2
0   9   0 0.82184 0.79907   8
1  -9   0 9.37547 1.43868   2
  -1  -9   0 6.27439 1.88247   5
1  -9   0 8.61061 1.52779   3
  -1  -9   0 5.89109 1.65902   3
1  -9   0 7.18598 1.43646   7
1  -9   0 5.51519 1.97371   5
1   9   0 7.23726 1.57433   8
  -1   9   0 8.00847 1.75514   2
  -1   9   0 13.2156 2.80489   6
  -1   9   0 6.54932 1.22980   2
1   9   0 7.24774 1.94265   5
  -1   9   0 5.34593 1.59111   4
  -1   9   0 8.52103 1.52634   3
1   9   0 7.10552 0.89908   2
1   9   0 8.43322 1.10266   2
1   9   0 8.23871 1.74373   3
  -1   9   0 9.29374 1.68732   8
1   9   0 7.61273 1.21903   7
  -1   9   0 7.40765 1.15988   7
1   9   0 4.33089 1.37640   4
2  -9   0 0.30014 0.81919   2
  -2  -9   0 1.04769 1.11029   3
  -2  -9   0 -0.5136 0.82425   8
2  -9   0 0.12516 0.63840   7
2  -9   0 0.08724 0.85618   2
2   9   0 0.26003 0.72942   8
  -2   9   0 -0.4502 0.95503   2
  -2   9   0 0.17855 0.66124   7
  -2   9   0 0.25919 1.05152   6
  -2   9   0 -0.3420 0.77834   4
2   9   0 -0.6543 0.58507   3
  -2   9   0 0.10940 0.63985   3
  -2   9   0 0.43311 0.83237   8
  -2   9   0 0.17261 0.71756   2
2   9   0 -0.0997 0.58701   7
3  -9   0 7.58639 1.61460   2
  -3  -9   0 3.87030 1.28216   3
  -3  -9   0 4.56964 1.76421   4
3  -9   0 4.56953 1.19201   7
  -3  -9   0 8.21309 1.96173   8
  -3  -9   0 4.29434 1.56836   5
3  -9   0 6.59535 1.70385   2
  -3   9   0 6.34677 1.46944   7
3   9   0 8.01712 1.57069   6
3   9   0 3.12513 1.26691   8
  -3   9   0 2.88527 1.45938   6
  -3   9   0 6.41052 1.66019   4
3   9   0 3.41008 1.58003   5
  -3   9   0 4.92003 1.36216   2
3   9   0 4.31424 1.36741   3
  -3   9   0 8.64087 2.07207   2
3   9   0 4.44554 1.46126   4
4  -9   0 81.2572 5.21427   2
4  -9   0 77.7853 4.04128   7
  -4  -9   0 68.9716 4.98900   4
4  -9   0 83.8765 4.65165   2
  -4  -9   0 81.7087 4.77109   8
4   9   0 79.3039 3.88890   6
4   9   0 76.9563 5.14239   4
  -4   9   0 79.6166 5.62704   6
4   9   0 81.2197 2.42563   2
  -4   9   0 84.0447 4.70124   4
  -4   9   0 73.3630 5.41929   2
  -4   9   0 69.7951 4.41739   2
  -4   9   0 69.6342 4.76648   7
5  -9   0 69.5461 4.77727   2
  -5  -9   0 74.9095 4.86818   8
  -5  -9   0 68.3464 4.78391   3
5   9   0 73.1618 2.90023   2
5   9   0 71.1679 4.28240   2
5   9   0 73.4600 3.84214   6
  -5   9   0 72.4564 4.74636   7
  -5   9   0 72.3320 4.80700   2
  -5   9   0 65.4898 4.20777   6
  -5   9   0 74.7321 4.41247   4
  -5   9   0 76.2988 6.06994   2
6  -9   0 170.716 8.05644   2
  -6  -9   0 170.288 7.81524   8
  -6  -9   0 173.907 7.96932   3
6   9   0 168.563 5.78409   2
  -6   9   0 158.988 6.66990   4
6   9   0 171.135 6.50615   6
6   9   0 165.390 6.57957   2
  -6   9   0 177.869 9.82173   2
  -6   9   0 170.100 8.20018   7
  -7  -9   0 1.32076 1.63612   8
7  -9   0 1.33632 1.65192   2
  -7  -9   0 1.09456 1.48382   3
7   9   0 1.74732 1.21800   6
7   9   0 0.34433 0.95697   2
7   9   0 1.48196 1.09242   2
  -7   9   0 1.24154 1.89681   7
  -7   9   0 2.24983 1.18879   4
  -7   9   0 3.33232 2.55801   2
  -8  -9   0 14.7491 3.24025   8
  -8  -9   0 10.5052 2.71948   3
8  -9   0 11.4537 3.01126   2
  -8   9   0 14.5856 4.37094   2
  -8   9   0 10.6170 1.79889   4
8   9   0 12.5930 2.48817   2
8   9   0 14.3347 2.34282   2
8   9   0 15.6735 2.61967   6
  -9  -9   0 119.411 7.55903   8
9  -9   0 125.195 8.23478   2
  -9  -9   0 140.639 7.69581   3
  -9   9   0 124.061 9.83772   2
9   9   0 114.258 5.95766   2
9   9   0 113.124 6.32026   2
9   9   0 121.195 6.69248   6
 -10  -9   0 57.1051 5.68893   8
  10  -9   0 66.9875 6.54367   2
  10   9   0 61.0755 4.91959   2
  10   9   0 60.1302 5.06087   6
 -10   9   0 56.4486 8.31417   2
 -11  -9   0 18.0697 4.07628   8
  11  -9   0 19.1979 4.60084   2
  11   9   0 18.4772 3.28787   2
  11   9   0 13.9078 3.76483   6
 -11   9   0 15.8218 5.13172   2
0 -10   0 13.1384 2.46147   5
0 -10   0 17.4590 2.41030   3
0  10   0 14.1141 1.51186   7
0  10   0 11.4811 1.81364   8
0  10   0 18.9696 1.98248   2
0  10   0 15.6441 2.86950   4
0  10   0 13.5567 1.92381   3
0  10   0 17.3390 1.55754   2
1 -10   0 20.0841 2.03897   3
  -1 -10   0 18.4135 2.48442   3
1 -10   0 19.3557 1.67958   2
1 -10   0 17.4673 2.90749   5
  -1 -10   0 20.7422 3.13277   5
  -1  10   0 18.5559 3.18464   4
1  10   0 22.2248 2.79595   3
1  10   0 16.9645 2.68812   5
  -1  10   0 19.0355 3.14605   6
1  10   0 17.9088 2.86317   4
  -1  10   0 16.8673 1.93373   3
  -1  10   0 21.9437 2.26425   8
  -1  10   0 19.4310 1.79835   7
  -1  10   0 20.3878 1.90096   2
1  10   0 19.3274 1.54451   2
1  10   0 21.1265 1.73466   7
  -1  10   0 15.0848 2.31142   2
1  10   0 19.3585 1.32352   2
2 -10   0 9.09140 1.70464   2
2 -10   0 8.70056 1.57252   2
  -2 -10   0 4.74458 1.46126   3
  -2 -10   0 9.86972 2.10691   8
  -2 -10   0 5.85064 1.87568   5
2 -10   0 9.58744 1.74951   7
2 -10   0 9.62402 2.47806   5
2  10   0 7.51233 1.32489   7
  -2  10   0 7.20326 1.91968   6
  -2  10   0 3.16774 2.17355   4
2  10   0 8.90130 1.85717   8
  -2  10   0 6.82925 2.23444   2
2  10   0 9.66679 1.96789   3
  -2  10   0 9.30345 1.47598   3
2  10   0 9.75122 2.36792   4
  -2  10   0 9.37920 1.60297   7
  -2  10   0 10.0459 1.80929   2
  -2  10   0 8.53662 1.75879   8
  -3 -10   0 4.10861 1.34144   8
  -3 -10   0 4.17016 1.69690   5
3 -10   0 2.83250 1.21672   2
3 -10   0 2.30145 2.11771   5
3 -10   0 5.79704 1.49872   7
3 -10   0 4.71545 1.67396   2
  -3 -10   0 3.19636 1.43106   3
  -3  10   0 3.26046 1.38480   6
3  10   0 5.20764 1.31098   7
  -3  10   0 2.37391 1.09433   7
  -3  10   0 3.47752 1.30261   2
  -3  10   0 3.79532 1.87539   2
4 -10   0 52.7574 3.89511   2
4 -10   0 57.9751 3.59161   7
  -4 -10   0 57.0002 4.31836   3
  -4 -10   0 61.1815 4.34055   8
  -4  10   0 53.8260 3.78114   7
  -4  10   0 48.3142 3.78277   6
4  10   0 53.0493 3.32388   6
  -4  10   0 60.8583 4.09157   2
  -4  10   0 53.8839 4.19139   4
  -4  10   0 57.9579 5.13844   2
  -5 -10   0 73.5981 4.98006   8
  -5 -10   0 78.8268 5.26688   3
5 -10   0 80.1776 5.09857   2
  -5  10   0 82.4613 5.16274   7
  -5  10   0 66.4921 4.57118   4
  -5  10   0 63.8233 5.08494   2
5  10   0 75.1864 4.03126   6
5  10   0 78.9578 2.66690   2
  -5  10   0 78.8763 6.28741   2
6 -10   0 128.651 7.12182   2
  -6 -10   0 139.131 7.19637   8
  -6 -10   0 132.626 7.17200   3
  -6  10   0 128.336 8.67396   2
  -6  10   0 134.287 7.35704   7
6  10   0 132.622 5.71089   6
6  10   0 137.002 5.99171   2
6  10   0 139.241 4.59080   2
  -6  10   0 133.086 6.36170   4
  -7 -10   0 60.4721 5.06586   3
7 -10   0 69.7866 5.56173   2
  -7 -10   0 63.0965 5.13706   8
7  10   0 57.9301 3.39813   2
  -7  10   0 53.7205 6.29556   2
7  10   0 60.6141 3.30973   2
7  10   0 56.8744 3.91376   6
  -7  10   0 58.5501 4.00516   4
  -7  10   0 64.9675 5.76229   7
  -8 -10   0 193.272 9.35839   3
8 -10   0 181.618 9.60243   2
  -8 -10   0 179.021 9.19842   8
8  10   0 179.420 7.04978   2
8  10   0 187.207 6.87292   2
  -8  10   0 190.696 11.6882   2
  -8  10   0 172.643 6.75506   4
8  10   0 184.909 7.84959   6
9 -10   0 14.2191 3.60405   2
  -9 -10   0 7.84464 2.47835   8
  -9 -10   0 7.93116 2.42074   3
9  10   0 1.93545 1.59958   2
  -9  10   0 14.2537 4.51099   2
9  10   0 7.73932 2.01247   2
 -10 -10   0 9.15696 3.18639   8
  10 -10   0 13.1849 3.31754   2
  10  10   0 8.13091 2.12446   2
  10  10   0 5.39462 1.92516   6
 -10  10   0 5.06774 3.80756   2
 -11 -10   0 19.0141 4.26076   8
  11 -10   0 15.0983 4.52804   2
  11  10   0 15.1020 3.39475   6
 -11  10   0 14.2671 4.98668   2
  11  10   0 19.0670 3.32480   2
0 -11   0 12.2388 2.61746   5
0 -11   0 12.8350 2.13911   3
0  11   0 15.1998 1.53376   2
0  11   0 19.3663 2.10422   2
0  11   0 16.6709 1.68421   7
  -1 -11   0 42.1018 3.39585   3
1 -11   0 41.3108 2.19365   2
  -1 -11   0 44.3250 4.01944   5
1 -11   0 45.7892 4.21443   5
1 -11   0 43.2108 2.13862   2
  -1  11   0 38.0686 3.03745   8
1  11   0 41.9516 3.16300   8
  -1  11   0 45.2947 2.71283   7
  -1  11   0 40.8007 4.09052   6
1  11   0 44.5168 3.41684   3
1  11   0 45.8571 2.57571   7
  -1  11   0 47.8590 3.14539   3
  -1  11   0 48.3757 2.86341   2
  -1  11   0 45.5586 3.48029   2
1  11   0 41.1063 2.26749   2
2 -11   0 4.83778 2.04794   5
  -2 -11   0 4.76232 1.52134   3
2 -11   0 3.27655 1.26436   7
2 -11   0 5.26284 1.27899   2
  -2 -11   0 3.82389 1.83251   5
2 -11   0 4.53321 1.36697   2
2  11   0 5.02241 1.14881   7
  -2  11   0 4.98034 1.35789   7
  -2  11   0 5.53793 1.92075   6
  -2  11   0 6.31079 1.99202   2
  -2  11   0 3.84942 1.44478   8
  -2  11   0 5.02471 1.40375   2
  -2  11   0 2.53496 1.35440   4
3 -11   0 204.138 7.43731   7
3 -11   0 206.104 8.02625   2
  -3 -11   0 202.951 8.24732   8
3 -11   0 214.057 7.46552   2
  -3 -11   0 213.013 8.56381   3
  -3 -11   0 198.625 8.09992   5
3 -11   0 207.955 9.51954   5
  -3  11   0 201.772 7.56591   8
  -3  11   0 198.014 8.45277   6
  -3  11   0 216.706 7.49671   7
  -3  11   0 199.202 8.73380   4
  -3  11   0 211.694 9.21993   2
  -3  11   0 210.626 7.83464   2
3  11   0 216.097 6.84656   7
4 -11   0 115.441 7.22385   5
  -4 -11   0 114.844 6.36286   3
4 -11   0 126.358 5.93601   2
  -4 -11   0 113.060 6.20082   8
4  11   0 119.482 5.18552   6
  -4  11   0 121.404 5.85660   7
  -4  11   0 114.876 7.23626   2
  -4  11   0 114.311 5.98765   2
4  11   0 126.076 5.26361   7
  -4  11   0 108.557 6.17262   4
  -5 -11   0 90.9896 5.87177   3
  -5 -11   0 91.7116 5.83013   8
5 -11   0 93.4452 5.57269   2
  -5  11   0 85.6278 5.50739   7
  -5  11   0 99.2046 7.20788   2
5  11   0 86.6614 4.47029   6
  -5  11   0 82.4412 5.48333   2
  -5  11   0 89.1964 5.51332   4
6 -11   0 7.66158 2.44380   2
  -6 -11   0 6.91746 2.48858   3
  -6 -11   0 2.53322 2.08219   8
  -6  11   0 5.60774 2.15673   7
  -6  11   0 7.75616 2.82789   2
6  11   0 6.67320 1.00198   2
6  11   0 6.38359 0.97558   2
  -6  11   0 5.50878 1.91720   4
6  11   0 3.51890 1.27407   6
  -7 -11   0 1.34472 1.81495   8
  -7 -11   0 -0.4589 1.25868   3
7 -11   0 -1.1155 1.53923   2
  -7  11   0 -0.7702 1.59444   7
  -7  11   0 3.90903 1.71059   4
7  11   0 0.73429 0.81250   2
7  11   0 0.26494 0.88693   6
  -7  11   0 -1.5226 1.82962   2
  -8 -11   0 0.42568 1.85118   8
8 -11   0 1.56552 1.94973   2
  -8 -11   0 0.57081 1.56634   3
  -8  11   0 -1.4025 2.33746   4
  -8  11   0 -1.6165 2.25085   2
8  11   0 1.32974 1.05244   2
8  11   0 -0.5912 1.07093   6
8  11   0 0.81003 1.08435   2
  -9 -11   0 21.4267 3.94450   3
  -9 -11   0 19.3694 4.11902   8
9 -11   0 18.6319 4.03647   2
9  11   0 21.7079 3.52031   6
  -9  11   0 14.7255 4.85968   2
9  11   0 21.9889 2.67999   2
 -10 -11   0 2.04365 2.51414   8
  10 -11   0 0.86000 2.30133   2
  10  11   0 3.31527 1.54871   2
  10  11   0 3.12117 1.74003   6
 -10  11   0 1.09723 3.16896   2
0 -12   0 27.9528 2.83505   3
0 -12   0 20.6808 3.23977   5
0  12   0 25.2594 2.37621   2
0  12   0 15.6336 2.38923   3
0  12   0 21.4924 1.90973   2
0  12   0 24.2313 2.03338   7
1 -12   0 125.140 3.65422   2
  -1 -12   0 121.484 6.65973   5
  -1 -12   0 123.030 6.04283   3
1 -12   0 117.053 6.91683   5
1 -12   0 121.210 3.56593   2
  -1  12   0 127.176 5.07460   2
1  12   0 128.963 4.69353   7
  -1  12   0 120.979 8.22106   6
1  12   0 131.272 4.33289   2
1  12   0 128.080 4.05891   2
  -1  12   0 135.037 5.04717   7
  -1  12   0 128.493 5.92490   2
  -2 -12   0 49.9088 4.29971   5
2 -12   0 48.8506 2.83794   2
  -2 -12   0 44.0122 3.84984   3
2 -12   0 44.3176 4.58523   5
  -2  12   0 46.2078 4.27764   6
  -2  12   0 46.7194 4.14835   2
2  12   0 44.2862 2.69787   7
  -2  12   0 41.5879 3.12795   2
  -2  12   0 46.6490 3.70129   7
  -3 -12   0 104.437 5.96612   5
3 -12   0 111.773 5.18119   2
3 -12   0 114.320 5.46510   7
  -3 -12   0 109.168 6.11853   8
  -3 -12   0 109.589 6.22681   3
3 -12   0 117.618 7.32889   5
  -3  12   0 114.055 5.68988   2
  -3  12   0 113.863 6.82162   2
3  12   0 118.629 5.41664   6
  -3  12   0 106.356 6.18627   6
3  12   0 118.690 4.69579   7
  -3  12   0 117.136 5.39896   7
4 -12   0 3.67653 1.57698   2
  -4 -12   0 3.15423 1.65942   3
  -4 -12   0 3.88063 1.84175   8
4 -12   0 5.94324 2.65896   5
  -4  12   0 4.64283 1.74848   7
  -4  12   0 4.14658 2.32336   2
4  12   0 2.06039 1.12814   7
4  12   0 5.09634 1.54441   6
  -4  12   0 3.28787 1.66849   2
5 -12   0 116.578 6.31222   2
  -5 -12   0 105.765 6.45863   8
5 -12   0 113.296 7.76171   5
  -5 -12   0 109.172 6.66533   3
5  12   0 103.613 5.01614   6
  -5  12   0 102.249 7.51726   2
5  12   0 113.488 6.79239   7
  -5  12   0 94.5743 5.92236   2
  -5  12   0 93.0030 5.92607   7
  -6 -12   0 138.780 7.88614   3
6 -12   0 132.466 7.37916   2
  -6 -12   0 140.655 7.77675   8
  -6  12   0 145.868 9.46480   2
  -6  12   0 140.704 7.90374   7
6  12   0 144.995 6.20425   6
  -7 -12   0 -0.3018 2.22417   8
7 -12   0 0.26011 1.84074   2
  -7 -12   0 -1.3453 2.62075   3
  -7  12   0 -3.1434 2.50127   2
7  12   0 0.03150 0.94664   6
  -7  12   0 2.61215 2.08312   7
7  12   0 -1.1997 0.43298   2
  -8 -12   0 27.9436 4.25269   8
  -8 -12   0 30.4733 4.67652   3
8 -12   0 33.9317 4.96928   2
8  12   0 34.9710 2.26289   2
8  12   0 31.9750 3.36302   6
8  12   0 33.2227 2.20221   2
  -8  12   0 34.5276 6.20680   2
  -9 -12   0 3.72399 2.28920   8
9 -12   0 7.20641 2.82368   2
9  12   0 7.23264 2.25464   6
  -9  12   0 6.76247 3.73878   2
9  12   0 10.2820 1.83825   2
  10 -12   0 0.12285 2.10030   2
 -10 -12   0 -0.6879 1.91253   8
  10  12   0 3.68276 2.08985   6
 -10  12   0 -0.2419 2.86909   2
  10  12   0 1.84958 1.27278   2
0 -13   0 14.5254 3.13359   5
0  13   0 15.1874 2.10603   2
0  13   0 11.2363 1.60956   2
0  13   0 16.2353 1.81552   7
  -1 -13   0 53.6105 4.71313   5
1 -13   0 52.6479 5.13145   5
  -1 -13   0 59.9800 4.28560   3
  -1  13   0 52.4498 3.96211   2
  -1  13   0 45.9834 3.12081   2
  -1  13   0 52.3976 4.87833   6
1  13   0 51.1182 2.60756   2
1  13   0 53.8951 2.94916   7
1  13   0 55.0772 2.41450   2
  -1  13   0 49.6413 3.12857   7
  -2 -13   0 4.55058 1.95590   5
  -2 -13   0 1.86169 1.54882   3
2 -13   0 8.49320 2.92947   5
2 -13   0 4.19798 1.19121   2
  -2  13   0 5.26186 1.44919   7
  -2  13   0 3.33986 1.90114   2
  -2  13   0 8.80575 2.55452   6
  -2  13   0 2.68836 1.26603   2
2  13   0 3.75128 1.10473   7
3 -13   0 5.68869 2.72782   5
  -3 -13   0 5.97883 2.13576   3
3 -13   0 10.6400 1.95621   2
  -3 -13   0 6.76195 2.26062   5
3  13   0 11.4111 1.75555   7
3  13   0 11.1786 2.23452   6
  -3  13   0 10.2028 2.08464   7
  -3  13   0 8.72884 2.55306   2
  -3  13   0 9.40853 2.05773   2
  -4 -13   0 195.151 8.90403   8
  -4 -13   0 206.405 9.23976   3
4 -13   0 186.938 10.0134   5
4 -13   0 195.694 7.72055   2
  -4  13   0 185.605 7.97592   7
4  13   0 191.693 6.76256   7
  -4  13   0 164.107 7.82313   2
4  13   0 191.874 7.21545   6
  -4  13   0 190.385 9.74119   2
5 -13   0 9.55055 3.22434   5
  -5 -13   0 9.78074 2.58716   8
5 -13   0 6.44693 2.12004   2
  -5 -13   0 3.13413 1.83418   3
  -5  13   0 6.69576 3.09575   2
5  13   0 8.89172 1.91108   7
5  13   0 4.23153 1.39534   6
  -5  13   0 8.67842 2.38826   7
6 -13   0 73.8529 9.98490   5
6 -13   0 83.9387 5.84509   2
  -6 -13   0 74.0583 5.99956   8
  -6 -13   0 77.4854 8.60567   3
6  13   0 77.5758 4.50511   6
6  13   0 79.4119 4.68493   7
  -6  13   0 79.7162 6.15068   7
  -6  13   0 83.0238 7.41952   2
7 -13   0 0.92113 1.77881   2
  -7 -13   0 5.16820 2.51081   8
  -7 -13   0 -0.3877 1.59841   3
  -7  13   0 0.38762 1.94359   7
7  13   0 1.03115 1.08342   6
  -7  13   0 3.29093 2.89776   2
  -8 -13   0 1.34335 1.99517   8
8 -13   0 2.40340 2.30463   2
  -8  13   0 0.39741 2.23095   2
8  13   0 1.96182 1.47329   6
9 -13   0 -2.4071 3.42105   2
  -9 -13   0 -2.1158 1.88583   8
9  13   0 1.46750 1.61123   6
  -9  13   0 0.07092 2.93851   2
0 -14   0 22.5881 3.75799   5
0  14   0 14.0858 1.99913   7
0  14   0 22.7863 2.41594   2
  -1 -14   0 34.4750 4.50860   5
1 -14   0 43.5749 5.34103   5
1  14   0 46.1971 2.83391   7
1  14   0 46.2101 2.43513   2
  -1  14   0 41.7105 3.02801   2
  -1  14   0 50.4602 3.25406   7
  -1  14   0 47.3413 3.74952   2
1  14   0 42.5707 2.15119   2
  -2 -14   0 23.1847 3.62449   5
2 -14   0 24.7892 4.25483   5
2 -14   0 26.2143 1.86143   2
  -2 -14   0 32.0440 3.60153   3
  -2  14   0 23.3909 3.66473   2
  -2  14   0 30.8340 2.93425   2
  -2  14   0 31.5296 2.86438   7
2  14   0 29.1192 2.26106   7
3 -14   0 28.7719 2.61782   2
  -3 -14   0 27.6323 4.11401   3
  -3 -14   0 24.9140 3.73621   5
3 -14   0 32.9728 5.00963   5
  -3  14   0 30.0199 3.21543   2
3  14   0 31.6246 2.43047   7
  -3  14   0 29.3851 4.23764   2
3  14   0 32.9923 3.03118   6
  -3  14   0 31.1636 3.12926   7
  -4 -14   0 1.72796 1.73319   3
4 -14   0 0.96076 2.31094   5
4 -14   0 3.62545 1.56925   2
  -4  14   0 -0.7239 1.15294   7
4  14   0 2.50418 1.36993   6
  -4  14   0 2.27014 1.46385   2
  -4  14   0 0.81584 1.81852   2
5 -14   0 52.3059 4.32001   2
  -5 -14   0 59.8040 5.39806   8
  -5 -14   0 54.9985 7.28154   3
  -5  14   0 55.3698 6.02465   2
5  14   0 54.1242 3.50730   7
5  14   0 57.0651 3.83760   6
  -5  14   0 54.1598 4.84551   7
6 -14   0 4.46238 2.03465   2
  -6 -14   0 7.83652 2.79143   3
  -6 -14   0 10.1057 2.74062   8
6 -14   0 5.27342 3.12622   5
  -6  14   0 6.10038 3.08222   2
6  14   0 2.74974 1.34710   6
  -6  14   0 4.53242 2.30921   7
6  14   0 1.82853 1.23698   7
  -7 -14   0 54.6297 5.46976   8
7 -14   0 66.7745 7.82672   5
  -7 -14   0 40.6269 5.22773   3
7 -14   0 43.6325 4.84966   2
  -7  14   0 42.4847 6.03606   7
7  14   0 49.3762 3.82761   6
  -7  14   0 54.4244 7.00615   2
7  14   0 45.0967 3.63412   7
8 -14   0 -1.8836 1.97866   2
  -8 -14   0 -0.6829 1.99818   8
8 -14   0 3.92983 3.36822   5
8  14   0 3.43005 1.67094   7
8  14   0 -1.6311 0.99305   6
  -8  14   0 -1.2851 2.23716   2
  -9 -14   0 9.13985 3.31939   8
9 -14   0 10.8073 3.20241   2
  -9  14   0 13.7292 4.63558   2
9  14   0 9.21724 2.44649   6
0 -15   0 6.38318 2.69408   5
0  15   0 4.54018 1.24007   2
0  15   0 7.62937 1.63780   2
0  15   0 4.13835 1.33730   7
1 -15   0 2.58752 2.57455   5
  -1 -15   0 -1.8886 1.66114   5
1  15   0 2.47686 1.66304   7
  -1  15   0 2.27488 1.15074   7
1  15   0 2.22258 0.71907   2
  -1  15   0 -0.0836 1.12154   2
  -1  15   0 2.62090 1.15731   2
  -2 -15   0 36.3665 4.72029   5
  -2  15   0 44.5868 4.19800   2
  -2  15   0 42.7972 3.37076   7
2  15   0 42.5384 3.28865   7
  -2  15   0 40.8177 3.41907   2
3 -15   0 41.3467 5.72081   5
  -3 -15   0 37.7332 4.78727   3
  -3 -15   0 31.3840 4.29548   5
  -3  15   0 36.7631 5.01000   2
3  15   0 42.9341 3.48072   6
  -3  15   0 36.3003 3.55456   2
  -3  15   0 37.3021 3.53422   7
4 -15   0 26.4077 2.82278   2
4 -15   0 27.4120 5.00639   5
  -4  15   0 30.9043 4.46162   2
  -4  15   0 32.4536 5.08478   2
  -4  15   0 30.3774 4.06199   7
4  15   0 31.3382 2.93826   6
4  15   0 25.4699 2.30910   7
  -5 -15   0 33.6122 5.16538   3
5 -15   0 32.0874 3.44241   2
5 -15   0 40.3968 5.91821   5
5  15   0 32.1140 2.62712   7
  -5  15   0 33.1635 5.52952   2
  -5  15   0 32.3106 4.58637   7
5  15   0 32.7085 3.00689   6
  -6 -15   0 12.6143 3.47759   8
6 -15   0 9.16598 3.53510   5
6  15   0 7.43216 1.83360   6
6  15   0 7.69178 1.76930   7
  -6  15   0 8.87155 3.20368   2
  -7 -15   0 50.4271 6.34468   8
7 -15   0 46.3078 6.93976   5
7 -15   0 31.4842 4.57417   2
7  15   0 31.0992 3.09148   7
  -7  15   0 36.6068 6.22871   2
7  15   0 35.4699 3.34195   6
  -7  15   0 32.5606 5.39517   7
8 -15   0 8.05510 3.23874   2
  -8 -15   0 9.95609 3.30144   8
8 -15   0 17.0338 5.20693   5
8  15   0 10.0194 2.37478   6
8  15   0 10.8049 2.18755   7
  -8  15   0 15.3609 4.37225   2
0  16   0 41.7664 3.09549   7
0  16   0 46.5148 3.21523   2
1 -16   0 21.1932 5.01878   5
  -1 -16   0 23.5489 5.82665   5
  -1  16   0 21.5147 2.47076   2
  -1  16   0 26.1423 3.43932   2
  -1  16   0 23.2295 2.56458   7
1  16   0 22.5543 1.31987   2
1  16   0 25.5075 2.36006   7
  -2 -16   0 20.4202 3.82900   5
2 -16   0 15.7502 3.77896   5
2  16   0 21.7112 2.14307   7
  -2  16   0 17.6506 2.63396   7
  -2  16   0 23.8125 3.61591   2
  -2  16   0 19.7350 2.86893   2
3 -16   0 44.4098 5.89435   5
  -3 -16   0 35.3448 4.84797   5
3  16   0 37.7361 2.60745   7
  -3  16   0 35.2667 4.86495   2
3  16   0 35.9973 3.27060   6
  -3  16   0 40.6978 3.82715   7
4 -16   0 -2.1692 2.10853   5
  -4  16   0 1.89566 1.75417   2
4  16   0 0.47557 0.98654   6
4  16   0 0.76056 0.76810   7
  -4  16   0 1.00519 1.70296   7
5 -16   0 -0.4185 2.46256   5
5 -16   0 1.74209 1.43326   2
5  16   0 1.92549 1.27484   6
  -5  16   0 4.82892 2.81990   2
5  16   0 1.77848 0.92899   7
  -5  16   0 1.77509 1.84389   7
6 -16   0 28.6767 5.62805   5
  -6  16   0 34.9390 5.16404   7
  -6  16   0 33.6168 5.54321   2
6  16   0 38.3354 3.84584   6
6  16   0 31.3766 2.74279   7
7 -16   0 6.02005 3.62280   5
  -7 -16   0 9.30204 3.12084   8
7 -16   0 3.15220 2.56472   2
7  16   0 8.87183 1.84127   7
  -7  16   0 6.48941 3.48816   2
7  16   0 9.25324 2.08126   6
0 -17   0 6.65229 2.97630   5
0  17   0 2.54436 1.18945   2
0  17   0 0.11324 0.94270   7
0  17   0 1.70730 0.91921   2
1 -17   0 45.6239 6.10867   5
  -1 -17   0 51.1364 6.04364   5
  -1  17   0 44.1085 3.77770   2
  -1  17   0 47.2764 3.34188   2
1  17   0 39.9852 2.91080   7
  -1  17   0 40.2206 3.33448   7
  -2 -17   0 58.1406 6.44004   5
2 -17   0 46.7792 6.17432   5
  -2  17   0 48.2421 4.40296   2
2  17   0 50.5533 3.07961   7
  -2  17   0 49.3678 3.98733   7
3 -17   0 53.2634 6.91337   5
  -3 -17   0 56.4283 5.52637   5
  -3  17   0 63.6609 5.58593   2
  -3  17   0 60.5353 4.77149   7
3  17   0 61.0655 3.27183   7
3  17   0 66.5599 4.35375   6
4 -17   0 4.06649 3.20094   5
4  17   0 2.18129 1.03680   7
  -4  17   0 2.70862 2.07242   7
  -4  17   0 4.38024 2.17291   2
4  17   0 3.49121 1.42872   6
5 -17   0 10.5414 4.01700   5
  -5  17   0 16.7330 3.40961   7
5  17   0 10.7263 1.67988   7
  -5  17   0 17.9099 4.31905   2
6 -17   0 30.5600 5.83896   5
6  17   0 47.0493 3.67390   6
  -6  17   0 44.8404 6.46614   2
  -6  17   0 39.5139 5.52638   7
0 -18   0 17.6976 4.19144   5
0  18   0 21.1113 1.88869   2
0  18   0 24.0416 2.57112   7
0  18   0 25.8840 2.17207   2
1 -18   0 32.5854 5.51481   5
  -1 -18   0 36.3295 5.24600   5
1  18   0 33.3988 2.73048   7
  -1  18   0 41.2769 3.61077   2
  -1  18   0 31.9238 3.17378   7
2 -18   0 -1.1763 2.31583   5
  -2 -18   0 -1.6765 1.73810   5
  -2  18   0 3.10495 1.59726   7
2  18   0 2.63733 1.48884   6
2  18   0 -0.3953 0.89260   7
  -2  18   0 2.20375 1.67629   2
3 -18   0 3.85874 2.88798   5
3  18   0 1.82651 1.19595   6
3  18   0 0.70530 0.94371   7
  -3  18   0 -0.3699 1.34265   2
  -3  18   0 2.45367 1.62661   7
4 -18   0 3.82804 3.49766   5
  -4  18   0 11.1465 3.23939   2
  -4  18   0 9.49321 2.64485   7
4  18   0 12.0770 2.71653   7
5 -18   0 -1.8909 3.02742   5
  -5  18   0 -1.8059 1.45684   7
  -5  18   0 -1.2544 2.26101   2
5  18   0 0.14286 1.00335   6
0 -19   0 2.55019 2.67630   5
  -1 -19   0 2.38956 2.77028   5
1 -19   0 1.15024 2.64207   5
  -1  19   0 -0.7931 1.18266   7
1  19   0 1.18032 1.13077   7
  -1  19   0 -0.1925 1.52370   2
  -2 -19   0 87.3940 7.23885   5
2 -19   0 104.437 8.71188   5
  -2  19   0 84.7904 5.55850   7
2  19   0 87.3727 7.69795   6
  -2  19   0 88.9985 5.60943   2
3 -19   0 4.71103 3.17857   5
  -3  19   0 -2.1066 1.57052   2
3  19   0 3.81028 1.39466   6
 -12   0   1 0.97544 2.42425   2
  12   0  -1 1.13267 2.60695   6
  12   0  -1 -0.8750 1.99305   2
 -12   0   1 0.48793 1.49511   8
  11   0  -1 13.8539 3.34834   2
 -11   0   1 14.7639 4.15520   2
  11   0  -1 14.7763 4.13394   6
  10   0  -1 -0.9410 1.33712   6
 -10   0   1 0.17993 1.38133   8
 -10   0   1 -0.5923 1.65422   2
  10   0  -1 1.34050 1.84546   2
  -9   0   1 114.604 6.26583   8
  -9   0   1 113.391 7.69857   2
9   0  -1 101.784 6.66274   2
9   0  -1 108.290 7.24504   6
8   0  -1 0.68843 1.36689   6
  -8   0   1 -0.0588 0.63227   4
8   0  -1 -0.3166 1.59543   2
  -8   0   1 -0.8421 1.62488   2
8   0  -1 0.43689 1.36651   2
7   0  -1 15.8836 2.79387   6
  -7   0   1 15.6653 1.75599   4
  -7   0   1 13.5827 3.07169   2
7   0  -1 18.8959 2.87272   7
7   0  -1 14.7435 3.13646   2
7   0  -1 15.9522 2.76832   2
  -7   0   1 16.8092 3.00623   2
  -6   0   1 0.03305 0.59816   3
6   0  -1 -0.8610 0.71504   7
  -6   0   1 0.37833 0.64898   6
  -6   0   1 0.26652 0.77737   2
6   0  -1 -0.1431 0.80999   6
  -6   0   1 0.70046 1.42181   2
  -6   0   1 -0.0297 0.66857   4
6   0  -1 0.10790 1.00354   2
6   0  -1 -0.7325 1.01486   2
5   0  -1 166.915 6.28802   7
5   0  -1 169.791 4.98111   3
  -5   0   1 157.213 5.90750   2
  -5   0   1 165.074 5.38358   6
  -5   0   1 160.634 7.00154   2
5   0  -1 172.774 6.26489   6
  -5   0   1 167.926 5.05443   4
5   0  -1 169.007 6.31357   2
5   0  -1 169.486 7.21154   2
  -5   0   1 169.301 4.96673   3
4   0  -1 -0.2831 0.72722   7
  -4   0   1 0.84819 1.09750   2
4   0  -1 0.36174 0.80777   2
4   0  -1 -0.2437 0.99286   2
  -4   0   1 0.00421 0.46455   3
4   0  -1 0.02930 0.46231   3
  -4   0   1 -0.5421 0.53350   2
4   0  -1 0.08979 0.68467   6
  -4   0   1 0.11093 0.48226   6
  -3   0   1 44.5333 2.94109   2
  -3   0   1 44.4665 1.83048   3
  -3   0   1 44.1185 2.02741   6
  -3   0   1 45.1788 2.35774   2
3   0  -1 47.5227 2.75601   7
3   0  -1 48.7497 3.06184   2
3   0  -1 47.8504 1.89279   3
3   0  -1 45.5866 2.35597   6
3   0  -1 44.4800 2.42486   2
  -2   0   1 0.25288 0.36804   6
2   0  -1 -0.3564 0.47859   2
  -2   0   1 -0.3659 0.72548   2
2   0  -1 0.49595 0.86547   2
  -2   0   1 0.23580 0.36015   3
  -2   0   1 -0.0993 0.47855   2
2   0  -1 -0.4066 0.43965   6
2   0  -1 -0.0951 0.38860   3
  -1   0   1 460.843 9.73492   6
1   0   1 2541.63 73.7540   1
  -1   0  -1 2483.36 72.8976   1
2   0   1 0.52884 0.44003   6
2   0   1 0.28805 0.38791   7
  -2   0  -1 -0.3059 0.36815   6
  -2   0  -1 -0.0118 0.59018   7
  -2   0  -1 -0.0855 0.59981   2
2   0   1 0.11771 0.76399   2
2   0   1 0.17547 0.60953   2
  -2   0  -1 -0.1561 0.82993   2
  -3   0  -1 329.688 8.20947   6
  -3   0  -1 354.301 8.15965   3
  -3   0  -1 348.685 8.85370   2
  -3   0  -1 349.433 9.19428   7
  -3   0  -1 359.121 7.30008   4
3   0   1 344.951 9.67486   2
3   0   1 347.133 8.55936   7
3   0   1 355.840 8.44203   6
3   0   1 344.101 8.88471   2
  -3   0  -1 350.473 9.79878   2
4   0   1 -0.1347 0.67666   2
  -4   0  -1 0.13773 0.96049   2
  -4   0  -1 0.13246 0.44424   6
4   0   1 -0.2735 0.56659   6
  -4   0  -1 -0.2012 0.47993   3
  -4   0  -1 0.16423 0.67273   2
4   0   1 0.20481 0.97015   2
4   0   1 -0.0732 0.46588   7
  -4   0  -1 -0.2093 0.37760   4
  -5   0  -1 29.4235 2.01386   6
  -5   0  -1 26.4157 3.06862   2
5   0   1 31.3117 2.60964   2
5   0   1 32.2806 3.15552   2
  -5   0  -1 25.5689 2.31096   2
  -5   0  -1 29.3793 1.90928   3
5   0   1 28.8154 2.25673   6
5   0   1 34.3934 2.34855   7
  -6   0  -1 0.33328 0.76599   2
6   0   1 0.09060 0.94124   2
6   0   1 -0.6794 0.68819   6
  -6   0  -1 0.75116 0.58910   6
6   0   1 0.57135 1.00729   2
  -6   0  -1 -0.3725 1.25003   2
6   0   1 -0.1129 0.59646   7
  -6   0  -1 -0.4437 0.57727   3
  -7   0  -1 482.424 11.6271   3
7   0   1 464.374 15.2784   2
  -7   0  -1 443.681 15.1051   2
7   0   1 439.116 12.6807   7
  -7   0  -1 403.326 15.2732   2
7   0   1 456.523 13.7450   2
7   0   1 448.755 13.4139   6
8   0   1 -0.8931 1.09634   2
  -8   0  -1 1.05532 1.71188   2
  -8   0  -1 -0.3589 0.68383   3
8   0   1 1.13856 1.24161   6
8   0   1 -2.2894 1.38515   2
9   0   1 195.497 9.29411   6
9   0   1 177.400 8.89579   2
  -9   0  -1 192.370 10.3141   2
  -9   0  -1 204.010 6.61213   3
  10   0   1 0.81885 1.96494   6
 -10   0  -1 1.85601 2.31877   2
  10   0   1 -1.2327 1.46352   2
  11   0   1 8.95046 3.18070   2
 -11   0  -1 13.1961 3.78904   2
  11   0   1 14.0334 3.88093   6
 -11   0  -1 17.3277 3.44652   8
  12   0   1 1.55201 2.13447   2
 -12   0  -1 0.52991 3.02165   2
  12   0   1 0.31377 1.94827   6
 -12   0  -1 -1.7119 1.43609   8
 -12  -1   1 0.77556 1.60740   8
 -12  -1   1 2.40835 2.54680   2
  12  -1  -1 0.99247 2.85652   6
  12  -1  -1 5.01558 2.92748   2
 -12   1   1 0.46311 2.54476   2
 -12   1   1 1.14508 1.68576   8
  12   1  -1 1.32543 2.04554   2
  12   1  -1 0.61933 2.25966   6
  11  -1  -1 71.3049 7.35065   6
 -11  -1   1 73.2505 6.74055   2
  11  -1  -1 71.0832 6.51680   2
 -11  -1   1 74.1237 5.90438   8
 -11   1   1 92.1154 9.15743   8
 -11   1   1 85.3436 7.71532   2
  11   1  -1 69.4718 6.84362   6
  11   1  -1 70.8676 6.32085   2
  10  -1  -1 68.4456 6.36521   6
  10  -1  -1 64.1134 5.76098   2
 -10  -1   1 51.9520 5.63025   2
 -10  -1   1 72.1384 5.31845   8
  10   1  -1 62.1255 5.95088   6
 -10   1   1 58.0412 6.22627   2
  10   1  -1 63.6823 5.54395   2
9  -1  -1 66.8948 5.53501   2
  -9  -1   1 63.8475 2.85984   4
  -9  -1   1 66.8346 5.82512   2
9  -1  -1 70.3696 6.03635   6
  -9  -1   1 66.7655 4.85658   8
  -9   1   1 73.3509 6.41159   2
9   1  -1 62.5246 5.42682   6
9   1  -1 76.4223 5.59656   2
  -8  -1   1 31.9381 4.21144   2
8  -1  -1 22.9396 3.83892   6
8  -1  -1 36.3492 5.22312   2
  -8  -1   1 25.7234 2.10010   4
  -8  -1   1 28.3243 3.42325   8
8  -1  -1 24.8944 3.79024   2
  -8   1   1 23.4913 3.79379   2
8   1  -1 36.9730 3.81106   6
  -8   1   1 28.8873 1.67322   4
8   1  -1 24.2039 4.60293   2
8   1  -1 31.3878 3.59187   2
  -7  -1   1 102.063 4.26055   3
  -7  -1   1 108.268 4.14848   4
7  -1  -1 101.888 5.94151   6
  -7  -1   1 87.5356 4.83273   2
7  -1  -1 94.3517 6.48339   2
7  -1  -1 100.762 5.69824   2
  -7  -1   1 104.069 6.15594   2
7   1  -1 95.3128 5.18915   7
  -7   1   1 100.311 3.55489   4
7   1  -1 104.796 5.53415   6
7   1  -1 105.660 5.63301   2
7   1  -1 92.9924 6.15619   2
  -7   1   1 90.7025 6.28653   2
  -6  -1   1 1406.43 33.0879   2
6  -1  -1 1344.91 32.1341   2
6  -1  -1 1397.96 31.5505   7
  -6  -1   1 1420.22 30.1061   3
6  -1  -1 1447.23 34.1945   2
  -6  -1   1 1374.28 31.1966   2
6  -1  -1 1382.51 32.5437   6
  -6  -1   1 1389.72 30.4765   6
  -6  -1   1 1433.17 29.9067   4
6   1  -1 1396.11 31.9937   7
  -6   1   1 1419.03 33.9736   2
6   1  -1 1411.24 30.0113   3
  -6   1   1 1407.99 30.5105   6
  -6   1   1 1376.76 31.6921   2
6   1  -1 1373.75 31.7796   2
  -6   1   1 1457.55 29.3809   4
6   1  -1 1404.38 33.5115   2
6   1  -1 1384.56 31.6353   6
5  -1  -1 542.821 15.6886   2
  -5  -1   1 555.184 13.7606   2
  -5  -1   1 562.502 13.1280   6
5  -1  -1 553.722 14.6286   6
  -5  -1   1 563.669 12.9905   3
  -5  -1   1 532.872 14.9021   2
5  -1  -1 533.902 13.9863   7
5  -1  -1 526.376 14.3053   2
  -5  -1   1 555.676 12.9494   4
  -5   1   1 549.729 13.2096   6
5   1  -1 549.113 13.0045   3
5   1  -1 549.499 15.4696   2
5   1  -1 532.378 13.7599   6
5   1  -1 552.739 14.4910   7
  -5   1   1 539.840 15.6254   2
5   1  -1 547.142 14.0748   2
  -5   1   1 515.526 13.9715   2
  -4  -1   1 2785.43 55.1327   4
  -4  -1   1 2658.85 55.4487   2
4  -1  -1 2654.47 56.2207   2
4  -1  -1 2723.00 54.0828   3
  -4  -1   1 2784.13 56.8681   2
4  -1  -1 2741.18 56.1024   7
4   1  -1 2755.97 56.7746   7
  -4   1   1 2688.96 57.5139   2
4   1  -1 2686.20 54.9654   3
4   1  -1 2795.16 57.1663   2
  -4   1   1 2678.31 55.9567   2
3  -1  -1 30.1123 2.11206   2
  -3  -1   1 31.8860 2.32012   2
  -3  -1   1 28.9353 1.57729   6
3  -1  -1 42.1136 3.21803   6
  -3  -1   1 27.3212 1.79109   2
  -3  -1   1 30.0808 1.84965   4
  -3  -1   1 28.1924 1.66492   3
3  -1  -1 27.3269 2.55876   2
3  -1  -1 26.4470 1.20242   3
  -3   1   1 31.5518 2.66213   2
3   1  -1 30.2770 1.70727   3
3   1  -1 31.0500 2.43554   2
3   1  -1 28.4312 1.91941   2
2  -1  -1 8094.32 212.305   1
2   1  -1 8037.96 200.096   1
  -2   1   1 7918.75 211.502   1
1  -1  -1 495.109 11.2022   7
  -1  -1   1 524.857 11.0966   3
  -1  -1   1 548.908 11.0584   2
  -1  -1   1 514.737 11.3733   4
1  -1  -1 538.214 11.7162   2
  -1  -1   1 533.112 10.8652   2
1   1  -1 545.608 10.9230   2
  -1   1   1 512.663 11.2748   2
1   1  -1 510.857 11.0121   8
1   1  -1 542.567 11.1168   3
1   1  -1 536.846 11.1045   2
  -1   1   1 523.725 11.6511   6
  -1   1   1 514.111 11.6744   2
0  -1  -1 10.9430 0.75814   5
0  -1  -1 11.0216 0.72715   2
0  -1   1 10.3419 0.71796   5
0  -1  -1 10.5179 0.47326   8
0   1  -1 10.2243 0.87557   7
0   1  -1 7.58759 0.82352   2
1  -1   1 1128.91 23.3200   2
2  -1   1 3010.13 106.720   1
  -2   1  -1 3034.59 104.955   1
2   1   1 3070.20 98.4007   1
  -3  -1  -1 350.713 8.62181   2
  -3  -1  -1 335.133 8.35629   3
  -3  -1  -1 354.464 7.84955   4
3  -1   1 343.753 8.53728   6
3  -1   1 345.440 9.02533   2
  -3  -1  -1 339.737 9.43242   2
  -3  -1  -1 339.807 8.35290   6
3  -1   1 354.829 8.55488   7
3   1   1 340.853 8.69695   2
  -3   1  -1 360.046 8.98428   2
  -3   1  -1 340.904 9.91792   2
  -3   1  -1 348.415 8.20702   6
3   1   1 344.477 8.62305   7
  -3   1  -1 337.504 8.97301   7
3   1   1 341.496 9.35077   2
3   1   1 337.202 8.25255   6
3   1   1 342.629 7.80566   4
  -3   1  -1 346.295 7.73294   3
  -4  -1  -1 236.001 7.98528   2
4  -1   1 225.561 9.31851   2
  -4  -1  -1 237.320 6.58699   3
4  -1   1 238.083 6.87431   7
  -4  -1  -1 240.638 5.89853   4
  -4  -1  -1 233.371 6.64640   6
4  -1   1 245.065 7.05577   6
  -4  -1  -1 242.435 7.02256   2
4   1   1 239.430 7.13192   2
  -4   1  -1 243.916 8.51681   2
  -4   1  -1 237.847 7.68392   7
4   1   1 240.935 7.96533   2
4   1   1 232.924 6.60939   6
  -4   1  -1 226.548 6.42091   6
  -4   1  -1 245.615 6.00543   3
  -4   1  -1 234.529 7.28372   2
4   1   1 245.013 7.00484   7
  -5  -1  -1 1.67095 0.65276   4
  -5  -1  -1 0.99329 0.71449   2
  -5  -1  -1 1.47456 0.78622   3
  -5  -1  -1 2.00064 0.74285   6
5  -1   1 1.25201 0.70003   7
  -5  -1  -1 -0.2216 1.06671   2
5  -1   1 0.06728 0.89429   2
5  -1   1 0.29988 0.70808   6
5  -1   1 1.11541 1.14290   2
  -5   1  -1 2.77510 1.09244   2
  -5   1  -1 -0.0285 0.98797   7
  -5   1  -1 1.44745 0.61876   3
  -5   1  -1 2.07488 0.81146   6
5   1   1 1.33585 0.67497   6
5   1   1 0.35460 0.73144   7
5   1   1 1.72029 1.09293   2
  -5   1  -1 1.65218 1.38416   2
6  -1   1 171.421 7.03253   2
  -6  -1  -1 186.129 5.93265   3
  -6  -1  -1 177.196 7.75044   2
  -6  -1  -1 165.613 6.03175   6
  -6  -1  -1 169.351 6.47923   2
6  -1   1 175.375 6.86687   6
6  -1   1 174.970 6.36487   7
6  -1   1 174.182 7.99568   2
6   1   1 179.979 6.93922   2
  -6   1  -1 182.593 5.26132   3
6   1   1 169.779 7.68477   2
  -6   1  -1 163.691 6.69686   2
  -6   1  -1 159.300 7.92860   2
6   1   1 164.355 6.21636   7
6   1   1 173.539 6.42168   6
7  -1   1 192.538 8.12896   2
  -7  -1  -1 186.928 8.68388   2
7  -1   1 196.260 7.97539   6
7  -1   1 183.053 7.12266   7
7  -1   1 192.537 9.11486   2
  -7  -1  -1 190.958 6.44325   3
  -7  -1  -1 183.672 7.43876   2
7   1   1 180.439 7.30049   6
7   1   1 183.443 7.67989   2
  -7   1  -1 199.054 9.40783   2
7   1   1 183.909 7.01809   7
7   1   1 189.174 8.80859   2
  -7   1  -1 191.775 5.77300   3
8  -1   1 1.34686 1.48700   6
8  -1   1 0.90368 1.34302   2
  -8  -1  -1 0.46414 0.85574   3
  -8  -1  -1 2.83049 1.90736   2
8  -1   1 0.98060 2.46249   2
  -8   1  -1 2.88101 0.97790   3
8   1   1 1.45260 1.85771   2
8   1   1 1.64915 1.51593   2
8   1   1 3.10410 1.72042   6
  -8   1  -1 1.86391 1.96737   2
  -9  -1  -1 25.4220 2.49059   3
9  -1   1 30.2905 4.70712   6
9  -1   1 24.4705 4.01420   2
  -9   1  -1 20.6891 3.93285   2
9   1   1 28.0580 4.24391   2
9   1   1 31.9722 4.40965   6
  10  -1   1 10.1084 2.78728   2
 -10  -1  -1 8.61721 2.92314   2
 -10  -1  -1 8.03090 2.27321   8
  10  -1   1 7.37466 2.61282   6
  10   1   1 10.3420 2.70104   6
 -10   1  -1 12.5552 3.73436   2
  10   1   1 9.09806 2.67905   2
 -11  -1  -1 29.4669 4.93622   2
  11  -1   1 29.6687 5.40899   6
  11  -1   1 37.1565 5.41410   2
 -11  -1  -1 44.7205 4.76925   8
  11   1   1 33.8828 4.60491   2
  11   1   1 37.7402 5.89790   6
 -11   1  -1 35.4769 5.85679   2
  12  -1   1 2.35185 3.02954   6
 -12  -1  -1 -0.2372 1.85400   8
  12  -1   1 3.27538 2.76450   2
 -12  -1  -1 3.73371 2.73090   2
 -12   1  -1 3.23341 3.01657   2
  12   1   1 2.08298 2.65750   6
  12   1   1 1.26633 2.19538   2
 -12   1  -1 1.51753 2.01399   8
 -12  -2   1 6.63186 2.67835   8
  12  -2  -1 6.16988 3.49940   6
  12  -2  -1 10.1389 3.49002   2
 -12  -2   1 6.47984 2.77670   2
 -12   2   1 4.39055 2.27589   8
  12   2  -1 12.7847 3.67262   2
  12   2  -1 2.38015 3.08558   6
  11  -2  -1 0.91116 2.40048   6
 -11  -2   1 -0.4923 1.58019   8
 -11  -2   1 1.78447 2.01675   2
  11  -2  -1 1.67154 1.97877   2
 -11   2   1 0.22135 1.52039   8
  11   2  -1 1.51603 2.10048   2
 -11   2   1 1.67054 2.62253   2
  11   2  -1 0.53905 1.94364   6
 -10  -2   1 13.2667 2.71997   8
  10  -2  -1 11.0308 3.12246   2
  10  -2  -1 7.43134 2.69161   6
 -10  -2   1 9.75624 5.11803   2
  10   2  -1 11.1597 2.92620   6
  10   2  -1 19.6842 3.71395   2
 -10   2   1 15.3090 4.17914   2
  -9  -2   1 11.2293 2.52306   8
  -9  -2   1 6.67502 1.39782   4
9  -2  -1 3.80019 1.98795   2
9  -2  -1 4.28628 2.14736   6
  -9  -2   1 4.81302 2.09324   2
9   2  -1 6.19661 2.05238   2
  -9   2   1 3.10550 2.43819   2
9   2  -1 3.95103 2.15082   6
9   2  -1 9.25444 2.62800   2
  -8  -2   1 131.765 5.10044   4
  -8  -2   1 130.847 6.46357   8
8  -2  -1 129.058 7.16170   2
8  -2  -1 133.034 7.78931   6
  -8  -2   1 140.978 7.49456   2
8   2  -1 139.151 6.93453   2
  -8   2   1 135.315 3.74748   4
8   2  -1 138.412 6.94903   6
  -8   2   1 129.718 8.21460   2
8   2  -1 121.501 7.58114   2
  -7  -2   1 70.3316 3.54702   4
  -7  -2   1 62.3138 3.55236   3
7  -2  -1 58.8200 4.76846   6
7  -2  -1 68.8026 4.83869   2
  -7  -2   1 67.6581 4.23167   8
7  -2  -1 69.4248 5.66175   2
  -7  -2   1 67.5991 4.00533   2
  -7  -2   1 68.1363 4.80924   2
7   2  -1 63.4907 4.22153   6
7   2  -1 66.7048 4.33015   7
  -7   2   1 67.3418 5.59949   2
  -7   2   1 72.1163 2.80798   4
7   2  -1 63.7475 4.36161   2
6  -2  -1 0.16028 1.19473   2
  -6  -2   1 -0.7622 0.85104   8
  -6  -2   1 0.76151 0.79068   2
  -6  -2   1 -0.6196 0.71692   4
  -6  -2   1 -0.6365 0.57931   6
  -6  -2   1 1.04234 0.87081   3
6  -2  -1 -1.5745 1.08239   2
6  -2  -1 -0.2481 1.47842   6
  -6  -2   1 -0.0796 1.04189   2
6   2  -1 0.83500 1.04507   7
6   2  -1 0.28379 1.19986   2
  -6   2   1 1.67423 1.62553   2
6   2  -1 -0.9516 0.73174   2
6   2  -1 -0.2234 0.64717   3
6   2  -1 -0.5437 0.63326   6
5  -2  -1 117.132 6.09015   2
5  -2  -1 115.539 5.32151   2
  -5  -2   1 109.932 4.37269   2
  -5  -2   1 109.478 4.23175   6
  -5  -2   1 117.021 4.79754   8
  -5  -2   1 113.784 5.25741   2
5  -2  -1 119.964 4.80788   7
  -5  -2   1 112.446 4.35583   3
5  -2  -1 114.296 5.52034   6
  -5  -2   1 116.920 4.43576   4
  -5   2   1 110.038 6.04731   2
  -5   2   1 114.365 5.01142   2
  -5   2   1 105.318 4.23921   6
5   2  -1 109.728 4.48625   6
5   2  -1 103.799 4.61486   2
5   2  -1 107.824 4.27328   3
5   2  -1 116.999 5.35830   7
5   2  -1 115.585 5.56249   2
4  -2  -1 11.2040 1.58458   2
  -4  -2   1 19.9073 2.09325   2
  -4  -2   1 13.8354 1.64852   8
4  -2  -1 16.7511 2.56624   2
4  -2  -1 19.0927 2.54375   6
  -4  -2   1 16.4614 1.54683   2
  -4  -2   1 16.4948 1.62275   3
  -4  -2   1 20.0093 1.79452   4
  -4  -2   1 16.6237 1.44669   6
4  -2  -1 18.0015 1.75773   7
4   2  -1 14.1793 1.44488   6
4   2  -1 18.5775 2.33383   2
  -4   2   1 19.6355 2.32344   2
  -4   2   1 20.1726 2.67644   2
  -4   2   1 15.4059 1.51805   6
4   2  -1 15.2652 1.65207   2
4   2  -1 16.5606 1.57905   3
  -3  -2   1 685.049 15.6456   3
  -3  -2   1 699.252 15.2453   6
3  -2  -1 689.223 16.7277   6
  -3  -2   1 711.327 15.2909   2
3  -2  -1 706.800 16.3271   2
  -3  -2   1 706.050 15.7671   8
  -3  -2   1 718.505 15.9492   2
3  -2  -1 666.810 15.7569   7
3  -2  -1 711.616 17.3320   2
  -3  -2   1 703.228 15.8283   4
3   2  -1 697.746 16.2808   2
  -3   2   1 701.690 15.8962   6
3   2  -1 704.418 15.6766   3
  -3   2   1 724.731 17.4161   2
3   2  -1 698.682 15.4828   2
  -3   2   1 692.835 16.1468   2
  -3   2   1 698.989 16.7572   7
3   2  -1 711.804 15.2860   6
  -2  -2   1 805.738 17.2412   3
  -2  -2   1 788.592 16.5128   2
  -2  -2   1 794.529 17.4687   4
  -2  -2   1 808.517 16.8753   2
2  -2  -1 770.941 17.0979   7
2  -2  -1 801.894 17.5483   2
  -2  -2   1 804.606 16.7203   6
2  -2  -1 809.563 18.3998   2
  -2   2   1 820.519 17.7476   6
2   2  -1 779.533 17.1383   8
  -2   2   1 768.152 17.5095   7
2   2  -1 794.912 17.2103   3
2   2  -1 797.953 17.5124   4
2   2  -1 813.726 16.7097   2
2   2  -1 803.608 17.1491   2
2   2  -1 814.769 16.6558   6
  -2   2   1 847.629 18.4776   2
  -1  -2   1 898.688 17.9007   2
  -1  -2   1 918.456 19.2124   4
1  -2  -1 923.252 18.9110   2
1  -2  -1 854.372 19.3046   2
  -1  -2   1 903.866 18.8504   3
  -1  -2   1 903.726 18.6486   5
1   2  -1 913.453 18.7524   5
1   2  -1 920.504 18.1781   2
  -1   2   1 921.420 18.9236   2
  -1   2   1 861.947 19.3388   2
1   2  -1 904.253 18.7357   8
1   2  -1 915.169 18.0606   2
1   2  -1 908.843 18.8531   3
  -1   2   1 916.104 19.7735   6
1   2  -1 916.863 19.2173   4
0  -2  -1 2310.99 65.9574   1
0  -2   1 2348.27 62.1709   1
0   2  -1 2475.82 62.1963   1
0   2   1 2396.70 67.6704   1
  -1  -2  -1 47.1788 1.89308   5
1  -2   1 44.9792 1.89265   6
  -1  -2  -1 47.9161 1.83014   8
  -1  -2  -1 47.8701 1.97711   3
1  -2   1 44.9165 2.19100   2
1  -2   1 48.5945 1.91593   4
1  -2   1 43.8763 1.71686   7
1  -2   1 48.7091 1.95294   2
  -1  -2  -1 47.6680 1.62467   2
1   2   1 45.9168 1.89773   5
  -1   2  -1 50.2327 1.95474   2
  -1   2  -1 45.3716 1.68880   6
  -1   2  -1 47.6443 2.31859   2
  -1   2  -1 47.7003 1.76302   7
  -1   2  -1 48.6587 1.88006   4
1   2   1 49.1339 1.69550   2
1   2   1 49.8982 2.11417   4
1   2   1 48.5662 1.67651   2
2  -2   1 113.891 3.66589   6
  -2  -2  -1 108.898 3.62333   2
2  -2   1 109.351 3.75918   2
2  -2   1 118.090 3.45831   7
  -2  -2  -1 112.990 3.27887   2
  -2  -2  -1 111.974 3.53168   4
2   2   1 111.806 3.64318   2
  -2   2  -1 109.021 2.96256   4
  -2   2  -1 115.658 3.53767   7
2   2   1 108.590 3.53167   7
  -2   2  -1 108.424 3.26610   6
2   2   1 108.922 3.40727   6
2   2   1 112.942 3.55731   4
  -2   2  -1 110.511 3.77368   2
2   2   1 110.356 3.30112   2
  -3  -2  -1 284.002 7.59875   3
  -3  -2  -1 282.770 7.29220   2
3  -2   1 295.001 8.91278   2
  -3  -2  -1 283.557 7.54858   6
3  -2   1 275.931 7.72009   6
3  -2   1 301.156 7.50626   7
  -3  -2  -1 284.267 8.02466   2
  -3  -2  -1 286.888 7.28501   4
3   2   1 284.068 7.42899   2
3   2   1 297.870 8.11925   2
3   2   1 288.310 7.63548   7
  -3   2  -1 301.088 7.91502   7
  -3   2  -1 298.581 7.25873   6
3   2   1 275.849 7.20066   6
3   2   1 295.602 7.28648   4
  -3   2  -1 298.721 8.04614   2
  -3   2  -1 287.745 9.03385   2
  -3   2  -1 293.904 6.32503   4
4  -2   1 25.2447 2.12336   6
  -4  -2  -1 26.6470 1.95475   2
4  -2   1 24.3609 2.29120   2
  -4  -2  -1 24.2605 2.38232   2
  -4  -2  -1 24.6509 1.71147   4
  -4  -2  -1 22.8658 1.81370   6
4  -2   1 23.3819 1.82088   7
  -4  -2  -1 24.8245 1.89592   3
4   2   1 23.1594 1.72200   6
  -4   2  -1 23.0160 1.64818   6
4   2   1 27.8084 2.06661   2
4   2   1 21.6259 2.29091   2
  -4   2  -1 24.9321 2.91158   2
  -4   2  -1 24.0944 2.29402   7
4   2   1 25.4732 1.74277   4
  -4   2  -1 25.0122 0.90795   4
  -4   2  -1 25.1330 1.24929   3
4   2   1 23.6671 2.01853   7
5  -2   1 5.22659 1.12185   7
5  -2   1 5.11138 1.52031   2
5  -2   1 6.18631 1.32487   6
  -5  -2  -1 7.13692 1.43364   6
5  -2   1 3.87852 1.34146   2
  -5  -2  -1 6.20541 1.66949   2
  -5  -2  -1 7.64768 1.51338   2
  -5  -2  -1 8.96043 1.29697   4
  -5  -2  -1 6.08133 1.22054   3
5   2   1 8.46661 1.86378   2
  -5   2  -1 5.60132 1.72293   2
5   2   1 4.15226 1.22628   2
  -5   2  -1 4.19871 1.22332   7
  -5   2  -1 7.45881 0.93466   3
  -5   2  -1 5.35808 1.06761   6
  -5   2  -1 8.01792 1.74379   2
5   2   1 4.77847 1.18759   7
5   2   1 7.92027 1.32978   6
  -6  -2  -1 1316.96 30.7956   2
6  -2   1 1244.48 30.0233   6
  -6  -2  -1 1255.58 28.8948   2
6  -2   1 1300.85 30.1549   2
6  -2   1 1305.50 31.8173   2
  -6  -2  -1 1282.14 28.3734   3
6  -2   1 1312.33 29.9172   7
6   2   1 1314.69 30.9289   2
6   2   1 1312.29 29.4482   6
  -6   2  -1 1314.46 26.6256   3
6   2   1 1270.89 28.9229   7
  -6   2  -1 1254.33 28.1908   6
  -6   2  -1 1233.34 31.8400   2
6   2   1 1278.99 29.3230   2
  -7  -2  -1 13.7774 2.11623   3
  -7  -2  -1 14.7235 2.85251   2
7  -2   1 8.94730 2.18635   2
  -7  -2  -1 10.6228 1.87581   2
7  -2   1 17.5150 3.03726   2
7  -2   1 12.3211 2.76305   6
7   2   1 11.8677 2.09014   6
  -7   2  -1 13.4031 3.17653   2
  -7   2  -1 12.3807 1.22161   3
7   2   1 10.6063 2.10750   2
7   2   1 12.5377 1.88525   7
7   2   1 6.48805 2.14979   2
8  -2   1 37.2681 4.08021   6
  -8  -2  -1 39.3929 3.06752   3
  -8  -2  -1 41.9596 4.46165   2
8  -2   1 34.7522 3.87327   2
8   2   1 36.5304 4.23613   2
8   2   1 38.5936 3.56965   6
  -8   2  -1 44.2226 5.10075   2
8   2   1 40.1829 3.85476   2
  -9  -2  -1 3.16147 2.08243   8
9  -2   1 3.46121 2.05199   6
  -9  -2  -1 4.58158 2.39403   2
  -9  -2  -1 2.53566 1.27295   3
9  -2   1 2.73567 2.15731   2
  -9   2  -1 0.14367 1.86007   2
9   2   1 2.79951 1.66984   6
9   2   1 3.47977 1.84440   2
9   2   1 4.31118 2.39796   2
  10  -2   1 0.63229 1.64347   6
 -10  -2  -1 4.27795 2.24716   2
 -10  -2  -1 2.20284 1.30664   3
  10  -2   1 -0.1281 1.65989   2
 -10  -2  -1 1.26732 1.89385   8
  10   2   1 1.27347 1.87409   2
  10   2   1 2.38726 1.82010   6
 -10   2  -1 1.05071 2.10440   2
 -11  -2  -1 -0.1252 1.45879   8
  11  -2   1 -1.2398 1.65665   6
  11  -2   1 -2.0846 1.53036   2
 -11  -2  -1 -1.0972 1.95370   2
  11   2   1 0.49160 1.85561   6
 -11   2  -1 -1.1956 2.10744   2
  11   2   1 -1.5612 1.25265   2
 -12  -2  -1 2.06539 2.79974   2
  12  -2   1 1.09283 2.16995   2
  12  -2   1 1.78181 2.98669   6
 -12  -2  -1 1.51816 2.22021   8
  12   2   1 1.98245 2.17089   2
  12   2   1 3.17563 2.87725   6
 -12   2  -1 5.80288 3.82398   2
 -12  -3   1 18.9822 3.67136   8
  12  -3  -1 14.3002 3.91631   2
  12  -3  -1 11.8511 4.36070   6
 -12   3   1 17.9447 5.08857   2
 -12   3   1 10.6126 2.91649   8
  12   3  -1 11.7859 3.52965   6
  12   3  -1 15.9759 3.90298   2
 -11  -3   1 103.665 6.93817   8
  11  -3  -1 99.8645 9.12742   6
 -11  -3   1 87.3571 7.74444   2
  11  -3  -1 102.969 7.85264   2
 -11   3   1 102.732 8.78396   2
  11   3  -1 100.480 7.80225   6
  11   3  -1 102.687 7.23754   2
 -10  -3   1 73.2344 5.86927   2
  10  -3  -1 80.4273 7.65224   6
 -10  -3   1 75.2725 5.64614   8
  10  -3  -1 80.0102 6.60373   2
  10   3  -1 72.2520 5.74830   2
 -10   3   1 68.2723 7.04425   2
  10   3  -1 69.6799 5.96032   6
9  -3  -1 21.0790 4.39925   6
  -9  -3   1 19.9987 3.21682   8
  -9  -3   1 22.7828 3.73257   2
  -9  -3   1 23.2836 2.35115   4
9  -3  -1 18.2668 3.19367   2
9   3  -1 25.3755 3.90822   6
9   3  -1 25.4100 3.68784   2
  -9   3   1 26.9746 4.98588   2
9   3  -1 30.4519 4.78316   2
  -8  -3   1 94.0843 5.85404   2
  -8  -3   1 86.3709 5.26034   8
  -8  -3   1 90.6881 4.72600   3
8  -3  -1 86.6257 6.55499   6
8  -3  -1 82.3540 5.86617   2
  -8  -3   1 100.735 4.61335   4
8   3  -1 79.9250 5.22643   2
  -8   3   1 91.9624 7.01761   2
8   3  -1 83.1396 6.12504   2
8   3  -1 87.8911 5.37072   6
  -8   3   1 89.2422 2.73092   4
  -7  -3   1 0.93512 0.99237   3
  -7  -3   1 -0.2200 1.13770   2
7  -3  -1 -1.7275 1.20746   2
  -7  -3   1 -0.3331 0.73590   2
7  -3  -1 -0.0764 1.34224   6
7  -3  -1 0.62713 1.34559   2
  -7  -3   1 -0.5677 0.96236   8
  -7  -3   1 0.69796 0.99194   4
7   3  -1 1.34453 1.13638   6
7   3  -1 -1.0278 1.17171   2
  -7   3   1 -1.1907 1.50791   2
7   3  -1 -0.7032 0.93899   2
7   3  -1 -0.6229 0.96720   7
6  -3  -1 147.170 7.70598   2
6  -3  -1 139.549 7.16393   6
  -6  -3   1 147.403 5.57156   4
6  -3  -1 138.684 7.01328   2
  -6  -3   1 142.553 5.51289   6
  -6  -3   1 144.324 6.29931   2
  -6  -3   1 150.669 6.52716   8
6  -3  -1 139.707 5.77412   7
  -6  -3   1 142.721 5.58439   3
  -6  -3   1 141.223 5.41149   2
  -6   3   1 136.244 5.39615   6
6   3  -1 135.584 5.60136   6
6   3  -1 158.734 6.13573   2
  -6   3   1 144.972 7.75198   2
6   3  -1 142.397 5.56151   3
  -6   3   1 149.228 7.08279   2
6   3  -1 141.744 6.43710   7
6   3  -1 148.903 6.98597   2
  -5  -3   1 1024.24 22.5279   6
  -5  -3   1 970.157 23.0013   8
  -5  -3   1 1030.28 22.9376   4
  -5  -3   1 1026.51 22.3215   2
5  -3  -1 1012.26 22.9825   7
5  -3  -1 985.631 24.8414   6
5  -3  -1 1026.25 24.0372   2
  -5  -3   1 1009.27 22.8202   3
5  -3  -1 966.098 25.3486   2
  -5  -3   1 982.398 23.2487   2
5   3  -1 991.932 22.8092   3
  -5   3   1 1022.46 25.7207   2
5   3  -1 1013.92 22.8150   2
5   3  -1 1003.49 22.5102   6
5   3  -1 1012.04 24.0946   2
  -5   3   1 1008.56 22.7303   6
  -5   3   1 990.341 23.7246   2
4  -3  -1 21.2751 1.84460   7
  -4  -3   1 25.5491 1.81291   6
  -4  -3   1 23.1821 2.03117   8
  -4  -3   1 22.6431 1.96573   3
4  -3  -1 25.9850 2.42892   2
4  -3  -1 25.3508 2.63810   6
  -4  -3   1 20.6727 1.60330   2
  -4  -3   1 23.5507 2.13422   4
  -4  -3   1 25.2002 2.05186   2
4  -3  -1 23.1141 2.68729   2
  -4   3   1 25.1221 2.28909   2
  -4   3   1 19.5556 1.80426   6
4   3  -1 24.6003 1.90530   2
4   3  -1 25.4740 1.79432   6
4   3  -1 25.8980 2.02420   3
4   3  -1 24.5441 2.32465   2
  -4   3   1 25.7070 3.30388   2
  -4   3   1 25.1253 2.59566   7
  -3  -3   1 581.968 12.4577   2
3  -3  -1 562.569 14.8936   6
  -3  -3   1 539.374 13.6490   4
3  -3  -1 567.299 15.0873   2
  -3  -3   1 573.903 13.5325   3
  -3  -3   1 570.783 13.4166   8
  -3  -3   1 573.312 12.8417   2
3  -3  -1 557.395 13.7769   7
  -3  -3   1 558.425 12.9165   6
  -3   3   1 561.256 14.9517   2
  -3   3   1 539.101 13.8429   7
3   3  -1 579.033 13.7539   4
  -3   3   1 572.654 13.8106   2
3   3  -1 596.501 13.5400   2
3   3  -1 583.525 12.7790   2
  -3   3   1 621.369 16.0871   6
3   3  -1 563.059 12.6910   6
3   3  -1 574.630 13.4959   3
2  -3  -1 129.059 4.36098   2
2  -3  -1 129.831 3.89330   7
  -2  -3   1 130.920 4.29455   3
  -2  -3   1 124.712 4.11907   8
2  -3  -1 132.006 2.88082   3
2  -3  -1 128.254 5.00244   2
2  -3  -1 133.994 5.38107   6
  -2  -3   1 132.012 3.13810   2
  -2  -3   1 136.989 4.66092   4
  -2   3   1 135.196 4.25263   7
2   3  -1 134.901 4.56796   4
2   3  -1 131.033 3.40800   2
2   3  -1 134.960 4.32189   3
  -2   3   1 126.506 4.99248   2
2   3  -1 129.314 4.14162   5
  -2   3   1 133.065 4.75861   6
2   3  -1 128.347 4.11682   8
2   3  -1 128.806 3.60275   6
  -2   3   1 131.077 4.36670   2
1  -3  -1 1144.99 23.2418   2
  -1  -3   1 1113.69 23.9170   4
1  -3  -1 1081.45 23.7346   2
  -1  -3   1 1098.01 23.3294   3
1  -3  -1 1116.04 22.5451   3
  -1  -3   1 1102.34 23.2906   5
  -1  -3   1 1112.68 23.2958   8
1   3  -1 1149.08 22.0581   2
1   3  -1 1133.80 23.3940   3
  -1   3   1 1102.13 23.8721   2
1   3  -1 1108.93 23.4272   5
  -1   3   1 1163.63 23.2979   2
1   3  -1 1121.34 23.2465   8
  -1   3   1 1037.24 24.3979   6
1   3  -1 1134.27 23.8776   4
1   3  -1 1158.82 22.0159   2
0  -3   1 3951.41 97.9169   1
0  -3  -1 3599.28 104.102   1
0   3  -1 3898.49 95.5988   1
0   3   1 3927.24 103.590   1
1  -3   1 4460.12 132.703   1
  -1   3  -1 4732.59 131.774   1
1   3   1 4573.92 107.777   1
  -2  -3  -1 352.768 8.86942   8
  -2  -3  -1 368.203 9.18703   4
2  -3   1 375.477 9.82841   2
2  -3   1 351.638 8.60299   7
  -2  -3  -1 366.492 9.14635   3
2  -3   1 371.632 9.41853   6
2  -3   1 369.851 9.12151   2
  -2  -3  -1 369.847 8.20607   2
2   3   1 367.499 8.24964   2
2   3   1 373.970 9.07660   3
  -2   3  -1 371.894 10.0359   2
2   3   1 366.705 9.18323   4
  -2   3  -1 361.682 9.11298   2
  -2   3  -1 354.418 8.68082   7
  -2   3  -1 367.542 8.72400   6
2   3   1 373.819 8.55630   2
2   3   1 367.201 8.90193   5
  -2   3  -1 367.805 8.57168   4
  -3  -3  -1 241.230 6.99376   3
  -3  -3  -1 250.132 7.00103   8
3  -3   1 242.927 6.70487   7
  -3  -3  -1 249.341 6.93165   4
  -3  -3  -1 254.999 6.34838   2
  -3  -3  -1 228.265 7.89510   2
3  -3   1 255.765 8.27462   2
3  -3   1 239.865 7.22749   2
3  -3   1 240.697 7.33208   6
3   3   1 242.690 6.91663   2
  -3   3  -1 262.621 8.44918   2
  -3   3  -1 238.110 5.97526   4
3   3   1 244.062 6.38498   2
3   3   1 229.105 6.84007   3
  -3   3  -1 245.862 7.20096   2
  -3   3  -1 243.519 6.51903   6
  -3   3  -1 248.283 6.91035   7
3   3   1 245.502 6.56110   6
3   3   1 245.131 6.87544   4
  -4  -3  -1 0.16993 0.74077   4
  -4  -3  -1 0.12048 0.56756   8
  -4  -3  -1 -0.4208 0.74023   2
  -4  -3  -1 0.26007 0.68890   3
4  -3   1 0.37353 0.61891   7
4  -3   1 0.03064 0.75312   6
  -4  -3  -1 0.18976 0.58942   2
4  -3   1 -0.8718 0.87550   2
4  -3   1 0.20663 0.73116   2
4   3   1 0.14987 0.79009   2
  -4   3  -1 -0.1568 0.53366   2
4   3   1 0.12057 0.44212   6
4   3   1 -0.1404 0.66440   7
4   3   1 0.15352 0.65494   4
4   3   1 0.37043 0.67818   2
  -4   3  -1 0.17039 0.31396   3
  -4   3  -1 -0.0081 1.11076   2
  -4   3  -1 1.69277 1.07541   7
  -4   3  -1 0.53480 0.45606   6
  -4   3  -1 0.35843 0.42640   4
  -5  -3  -1 823.991 19.0387   2
  -5  -3  -1 835.936 19.5927   3
  -5  -3  -1 826.906 19.9290   8
5  -3   1 813.896 20.6233   6
  -5  -3  -1 836.373 18.9107   4
  -5  -3  -1 857.962 20.3713   2
  -5  -3  -1 792.308 19.5363   6
5  -3   1 847.485 22.0162   2
5  -3   1 850.233 19.3819   7
5  -3   1 826.344 20.4840   2
  -5   3  -1 857.610 16.9554   4
5   3   1 832.969 19.7062   7
  -5   3  -1 805.019 20.5980   7
  -5   3  -1 845.004 17.0206   3
  -5   3  -1 835.457 22.4010   2
5   3   1 849.460 19.5056   2
  -5   3  -1 817.963 18.8845   6
  -5   3  -1 843.648 20.4701   2
5   3   1 823.725 19.0340   6
5   3   1 838.238 20.5797   2
6  -3   1 61.7360 4.81912   2
6  -3   1 53.7722 4.21169   2
  -6  -3  -1 54.2907 3.30217   2
  -6  -3  -1 61.4709 3.93367   8
  -6  -3  -1 61.4521 4.18282   6
  -6  -3  -1 63.1495 4.28814   2
  -6  -3  -1 61.3510 3.58645   3
6  -3   1 59.9454 3.44112   7
  -6   3  -1 65.6261 4.76177   2
  -6   3  -1 58.8782 5.12848   2
6   3   1 62.2193 4.50067   6
6   3   1 60.5190 4.83006   2
6   3   1 59.3347 3.71315   2
  -6   3  -1 66.5311 4.72000   7
6   3   1 54.0067 3.48880   7
  -6   3  -1 62.4819 2.01073   3
7  -3   1 -0.5939 1.16288   6
7  -3   1 0.17884 1.13215   2
  -7  -3  -1 -1.0198 0.87933   8
  -7  -3  -1 0.51339 0.86414   2
7  -3   1 0.01877 1.41020   2
  -7  -3  -1 1.31490 1.35811   2
  -7  -3  -1 0.35576 0.87123   3
7   3   1 0.30403 0.81589   6
7   3   1 -0.6693 0.92029   2
7   3   1 -1.4798 0.60387   7
  -7   3  -1 0.25949 1.60616   2
7   3   1 2.08345 1.57534   2
8  -3   1 81.6793 6.08736   6
  -8  -3  -1 87.2559 4.73538   3
  -8  -3  -1 87.3656 5.87445   2
8  -3   1 88.4288 5.93305   2
  -8  -3  -1 77.7638 5.13870   8
8   3   1 87.3230 6.11072   2
8   3   1 89.6782 5.45720   2
8   3   1 73.8974 4.77782   6
  -8   3  -1 79.9231 6.75468   2
  -9  -3  -1 17.6047 3.38620   2
  -9  -3  -1 18.3410 3.01152   8
9  -3   1 18.1132 3.19620   2
  -9  -3  -1 20.3729 2.87201   3
9  -3   1 17.2603 3.71255   6
9   3   1 16.2772 2.89492   2
  -9   3  -1 12.4107 3.45367   2
9   3   1 11.0694 2.34637   6
9   3   1 14.1038 3.62111   2
  10  -3   1 1.43177 2.08771   6
  10  -3   1 2.09315 1.88852   2
 -10  -3  -1 1.83236 2.18439   2
 -10  -3  -1 2.57871 1.88227   8
 -10  -3  -1 3.13194 1.53997   3
 -10   3  -1 1.85610 2.36069   2
  10   3   1 1.26331 1.80925   6
  10   3   1 2.54089 2.05544   2
 -11  -3  -1 76.6017 6.53213   2
 -11  -3  -1 81.9333 6.30556   8
  11  -3   1 85.0842 8.04114   6
  11  -3   1 84.1618 7.21324   2
  11   3   1 74.5545 6.18930   2
 -11   3  -1 75.2305 7.84855   2
  11   3   1 79.3175 6.70176   6
  12  -3   1 32.4413 5.53094   2
  12  -3   1 27.9954 5.81746   6
 -12  -3  -1 26.2228 4.31122   8
  12   3   1 23.7010 4.18876   2
 -12   3  -1 25.8396 5.90753   2
  12   3   1 33.5932 5.91441   6
 -12  -4   1 2.03984 2.36117   8
 -12  -4   1 -0.1201 2.86297   2
  12  -4  -1 -2.1419 2.58337   6
  12  -4  -1 0.01154 2.58938   2
 -12   4   1 0.00404 2.67171   2
  12   4  -1 4.48417 2.77535   2
  12   4  -1 0.17401 2.33910   6
 -11  -4   1 40.9790 4.75265   2
  11  -4  -1 56.7401 8.68872   6
  11  -4  -1 51.4402 6.56828   2
 -11  -4   1 56.3575 5.27399   8
  11   4  -1 52.6493 5.32699   2
 -11   4   1 67.2787 8.61197   2
  11   4  -1 50.3788 5.62645   6
  10  -4  -1 4.40412 3.04194   6
 -10  -4   1 3.15350 1.82447   2
 -10  -4   1 6.90669 2.42289   8
  10  -4  -1 5.18230 2.71056   2
  10   4  -1 3.18163 2.18416   2
 -10   4   1 7.58222 3.69434   2
  10   4  -1 3.96360 2.31637   6
9  -4  -1 20.0773 3.93112   2
9  -4  -1 34.2458 6.11638   6
  -9  -4   1 25.5133 3.66018   2
  -9  -4   1 26.3237 2.73183   4
  -9  -4   1 24.9985 3.62106   8
9   4  -1 23.5556 3.80092   6
9   4  -1 24.2440 3.98186   2
9   4  -1 24.9580 3.84318   2
  -9   4   1 18.6928 3.83045   2
  -8  -4   1 25.6425 3.40624   8
8  -4  -1 34.3206 5.32470   6
8  -4  -1 28.3443 4.22803   2
  -8  -4   1 27.4962 3.20922   2
  -8  -4   1 27.0109 2.78702   4
  -8  -4   1 21.5587 2.80334   3
  -8   4   1 21.3051 3.71808   2
  -8   4   1 27.0773 1.50262   4
8   4  -1 33.8537 3.87998   2
8   4  -1 31.9358 3.39215   2
8   4  -1 27.1193 3.07674   6
7  -4  -1 67.4677 5.73588   6
  -7  -4   1 59.5654 3.98846   3
  -7  -4   1 68.3863 3.72263   2
  -7  -4   1 63.2685 4.32686   8
7  -4  -1 65.1961 4.91733   2
  -7  -4   1 70.3794 4.09227   4
  -7  -4   1 66.9271 4.35529   2
7   4  -1 64.7224 4.82310   2
7   4  -1 70.3972 4.20307   6
7   4  -1 62.1358 4.47295   7
7   4  -1 63.7830 3.87280   3
7   4  -1 67.7951 4.26051   2
  -7   4   1 62.5220 5.79637   2
6  -4  -1 277.658 11.3386   2
  -6  -4   1 294.424 9.23944   2
  -6  -4   1 293.418 9.53672   8
6  -4  -1 308.871 11.6563   6
6  -4  -1 287.051 9.07311   7
  -6  -4   1 288.601 9.10047   3
  -6  -4   1 287.617 8.32613   2
  -6  -4   1 295.113 9.18957   4
6   4  -1 279.034 10.0681   7
  -6   4   1 281.019 12.1883   2
6   4  -1 275.591 9.89468   6
  -6   4   1 286.371 9.95542   2
6   4  -1 285.742 9.10940   3
6   4  -1 287.084 10.0472   2
6   4  -1 298.918 9.10832   2
  -6   4   1 283.520 8.85256   6
  -5  -4   1 113.396 4.88787   3
5  -4  -1 99.7305 5.95043   2
  -5  -4   1 112.124 4.07542   2
  -5  -4   1 111.264 4.55431   2
  -5  -4   1 117.475 5.04139   4
  -5  -4   1 113.529 4.97923   8
5  -4  -1 109.331 6.19508   6
5  -4  -1 118.413 5.54601   2
  -5  -4   1 106.938 4.56050   6
5  -4  -1 121.414 4.79733   7
  -5   4   1 113.753 5.32136   2
5   4  -1 107.738 5.10718   2
  -5   4   1 100.732 6.11228   2
5   4  -1 108.894 4.80005   3
5   4  -1 106.216 4.28683   6
  -5   4   1 106.831 5.75889   7
5   4  -1 111.392 4.48608   2
  -5   4   1 117.154 4.79841   6
  -4  -4   1 625.063 15.0343   3
  -4  -4   1 591.459 14.7918   8
4  -4  -1 606.187 16.9014   6
4  -4  -1 611.223 15.5008   2
  -4  -4   1 595.815 13.8796   2
4  -4  -1 608.738 14.4936   7
  -4  -4   1 608.508 15.2093   4
4  -4  -1 575.891 16.5019   2
  -4   4   1 597.431 15.3090   2
4   4  -1 598.536 14.9008   3
4   4  -1 610.497 14.6166   5
4   4  -1 606.635 13.9543   6
  -4   4   1 600.565 14.9441   6
4   4  -1 615.951 13.9986   2
  -4   4   1 609.160 16.8741   2
4   4  -1 603.508 14.7737   2
  -4   4   1 615.363 15.7137   7
  -3  -4   1 185.972 4.46120   2
3  -4  -1 182.784 5.46178   7
  -3  -4   1 173.722 6.18557   4
3  -4  -1 180.149 6.14799   2
3  -4  -1 192.681 7.45695   6
3  -4  -1 177.780 6.89513   2
  -3  -4   1 183.289 5.85445   8
3   4  -1 177.789 5.07434   6
  -3   4   1 179.820 6.21289   6
3   4  -1 182.745 6.43642   4
  -3   4   1 192.868 7.21842   2
3   4  -1 189.838 4.95170   2
3   4  -1 183.875 5.95724   3
3   4  -1 191.151 5.88440   5
3   4  -1 184.114 5.43784   2
  -3   4   1 192.642 6.20215   2
  -3   4   1 180.370 6.05665   7
3   4  -1 187.034 5.89022   8
2  -4  -1 474.971 10.9280   7
  -2  -4   1 459.453 11.4681   8
  -2  -4   1 478.849 11.7301   3
2  -4  -1 491.373 12.5611   2
  -2  -4   1 483.169 11.3787   5
2  -4  -1 485.132 11.6564   2
  -2  -4   1 469.710 12.1859   4
2  -4  -1 488.014 10.0725   3
  -2   4   1 480.716 12.4931   6
2   4  -1 487.261 10.0634   2
2   4  -1 499.080 11.5754   8
  -2   4   1 483.784 11.2864   7
  -2   4   1 486.146 12.6375   2
2   4  -1 465.406 12.0975   4
2   4  -1 490.874 11.6503   5
2   4  -1 495.380 10.3568   2
2   4  -1 457.083 11.6069   3
  -2   4   1 494.295 11.7193   2
2   4  -1 481.940 10.7639   6
1  -4  -1 6.48980 1.28739   2
  -1  -4   1 8.26195 1.25467   5
  -1  -4   1 8.52374 1.21384   8
1  -4  -1 7.37510 0.80550   7
1  -4  -1 7.44466 1.04395   2
  -1  -4   1 8.37422 1.52375   4
  -1  -4   1 8.18735 1.21048   3
1  -4  -1 7.31171 0.87300   3
1   4  -1 6.93088 0.44622   2
1   4  -1 6.66236 0.41169   2
  -1   4   1 8.21917 1.16404   2
1   4  -1 5.73595 0.91363   8
  -1   4   1 5.89982 0.72926   7
  -1   4   1 6.19000 1.26867   2
1   4  -1 12.2178 1.49974   3
1   4  -1 6.81177 1.76442   4
1   4  -1 6.47555 1.22896   5
0  -4   1 24.2853 1.54330   3
0  -4  -1 22.5473 1.47957   2
0  -4   1 24.2014 2.02439   5
0  -4  -1 24.8645 1.19422   7
0  -4   1 26.1011 2.13087   4
0  -4   1 25.5944 1.16154   2
0  -4  -1 23.1219 1.47130   8
0  -4  -1 24.2206 1.97856   5
0  -4  -1 27.7966 1.62345   3
0   4  -1 25.2919 1.95429   5
0   4   1 23.3225 2.02881   4
0   4  -1 26.0133 2.06154   4
0   4   1 24.9910 1.56996   3
0   4   1 24.0856 1.94227   5
0   4   1 24.8743 1.44569   8
0   4   1 22.5201 1.31413   2
0   4  -1 22.3608 1.43654   7
0   4  -1 25.8536 1.45403   2
0   4  -1 23.7870 1.54382   3
0   4   1 26.3404 1.09187   7
0   4  -1 23.9579 1.58620   8
0   4  -1 24.7208 1.35346   2
0   4   1 22.6055 1.54002   2
  -1  -4  -1 311.807 6.60536   2
  -1  -4  -1 309.485 8.04078   3
1  -4   1 323.844 8.30334   4
  -1  -4  -1 327.785 7.83676   8
1  -4   1 317.593 7.61416   2
1  -4   1 312.632 7.62055   7
  -1  -4  -1 316.010 6.57638   2
  -1  -4  -1 311.623 8.11329   5
1  -4   1 298.899 7.93435   2
1   4   1 312.893 8.54803   4
  -1   4  -1 313.542 8.17175   6
1   4   1 326.266 6.98932   2
  -1   4  -1 314.758 8.26343   4
1   4   1 316.844 7.73714   8
1   4   1 324.639 7.08151   2
  -1   4  -1 315.057 8.33823   2
  -1   4  -1 314.782 7.54260   7
  -1   4  -1 305.633 7.63301   2
1   4   1 310.649 7.99736   3
1   4   1 322.871 8.33696   5
  -1   4  -1 325.805 7.42547   3
  -2  -4  -1 270.472 7.25785   8
2  -4   1 270.506 6.97567   7
  -2  -4  -1 276.839 6.16350   2
2  -4   1 270.436 8.15682   6
2  -4   1 267.227 8.00337   2
  -2  -4  -1 273.631 7.80753   4
  -2  -4  -1 275.829 6.02444   2
  -2  -4  -1 262.886 7.49489   3
2  -4   1 276.594 7.39332   2
2   4   1 265.279 7.44229   5
  -2   4  -1 273.360 8.28382   2
  -2   4  -1 279.355 7.29792   6
  -2   4  -1 268.711 7.00006   7
  -2   4  -1 273.219 6.20930   3
  -2   4  -1 273.973 7.41354   2
2   4   1 276.935 7.30697   8
2   4   1 273.415 6.36915   2
2   4   1 271.765 7.77227   4
2   4   1 272.356 7.49652   3
  -2   4  -1 276.383 7.23945   4
  -3  -4  -1 191.398 6.19364   3
  -3  -4  -1 199.866 6.33528   4
3  -4   1 191.196 5.69223   7
  -3  -4  -1 182.811 5.95425   8
3  -4   1 193.887 6.79236   6
3  -4   1 185.002 6.89638   2
3  -4   1 196.671 6.31270   2
  -3  -4  -1 189.391 5.03137   2
  -3   4  -1 178.963 7.14563   2
3   4   1 194.609 5.71213   6
3   4   1 193.823 5.61727   2
  -3   4  -1 190.866 5.43528   4
  -3   4  -1 184.849 6.14807   6
  -3   4  -1 186.122 5.85735   7
3   4   1 195.190 6.28482   4
3   4   1 190.796 5.23521   2
  -3   4  -1 195.752 4.33602   3
  -3   4  -1 198.173 6.34257   2
3   4   1 200.362 6.05691   5
3   4   1 195.040 6.12265   3
4  -4   1 -0.5892 0.93572   2
4  -4   1 0.08660 0.57868   7
4  -4   1 1.69477 0.98077   2
  -4  -4  -1 0.44147 0.56694   2
  -4  -4  -1 0.03944 0.82915   3
  -4  -4  -1 -0.1295 0.77541   4
4  -4   1 0.11950 0.82159   6
  -4  -4  -1 0.01523 0.67852   8
  -4   4  -1 -0.8517 1.17075   2
  -4   4  -1 -0.0123 0.80569   7
  -4   4  -1 -0.0105 0.52865   6
4   4   1 0.89799 0.67019   2
4   4   1 -0.8843 0.56134   5
  -4   4  -1 0.20691 0.51428   4
4   4   1 0.02929 0.54691   6
4   4   1 1.10355 0.79977   3
4   4   1 0.36097 0.83730   4
  -4   4  -1 0.60048 0.82697   2
4   4   1 1.13021 0.89919   2
4   4   1 0.71023 0.89935   7
  -5  -4  -1 612.209 15.2374   2
  -5  -4  -1 626.624 14.9555   4
  -5  -4  -1 589.980 15.3443   8
  -5  -4  -1 593.076 15.2183   3
5  -4   1 604.255 17.3378   2
  -5  -4  -1 572.528 14.1998   2
5  -4   1 603.206 16.0826   2
5  -4   1 590.829 16.4805   6
5  -4   1 591.565 14.8118   7
5   4   1 599.278 15.1459   7
5   4   1 588.040 14.4829   6
5   4   1 588.074 15.5220   2
  -5   4  -1 589.655 14.4389   6
  -5   4  -1 600.555 16.1081   7
  -5   4  -1 602.312 15.9608   2
  -5   4  -1 603.278 17.8341   2
5   4   1 607.089 14.8852   4
  -5   4  -1 613.704 13.1001   4
5   4   1 599.448 14.6838   2
6  -4   1 249.389 9.79616   6
6  -4   1 264.907 10.6285   2
  -6  -4  -1 250.175 8.74151   2
  -6  -4  -1 245.784 7.79227   2
6  -4   1 255.899 8.24202   7
  -6  -4  -1 249.877 8.42836   3
6  -4   1 229.354 10.2548   2
  -6  -4  -1 255.333 8.77233   8
6   4   1 259.811 8.34892   2
  -6   4  -1 239.912 7.68588   6
6   4   1 248.159 8.38559   7
6   4   1 269.014 9.29723   2
  -6   4  -1 251.096 9.64840   7
6   4   1 252.116 7.97887   6
  -6   4  -1 255.155 5.62770   4
  -6   4  -1 243.018 8.96885   2
  -7  -4  -1 56.0133 3.80446   3
  -7  -4  -1 58.7028 4.17002   8
7  -4   1 56.5418 4.58430   2
  -7  -4  -1 53.9502 3.48788   2
  -7  -4  -1 53.7189 4.20014   2
7  -4   1 62.1389 5.11256   6
7   4   1 60.9632 3.80939   6
7   4   1 60.8950 4.63112   2
  -7   4  -1 55.5880 4.97224   7
7   4   1 51.2255 3.62325   7
7   4   1 57.2328 3.91955   2
  -7   4  -1 57.9364 5.62941   2
8  -4   1 44.8760 4.47951   2
  -8  -4  -1 55.4014 4.38970   8
  -8  -4  -1 46.2890 3.71679   3
  -8  -4  -1 52.6220 4.40185   2
8  -4   1 52.1997 5.14248   6
8   4   1 51.6371 4.14353   2
8   4   1 49.9436 4.62475   2
8   4   1 57.0782 4.11276   6
  -8   4  -1 49.9078 5.60977   2
9  -4   1 155.925 9.46943   6
  -9  -4  -1 152.163 7.77025   8
  -9  -4  -1 156.534 6.97985   3
  -9  -4  -1 154.417 8.00945   2
9  -4   1 156.515 8.64770   2
  -9   4  -1 153.224 9.96848   2
9   4   1 153.175 7.69173   2
9   4   1 148.993 7.48531   6
9   4   1 141.722 9.63465   2
 -10  -4  -1 4.92954 2.14337   2
 -10  -4  -1 7.56136 2.62932   8
  10  -4   1 0.70630 1.81252   6
  10  -4   1 1.30475 1.98207   2
 -10  -4  -1 4.67297 1.82457   3
  10   4   1 6.33963 2.36143   2
  10   4   1 3.96208 2.03930   6
 -10   4  -1 3.91934 2.87522   2
  11  -4   1 39.7797 5.46236   2
 -11  -4  -1 44.7636 4.93327   2
  11  -4   1 36.8969 6.16566   6
 -11  -4  -1 41.6339 5.21784   8
 -11   4  -1 34.1973 6.17489   2
  11   4   1 51.3423 5.14010   2
  11   4   1 45.7074 5.19723   6
  12  -4   1 8.81325 2.96443   2
  12  -4   1 4.00819 3.69120   6
 -12  -4  -1 -4.8188 2.90725   2
 -12  -4  -1 8.19806 3.08366   8
  12   4   1 7.17281 3.41580   6
 -12   4  -1 6.98476 3.62584   2
  12   4   1 0.24091 2.11789   2
  12  -5  -1 48.6079 8.19750   6
 -12  -5   1 48.3013 5.85604   8
  12  -5  -1 51.2005 7.03198   2
  12   5  -1 48.7234 6.71843   6
  12   5  -1 60.4342 6.04041   2
 -12   5   1 58.0304 8.22007   2
 -11  -5   1 17.0984 3.27241   8
  11  -5  -1 25.4555 4.87870   2
  11  -5  -1 17.3123 5.41584   6
 -11   5   1 14.8739 4.27627   2
  11   5  -1 25.4021 4.44909   6
  11   5  -1 20.2882 3.72768   2
 -10  -5   1 35.2036 3.74731   2
 -10  -5   1 26.3050 3.88627   8
  10  -5  -1 27.4532 4.21346   2
 -10   5   1 41.9762 6.98032   2
  10   5  -1 36.7523 4.20874   2
  10   5  -1 32.0122 5.07128   2
  10   5  -1 27.1243 3.96456   6
  -9  -5   1 1.64895 1.44637   2
9  -5  -1 3.44195 2.72927   6
9  -5  -1 0.55093 1.59009   2
  -9  -5   1 1.74235 1.79147   8
  -9   5   1 0.93249 2.13625   2
9   5  -1 -0.1411 1.25801   6
9   5  -1 1.59994 1.64561   2
9   5  -1 1.57309 1.95252   2
  -8  -5   1 48.3345 4.14851   8
  -8  -5   1 49.6281 3.89230   3
  -8  -5   1 54.0970 3.88049   2
8  -5  -1 47.9416 4.69514   2
8  -5  -1 52.7566 5.90639   6
  -8  -5   1 47.9842 3.71757   4
  -8   5   1 49.9412 2.29153   4
8   5  -1 41.1463 4.28395   2
8   5  -1 45.8498 3.81784   2
8   5  -1 41.9343 3.63922   6
  -8   5   1 49.4689 5.75028   2
  -7  -5   1 71.6557 4.40516   4
  -7  -5   1 79.6878 4.82256   8
7  -5  -1 70.0740 6.14313   6
7  -5  -1 77.2218 5.41142   2
  -7  -5   1 66.4286 3.54636   2
  -7  -5   1 72.1323 4.45228   3
  -7  -5   1 67.7202 4.04803   2
  -7   5   1 65.4475 3.09439   4
7   5  -1 74.6207 5.05663   2
7   5  -1 72.2601 4.23560   6
7   5  -1 72.8044 5.59502   7
7   5  -1 74.0800 4.33015   2
  -7   5   1 74.9724 6.35101   2
7   5  -1 70.7773 4.27724   3
  -6  -5   1 45.8384 2.58383   2
  -6  -5   1 43.0105 3.06440   2
6  -5  -1 47.0371 4.60763   2
  -6  -5   1 42.4248 3.43617   4
6  -5  -1 42.8920 3.03787   7
  -6  -5   1 41.8738 3.37524   8
6  -5  -1 40.7394 4.57183   6
6  -5  -1 30.2502 5.29124   2
  -6   5   1 41.8582 3.64517   2
  -6   5   1 45.5055 3.10879   6
6   5  -1 42.4196 3.20387   5
6   5  -1 43.3925 3.01828   6
  -6   5   1 38.5423 4.53729   2
6   5  -1 45.6002 3.59199   2
6   5  -1 48.8762 3.16795   2
5  -5  -1 13.5510 1.77303   7
  -5  -5   1 20.1455 2.26172   3
  -5  -5   1 23.4411 2.94106   4
  -5  -5   1 14.6607 2.26531   8
5  -5  -1 13.3528 2.51512   6
5  -5  -1 16.6656 3.08516   2
5  -5  -1 22.7785 3.05996   2
  -5  -5   1 18.0731 1.48260   2
  -5   5   1 13.7442 1.88417   6
5   5  -1 20.3813 2.52373   5
  -5   5   1 16.9688 2.90911   7
5   5  -1 18.8097 1.80788   6
  -5   5   1 16.8631 3.01274   2
  -5   5   1 21.0947 2.45240   2
5   5  -1 15.2184 2.05633   3
5   5  -1 21.7538 2.65927   2
5   5  -1 16.5701 1.79714   2
  -4  -5   1 1213.20 27.5114   4
4  -5  -1 1175.94 28.8238   2
4  -5  -1 1196.28 27.4206   2
  -4  -5   1 1186.56 26.8829   8
  -4  -5   1 1198.29 24.5007   2
4  -5  -1 1180.53 26.1477   7
  -4  -5   1 1226.46 24.7603   2
  -4  -5   1 1209.67 27.1036   3
4  -5  -1 1215.79 29.7481   6
  -4   5   1 1157.70 26.9758   6
4   5  -1 1202.13 26.8408   5
4   5  -1 1214.10 25.3875   2
  -4   5   1 1230.25 27.5375   7
4   5  -1 1201.21 27.4143   4
4   5  -1 1221.37 27.1027   3
4   5  -1 1173.64 25.6162   6
  -4   5   1 1202.36 29.1405   2
4   5  -1 1211.39 26.2618   2
  -4   5   1 1177.29 27.2898   2
  -3  -5   1 4.64519 1.28651   4
3  -5  -1 5.34406 1.68426   2
3  -5  -1 5.15406 1.05597   7
3  -5  -1 6.06259 2.04146   6
  -3  -5   1 5.09963 1.23515   3
  -3  -5   1 3.52132 0.98343   8
3  -5  -1 6.45458 1.51320   2
3   5  -1 4.94327 1.33536   5
  -3   5   1 3.95427 1.10237   7
3   5  -1 4.57844 0.73914   2
  -3   5   1 4.91530 1.28851   6
3   5  -1 5.26770 1.34114   3
3   5  -1 4.35164 0.82885   6
3   5  -1 3.77283 1.09207   8
  -3   5   1 6.62424 1.61505   2
3   5  -1 4.57113 0.97088   2
3   5  -1 4.41134 1.26425   4
  -3   5   1 3.26003 1.06207   2
2  -5  -1 904.454 19.8196   7
2  -5  -1 923.312 20.6764   2
  -2  -5   1 923.067 20.9387   3
2  -5  -1 1003.19 19.2778   3
  -2  -5   1 899.128 21.5394   4
  -2  -5   1 934.490 20.6378   5
  -2  -5   1 947.395 20.8137   8
2  -5  -1 920.748 21.5545   2
2   5  -1 948.253 20.9452   3
2   5  -1 933.264 21.5350   4
2   5  -1 904.664 19.8361   6
2   5  -1 940.081 18.5752   2
  -2   5   1 941.007 20.1428   7
  -2   5   1 938.154 20.7583   2
2   5  -1 919.101 20.5757   8
2   5  -1 930.441 21.0003   5
  -2   5   1 916.167 21.8106   2
1  -5  -1 174.858 4.95468   2
  -1  -5   1 170.830 5.54038   5
1  -5  -1 163.309 5.76499   5
1  -5  -1 165.501 4.47529   7
  -1  -5   1 174.164 5.32571   8
  -1  -5   1 162.283 5.27462   3
1  -5  -1 170.968 4.70716   3
1  -5  -1 158.292 5.38113   2
1   5  -1 167.847 3.74954   2
  -1   5   1 178.803 5.74259   2
1   5  -1 168.012 6.67262   4
  -1   5   1 167.408 4.62224   3
1   5  -1 166.147 5.65396   5
1   5  -1 160.385 3.71867   2
  -1   5   1 155.759 5.59460   4
  -1   5   1 174.172 4.86412   8
  -1   5   1 169.403 4.49824   7
  -1   5   1 171.477 5.01526   2
1   5  -1 173.316 5.27954   8
1   5  -1 162.537 5.28250   3
0  -5   1 443.654 10.6393   3
0  -5   1 454.996 9.54713   2
0  -5   1 435.715 11.3146   5
0  -5   1 436.321 11.5725   4
0  -5  -1 452.828 11.3879   5
0  -5  -1 439.504 10.6400   3
0  -5  -1 458.199 10.2249   2
0  -5  -1 442.841 9.94832   7
0   5   1 448.872 11.6012   4
0   5  -1 454.073 11.6924   4
0   5   1 451.939 10.4518   2
0   5  -1 456.654 10.8101   8
0   5   1 452.137 9.69452   7
0   5   1 446.609 10.6211   3
0   5  -1 455.214 9.83908   2
0   5   1 460.797 10.0535   2
0   5  -1 448.792 10.2956   2
0   5  -1 438.232 10.3167   7
0   5   1 444.034 10.4272   8
0   5   1 442.814 11.3505   5
0   5  -1 449.063 10.6562   3
1  -5   1 20.5421 2.00728   4
  -1  -5  -1 18.8191 1.73134   3
1  -5   1 20.0031 1.67747   2
1  -5   1 20.0690 1.50341   7
1  -5   1 17.9939 1.41076   2
  -1  -5  -1 17.2400 1.56441   8
  -1  -5  -1 19.8864 2.05899   5
  -1   5  -1 19.1802 1.45689   2
  -1   5  -1 21.1649 1.93777   2
1   5   1 19.4084 2.09910   4
1   5   1 21.0717 1.11862   2
1   5   1 18.6915 2.32435   5
  -1   5  -1 21.3949 1.98957   6
  -1   5  -1 17.2131 1.84788   4
1   5   1 18.3542 1.52346   8
1   5   1 18.8262 1.20751   7
  -1   5  -1 18.4178 1.41396   7
1   5   1 19.2981 1.19748   2
  -1   5  -1 20.5190 1.40296   3
1   5   1 19.2876 1.67329   3
2  -5   1 32.8500 2.14653   2
2  -5   1 32.4381 2.56091   2
  -2  -5  -1 28.5549 2.06359   8
  -2   5  -1 33.7256 2.22490   6
2   5   1 33.7367 2.10643   8
  -2   5  -1 34.7491 2.30614   4
  -2   5  -1 33.5382 2.18747   2
  -2   5  -1 34.7522 1.98838   7
  -2   5  -1 31.7418 1.53580   3
  -2   5  -1 32.2403 2.73736   2
2   5   1 32.6718 1.46471   2
2   5   1 33.8241 1.49090   2
2   5   1 32.4954 2.35665   5
2   5   1 29.5390 2.45530   4
2   5   1 27.6514 2.09609   3
3  -5   1 945.911 20.7734   7
  -3  -5  -1 956.205 21.8969   4
  -3  -5  -1 894.004 21.5023   3
  -3  -5  -1 930.120 19.1384   2
3  -5   1 915.788 21.4453   2
  -3  -5  -1 959.259 21.2883   8
3  -5   1 947.910 22.8648   6
3  -5   1 914.539 22.4682   2
  -3  -5  -1 949.431 19.3231   2
  -3   5  -1 937.707 21.0435   7
  -3   5  -1 975.830 20.9003   4
3   5   1 954.468 19.8493   2
  -3   5  -1 935.774 23.0342   2
3   5   1 959.374 20.9507   6
3   5   1 952.491 21.4728   5
3   5   1 953.308 20.1772   2
3   5   1 903.695 21.3786   3
3   5   1 949.133 21.9210   4
  -3   5  -1 936.587 19.1476   3
  -3   5  -1 924.423 21.4456   2
  -3   5  -1 972.558 21.0564   6
4  -5   1 207.093 6.54644   7
  -4  -5  -1 207.092 7.17818   3
  -4  -5  -1 197.264 6.88741   8
4  -5   1 216.637 8.26692   6
4  -5   1 215.733 7.42382   2
  -4  -5  -1 198.859 7.04072   4
4  -5   1 216.252 8.23149   2
  -4   5  -1 210.992 8.65395   2
  -4   5  -1 206.350 6.50311   6
4   5   1 213.030 6.97043   5
4   5   1 213.456 6.46208   6
  -4   5  -1 209.101 6.11018   4
4   5   1 207.327 6.01760   2
  -4   5  -1 204.490 7.20143   2
4   5   1 201.667 6.93198   3
4   5   1 214.169 6.53387   2
4   5   1 206.336 7.07304   4
5  -5   1 352.984 9.95013   7
  -5  -5  -1 345.120 9.01825   2
5  -5   1 348.532 11.0133   2
5  -5   1 356.339 12.0118   6
5  -5   1 346.402 12.0902   2
  -5  -5  -1 356.935 10.5694   3
  -5  -5  -1 366.844 10.6932   8
  -5  -5  -1 336.964 10.2534   4
  -5  -5  -1 350.541 9.60550   2
5   5   1 355.732 10.3459   7
5   5   1 330.023 10.0733   2
  -5   5  -1 341.651 12.5332   2
5   5   1 363.413 9.63761   2
5   5   1 346.781 10.2713   5
5   5   1 360.975 9.71569   6
  -5   5  -1 333.156 9.58808   6
  -5   5  -1 357.190 8.82444   4
  -5   5  -1 361.040 11.0476   7
  -5   5  -1 353.462 10.9647   2
5   5   1 348.639 10.3127   4
6  -5   1 44.8599 3.10266   7
6  -5   1 41.3177 4.13773   6
  -6  -5  -1 45.7297 3.21138   2
  -6  -5  -1 38.0156 3.83311   3
  -6  -5  -1 40.3706 2.63317   2
6  -5   1 41.5580 4.14516   2
  -6  -5  -1 42.7244 3.45593   8
  -6   5  -1 41.7362 2.80309   6
6   5   1 43.6903 3.46482   2
  -6   5  -1 36.1998 3.33564   2
  -6   5  -1 45.0199 4.02066   7
6   5   1 41.8849 3.04562   2
  -6   5  -1 42.2682 2.00126   4
6   5   1 42.3053 2.90585   6
6   5   1 39.6629 3.11129   7
  -6   5  -1 37.2815 4.98126   2
  -7  -5  -1 75.9887 4.54192   2
  -7  -5  -1 72.4985 3.90256   2
7  -5   1 74.4702 5.87952   6
  -7  -5  -1 73.9385 4.56752   3
  -7  -5  -1 79.9948 4.96916   8
7  -5   1 80.5397 5.40732   2
7   5   1 79.3692 5.09945   2
7   5   1 79.2260 4.36476   6
  -7   5  -1 77.1097 5.84186   7
  -7   5  -1 72.0155 6.34550   2
7   5   1 73.4644 4.40633   7
7   5   1 79.2505 4.51454   2
8  -5   1 13.2978 3.36859   6
8  -5   1 16.2899 3.41208   2
  -8  -5  -1 23.9804 3.30239   3
  -8  -5  -1 18.9147 3.13476   8
  -8  -5  -1 20.2330 3.06677   2
8   5   1 18.2724 3.27763   2
8   5   1 14.5392 2.29832   6
8   5   1 18.9866 2.90872   2
  -8   5  -1 11.4179 3.15653   2
  -9  -5  -1 8.88274 2.69262   8
  -9  -5  -1 4.69608 1.82782   3
9  -5   1 7.69005 2.51507   2
  -9  -5  -1 11.4596 2.51617   2
9  -5   1 7.16029 2.74020   6
9   5   1 10.2658 2.23532   6
9   5   1 14.4961 2.80031   2
9   5   1 16.5124 3.42372   2
  -9   5  -1 14.9326 4.15595   2
  10  -5   1 29.2909 7.52826   6
 -10  -5  -1 16.2772 3.00338   2
 -10  -5  -1 13.5658 4.23366   8
  10  -5   1 10.8032 3.24609   2
 -10  -5  -1 15.7260 2.92428   3
 -10   5  -1 9.06659 3.70468   2
  10   5   1 11.4269 3.45162   6
  10   5   1 12.9069 2.94689   2
  10   5   1 14.2471 3.50544   2
  11  -5   1 16.0507 3.91352   2
 -11  -5  -1 21.6678 3.77073   8
  11  -5   1 5.64759 3.67777   6
  11   5   1 14.3445 3.26189   2
  11   5   1 16.8075 3.54852   6
 -11   5  -1 14.1264 4.13992   2
  12  -5   1 69.9452 7.41991   2
 -12  -5  -1 67.9078 6.38952   8
  12  -5   1 68.9967 9.52029   6
  12   5   1 77.5036 7.18951   6
 -12   5  -1 60.7304 8.29693   2
  12   5   1 73.8182 6.50159   2
  12  -6  -1 13.3005 4.28296   2
 -12  -6   1 12.8266 3.39188   8
  12  -6  -1 8.22861 5.03288   6
  12   6  -1 9.50271 3.64697   6
 -12   6   1 14.4242 5.11962   2
  12   6  -1 14.7868 3.58117   2
  11  -6  -1 15.0528 4.95554   6
  11  -6  -1 6.82760 2.92496   2
 -11  -6   1 15.2860 3.17383   8
  11   6  -1 10.7716 3.40106   6
 -11   6   1 9.67904 4.05214   2
  11   6  -1 10.5762 2.93746   2
  10  -6  -1 16.5022 4.80376   6
 -10  -6   1 19.8625 3.66967   8
  10  -6  -1 11.1175 3.71701   2
 -10  -6   1 6.76072 2.01549   2
  10   6  -1 13.0599 2.89658   2
 -10   6   1 10.3665 3.67617   2
  10   6  -1 16.5341 4.64528   6
9  -6  -1 24.1439 4.33227   2
  -9  -6   1 19.1937 3.50806   8
  -9  -6   1 22.5477 3.01025   2
9  -6  -1 21.6863 5.14430   6
9   6  -1 17.6301 3.41218   2
9   6  -1 20.0285 3.16477   2
9   6  -1 19.6017 3.39949   6
  -9   6   1 20.0557 4.98481   2
8  -6  -1 27.8729 4.47989   2
  -8  -6   1 20.5211 3.29362   8
  -8  -6   1 24.0991 3.43602   3
8  -6  -1 27.4632 5.02702   6
  -8  -6   1 27.3786 4.18886   4
  -8   6   1 22.0463 1.80880   4
8   6  -1 21.6411 3.61956   2
8   6  -1 19.7472 2.78776   6
  -8   6   1 22.0783 4.37112   2
8   6  -1 18.5980 2.77168   2
  -7  -6   1 182.985 7.60169   4
  -7  -6   1 170.868 5.74835   2
7  -6  -1 173.074 10.0247   6
  -7  -6   1 173.128 7.59601   8
  -7  -6   1 175.252 7.47729   3
7  -6  -1 170.754 8.32028   2
  -7   6   1 174.591 6.33781   4
7   6  -1 175.039 7.65539   2
7   6  -1 183.729 6.95362   2
7   6  -1 180.969 6.97915   6
  -7   6   1 169.726 9.63651   2
6  -6  -1 6.05141 1.56741   7
  -6  -6   1 3.83871 1.65056   4
6  -6  -1 3.60322 1.68064   2
  -6  -6   1 4.84682 1.48042   3
  -6  -6   1 6.47790 1.08806   2
  -6  -6   1 6.87333 1.89291   8
6  -6  -1 6.76879 2.71298   6
  -6   6   1 6.28607 1.88483   2
  -6   6   1 5.47112 2.19446   7
6   6  -1 3.24854 1.19910   3
  -6   6   1 2.50258 1.10659   6
  -6   6   1 6.57322 2.62120   2
6   6  -1 6.39341 1.51931   6
  -6   6   1 5.54895 1.34237   4
6   6  -1 6.31656 1.53998   2
6   6  -1 6.75641 1.72967   2
  -5  -6   1 186.965 4.89857   2
5  -6  -1 177.008 8.24455   2
5  -6  -1 152.058 8.61618   6
5  -6  -1 165.856 7.09632   2
  -5  -6   1 159.526 6.92324   3
5  -6  -1 174.326 6.20206   7
  -5  -6   1 172.173 6.77515   8
  -5  -6   1 180.836 7.22776   4
  -5  -6   1 168.036 4.55767   2
5   6  -1 178.638 5.85314   6
  -5   6   1 156.641 8.30642   2
5   6  -1 165.182 6.13698   2
  -5   6   1 161.314 6.54859   6
  -5   6   1 183.010 7.52211   7
  -5   6   1 163.863 6.97052   2
  -5   6   1 177.455 6.09643   4
5   6  -1 174.913 5.56530   2
5   6  -1 168.040 6.72976   5
5   6  -1 169.595 7.58981   3
4  -6  -1 99.9175 5.65494   2
4  -6  -1 109.327 4.30643   7
4  -6  -1 103.401 5.02053   2
  -4  -6   1 100.671 5.27183   4
  -4  -6   1 103.529 4.88972   3
  -4  -6   1 100.836 4.74957   8
4  -6  -1 119.010 6.84858   6
4   6  -1 110.622 4.98100   3
  -4   6   1 110.391 5.05682   7
4   6  -1 103.912 3.92876   6
4   6  -1 99.7811 5.05568   4
4   6  -1 111.114 3.60865   2
  -4   6   1 100.074 5.92675   2
  -4   6   1 100.965 4.45058   4
  -4   6   1 103.923 4.95892   2
  -4   6   1 111.101 5.03610   6
4   6  -1 107.241 4.24454   2
4   6  -1 104.174 4.86042   5
  -3  -6   1 272.761 9.07598   4
  -3  -6   1 256.800 8.29341   3
3  -6  -1 271.884 9.24034   2
  -3  -6   1 262.615 8.17129   8
3  -6  -1 254.240 8.18577   2
3  -6  -1 266.106 7.40236   7
3   6  -1 276.016 6.62785   2
  -3   6   1 268.183 9.47086   2
  -3   6   1 261.738 8.95158   2
3   6  -1 276.940 8.43604   3
3   6  -1 271.055 8.44469   5
  -3   6   1 271.975 7.95717   7
3   6  -1 270.470 8.10746   8
3   6  -1 270.899 7.22941   6
3   6  -1 277.027 9.00898   4
  -3   6   1 270.941 8.21818   4
3   6  -1 267.146 6.20076   2
  -3   6   1 262.625 8.72656   6
  -2  -6   1 173.237 5.79318   5
  -2  -6   1 172.630 6.60347   4
  -2  -6   1 170.340 5.82710   8
2  -6  -1 170.873 4.60015   3
2  -6  -1 167.124 4.99109   7
2  -6  -1 159.451 6.15438   2
2  -6  -1 167.636 5.55936   2
  -2   6   1 167.852 6.72256   6
2   6  -1 165.190 6.33222   4
  -2   6   1 169.119 6.09204   4
2   6  -1 167.028 5.58762   8
  -2   6   1 163.890 5.53601   2
2   6  -1 174.170 6.17340   5
  -2   6   1 169.017 5.14231   7
2   6  -1 161.842 5.76579   3
  -2   6   1 163.871 6.47281   2
  -1  -6   1 743.775 17.2655   3
1  -6  -1 769.000 18.1145   5
1  -6  -1 765.470 16.5511   2
  -1  -6   1 717.411 18.2539   4
  -1  -6   1 776.368 17.7152   5
1  -6  -1 742.014 17.3557   2
1  -6  -1 755.045 16.1949   7
1  -6  -1 741.948 16.4441   3
  -1  -6   1 733.383 17.2932   8
  -1   6   1 736.882 16.0477   7
  -1   6   1 765.306 16.7313   2
  -1   6   1 746.029 16.4118   3
1   6  -1 709.991 15.2997   2
1   6  -1 762.975 17.9858   5
  -1   6   1 745.678 17.5974   2
  -1   6   1 766.124 16.6641   8
  -1   6   1 754.829 18.0758   4
1   6  -1 745.580 17.2799   3
1   6  -1 753.219 15.3559   2
1   6  -1 720.719 17.0170   8
1   6  -1 755.088 16.7606   7
0  -6  -1 634.806 14.9485   3
0  -6  -1 649.152 14.2169   2
0  -6   1 639.323 16.1418   4
0  -6   1 652.436 14.9961   3
0  -6   1 638.611 15.8005   5
0  -6  -1 661.289 15.8291   5
0  -6   1 658.585 13.4680   2
0  -6   1 656.615 13.3958   2
0   6   1 653.907 14.7896   8
0   6  -1 666.369 13.9454   2
0   6  -1 632.713 14.4774   7
0   6   1 637.231 16.1856   4
0   6   1 656.559 14.9755   3
0   6   1 662.410 13.8663   7
0   6   1 665.669 14.2217   2
0   6  -1 646.204 15.0837   8
0   6   1 630.027 14.6320   2
0   6  -1 640.216 16.1939   4
0   6   1 638.050 15.8939   5
0   6  -1 664.645 15.0514   3
0   6  -1 660.718 14.5516   2
1  -6   1 242.676 7.59075   4
1  -6   1 233.575 6.58632   2
1  -6   1 229.148 6.54595   7
  -1  -6  -1 232.043 6.77836   8
  -1  -6  -1 235.855 7.08777   3
  -1  -6  -1 222.140 7.15944   5
1  -6   1 243.293 7.71923   5
1  -6   1 227.514 6.38156   2
1   6   1 239.130 6.71802   8
  -1   6  -1 239.819 6.41228   2
1   6   1 242.198 5.60180   2
  -1   6  -1 238.939 6.37546   7
1   6   1 241.408 5.84822   2
1   6   1 229.318 7.77332   4
1   6   1 217.289 6.85970   3
  -1   6  -1 244.318 7.26435   2
  -1   6  -1 229.383 7.46778   4
1   6   1 238.052 5.81921   7
1   6   1 230.544 7.46703   5
  -1   6  -1 243.024 6.48232   3
  -1   6  -1 237.829 7.52450   6
  -2  -6  -1 49.5860 2.99883   3
  -2  -6  -1 53.6780 2.91105   8
2  -6   1 48.1697 2.53514   7
  -2  -6  -1 53.9705 2.98963   5
2  -6   1 48.3332 3.07499   2
2  -6   1 48.1547 2.66898   2
2   6   1 54.8087 3.25272   5
  -2   6  -1 50.5265 2.77237   2
  -2   6  -1 50.9658 3.43874   2
  -2   6  -1 48.7533 2.51279   7
2   6   1 50.9591 1.85431   2
2   6   1 48.3992 2.69404   8
2   6   1 49.8456 1.83680   2
2   6   1 53.7532 2.99315   3
2   6   1 49.4058 3.26102   4
  -2   6  -1 51.5978 2.20884   3
  -2   6  -1 51.4415 2.96277   6
3  -6   1 0.76114 1.24922   6
  -3  -6  -1 3.49277 1.24188   3
3  -6   1 3.76727 1.27865   2
3  -6   1 2.36866 1.07989   2
  -3  -6  -1 1.97851 0.83205   8
3  -6   1 3.37605 0.96596   7
  -3   6  -1 3.47924 1.09049   4
3   6   1 3.48595 0.83080   2
3   6   1 1.69371 1.05384   4
  -3   6  -1 3.25566 1.05405   7
  -3   6  -1 3.68305 0.66174   3
3   6   1 2.98768 0.95577   3
3   6   1 2.71897 0.68671   2
3   6   1 3.88236 1.29815   5
3   6   1 2.86837 0.97365   6
  -3   6  -1 1.65457 1.18662   2
  -3   6  -1 4.14311 1.06989   6
  -4  -6  -1 242.366 5.47455   2
4  -6   1 237.432 9.01306   2
4  -6   1 237.952 7.35397   7
  -4  -6  -1 247.248 8.21023   3
4  -6   1 231.281 9.31008   6
  -4  -6  -1 238.919 5.53129   2
  -4  -6  -1 239.410 8.22275   4
4  -6   1 235.880 8.11098   2
  -4  -6  -1 228.486 7.78136   8
4   6   1 235.654 8.15595   4
4   6   1 244.669 6.91110   2
4   6   1 241.908 7.99998   3
4   6   1 244.373 7.31355   6
  -4   6  -1 233.452 7.38950   6
4   6   1 240.157 6.53334   2
  -4   6  -1 235.455 7.18517   4
4   6   1 236.722 7.95933   5
  -4   6  -1 238.302 7.76513   7
  -4   6  -1 233.234 9.49382   2
  -4   6  -1 251.042 8.23372   2
  -5  -6  -1 97.5586 5.91187   3
5  -6   1 102.690 6.30797   6
5  -6   1 105.488 5.41956   2
5  -6   1 88.3630 5.53809   7
5  -6   1 112.078 6.22487   2
  -5  -6  -1 105.417 3.55537   2
  -5  -6  -1 112.986 3.86335   2
  -5   6  -1 103.536 6.49500   2
5   6   1 111.339 4.28748   2
  -5   6  -1 106.724 4.16584   4
  -5   6  -1 105.196 5.35046   2
5   6   1 109.172 4.67795   2
5   6   1 99.5722 5.09674   4
5   6   1 98.8976 4.35054   6
  -5   6  -1 107.516 4.57085   6
5   6   1 115.285 5.29402   5
5   6   1 105.862 5.00584   7
  -6  -6  -1 10.3006 2.17269   3
  -6  -6  -1 13.5588 1.69767   2
6  -6   1 16.5076 4.15620   2
6  -6   1 9.11399 2.56325   6
  -6  -6  -1 8.52649 1.86065   8
6   6   1 7.68106 1.88746   4
  -6   6  -1 13.7205 3.34453   2
  -6   6  -1 9.60873 1.75396   6
  -6   6  -1 7.43197 2.07567   7
  -6   6  -1 14.6464 1.70978   4
6   6   1 11.3889 2.03205   7
6   6   1 10.0625 2.76966   2
  -6   6  -1 15.8035 2.79869   2
6   6   1 9.69253 1.74239   6
6   6   1 14.1655 2.35693   2
  -7  -6  -1 10.4722 2.28784   8
  -7  -6  -1 13.1271 2.59083   3
7  -6   1 12.1223 3.20438   6
7  -6   1 13.5096 2.94479   2
7   6   1 11.8782 2.15222   2
  -7   6  -1 11.5583 2.78262   7
  -7   6  -1 14.7592 3.71280   2
  -7   6  -1 12.4754 1.16407   4
7   6   1 8.93361 2.14774   2
7   6   1 14.3284 2.29977   6
7   6   1 12.3865 2.12846   7
8  -6   1 3.58030 2.74485   6
8  -6   1 2.64338 1.94690   2
  -8  -6  -1 3.41568 1.87376   8
  -8  -6  -1 4.38362 1.83291   3
  -8  -6  -1 5.55631 1.74395   2
8   6   1 2.29375 1.48592   2
  -8   6  -1 2.99083 2.59053   2
8   6   1 3.36861 1.38923   6
8   6   1 3.15770 1.79100   2
  -9  -6  -1 121.048 6.57775   3
  -9  -6  -1 128.668 7.20148   8
  -9  -6  -1 115.242 5.92856   2
9  -6   1 125.069 9.29274   6
9  -6   1 117.082 7.74436   2
9   6   1 125.109 7.28824   2
9   6   1 120.965 6.53726   2
  -9   6  -1 107.044 8.94633   2
9   6   1 121.788 6.62406   6
  10  -6   1 58.1376 8.18903   6
 -10  -6  -1 65.5631 5.07480   3
 -10  -6  -1 57.4656 5.33404   8
  10  -6   1 72.0039 9.75236   2
  10   6   1 63.9726 5.22387   2
 -10   6  -1 68.3668 7.68945   2
  10   6   1 67.6288 5.42131   6
  11  -6   1 16.2114 5.26743   6
 -11  -6  -1 15.8012 3.11853   8
  11  -6   1 16.2909 4.22392   2
 -11   6  -1 25.1796 5.80369   2
  11   6   1 13.0978 3.29791   2
  11   6   1 13.7346 3.30648   6
  12  -6   1 14.8459 5.22631   6
 -12  -6  -1 11.8655 3.14936   8
  12  -6   1 9.48701 3.38716   2
 -12   6  -1 11.5348 4.82278   2
  12   6   1 20.5034 3.98507   2
  12   6   1 15.0983 3.92590   6
  12  -7  -1 5.25575 3.39001   2
 -12  -7   1 8.92658 3.24656   8
  12  -7  -1 18.0993 6.79670   6
  12   7  -1 2.60444 2.59819   6
 -12   7   1 5.55629 4.12263   2
  12   7  -1 6.40806 2.75167   2
  11  -7  -1 60.8170 6.54610   2
  11  -7  -1 63.5925 9.38287   6
 -11  -7   1 65.1150 6.10433   8
  11   7  -1 71.1513 6.29892   6
 -11   7   1 70.6095 8.11767   2
  11   7  -1 69.6473 5.61923   2
  10  -7  -1 14.5674 4.41422   6
 -10  -7   1 19.3810 3.82032   8
  10  -7  -1 20.1859 4.23576   2
 -10   7   1 13.1821 4.34081   2
  10   7  -1 16.7764 3.08574   6
  10   7  -1 19.2233 3.39005   2
9  -7  -1 22.5806 3.90963   2
  -9  -7   1 34.9724 4.59010   8
  -9  -7   1 29.8243 2.53562   2
9  -7  -1 20.1767 4.58327   6
9   7  -1 28.7813 4.07403   2
9   7  -1 33.0376 3.59893   2
9   7  -1 34.4264 3.66673   6
  -9   7   1 34.2648 6.50637   2
8  -7  -1 0.65988 2.13638   6
  -8  -7   1 0.67892 0.84019   2
  -8  -7   1 0.87018 0.81567   2
  -8  -7   1 1.58436 1.44674   3
  -8  -7   1 -0.9032 1.26048   4
8  -7  -1 -1.0623 1.44960   2
  -8  -7   1 0.01647 1.26838   8
  -8   7   1 1.11422 2.18564   2
8   7  -1 0.04282 1.33870   2
8   7  -1 -0.6139 0.91284   6
  -8   7   1 1.17475 1.05731   4
8   7  -1 0.62915 1.18698   2
7  -7  -1 51.4317 7.13149   6
  -7  -7   1 40.2968 2.09776   2
  -7  -7   1 40.9987 2.16869   2
  -7  -7   1 53.8209 4.36346   4
7  -7  -1 39.7774 4.31662   2
  -7  -7   1 43.0633 3.88242   3
  -7  -7   1 48.6355 4.15717   8
7   7  -1 52.1417 3.47039   2
7   7  -1 48.6594 3.47991   6
  -7   7   1 44.8331 3.00407   4
  -7   7   1 51.9267 5.71264   2
7   7  -1 42.5425 3.59392   2
  -6  -7   1 16.4458 2.73069   8
6  -7  -1 11.0466 3.00320   6
  -6  -7   1 14.8226 2.72994   3
6  -7  -1 10.1261 2.11755   2
6   7  -1 13.5067 2.25885   2
6   7  -1 12.6989 1.82626   6
  -6   7   1 9.33906 1.90700   2
  -6   7   1 16.5765 3.68677   2
  -6   7   1 17.2179 3.31931   7
  -6   7   1 15.2047 2.15128   4
6   7  -1 14.9254 1.95856   2
  -5  -7   1 13.6068 2.34128   8
  -5  -7   1 12.2841 2.44701   4
5  -7  -1 16.4848 2.20791   7
5  -7  -1 10.6542 2.00501   2
5   7  -1 12.3921 2.24361   5
  -5   7   1 13.3501 2.56438   7
5   7  -1 14.5958 1.58662   2
  -5   7   1 13.3845 2.85609   2
5   7  -1 15.1838 1.74336   6
5   7  -1 15.2491 2.65750   4
  -5   7   1 13.4643 2.42737   2
  -5   7   1 17.0093 2.30958   4
5   7  -1 18.5581 2.70802   3
5   7  -1 16.1584 1.83104   2
  -5   7   1 12.0743 2.04948   6
4  -7  -1 299.128 9.81586   2
4  -7  -1 304.587 8.78479   7
4  -7  -1 306.941 10.9993   2
  -4  -7   1 298.305 9.77423   8
  -4  -7   1 309.052 9.89863   3
  -4  -7   1 305.677 10.4760   4
  -4   7   1 288.727 11.1389   2
4   7  -1 315.316 8.45223   6
4   7  -1 310.783 7.94187   2
  -4   7   1 301.965 9.72449   2
  -4   7   1 302.667 9.38288   4
4   7  -1 320.731 9.86403   8
4   7  -1 315.797 7.49065   2
4   7  -1 304.580 9.88996   5
4   7  -1 302.321 9.83762   3
  -4   7   1 309.928 9.98559   6
4   7  -1 301.484 10.2485   4
  -4   7   1 323.774 9.86290   7
3  -7  -1 247.048 7.80302   2
  -3  -7   1 235.052 8.70794   4
  -3  -7   1 234.588 7.98434   3
3  -7  -1 229.162 6.87436   7
3  -7  -1 236.450 8.68562   2
  -3  -7   1 229.792 7.76679   8
3   7  -1 249.527 6.87567   6
3   7  -1 241.316 5.56778   2
3   7  -1 243.747 5.35625   2
  -3   7   1 238.023 7.98326   4
  -3   7   1 232.195 8.94262   2
  -3   7   1 241.112 7.42384   7
  -3   7   1 226.283 7.67766   2
3   7  -1 244.955 8.24312   5
3   7  -1 240.682 7.72163   8
  -3   7   1 236.224 8.46660   6
3   7  -1 234.783 7.98306   3
3   7  -1 239.930 8.65712   4
2  -7  -1 624.798 14.2554   7
2  -7  -1 626.594 13.8492   3
  -2  -7   1 622.041 15.5750   3
  -2  -7   1 615.044 15.4188   8
2  -7  -1 627.522 15.9372   2
2  -7  -1 628.746 14.9127   2
  -2  -7   1 614.280 15.4734   5
  -2   7   1 622.947 16.3672   2
2   7  -1 603.481 15.4934   3
2   7  -1 620.703 15.1589   8
2   7  -1 617.592 16.3659   4
2   7  -1 626.431 15.9911   5
  -2   7   1 624.817 14.4209   7
  -2   7   1 615.736 15.9248   4
  -2   7   1 627.876 16.9198   6
  -2   7   1 611.690 14.9900   2
  -1  -7   1 1013.49 22.8337   3
  -1  -7   1 1019.31 24.1218   4
1  -7  -1 1001.91 22.5167   2
  -1  -7   1 1016.49 23.3116   5
1  -7  -1 994.785 21.6063   7
1  -7  -1 1028.01 21.7593   2
1  -7  -1 1003.76 21.9380   3
  -1  -7   1 994.407 22.8288   8
1  -7  -1 1026.06 23.8016   5
  -1   7   1 1010.41 21.9065   3
  -1   7   1 1029.65 23.1583   2
  -1   7   1 1037.60 22.2133   8
1   7  -1 959.398 20.6395   2
  -1   7   1 1017.92 22.0530   2
1   7  -1 997.510 23.5302   5
1   7  -1 1040.41 20.7838   2
1   7  -1 1005.62 21.9958   7
1   7  -1 968.118 23.8727   4
1   7  -1 1035.59 22.9130   3
1   7  -1 1001.37 22.6239   8
  -1   7   1 1040.55 21.4583   7
  -1   7   1 973.920 23.6893   4
0  -7   1 698.512 16.4775   3
0  -7  -1 717.853 17.5195   5
0  -7   1 682.278 17.8117   4
0  -7   1 714.839 17.5958   5
0  -7  -1 707.718 16.5294   3
0  -7   1 712.699 14.4799   2
0  -7  -1 712.055 15.3544   2
0   7  -1 723.136 15.9470   7
0   7  -1 729.001 15.3683   2
0   7   1 730.809 15.2765   7
0   7  -1 720.308 16.5909   3
0   7  -1 703.576 17.9972   4
0   7   1 693.595 16.4487   3
0   7   1 706.166 16.1399   2
0   7   1 723.709 18.0603   4
0   7   1 700.021 16.3060   8
0   7  -1 695.705 16.0380   2
0   7   1 720.534 15.5835   2
0   7  -1 693.628 16.6322   8
  -1  -7  -1 2.18505 1.11818   3
1  -7   1 1.87376 0.81551   2
1  -7   1 3.20260 0.92449   7
  -1  -7  -1 1.14387 0.77189   8
1  -7   1 0.51543 1.17102   5
  -1  -7  -1 2.95361 1.22903   5
1  -7   1 1.60405 0.78120   2
  -1   7  -1 2.87055 1.20311   6
1   7   1 2.40703 0.70253   2
  -1   7  -1 2.31271 0.97355   8
1   7   1 3.64866 1.47243   4
1   7   1 2.68847 0.94618   8
  -1   7  -1 5.38475 0.94526   7
1   7   1 2.52733 1.26618   5
1   7   1 2.23124 0.59114   2
1   7   1 3.49795 0.71904   7
  -1   7  -1 1.54342 1.02045   2
1   7   1 1.25717 0.79973   3
  -1   7  -1 2.61872 0.86817   3
  -1   7  -1 3.52580 1.27244   4
  -1   7  -1 3.86921 0.93937   2
2  -7   1 233.577 6.91955   2
  -2  -7  -1 224.501 7.40811   5
2  -7   1 227.698 7.43187   2
  -2  -7  -1 219.434 7.15186   8
2  -7   1 232.724 6.84790   7
  -2  -7  -1 222.214 7.48164   3
  -2   7  -1 231.689 6.29197   3
2   7   1 236.016 5.56479   2
  -2   7  -1 242.708 7.69941   6
2   7   1 221.224 7.04880   8
  -2   7  -1 230.772 6.70958   7
2   7   1 225.627 7.75809   5
  -2   7  -1 235.130 8.18210   2
  -2   7  -1 231.025 7.04220   2
2   7   1 233.189 5.45717   2
  -2   7  -1 225.130 7.65654   4
2   7   1 226.816 7.44907   3
2   7   1 232.153 8.20940   4
3  -7   1 62.5772 3.21379   7
3  -7   1 68.8991 3.64556   2
  -3  -7  -1 62.5063 3.73445   3
  -3  -7  -1 61.3900 3.52131   8
3  -7   1 67.6522 4.12438   2
3   7   1 68.6048 3.77672   3
  -3   7  -1 61.7706 3.68174   2
3   7   1 65.2996 2.31351   2
3   7   1 65.4924 4.13437   4
3   7   1 62.0577 3.86402   5
  -3   7  -1 67.0953 3.68108   4
  -3   7  -1 65.4309 2.46356   3
  -3   7  -1 62.3721 4.45356   2
3   7   1 69.2871 3.64273   8
  -3   7  -1 67.2543 3.60115   6
  -3   7  -1 66.8359 3.37208   7
4  -7   1 52.7647 4.11870   2
4  -7   1 47.3206 4.46136   6
  -4  -7  -1 45.3072 3.28789   8
4  -7   1 49.7064 3.48544   2
4  -7   1 48.7682 2.95366   7
  -4  -7  -1 42.0929 3.34426   3
  -4   7  -1 47.2834 3.01362   6
  -4   7  -1 43.9254 2.96594   4
4   7   1 44.3471 2.21779   2
4   7   1 40.9339 3.40037   4
4   7   1 51.7755 2.97429   6
  -4   7  -1 47.3923 3.15559   7
  -4   7  -1 43.5111 4.19508   2
4   7   1 47.1904 3.82964   5
  -4   7  -1 43.8472 3.26328   2
4   7   1 46.2212 3.31080   3
5  -7   1 60.6342 4.22955   2
5  -7   1 63.8686 3.61489   7
5  -7   1 61.2426 4.76601   2
  -5  -7  -1 64.4663 4.12778   8
5  -7   1 64.4552 5.40977   6
  -5  -7  -1 63.4370 4.20228   3
5   7   1 71.6078 4.48669   4
  -5   7  -1 66.2329 5.43820   2
5   7   1 54.7508 5.01259   6
  -5   7  -1 63.0189 3.45085   4
  -5   7  -1 63.8915 3.59222   6
5   7   1 61.9033 3.30942   2
  -5   7  -1 63.2962 4.22250   2
5   7   1 62.3718 3.03278   2
  -5   7  -1 63.8813 4.18386   7
  -6  -7  -1 97.2031 5.51659   3
  -6  -7  -1 99.4104 3.27055   2
6  -7   1 100.170 6.04145   2
  -6  -7  -1 103.736 3.45245   2
6  -7   1 101.599 7.07703   6
6   7   1 109.702 5.73016   4
  -6   7  -1 110.770 6.18640   7
  -6   7  -1 105.790 4.30491   4
6   7   1 99.6964 4.79414   2
  -6   7  -1 99.4669 7.16731   2
6   7   1 102.456 4.71825   6
6   7   1 94.2060 4.97943   7
  -6   7  -1 104.729 5.80140   2
  -6   7  -1 97.3930 5.23820   6
  -7  -7  -1 37.5400 2.36721   2
7  -7   1 34.1245 3.94213   2
  -7  -7  -1 33.2018 3.50841   8
7  -7   1 36.3451 5.70787   6
  -7  -7  -1 36.3340 3.68408   3
  -7  -7  -1 36.8905 2.30108   2
7   7   1 42.8358 3.20587   2
7   7   1 32.4638 3.15666   2
  -7   7  -1 31.9911 2.12125   4
  -7   7  -1 32.2122 4.24821   7
7   7   1 36.7092 3.26338   7
7   7   1 34.5391 3.00170   6
  -7   7  -1 35.1297 5.43642   2
  -8  -7  -1 22.3397 3.43196   3
8  -7   1 19.5354 4.30271   6
8  -7   1 17.8548 3.34179   2
  -8  -7  -1 21.2465 2.49045   2
  -8  -7  -1 17.4703 2.86880   8
  -8  -7  -1 21.6425 2.03566   2
  -8   7  -1 22.9765 4.29401   7
8   7   1 18.6566 3.00807   6
8   7   1 19.6455 3.40043   2
  -8   7  -1 15.4974 3.81268   2
8   7   1 23.9871 3.16079   2
9  -7   1 67.7123 7.26559   6
9  -7   1 59.0727 5.81154   2
  -9  -7  -1 56.4435 4.76953   3
  -9  -7  -1 56.1505 5.02081   8
9   7   1 59.0443 4.59530   2
  -9   7  -1 49.1791 6.73534   2
9   7   1 55.8843 4.75142   2
9   7   1 51.7971 4.40789   6
  10  -7   1 4.53923 3.07803   6
 -10  -7  -1 4.38713 2.41602   8
 -10  -7  -1 1.10186 1.72238   3
  10  -7   1 0.64485 2.13085   2
  10   7   1 1.04320 1.34881   6
  10   7   1 0.18490 1.92461   2
 -10   7  -1 2.20808 2.73272   2
  11  -7   1 112.764 10.6061   6
  11  -7   1 115.015 8.56748   2
 -11  -7  -1 111.836 7.76969   8
  11   7   1 111.258 6.95642   2
 -11   7  -1 119.717 10.2751   2
  11   7   1 94.7528 7.09856   6
  12  -7   1 5.10724 4.27300   6
 -12  -7  -1 14.4505 3.98561   8
  12  -7   1 6.28352 3.27727   2
  12   7   1 10.0462 3.14399   6
 -12   7  -1 8.11076 4.24187   2
  12   7   1 8.98961 3.02931   2
  11  -8  -1 6.53340 3.14470   2
 -11  -8   1 3.84247 2.57084   8
  11  -8  -1 2.19481 4.04873   6
  11   8  -1 2.72485 2.03240   6
  11   8  -1 0.10223 1.46164   2
 -11   8   1 -2.7981 2.13917   2
  10  -8  -1 7.19216 4.11557   6
 -10  -8   1 13.7580 3.45370   8
  10  -8  -1 16.1084 3.92368   2
  10   8  -1 18.3526 3.61874   6
 -10   8   1 6.18225 3.34966   2
  -9  -8   1 14.8319 3.41116   8
9  -8  -1 14.5607 3.48858   2
9  -8  -1 20.9662 5.73157   6
9   8  -1 9.38155 2.19335   6
  -9   8   1 11.8762 3.69710   2
  -9   8   1 15.3317 1.53701   4
9   8  -1 19.3311 3.01254   2
9   8  -1 13.1214 2.81622   2
  -8  -8   1 182.772 8.49177   3
  -8  -8   1 185.881 8.61301   4
8  -8  -1 206.477 12.6593   6
  -8  -8   1 199.349 9.06202   8
8  -8  -1 199.190 9.71840   2
  -8   8   1 195.426 11.3680   2
8   8  -1 183.492 7.35880   2
8   8  -1 191.808 7.90366   6
8   8  -1 180.840 7.95119   2
  -8   8   1 184.673 6.54243   4
  -7  -8   1 21.7993 3.43472   4
7  -8  -1 21.6418 3.71330   2
  -7  -8   1 12.3830 2.41197   3
  -7  -8   1 20.9589 3.54113   8
7  -8  -1 10.8674 3.61449   6
  -7   8   1 13.1601 3.37314   2
  -7   8   1 15.3003 2.27560   4
7   8  -1 16.5189 2.30418   2
7   8  -1 17.8698 2.64266   2
7   8  -1 19.1093 2.70792   6
  -6  -8   1 30.9215 3.73353   8
  -6  -8   1 34.1402 4.38596   4
  -6  -8   1 31.2226 3.37697   3
6  -8  -1 31.6247 3.64301   2
6   8  -1 31.9161 2.37954   2
  -6   8   1 31.8192 2.83201   4
  -6   8   1 33.2001 4.83387   2
6   8  -1 30.9807 2.64160   2
  -6   8   1 36.8191 3.96678   7
6   8  -1 33.1126 2.64814   6
  -5  -8   1 292.709 10.0383   8
5  -8  -1 306.312 10.3748   2
5  -8  -1 280.168 8.87554   7
  -5  -8   1 288.631 10.0843   3
  -5  -8   1 279.440 10.5236   4
  -5   8   1 287.009 9.78071   6
5   8  -1 295.505 7.58064   2
  -5   8   1 293.571 9.50669   4
  -5   8   1 278.919 10.0414   2
  -5   8   1 288.352 10.2612   7
5   8  -1 285.489 8.46545   6
5   8  -1 274.146 10.3988   4
5   8  -1 298.212 8.07082   2
  -5   8   1 279.246 11.7717   2
  -4  -8   1 3.89059 1.35775   3
  -4  -8   1 4.18011 1.24760   8
  -4  -8   1 5.54725 2.13602   4
4  -8  -1 4.20106 1.71744   2
4  -8  -1 5.07188 1.50193   2
4  -8  -1 4.41926 1.21509   7
  -4   8   1 8.02969 1.96662   6
4   8  -1 5.75689 0.85471   2
4   8  -1 4.87373 2.06532   4
  -4   8   1 9.32273 2.00084   4
  -4   8   1 7.37409 2.32022   2
  -4   8   1 2.32508 1.16421   2
  -4   8   1 3.93701 1.48559   7
4   8  -1 7.00764 1.33699   6
4   8  -1 5.01288 1.70152   5
4   8  -1 6.20749 1.67485   8
4   8  -1 6.68273 0.97440   2
4   8  -1 4.59160 1.44030   3
  -3  -8   1 60.1011 3.72058   5
  -3  -8   1 62.2931 3.89206   3
3  -8  -1 64.4340 3.70044   2
  -3  -8   1 54.2200 4.23315   4
  -3  -8   1 68.4771 3.99349   8
3  -8  -1 65.5038 3.19247   7
3  -8  -1 65.7217 4.35518   2
3   8  -1 67.6403 4.46073   4
  -3   8   1 64.1166 3.71509   2
  -3   8   1 64.5748 3.47514   7
3   8  -1 65.1242 3.10783   6
3   8  -1 65.1927 4.13741   5
  -3   8   1 61.7315 4.21576   6
3   8  -1 63.9250 3.72796   8
  -3   8   1 62.3184 4.58347   2
  -3   8   1 62.9042 4.00793   4
2  -8  -1 7.82396 2.20341   5
2  -8  -1 7.28239 1.62704   2
2  -8  -1 6.98412 1.16095   3
  -2  -8   1 5.18050 1.69625   4
  -2  -8   1 9.62307 1.86231   5
2  -8  -1 8.27695 1.27749   7
  -2  -8   1 6.59196 1.38037   8
  -2  -8   1 6.36329 1.38103   3
2  -8  -1 9.45345 1.51791   2
2   8  -1 7.03021 1.39671   7
  -2   8   1 8.68886 1.36524   7
2   8  -1 11.6235 2.29396   4
  -2   8   1 10.1749 1.58428   8
  -2   8   1 9.95554 2.39384   6
2   8  -1 11.2088 1.96204   3
  -2   8   1 9.03819 1.65395   2
2   8  -1 5.85849 1.22954   8
  -2   8   1 10.7996 2.25866   2
  -2   8   1 7.85949 1.79434   4
2   8  -1 8.49095 2.03514   5
1  -8  -1 11.8215 1.73862   2
1  -8  -1 11.1717 2.06845   5
1  -8  -1 10.7182 1.84460   2
1  -8  -1 8.97101 1.57241   7
  -1  -8   1 4.83545 1.23511   3
  -1  -8   1 12.9296 2.22771   5
  -1  -8   1 12.3445 2.56231   4
1  -8  -1 8.84895 1.51205   3
1   8  -1 7.71669 1.75698   5
  -1   8   1 6.67407 1.57502   4
  -1   8   1 7.92669 1.32924   8
1   8  -1 7.91257 1.84581   4
1   8  -1 10.1612 1.10837   2
1   8  -1 7.84585 0.91815   2
  -1   8   1 8.75911 1.41633   2
  -1   8   1 11.9339 1.88226   2
1   8  -1 8.26309 1.27619   7
1   8  -1 7.76278 1.49636   3
  -1   8   1 8.47779 1.30458   3
  -1   8   1 11.5993 1.37909   7
1   8  -1 9.46670 1.67059   8
0  -8   1 1496.90 34.3503   4
0  -8  -1 1508.65 30.5753   2
0  -8  -1 1525.90 32.6941   3
0  -8  -1 1495.56 30.8200   2
0  -8   1 1501.96 33.8590   5
0  -8  -1 1495.02 33.8314   5
0  -8   1 1471.42 32.5667   3
0   8  -1 1523.39 32.0402   2
0   8  -1 1514.64 32.8164   8
0   8   1 1494.66 34.5119   4
0   8   1 1524.34 32.1624   2
0   8  -1 1510.19 32.7020   3
0   8  -1 1512.12 31.1735   2
0   8  -1 1533.93 31.8295   7
0   8   1 1555.92 31.1488   7
0   8  -1 1536.80 34.5659   4
0   8   1 1554.16 31.4803   2
0   8   1 1511.96 32.6025   3
0   8   1 1488.57 32.3553   8
  -1  -8  -1 7.23644 1.74395   5
  -1  -8  -1 12.7019 1.85416   8
1  -8   1 12.1708 2.34822   5
1  -8   1 9.30021 1.21984   2
  -1  -8  -1 12.0266 2.09363   3
1  -8   1 12.5693 1.82155   7
1  -8   1 11.5110 1.47303   2
1   8   1 8.58711 1.05026   7
  -1   8  -1 11.5463 2.26835   4
1   8   1 11.2951 2.22834   4
  -1   8  -1 10.2027 1.47054   3
1   8   1 9.07411 1.90204   5
  -1   8  -1 9.94341 2.09947   6
  -1   8  -1 8.28224 1.68738   2
1   8   1 9.54799 1.52719   3
  -1   8  -1 8.65351 1.32885   7
  -1   8  -1 10.0365 1.45932   2
  -1   8  -1 10.6700 1.58131   8
1   8   1 10.3097 1.13543   2
1   8   1 11.3533 1.77013   8
1   8   1 10.4439 1.26821   2
2  -8   1 4.99702 1.73344   5
  -2  -8  -1 6.02430 1.60890   5
  -2  -8  -1 1.93854 1.09935   8
2  -8   1 3.85792 1.09193   7
2  -8   1 5.32605 1.31545   2
  -2  -8  -1 3.00096 1.29459   3
2  -8   1 4.91510 1.18012   2
2   8   1 5.35738 0.77609   2
  -2   8  -1 4.57437 1.07220   7
2   8   1 5.39328 0.99192   7
  -2   8  -1 5.02140 1.62083   2
2   8   1 6.88234 1.77270   5
  -2   8  -1 4.41615 1.33769   6
2   8   1 5.17486 1.59150   4
  -2   8  -1 4.10150 1.47747   4
  -2   8  -1 5.62410 1.12945   3
2   8   1 4.96435 1.33399   8
  -2   8  -1 5.55074 1.26441   2
2   8   1 4.94813 1.42927   3
3  -8   1 56.3171 3.39546   2
  -3  -8  -1 54.1571 3.50231   8
  -3  -8  -1 50.8711 3.62279   3
3  -8   1 55.3129 3.15918   7
3  -8   1 53.7021 3.79501   2
  -3   8  -1 55.7719 2.43325   3
  -3   8  -1 57.5068 3.49376   2
  -3   8  -1 51.5402 3.07034   7
  -3   8  -1 50.0617 3.46882   4
3   8   1 56.6174 3.57687   3
  -3   8  -1 53.4040 3.39010   6
3   8   1 54.0923 3.99291   4
3   8   1 45.8317 3.57676   5
3   8   1 51.6184 1.93819   2
  -3   8  -1 53.9979 4.24319   2
3   8   1 54.8247 3.38505   8
  -4  -8  -1 82.6115 4.54673   8
  -4  -8  -1 74.3889 4.52846   3
4  -8   1 76.2310 4.40826   2
4  -8   1 71.4227 3.98935   7
4  -8   1 74.1962 4.89442   2
  -4   8  -1 80.2875 5.62494   2
4   8   1 75.5053 4.36329   3
4   8   1 77.5866 2.97329   2
  -4   8  -1 81.4004 4.13876   6
  -4   8  -1 76.7644 4.21853   4
4   8   1 79.1808 3.92112   6
  -4   8  -1 74.7739 4.19568   7
4   8   1 79.5683 2.88645   2
4   8   1 76.7123 4.84348   4
  -4   8  -1 79.8729 4.47313   2
4   8   1 75.6063 4.53770   5
  -5  -8  -1 1.73989 1.25740   8
5  -8   1 2.76436 1.20675   7
5  -8   1 0.95842 1.27649   2
  -5  -8  -1 0.28194 1.12736   3
  -5   8  -1 0.91449 0.79221   6
  -5   8  -1 2.14350 1.69762   2
  -5   8  -1 2.07177 1.34674   7
  -5   8  -1 1.45858 1.04350   4
5   8   1 1.13616 0.85910   2
  -5   8  -1 1.13806 0.98793   2
5   8   1 1.51079 1.37977   4
5   8   1 0.83667 0.79630   2
5   8   1 2.57842 1.17366   6
  -6  -8  -1 40.3031 3.81349   3
6  -8   1 44.4537 6.21330   6
  -6  -8  -1 44.5800 3.89886   8
6  -8   1 42.3177 4.05999   2
6   8   1 37.7849 2.87859   2
  -6   8  -1 44.5633 3.01964   4
  -6   8  -1 40.7190 3.93391   2
6   8   1 42.6884 3.80433   4
6   8   1 46.0913 3.19343   6
  -6   8  -1 40.5069 4.02507   7
6   8   1 45.8835 3.53602   7
  -6   8  -1 38.0612 5.21228   2
6   8   1 39.4092 3.22018   2
7  -8   1 1.13773 2.01589   6
  -7  -8  -1 2.97326 1.69997   8
7  -8   1 0.14219 1.42515   2
  -7  -8  -1 3.74640 1.79983   3
  -7   8  -1 2.72381 1.80116   7
7   8   1 3.16209 1.36371   6
7   8   1 3.95357 1.50090   7
  -7   8  -1 4.08926 2.44794   2
7   8   1 6.72421 1.78314   2
7   8   1 2.24556 1.21338   2
8  -8   1 341.962 15.8854   6
  -8  -8  -1 332.568 12.4610   8
  -8  -8  -1 323.433 12.1776   3
8  -8   1 334.086 13.1975   2
8   8   1 333.016 11.3981   2
  -8   8  -1 351.777 15.7016   2
8   8   1 339.321 10.8661   2
  -8   8  -1 348.921 14.4827   7
8   8   1 331.930 11.1419   6
9  -8   1 26.4791 6.11965   6
  -9  -8  -1 23.0763 3.60252   3
9  -8   1 18.3043 3.52309   2
  -9   8  -1 20.8026 4.80844   2
9   8   1 25.2914 3.74607   2
9   8   1 25.2916 3.40131   2
9   8   1 21.3392 3.24093   6
 -10  -8  -1 2.92227 1.83640   3
 -10  -8  -1 3.75783 2.14876   8
  10  -8   1 2.00675 2.25988   2
  10  -8   1 2.35259 3.41988   6
  10   8   1 2.86266 1.87879   6
  10   8   1 0.23269 1.89983   2
 -10   8  -1 7.11242 3.82374   2
  11  -8   1 5.50912 3.78085   6
 -11  -8  -1 2.90467 2.51256   8
  11  -8   1 0.93431 2.62894   2
  11   8   1 4.39335 2.00522   2
 -11   8  -1 3.80629 3.62052   2
  11   8   1 3.46443 2.33718   6
 -11  -9   1 55.1126 6.01349   8
  11  -9  -1 72.0197 7.28961   2
  11   9  -1 63.9536 5.06871   2
  11   9  -1 61.9350 5.82560   6
 -11   9   1 64.1623 8.98309   2
 -10  -9   1 118.497 7.89512   8
  10  -9  -1 124.998 8.70077   2
  10   9  -1 103.842 7.06496   2
 -10   9   1 115.521 9.88397   2
  10   9  -1 115.674 7.19788   6
9  -9  -1 25.2416 4.22843   2
  -9  -9   1 31.8593 4.69900   8
9   9  -1 27.2901 3.07817   2
  -9   9   1 30.7317 5.41851   2
9   9  -1 25.7452 3.60090   6
9   9  -1 32.6544 3.49147   2
  -8  -9   1 12.8387 2.59840   8
8  -9  -1 16.6878 3.30458   2
  -8  -9   1 17.0284 3.12334   3
8   9  -1 21.3769 2.74601   2
8   9  -1 19.7677 3.00044   6
  -8   9   1 16.8880 4.19178   2
  -8   9   1 15.0078 2.34298   4
8   9  -1 13.3234 2.53978   2
  -7  -9   1 -1.0055 1.26105   3
7  -9  -1 -1.8864 1.00315   2
  -7  -9   1 1.19692 1.48450   8
  -7  -9   1 -0.6431 1.45149   4
7   9  -1 0.47621 0.98963   6
7   9  -1 1.70840 1.21216   2
  -7   9   1 -0.3660 1.75882   2
7   9  -1 -0.2247 0.90894   2
  -7   9   1 1.41340 1.28651   4
  -6  -9   1 2.99634 1.44205   3
  -6  -9   1 1.45095 1.74515   4
6  -9  -1 0.67186 1.38306   2
  -6  -9   1 2.95782 1.60849   8
6   9  -1 2.13744 1.16996   6
  -6   9   1 1.92733 1.39207   4
  -6   9   1 0.85261 1.34076   7
  -6   9   1 -1.4144 1.64069   2
6   9  -1 1.18940 0.87379   2
6   9  -1 1.10656 0.95847   2
  -5  -9   1 25.9475 3.39428   3
  -5  -9   1 28.6432 3.62894   8
5  -9  -1 30.7815 3.36870   2
5  -9  -1 37.0793 3.28277   7
  -5  -9   1 35.3350 3.95375   4
  -5   9   1 32.5233 3.48059   7
  -5   9   1 37.7572 5.22530   2
5   9  -1 36.2940 1.90141   2
  -5   9   1 32.6948 3.80185   2
  -5   9   1 34.2550 3.27899   4
5   9  -1 32.9719 2.50831   6
5   9  -1 31.0918 1.93229   2
  -4  -9   1 70.1271 5.13908   4
  -4  -9   1 65.8793 4.38887   3
4  -9  -1 55.8662 4.50404   2
4  -9  -1 77.9129 4.51636   2
  -4  -9   1 66.6222 4.35534   8
4  -9  -1 65.9744 3.99265   7
  -4   9   1 65.4244 4.43583   6
  -4   9   1 70.1597 4.33785   7
  -4   9   1 66.3527 4.39846   4
4   9  -1 69.8087 2.03698   2
4   9  -1 69.0826 1.99566   2
4   9  -1 67.2190 3.37203   6
4   9  -1 68.2303 4.90652   4
  -4   9   1 64.6803 5.22303   2
  -4   9   1 64.8456 4.23629   2
3  -9  -1 156.910 6.23209   2
3  -9  -1 162.355 5.68953   7
  -3  -9   1 165.126 6.74664   8
  -3  -9   1 157.256 6.70506   3
  -3  -9   1 161.235 6.50587   5
3  -9  -1 163.213 7.65746   5
3  -9  -1 158.603 8.15140   2
  -3  -9   1 154.415 7.49339   4
  -3   9   1 155.673 6.90250   4
  -3   9   1 150.961 7.07666   6
3   9  -1 156.207 7.36583   4
3   9  -1 158.634 6.41784   8
3   9  -1 159.875 5.56304   6
  -3   9   1 159.547 6.35925   2
  -3   9   1 172.270 7.76658   2
3   9  -1 151.838 6.98925   5
3   9  -1 152.199 6.59135   3
  -3   9   1 159.807 5.94534   7
2  -9  -1 1.28924 0.76343   7
2  -9  -1 3.49061 0.95584   3
  -2  -9   1 2.00739 1.10431   8
2  -9  -1 1.75679 1.01711   2
2  -9  -1 1.94050 1.15559   2
  -2  -9   1 2.48374 1.09215   3
2   9  -1 4.77850 1.36022   8
  -2   9   1 2.95673 1.04578   7
  -2   9   1 2.88567 1.34888   4
  -2   9   1 3.59658 1.51752   2
  -2   9   1 2.87734 1.09139   8
  -2   9   1 3.18623 1.11423   2
2   9  -1 4.34334 1.38968   3
  -2   9   1 3.28543 1.61948   6
2   9  -1 3.64542 1.13295   7
1  -9  -1 164.667 5.60126   3
  -1  -9   1 142.373 5.90998   3
  -1  -9   1 160.173 6.66605   5
1  -9  -1 159.664 4.98389   2
1  -9  -1 149.000 5.35498   2
  -1  -9   1 144.372 6.92668   4
1  -9  -1 152.609 6.84523   5
1  -9  -1 157.554 5.28922   7
  -1   9   1 155.726 5.34583   2
1   9  -1 156.328 6.80297   5
  -1   9   1 155.222 4.90691   7
  -1   9   1 155.992 5.63659   8
  -1   9   1 149.805 6.89472   4
1   9  -1 152.569 5.93436   8
1   9  -1 156.678 5.25775   7
1   9  -1 149.673 6.03921   3
  -1   9   1 161.235 6.26198   2
1   9  -1 158.315 4.48521   2
0  -9  -1 3.83076 0.62684   2
0  -9  -1 3.39927 0.62418   2
0  -9   1 2.99788 1.19671   3
0  -9  -1 1.98613 1.63439   5
0  -9   1 0.70750 1.33720   5
0  -9  -1 6.15007 1.45946   3
0   9   1 2.61760 1.40307   4
0   9   1 2.91310 1.03781   3
0   9   1 3.27227 0.83130   7
0   9  -1 2.54796 1.01362   8
0   9  -1 2.15875 1.08136   3
0   9  -1 1.30727 0.77421   7
0   9  -1 3.30455 1.20748   2
0   9   1 1.91708 1.00876   2
0   9   1 2.30931 0.94634   8
0   9  -1 -0.4101 1.08748   4
0   9  -1 3.51232 0.86918   2
0   9   1 3.64119 0.91466   2
1  -9   1 150.638 6.88679   5
  -1  -9  -1 157.015 6.13973   3
  -1  -9  -1 148.920 6.44646   5
1  -9   1 155.335 4.95126   2
1  -9   1 152.667 5.73095   7
1   9   1 152.375 6.74430   5
1   9   1 161.312 4.66500   7
1   9   1 161.121 4.81414   2
  -1   9  -1 164.585 6.94140   6
  -1   9  -1 154.421 5.26326   2
1   9   1 159.225 5.84630   8
  -1   9  -1 156.431 7.00457   4
  -1   9  -1 154.943 5.58757   3
1   9   1 146.052 5.89831   3
  -1   9  -1 163.564 6.02264   8
  -1   9  -1 157.671 5.27794   7
  -1   9  -1 153.408 6.11747   2
1   9   1 154.915 7.04701   4
1   9   1 155.515 4.42698   2
  -2  -9  -1 605.091 15.6132   8
  -2  -9  -1 599.067 15.9901   3
2  -9   1 586.246 15.1920   2
2  -9   1 578.042 14.9580   7
2  -9   1 605.465 14.6358   2
  -2   9  -1 613.114 16.6165   2
  -2   9  -1 604.558 15.3826   8
2   9   1 623.707 13.8790   7
  -2   9  -1 598.404 16.5852   4
2   9   1 614.201 12.8103   2
2   9   1 616.281 12.9836   2
  -2   9  -1 616.343 14.7170   7
  -2   9  -1 604.656 16.1868   6
2   9   1 589.738 15.3478   8
  -2   9  -1 609.982 14.4142   3
  -2   9  -1 590.154 15.0068   2
2   9   1 605.828 15.8707   3
2   9   1 568.034 18.0271   5
  -3  -9  -1 523.751 14.4506   8
3  -9   1 549.273 14.0275   2
  -3  -9  -1 515.552 14.8136   3
  -3  -9  -1 540.699 14.5236   5
3  -9   1 518.743 13.7475   7
3  -9   1 528.595 14.7886   2
  -3   9  -1 529.829 14.4732   6
  -3   9  -1 532.130 12.4374   3
3   9   1 541.584 11.3155   2
  -3   9  -1 520.931 15.9042   2
  -3   9  -1 512.560 14.8285   4
  -3   9  -1 516.897 13.6409   7
3   9   1 530.994 14.3094   8
3   9   1 507.418 15.1686   5
3   9   1 516.127 15.7158   4
  -3   9  -1 532.352 14.2235   2
3   9   1 529.917 14.7170   3
3   9   1 547.696 11.2776   2
  -4  -9  -1 2.90450 1.51781   3
4  -9   1 3.41552 1.17752   7
4  -9   1 2.08398 1.27525   2
4  -9   1 3.04808 1.58127   2
  -4  -9  -1 5.88709 1.87454   8
  -4   9  -1 4.85193 1.59342   4
4   9   1 1.77774 1.34299   4
  -4   9  -1 4.98836 1.50569   7
4   9   1 3.18533 0.74971   2
  -4   9  -1 2.36317 1.15255   6
  -4   9  -1 1.50198 1.75362   2
4   9   1 4.25343 0.82027   2
  -4   9  -1 2.36048 1.34563   2
  -5  -9  -1 90.3255 5.45441   3
5  -9   1 78.6675 4.96886   2
  -5  -9  -1 82.8517 5.03348   8
  -5   9  -1 82.1775 4.60393   4
  -5   9  -1 76.0086 4.29289   6
  -5   9  -1 81.6218 4.94996   7
5   9   1 82.2041 3.25554   2
5   9   1 84.6822 4.32344   6
  -5   9  -1 90.4598 6.69201   2
  -5   9  -1 86.5819 5.22297   2
5   9   1 74.8126 5.54997   4
5   9   1 80.2231 3.34933   2
  -6  -9  -1 174.525 7.93689   8
6  -9   1 178.961 8.19332   2
  -6  -9  -1 184.591 8.35349   3
  -6   9  -1 171.378 8.17209   7
6   9   1 161.102 7.01847   7
6   9   1 186.200 6.89033   6
  -6   9  -1 172.585 9.78144   2
6   9   1 181.173 6.01826   2
6   9   1 169.575 6.05221   2
  -6   9  -1 168.438 6.65592   4
7  -9   1 4.92983 2.26780   2
  -7  -9  -1 1.65879 1.46608   8
  -7  -9  -1 1.53249 1.51909   3
7   9   1 4.23345 1.38575   2
  -7   9  -1 2.12896 2.39179   2
  -7   9  -1 4.51010 2.08904   7
7   9   1 3.26377 1.46544   7
7   9   1 1.02799 1.13459   6
  -7   9  -1 4.13882 1.37556   4
7   9   1 3.92405 1.41402   2
8  -9   1 27.1712 5.53941   6
8  -9   1 38.4675 5.35284   2
  -8  -9  -1 32.9184 4.45111   3
  -8  -9  -1 30.4553 4.33271   8
8   9   1 35.4445 3.17442   2
8   9   1 41.9075 3.51105   2
  -8   9  -1 43.8320 6.90384   2
  -8   9  -1 33.3356 2.31157   4
  -8   9  -1 40.0318 5.70858   7
8   9   1 32.7022 3.30707   6
  -9  -9  -1 24.1199 4.03692   3
  -9  -9  -1 35.5887 5.05836   8
9  -9   1 31.8330 6.87332   6
9  -9   1 29.9454 5.04037   2
  -9   9  -1 33.4137 5.74024   2
9   9   1 26.9634 3.49913   2
9   9   1 33.6078 4.29734   6
9   9   1 29.8882 3.44405   2
 -10  -9  -1 63.8744 5.43421   3
 -10  -9  -1 62.6314 5.90303   8
  10  -9   1 60.5376 6.43835   2
  10  -9   1 45.9305 8.04391   6
  10   9   1 80.6425 5.24920   2
  10   9   1 64.1890 5.32730   6
 -10   9  -1 73.3858 8.28165   2
 -11  -9  -1 14.0743 3.84617   8
  11  -9   1 8.02071 3.45272   2
  11   9   1 8.31265 2.58827   6
 -11   9  -1 13.0540 4.85175   2
  11   9   1 9.45794 2.70445   2
  11 -10  -1 -0.5147 2.38019   2
 -11 -10   1 -0.1447 2.03714   8
  11  10  -1 -3.5188 1.31382   2
 -11  10   1 2.92672 3.38438   2
  11  10  -1 1.39825 1.81585   6
  10 -10  -1 2.86203 2.64635   2
 -10 -10   1 1.99143 2.03999   8
 -10  10   1 -1.1915 2.71405   2
  10  10  -1 0.70167 1.26613   2
  10  10  -1 1.32947 1.55577   6
9 -10  -1 36.4003 5.46798   2
  -9 -10   1 35.9017 4.97087   8
  -9  10   1 48.8297 6.61276   2
9  10  -1 34.7404 3.82900   2
9  10  -1 43.7647 4.23324   6
9  10  -1 40.9193 3.46470   2
  -8 -10   1 15.6153 3.53287   8
8 -10  -1 11.2852 2.79067   2
  -8 -10   1 10.8097 2.71216   3
8  10  -1 14.5977 2.22954   2
8  10  -1 14.9097 2.44889   2
8  10  -1 14.4070 2.75914   6
  -8  10   1 13.7768 2.50189   4
  -8  10   1 9.46268 3.58125   2
  -7 -10   1 37.3829 4.65531   3
  -7 -10   1 25.7143 3.81710   8
7 -10  -1 37.6620 4.85682   2
  -7  10   1 26.5318 4.47188   2
  -7  10   1 32.8260 3.24805   4
7  10  -1 32.4421 2.55294   2
7  10  -1 32.1616 2.42217   2
7  10  -1 31.6621 2.97184   6
6 -10  -1 1.00660 1.48919   2
  -6 -10   1 -1.7921 1.05688   8
  -6 -10   1 1.69095 1.82460   4
  -6 -10   1 0.42003 1.46545   3
  -6  10   1 -0.4651 1.84895   2
6  10  -1 0.17755 0.61306   2
6  10  -1 0.37895 0.83525   6
6  10  -1 1.39724 0.78694   2
  -6  10   1 0.39236 1.43274   7
5 -10  -1 30.3534 3.83690   2
  -5 -10   1 25.4668 3.67229   4
  -5 -10   1 32.6246 3.48503   8
  -5 -10   1 32.9335 3.58849   3
  -5  10   1 31.2705 3.46602   7
  -5  10   1 24.8571 3.96477   2
5  10  -1 28.6642 2.40580   6
  -5  10   1 27.8467 3.82269   2
5  10  -1 30.2082 1.45307   2
  -5  10   1 33.9924 4.44030   4
4 -10  -1 30.4804 3.10398   2
  -4 -10   1 32.1768 3.37605   8
  -4 -10   1 34.6928 3.47201   3
4 -10  -1 34.2383 2.72595   7
  -4 -10   1 28.3584 3.92982   4
  -4  10   1 26.2987 2.92288   7
  -4  10   1 28.6843 3.98641   2
  -4  10   1 30.4255 3.92114   6
4  10  -1 31.6851 2.40605   6
  -4  10   1 25.9761 3.57452   4
  -4  10   1 32.9756 3.18008   2
3 -10  -1 9.55384 2.13608   2
  -3 -10   1 9.58484 2.50536   4
3 -10  -1 4.72588 2.13595   5
  -3 -10   1 8.43591 2.07792   3
  -3 -10   1 11.2822 2.24797   5
3 -10  -1 7.96069 1.73037   2
  -3 -10   1 4.82576 1.57986   8
3 -10  -1 8.69734 1.53376   7
  -3  10   1 8.01581 2.31667   6
  -3  10   1 9.43987 2.37143   4
  -3  10   1 11.4118 2.11563   2
  -3  10   1 13.0884 2.09360   7
  -3  10   1 8.58119 1.67509   8
3  10  -1 9.35334 1.65625   6
3  10  -1 10.9598 1.85132   7
2 -10  -1 33.3453 2.43350   7
2 -10  -1 30.0571 2.46333   2
2 -10  -1 29.2501 2.77065   2
  -2 -10   1 28.6735 2.91473   3
2 -10  -1 34.6387 2.35350   3
  -2 -10   1 27.1774 3.68094   4
  -2 -10   1 32.1115 3.58023   5
2 -10  -1 37.7434 4.34816   5
  -2  10   1 34.3949 4.51269   6
2  10  -1 30.6308 2.36727   7
  -2  10   1 30.4068 2.35470   7
2  10  -1 28.5748 2.79280   3
  -2  10   1 32.0436 2.63804   2
  -2  10   1 34.2093 3.39844   4
  -2  10   1 33.3456 2.67093   8
2  10  -1 31.7392 2.76207   8
2  10  -1 34.8486 3.43384   5
  -1 -10   1 239.446 8.78181   5
1 -10  -1 224.528 7.06259   7
1 -10  -1 227.801 8.94088   5
1 -10  -1 213.601 6.69347   2
  -1 -10   1 215.942 7.96616   3
1 -10  -1 225.826 7.25464   3
  -1  10   1 221.093 7.39088   8
1  10  -1 232.664 6.91903   7
  -1  10   1 228.367 6.57417   7
1  10  -1 212.187 8.17106   3
1  10  -1 216.127 8.99561   4
  -1  10   1 230.561 7.93744   2
1  10  -1 214.235 7.70192   8
  -1  10   1 207.977 8.79273   4
1  10  -1 220.134 6.36808   2
1  10  -1 227.588 5.99815   2
  -1  10   1 224.833 6.98939   2
0 -10  -1 15.4871 2.69080   5
0 -10   1 15.4243 2.83979   5
0 -10  -1 13.7686 2.00000   3
0  10  -1 11.0589 2.23920   4
0  10   1 15.6547 2.09433   2
0  10   1 11.6460 1.79875   3
0  10   1 17.6051 2.28533   8
0  10  -1 20.3129 2.05742   2
0  10  -1 14.4616 1.61553   7
0  10  -1 19.1788 2.46891   3
0  10   1 14.9642 1.53821   2
0  10  -1 9.09072 2.32418   8
0  10   1 17.0591 3.14610   4
0  10  -1 16.5535 1.50865   2
0  10   1 13.3711 1.38105   7
1 -10   1 389.303 9.51144   2
1 -10   1 380.363 12.6146   5
  -1 -10  -1 393.704 11.6651   3
  -1 -10  -1 375.914 12.0131   5
  -1  10  -1 389.906 10.2837   7
  -1  10  -1 384.372 12.7857   4
  -1  10  -1 409.404 11.6027   2
  -1  10  -1 384.179 10.2618   2
  -1  10  -1 373.885 10.7518   3
1  10   1 400.963 9.73157   2
1  10   1 345.468 12.5187   4
1  10   1 400.982 9.51801   7
1  10   1 412.123 12.8140   5
  -1  10  -1 399.039 11.4877   8
1  10   1 394.173 9.24558   2
1  10   1 376.535 11.3145   3
  -1  10  -1 382.472 12.4102   6
1  10   1 380.806 11.0469   8
2 -10   1 46.5266 3.16037   7
  -2 -10  -1 52.0587 3.90589   5
  -2 -10  -1 50.1801 3.57986   8
2 -10   1 51.7942 3.19093   2
2 -10   1 48.0389 2.91058   2
  -2 -10  -1 45.7290 3.61568   3
2 -10   1 49.6427 4.42558   5
2  10   1 47.6530 3.46681   3
2  10   1 54.4633 1.92636   2
  -2  10  -1 48.3834 2.98301   7
  -2  10  -1 54.5896 3.91842   6
  -2  10  -1 47.3283 4.57054   2
  -2  10  -1 55.3223 3.29745   2
2  10   1 47.5478 4.23018   4
  -2  10  -1 46.5622 2.85010   3
2  10   1 51.8380 2.49467   7
2  10   1 52.1952 3.44523   8
2  10   1 50.4142 2.01848   2
  -3 -10  -1 63.0119 4.19951   8
  -3 -10  -1 75.6684 4.47832   5
3 -10   1 68.6177 5.23786   5
3 -10   1 72.3339 4.39890   2
  -3 -10  -1 68.5866 4.53460   3
3 -10   1 68.2458 3.86820   2
3  10   1 57.0060 3.89865   8
  -3  10  -1 65.4151 4.17635   6
  -3  10  -1 63.4879 3.03738   3
  -3  10  -1 57.2338 4.76115   2
3  10   1 67.0521 1.96887   2
3  10   1 70.4780 3.19517   7
3  10   1 68.7522 2.01091   2
  -3  10  -1 60.1899 3.88621   2
  -3  10  -1 65.0101 4.54913   4
4 -10   1 18.1395 2.57098   7
  -4 -10  -1 10.8251 2.20331   8
4 -10   1 18.4208 2.75119   2
  -4 -10  -1 10.4143 2.18916   3
4  10   1 16.9344 1.07507   2
4  10   1 17.4387 2.47734   6
  -4  10  -1 11.8986 1.96209   7
4  10   1 17.4861 1.10629   2
  -4  10  -1 15.3353 3.25739   2
  -4  10  -1 13.6502 2.36539   4
  -4  10  -1 16.2947 2.50734   6
  -4  10  -1 19.9629 2.96079   2
  -5 -10  -1 98.3031 5.77241   8
5 -10   1 102.522 5.80653   2
  -5 -10  -1 100.299 6.09372   3
  -5  10  -1 104.548 5.54239   4
5  10   1 102.400 3.47621   2
5  10   1 106.690 3.62479   2
  -5  10  -1 97.4172 7.04199   2
5  10   1 103.233 4.96249   6
  -5  10  -1 109.302 7.57429   2
  -5  10  -1 106.571 5.81074   7
  -6 -10  -1 178.503 8.16590   8
6 -10   1 170.077 8.10863   2
  -6 -10  -1 162.032 8.10030   3
6  10   1 171.549 6.15531   2
  -6  10  -1 162.847 8.08906   7
  -6  10  -1 164.198 9.61648   2
6  10   1 163.608 5.52374   2
6  10   1 167.933 6.69489   6
6  10   1 154.435 6.88927   7
  -6  10  -1 155.737 6.77334   4
7 -10   1 102.163 6.62818   2
  -7 -10  -1 107.682 6.64225   3
  -7 -10  -1 93.9201 6.22836   8
7  10   1 92.7790 5.06504   6
7  10   1 102.715 4.81556   2
  -7  10  -1 92.9952 6.70658   7
7  10   1 97.5775 4.41074   2
  -7  10  -1 105.190 8.30780   2
  -7  10  -1 92.5239 4.90044   4
8 -10   1 36.6111 4.75025   2
  -8 -10  -1 28.4540 3.92036   3
  -8 -10  -1 21.0610 3.46776   8
8  10   1 37.1901 3.47883   6
8  10   1 37.1067 3.21721   2
  -8  10  -1 27.6919 2.67536   4
  -8  10  -1 31.6129 5.30769   7
  -8  10  -1 38.3484 6.60707   2
8  10   1 37.9266 3.09595   2
  -9 -10  -1 62.8335 5.67170   3
  -9 -10  -1 68.2656 5.90802   8
9 -10   1 68.2518 6.29391   2
9  10   1 79.1509 5.37888   6
  -9  10  -1 81.5526 8.39960   2
9  10   1 69.4210 4.43166   2
 -10 -10  -1 -1.0506 1.42619   3
  10 -10   1 2.21608 2.35900   2
 -10 -10  -1 1.67250 1.94948   8
  10  10   1 -0.3891 1.29611   6
  10  10   1 0.98205 1.40665   2
 -10  10  -1 -1.8821 2.54176   2
  11 -10   1 0.72780 2.42435   2
 -11 -10  -1 5.79099 3.13698   8
  11  10   1 4.45508 2.53764   6
  11  10   1 3.36034 1.92084   2
 -11  10  -1 -0.4992 3.83583   2
 -10 -11   1 33.5231 5.04894   8
  10 -11  -1 36.5513 5.58134   2
  10  11  -1 31.3216 4.64134   6
 -10  11   1 30.2785 6.34209   2
  10  11  -1 32.3861 3.25287   2
9 -11  -1 -1.6377 1.47893   2
  -9 -11   1 1.97115 2.14510   8
9  11  -1 0.03381 1.20691   6
9  11  -1 2.47599 1.18353   2
  -9  11   1 1.04008 2.60337   2
8 -11  -1 33.9040 5.01256   2
  -8 -11   1 22.0712 4.00706   8
8  11  -1 27.4638 3.97884   2
8  11  -1 30.1927 3.22891   6
  -8  11   1 17.5481 4.31650   2
8  11  -1 25.5519 2.29223   2
7 -11  -1 3.59510 2.31814   2
  -7 -11   1 7.72818 2.79081   8
  -7 -11   1 4.91470 2.11786   3
7  11  -1 5.44001 1.22105   2
7  11  -1 6.91542 1.83940   6
  -7  11   1 3.37761 1.94515   4
7  11  -1 5.84186 1.18083   2
  -7  11   1 2.04245 2.38917   2
  -6 -11   1 1.18790 1.50652   3
6 -11  -1 2.15584 1.54167   2
  -6 -11   1 2.59453 1.84541   8
  -6  11   1 -0.0301 1.47155   7
6  11  -1 1.41240 0.91337   6
  -6  11   1 1.35956 1.98459   2
6  11  -1 2.14402 0.64618   2
  -6  11   1 -1.4640 1.41834   4
  -5 -11   1 52.6357 4.57856   3
  -5 -11   1 52.3410 4.47762   8
5 -11  -1 50.4362 4.32973   2
  -5  11   1 51.1094 5.37686   2
5  11  -1 55.6635 3.36360   6
  -5  11   1 49.7787 4.78767   4
  -5  11   1 50.0457 4.26300   2
  -5  11   1 47.3039 4.25500   7
4 -11  -1 0.52101 1.21225   2
  -4 -11   1 1.96623 1.31403   8
4 -11  -1 0.17203 0.83219   7
  -4 -11   1 0.11953 1.40639   4
  -4 -11   1 -0.1922 1.37995   3
4 -11  -1 -0.1830 1.87296   5
4  11  -1 1.43290 0.92465   6
  -4  11   1 0.30595 1.53218   2
  -4  11   1 -0.1602 0.90666   8
  -4  11   1 0.26106 1.21843   4
4  11  -1 0.41877 0.99401   7
  -4  11   1 0.06263 1.10232   2
  -4  11   1 0.53719 1.19623   7
3 -11  -1 21.2790 3.59496   5
  -3 -11   1 19.1011 3.07771   8
  -3 -11   1 15.5319 2.54310   3
3 -11  -1 18.9245 2.55812   2
  -3 -11   1 14.4162 2.59871   5
3 -11  -1 19.9557 2.15087   7
3 -11  -1 21.4268 3.07719   2
  -3 -11   1 23.4196 4.00771   4
  -3  11   1 16.3622 3.15546   6
  -3  11   1 22.8522 2.83763   8
  -3  11   1 19.8355 2.63109   2
3  11  -1 15.4322 2.04092   6
  -3  11   1 20.3868 3.41132   2
  -3  11   1 20.3325 2.74241   7
3  11  -1 17.3490 2.22754   7
  -3  11   1 20.1790 3.65587   4
2 -11  -1 45.4604 3.28705   2
  -2 -11   1 47.5383 3.98598   5
  -2 -11   1 45.6318 3.72768   3
2 -11  -1 55.3282 4.77726   5
2 -11  -1 52.8421 3.13104   2
2 -11  -1 46.1118 3.07954   7
  -2  11   1 58.0299 4.33261   2
  -2  11   1 49.7681 3.05009   7
  -2  11   1 49.5921 3.30571   2
2  11  -1 49.4332 2.99023   7
  -2  11   1 44.3629 4.73655   6
1 -11  -1 55.8969 3.19640   2
1 -11  -1 55.2629 3.40340   3
  -1 -11   1 55.1753 4.46617   5
1 -11  -1 53.1054 2.74532   2
1 -11  -1 55.0082 4.59411   5
  -1 -11   1 54.7948 3.81403   3
  -1  11   1 56.5137 3.21602   2
1  11  -1 54.4624 2.22420   2
  -1  11   1 55.1052 2.91902   7
1  11  -1 52.3160 4.24569   8
  -1  11   1 58.4687 5.07164   6
1  11  -1 58.6682 3.10163   7
1  11  -1 56.4071 2.52475   2
  -1  11   1 53.0896 3.88526   2
1  11  -1 54.7213 3.80549   3
0 -11   1 88.4181 5.61645   5
0 -11  -1 90.6400 5.60889   5
0 -11  -1 86.8662 4.66965   3
0  11   1 88.9237 3.70490   2
0  11   1 94.8399 4.33843   2
0  11  -1 95.1217 4.87205   8
0  11  -1 92.8438 3.62691   2
0  11  -1 85.6156 3.87680   7
0  11   1 93.7960 3.62362   7
0  11  -1 92.8816 4.24249   2
0  11   1 88.3717 4.50869   8
1 -11   1 34.0901 1.83988   2
1 -11   1 33.2049 1.79593   2
  -1 -11  -1 36.2130 3.62122   5
  -1 -11  -1 35.9450 3.22249   3
1 -11   1 35.3305 4.18181   5
  -1  11  -1 26.4021 4.00817   4
  -1  11  -1 32.6427 3.50835   6
  -1  11  -1 30.1790 2.63183   3
  -1  11  -1 31.1508 2.81151   8
1  11   1 29.8165 1.82668   2
  -1  11  -1 30.7200 2.37445   2
1  11   1 33.7965 2.84109   8
1  11   1 32.3173 2.91432   3
  -1  11  -1 32.2669 3.10458   2
1  11   1 37.4047 2.11365   7
1  11   1 33.3039 2.18856   2
  -1  11  -1 32.4322 2.45166   7
2 -11   1 475.310 13.4174   7
2 -11   1 479.217 12.2581   2
  -2 -11  -1 482.034 14.4243   5
  -2 -11  -1 484.012 13.9768   8
  -2 -11  -1 463.805 14.1755   3
2 -11   1 470.007 15.3707   5
2 -11   1 462.969 12.5630   2
2  11   1 489.255 11.6056   7
2  11   1 579.441 19.7338   8
  -2  11  -1 497.717 12.8040   7
  -2  11  -1 470.606 14.3666   6
2  11   1 484.589 10.6823   2
  -2  11  -1 479.807 14.4801   2
2  11   1 499.914 10.4878   2
  -2  11  -1 454.833 14.9739   4
  -2  11  -1 475.795 13.0412   2
  -2  11  -1 462.410 13.4918   8
  -2  11  -1 468.498 12.5979   3
3 -11   1 14.5022 3.33733   5
3 -11   1 11.3642 1.88830   7
  -3 -11  -1 13.3494 2.59461   3
3 -11   1 13.0501 2.36648   2
  -3 -11  -1 12.6541 2.30808   8
3 -11   1 17.9871 2.35676   2
  -3 -11  -1 16.3041 2.73340   5
  -3  11  -1 13.9994 2.19454   7
3  11   1 18.1033 1.69872   7
  -3  11  -1 15.6207 2.43025   2
  -3  11  -1 16.3004 1.98225   3
  -3  11  -1 12.1281 3.00985   8
  -3  11  -1 14.6431 2.49025   6
  -3  11  -1 15.1139 2.55017   4
  -3  11  -1 11.8456 2.71912   2
  -4 -11  -1 235.401 9.27154   8
4 -11   1 252.954 8.98594   2
4 -11   1 227.893 10.4240   5
  -4 -11  -1 251.042 9.91784   3
  -4  11  -1 227.927 8.63781   6
4  11   1 246.060 8.46265   6
  -4  11  -1 239.497 9.22194   2
  -4  11  -1 262.478 8.97276   7
  -4  11  -1 250.592 10.8359   2
4  11   1 244.826 7.61235   7
  -4  11  -1 233.086 9.42617   4
  -5 -11  -1 3.68886 1.96251   8
  -5 -11  -1 4.54369 1.82077   3
5 -11   1 4.56379 1.83569   2
  -5  11  -1 5.99258 2.02742   2
5  11   1 8.28832 0.91514   2
5  11   1 6.63192 0.87674   2
5  11   1 7.50394 1.74723   6
  -5  11  -1 5.90866 1.88340   7
  -5  11  -1 7.22740 2.72424   2
  -5  11  -1 8.01699 1.99676   4
  -6 -11  -1 84.9054 5.98792   3
  -6 -11  -1 88.4143 5.93844   8
6 -11   1 91.7335 6.01151   2
6  11   1 84.7123 4.70679   6
6  11   1 88.5845 3.39451   2
  -6  11  -1 99.2451 6.35687   7
  -6  11  -1 84.5308 7.21183   2
6  11   1 88.2535 4.01672   2
  -6  11  -1 82.2706 5.07358   4
7 -11   1 -1.2403 1.43085   2
  -7 -11  -1 -0.3139 1.43432   8
  -7 -11  -1 -0.8960 1.40118   3
  -7  11  -1 -0.6865 1.62562   7
  -7  11  -1 2.44126 1.62309   4
7  11   1 -0.3032 0.87058   6
7  11   1 0.37788 0.82478   2
  -7  11  -1 -1.0867 1.71149   2
  -8 -11  -1 -0.5400 1.44066   8
  -8 -11  -1 -0.0145 1.43096   3
8 -11   1 -0.3291 1.64205   2
8  11   1 -0.5310 0.87012   2
  -8  11  -1 -1.3936 1.59214   4
8  11   1 0.68457 1.09805   6
8  11   1 1.42891 1.08775   2
  -8  11  -1 2.09048 2.86575   2
  -9 -11  -1 1.19470 2.03244   8
  -9 -11  -1 -0.2062 1.76736   3
9 -11   1 4.29540 2.67780   2
  -9  11  -1 1.45807 3.02406   2
9  11   1 4.14557 1.81228   6
9  11   1 1.90514 1.30825   2
 -10 -11  -1 35.8435 5.01569   3
 -10 -11  -1 39.5258 5.91380   8
  10 -11   1 34.2162 5.51634   2
  10  11   1 27.3510 3.79271   6
  10  11   1 33.6053 3.24296   2
 -10  11  -1 33.6817 6.68357   2
  10 -12  -1 29.4227 5.16666   2
 -10 -12   1 21.6555 4.07505   8
 -10  12   1 15.5179 5.31055   2
  10  12  -1 16.0823 3.05931   6
  -9 -12   1 28.4230 4.84536   8
9 -12  -1 27.1719 5.17900   2
  -9  12   1 29.5071 6.13004   2
9  12  -1 26.3510 2.27384   2
9  12  -1 29.4373 4.14358   6
8 -12  -1 -0.0579 1.78592   2
  -8 -12   1 0.19712 1.82075   8
8  12  -1 0.29263 0.67435   2
8  12  -1 1.02283 1.41686   6
  -8  12   1 -2.8883 1.94721   2
7 -12  -1 9.55347 2.84241   2
  -7 -12   1 8.73696 2.94893   8
  -7  12   1 5.07027 3.67970   2
7  12  -1 8.12423 1.82566   6
  -6 -12   1 134.915 7.63909   8
  -6 -12   1 132.734 7.61759   3
6 -12  -1 140.870 7.54400   2
6  12  -1 134.052 5.82931   6
  -6  12   1 131.591 8.93519   2
  -6  12   1 129.593 7.75731   7
5 -12  -1 163.314 7.68092   2
  -5 -12   1 174.006 8.34179   8
  -5 -12   1 166.223 8.31983   3
5 -12  -1 162.430 9.15676   5
  -5  12   1 173.130 9.58182   2
5  12  -1 163.631 6.32349   6
  -5  12   1 173.845 8.15925   7
5  12  -1 172.002 7.13710   7
  -5  12   1 156.619 7.81366   2
  -4 -12   1 11.0542 2.63558   8
4 -12  -1 17.2041 2.77697   2
4 -12  -1 10.3654 3.03041   5
  -4 -12   1 14.9151 2.74089   3
  -4  12   1 13.3158 2.66019   7
4  12  -1 13.9399 2.00079   6
4  12  -1 12.1592 2.44138   7
  -4  12   1 14.4082 3.30837   2
  -4  12   1 14.2511 2.63088   2
3 -12  -1 3.64480 1.31359   7
  -3 -12   1 2.91792 1.75906   3
3 -12  -1 1.44966 2.10704   5
  -3 -12   1 5.49872 1.93134   5
3 -12  -1 0.75095 1.12225   2
  -3  12   1 3.21190 1.36641   2
  -3  12   1 3.45443 1.68799   8
3  12  -1 2.85658 1.17113   7
3  12  -1 3.88127 1.50818   6
  -3  12   1 0.55210 1.52874   2
  -3  12   1 2.91707 1.33689   7
2 -12  -1 25.4742 4.16944   5
2 -12  -1 26.4430 2.50505   2
2 -12  -1 28.3147 2.92558   2
  -2 -12   1 29.3006 3.66239   3
  -2 -12   1 23.1004 3.30259   5
2 -12  -1 21.2756 2.57413   7
  -2  12   1 26.7476 3.64444   2
  -2  12   1 27.1469 2.74316   8
  -2  12   1 26.2136 2.61842   2
2  12  -1 24.6910 2.23735   7
  -2  12   1 27.7423 2.46104   7
  -2  12   1 26.9647 3.96294   6
1 -12  -1 51.3306 2.42373   2
1 -12  -1 54.0174 4.96276   5
  -1 -12   1 59.7647 4.74168   5
1 -12  -1 47.4623 3.89324   3
1 -12  -1 52.3378 2.30931   2
  -1  12   1 52.4127 2.98942   7
1  12  -1 52.4789 2.47642   2
1  12  -1 56.9816 3.14644   7
  -1  12   1 53.9913 3.70816   8
  -1  12   1 54.4966 3.26133   2
  -1  12   1 59.1120 3.98998   2
  -1  12   1 48.6943 4.84680   6
1  12  -1 54.5762 2.28180   2
0 -12  -1 188.824 7.35633   3
0 -12   1 183.893 8.44412   5
0 -12  -1 190.065 8.56497   5
0  12  -1 187.737 6.55795   2
0  12   1 183.896 5.97149   2
0  12  -1 181.971 7.28965   3
0  12   1 190.205 6.66569   2
0  12   1 193.362 5.91869   7
0  12   1 169.592 7.92074   8
0  12  -1 178.306 5.80960   2
0  12  -1 192.143 6.34739   7
  -1 -12  -1 99.9174 5.96350   5
1 -12   1 93.9895 2.66663   2
  -1 -12  -1 94.7225 5.26570   3
1 -12   1 84.0760 5.96859   5
1  12   1 98.5840 3.89794   2
1  12   1 98.4712 3.51501   2
  -1  12  -1 91.8235 4.23714   2
  -1  12  -1 91.5221 4.27801   7
  -1  12  -1 100.773 6.09223   3
  -1  12  -1 100.371 5.93563   6
  -1  12  -1 104.311 5.34074   2
1  12   1 94.3202 3.69514   7
2 -12   1 177.178 7.30301   7
  -2 -12  -1 186.579 7.97405   3
2 -12   1 194.132 6.66541   2
2 -12   1 189.757 9.09708   5
  -2 -12  -1 178.122 8.04807   5
2  12   1 188.093 4.65009   2
  -2  12  -1 179.290 6.65928   7
  -2  12  -1 175.560 6.86068   2
  -2  12  -1 181.025 6.67821   3
2  12   1 186.995 5.69201   7
  -2  12  -1 199.162 8.40278   2
  -2  12  -1 188.526 8.12930   6
2  12   1 194.574 4.85123   2
  -3 -12  -1 4.30060 1.70301   3
  -3 -12  -1 4.68317 1.92684   8
3 -12   1 4.48991 2.40893   5
3 -12   1 6.95204 1.55414   2
  -3 -12  -1 4.52631 1.97947   5
3  12   1 5.31917 1.14578   7
  -3  12  -1 3.62879 2.04410   2
  -3  12  -1 5.66886 1.68251   7
  -3  12  -1 6.43075 2.03340   6
  -3  12  -1 4.92544 1.53449   2
4 -12   1 10.5450 3.20213   5
  -4 -12  -1 9.74201 2.32240   8
  -4 -12  -1 15.0377 3.17158   3
4 -12   1 5.88362 1.74511   2
  -4  12  -1 7.99465 1.91721   2
4  12   1 9.16018 2.00390   6
  -4  12  -1 6.98872 1.97566   7
4  12   1 11.3142 1.73705   7
  -4  12  -1 9.23361 2.92679   2
  -5 -12  -1 50.3245 4.73218   3
  -5 -12  -1 52.5698 4.67253   8
5 -12   1 59.8326 4.51901   2
5 -12   1 69.8969 7.38974   5
  -5  12  -1 52.5009 4.34119   2
  -5  12  -1 51.0078 5.62341   2
5  12   1 54.5561 3.40487   7
5  12   1 57.0914 3.85542   6
  -5  12  -1 50.3641 4.33020   7
  -6 -12  -1 43.2302 4.58792   3
  -6 -12  -1 57.9931 5.13541   8
6 -12   1 42.3104 4.30964   2
  -6  12  -1 52.1301 6.07324   2
6  12   1 49.0825 3.65538   6
6  12   1 47.7661 3.82745   7
  -6  12  -1 42.8351 4.50988   7
7 -12   1 39.7185 4.56379   2
  -7 -12  -1 54.5818 8.08284   8
  -7 -12  -1 46.9575 8.17232   3
7  12   1 40.2163 2.14617   2
  -7  12  -1 38.0709 8.61623   2
7  12   1 33.7871 3.23404   6
  -7  12  -1 35.6577 4.79880   4
7  12   1 38.6920 2.07996   2
  -7  12  -1 31.8174 4.75996   7
  -8 -12  -1 2.06297 1.99404   8
  -8 -12  -1 2.35312 2.14825   3
8 -12   1 4.08385 2.23286   2
  -8  12  -1 2.39712 2.68578   2
8  12   1 3.42958 1.10479   2
  -8  12  -1 -0.5787 1.71933   7
8  12   1 2.51780 1.09960   2
  -9 -12  -1 50.6058 6.05750   8
9 -12   1 51.5001 5.64776   2
  -9 -12  -1 51.5746 5.49447   3
9  12   1 46.9687 3.15055   2
  -9  12  -1 63.8782 8.92590   2
9  12   1 48.3356 4.36183   6
 -10 -12  -1 11.2105 3.58249   8
  10 -12   1 4.50778 2.88214   2
  10  12   1 8.98757 1.89190   2
 -10  12  -1 5.56605 4.26281   2
  10  12   1 8.83409 2.68891   6
  -9 -13   1 6.53035 3.01715   8
9 -13  -1 5.80491 2.93998   2
9  13  -1 4.14082 2.03975   6
  -9  13   1 3.10617 2.95135   2
  -8 -13   1 0.69968 1.82935   8
8 -13  -1 -0.0806 1.96457   2
  -8  13   1 2.68077 2.83840   2
7 -13  -1 10.7457 2.92668   2
  -7 -13   1 11.6050 3.09446   8
  -7  13   1 7.86642 3.34112   2
7  13  -1 8.49880 2.02047   6
6 -13  -1 1.26587 1.56559   2
  -6 -13   1 0.15832 1.83428   8
6 -13  -1 3.44616 3.11966   5
  -6  13   1 2.49320 2.28497   2
6  13  -1 2.15909 1.36251   7
  -6  13   1 0.95592 1.94265   7
6  13  -1 2.31578 1.15865   6
  -5 -13   1 140.379 7.97726   3
  -5 -13   1 155.591 8.27391   8
5 -13  -1 162.219 9.49632   5
5 -13  -1 175.778 7.87402   2
5  13  -1 156.873 6.25979   6
5  13  -1 162.824 6.74880   7
  -5  13   1 158.674 8.03474   7
  -5  13   1 152.319 9.30488   2
4 -13  -1 67.8455 4.54156   2
  -4 -13   1 70.3284 5.32733   3
4 -13  -1 67.3937 6.14459   5
  -4 -13   1 69.4076 5.44625   8
4  13  -1 65.6893 3.92342   7
  -4  13   1 59.7360 4.51847   2
4  13  -1 73.1192 3.95775   6
  -4  13   1 70.0570 4.84604   7
  -4  13   1 69.0453 5.88083   2
3 -13  -1 232.582 10.9510   5
  -3 -13   1 239.334 9.65314   5
3 -13  -1 219.256 9.29243   7
  -3 -13   1 240.288 9.85105   3
3 -13  -1 249.247 8.33465   2
3  13  -1 231.997 8.86308   7
  -3  13   1 236.458 8.96652   2
  -3  13   1 230.425 10.2190   2
  -3  13   1 245.579 8.69883   7
3  13  -1 253.227 8.21665   6
  -2 -13   1 72.6627 5.31977   5
2 -13  -1 64.3279 3.60754   2
2 -13  -1 78.3437 6.00231   5
2  13  -1 76.7099 3.81672   7
  -2  13   1 72.8129 5.10617   2
  -2  13   1 69.9294 4.21332   2
1 -13  -1 0.62789 1.90814   5
  -1 -13   1 -0.3468 1.58838   5
1 -13  -1 -0.5002 0.85314   3
  -1  13   1 2.09363 1.05769   2
1  13  -1 0.93566 0.91536   7
1  13  -1 1.64931 0.63871   2
  -1  13   1 1.78502 1.38118   2
1  13  -1 1.91550 0.82386   2
  -1  13   1 0.96849 0.86937   7
0 -13   1 79.6949 5.87616   5
0 -13  -1 85.5385 4.93472   3
0 -13  -1 85.0874 5.90783   5
0  13  -1 76.7637 4.72093   2
0  13   1 89.2259 4.42221   2
0  13   1 81.1298 3.63710   7
0  13   1 85.5702 3.77432   2
0  13  -1 81.0138 5.92652   6
0  13  -1 78.8828 4.60823   7
1 -13   1 0.37215 1.85977   5
  -1 -13  -1 0.98527 1.83791   5
  -1 -13  -1 -0.1964 1.19562   3
1  13   1 1.72733 0.87090   2
  -1  13  -1 0.34629 0.79323   7
  -1  13  -1 -0.7631 0.90313   3
1  13   1 -0.0608 0.63438   7
  -1  13  -1 0.91169 1.24465   2
  -1  13  -1 -0.6737 0.73844   2
2 -13   1 75.4521 6.11425   5
2 -13   1 76.0465 3.53873   2
  -2 -13  -1 73.5103 5.02606   3
  -2 -13  -1 76.2332 5.48410   5
  -2  13  -1 78.7709 5.35145   2
2  13   1 73.5368 2.29242   2
2  13   1 75.8993 3.27307   7
  -2  13  -1 69.4382 4.92712   6
2  13   1 77.2564 2.27043   2
  -2  13  -1 74.0193 4.58346   3
  -2  13  -1 76.5100 4.34841   2
  -2  13  -1 78.9407 4.26037   7
  -3 -13  -1 212.176 9.30395   3
  -3 -13  -1 213.703 9.12050   5
3 -13   1 228.551 7.76133   2
3 -13   1 232.458 10.7724   5
  -3  13  -1 210.409 8.42140   2
  -3  13  -1 228.329 10.0844   2
3  13   1 228.066 6.69448   7
  -3  13  -1 228.957 8.36799   7
4 -13   1 1.95275 2.43103   5
4 -13   1 0.92514 1.23677   2
  -4 -13  -1 1.14455 1.46433   3
  -4 -13  -1 2.72021 1.84210   8
4  13   1 2.19776 1.30231   6
  -4  13  -1 -0.1290 1.12690   7
4  13   1 1.97056 0.96609   7
  -4  13  -1 0.63311 1.26904   2
  -4  13  -1 0.94723 1.84153   2
  -5 -13  -1 21.5287 3.49601   3
  -5 -13  -1 30.0915 4.20887   8
5 -13   1 24.7995 4.52441   5
5 -13   1 22.1044 3.21931   2
  -5  13  -1 33.3658 5.28721   2
5  13   1 27.7098 2.84721   6
5  13   1 29.2065 2.47744   7
  -5  13  -1 28.3810 3.79405   7
6 -13   1 -0.5868 1.21296   2
  -6 -13  -1 -0.9896 1.31657   8
6  13   1 -0.9890 0.92165   7
  -6  13  -1 -0.6777 1.76072   2
  -6  13  -1 -0.3851 1.50232   7
6  13   1 0.47350 1.33146   7
6  13   1 1.18870 1.15620   6
  -7 -13  -1 -1.1394 1.43629   3
7 -13   1 1.17893 1.78629   2
  -7 -13  -1 2.10246 2.03021   8
7  13   1 -1.0972 0.88701   6
  -7  13  -1 -1.4316 2.20774   2
  -8 -13  -1 15.2277 3.70100   3
  -8 -13  -1 5.88769 2.97060   8
8 -13   1 11.8736 3.14646   2
  -8  13  -1 9.98880 3.78539   7
  -8  13  -1 9.05918 3.66015   2
8  13   1 11.4689 2.60227   6
  -9 -13  -1 -0.0661 1.96724   8
  -9 -13  -1 1.82305 1.85702   3
  -9  13  -1 -1.9283 2.44852   2
9  13   1 0.35098 0.75730   2
9  13   1 0.77420 1.29573   6
9 -14  -1 6.09832 3.98854   5
  -9 -14   1 0.62802 2.19775   8
9 -14  -1 2.25005 2.36272   2
  -9  14   1 0.97686 3.34518   2
9  14  -1 -0.3197 1.31000   6
8 -14  -1 80.8332 6.84106   2
  -8 -14   1 87.5231 7.25123   8
8 -14  -1 93.9910 8.43090   5
  -8  14   1 86.6936 8.57529   2
8  14  -1 91.3685 5.56590   6
7 -14  -1 0.00739 1.55745   2
7 -14  -1 1.93479 2.79883   5
  -7 -14   1 -0.1578 1.79209   8
7  14  -1 -0.5502 1.22024   7
  -7  14   1 -1.3721 1.97205   2
7  14  -1 -0.8750 0.86712   6
6 -14  -1 60.7231 7.20229   5
  -6 -14   1 62.8031 5.71048   8
6 -14  -1 54.5561 4.93336   2
6  14  -1 59.2490 3.86587   6
  -6  14   1 50.4630 6.78653   2
6  14  -1 60.2641 4.14017   7
  -6  14   1 55.9630 5.60674   7
5 -14  -1 25.2591 6.96127   5
5 -14  -1 20.1263 3.12707   2
  -5 -14   1 19.2372 3.92576   8
  -5  14   1 18.0193 3.94859   2
5  14  -1 16.6324 2.38077   6
5  14  -1 17.0787 2.47350   7
  -5  14   1 16.0922 3.14788   7
4 -14  -1 22.0057 4.38612   5
4 -14  -1 28.1148 2.98464   2
  -4  14   1 23.4795 4.08001   2
4  14  -1 28.7758 2.63783   7
4  14  -1 29.2882 2.67287   6
  -4  14   1 28.0139 3.84718   7
  -3 -14   1 10.7159 2.72399   5
3 -14  -1 9.68514 3.21560   5
3 -14  -1 7.29960 1.56917   2
  -3  14   1 6.49096 1.88868   2
3  14  -1 6.70446 1.55166   7
3  14  -1 8.00973 1.84222   6
  -3  14   1 9.16462 2.12845   7
  -3  14   1 5.66706 2.32786   2
2 -14  -1 1.98407 2.17405   5
2 -14  -1 3.44836 1.03057   2
2 -14  -1 2.51065 0.95374   2
  -2 -14   1 2.04672 1.99026   5
  -2  14   1 0.94285 1.49644   2
  -2  14   1 2.26809 1.28445   7
2  14  -1 2.74648 1.09862   7
1 -14  -1 2.84300 2.32196   5
  -1 -14   1 2.26686 2.10742   5
  -1  14   1 3.13998 1.18501   2
  -1  14   1 3.74355 1.64040   2
1  14  -1 5.26718 0.90113   2
  -1  14   1 2.99817 1.17739   7
1  14  -1 3.21822 1.21409   7
1  14  -1 2.60569 0.82133   2
0 -14  -1 80.6990 6.21612   5
0 -14  -1 79.0605 4.92313   3
0 -14   1 80.0317 6.01511   5
0  14  -1 81.1440 3.69493   2
0  14  -1 88.6395 4.22327   7
0  14  -1 83.5664 4.24400   2
0  14   1 82.7754 4.31973   2
0  14  -1 71.4728 5.78605   6
0  14   1 81.9845 3.87394   2
0  14   1 87.5054 3.87461   7
  -1 -14  -1 152.524 7.98223   5
  -1 -14  -1 139.712 7.03151   3
1 -14   1 149.633 8.42339   5
1  14   1 150.098 4.68660   2
  -1  14  -1 143.450 6.61131   2
  -1  14  -1 139.571 5.80087   7
  -1  14  -1 126.151 7.22995   6
  -1  14  -1 147.207 5.82500   2
1  14   1 138.913 4.97127   7
  -2 -14  -1 72.8634 5.25380   3
2 -14   1 76.2768 6.31965   5
  -2 -14  -1 73.6843 5.56812   5
2 -14   1 74.0880 2.97149   2
  -2  14  -1 80.2603 4.47611   7
2  14   1 82.7078 3.47973   7
  -2  14  -1 85.7863 5.57847   2
  -2  14  -1 75.3552 4.44361   2
  -3 -14  -1 36.7646 4.45669   5
  -3 -14  -1 33.2857 4.48030   3
3 -14   1 34.2317 5.07738   5
  -3  14  -1 31.7118 3.13634   7
  -3  14  -1 38.2304 4.43409   2
3  14   1 30.8278 2.11677   7
  -3  14  -1 27.5088 3.07191   2
4 -14   1 12.6703 3.70784   5
  -4 -14  -1 12.8204 2.86467   8
  -4 -14  -1 9.21284 2.74331   3
4 -14   1 15.9721 2.52745   2
4  14   1 16.3823 2.68146   6
  -4  14  -1 10.0320 2.45417   2
4  14   1 11.8918 1.69392   7
  -4  14  -1 13.3862 2.52190   7
  -4  14  -1 12.2805 3.29565   2
  -5 -14  -1 21.7064 3.75036   8
5 -14   1 29.7945 3.37518   2
5  14   1 24.5620 2.22313   7
5  14   1 25.1234 2.78911   6
  -5  14  -1 20.6380 4.10395   2
  -5  14  -1 17.3143 3.01907   7
6 -14   1 53.1834 6.97910   5
  -6 -14  -1 53.1378 5.42013   3
6 -14   1 51.4343 5.52702   2
  -6 -14  -1 48.6161 5.05836   8
6  14   1 55.1316 3.43228   7
  -6  14  -1 48.2220 6.72155   2
  -6  14  -1 51.9430 5.25566   7
6  14   1 48.6921 3.83834   6
  -7 -14  -1 10.1239 2.79722   8
  -7 -14  -1 13.2579 3.43901   3
7 -14   1 17.7498 4.55073   5
7 -14   1 15.7803 3.13031   2
  -7  14  -1 15.8773 3.81476   7
7  14   1 12.7769 2.66999   6
  -7  14  -1 14.5124 4.49046   2
7  14   1 19.1175 2.68062   7
  -8 -14  -1 46.9217 6.13361   8
  -8 -14  -1 37.3511 5.31242   3
8 -14   1 39.6237 5.36040   2
8 -14   1 35.2359 6.14308   5
8  14   1 41.9618 3.56399   7
  -8  14  -1 36.0972 5.81738   7
8  14   1 39.6156 3.82593   6
  -8  14  -1 42.6059 7.16230   2
9 -14   1 16.0404 3.93528   2
  -9 -14  -1 7.18256 3.11649   8
  -9  14  -1 8.76517 4.24012   2
9  14   1 10.4992 2.70612   6
8 -15  -1 10.3996 4.11920   5
8 -15  -1 14.0719 3.62471   2
  -8 -15   1 6.11653 3.00733   8
8  15  -1 11.8480 2.40407   6
8  15  -1 8.54457 2.25300   7
  -8  15   1 9.52118 3.86033   2
7 -15  -1 2.85401 3.29752   5
7 -15  -1 1.81620 2.12705   2
  -7 -15   1 0.41786 2.15028   8
7  15  -1 3.10803 2.15207   6
  -7  15   1 0.64187 2.64142   2
7  15  -1 3.32556 1.41114   7
6 -15  -1 26.2532 5.23482   5
6 -15  -1 36.1063 5.40041   2
  -6 -15   1 27.6943 4.69753   8
6  15  -1 33.2054 2.97338   6
  -6  15   1 40.1751 6.12115   2
6  15  -1 36.2873 3.26241   7
  -6  15   1 38.8852 5.61182   7
5 -15  -1 3.81754 1.78544   2
5 -15  -1 0.80898 2.64456   5
5  15  -1 5.28363 1.52423   6
  -5  15   1 6.20990 2.78345   2
5  15  -1 3.69920 1.45368   7
  -5  15   1 6.42230 2.57078   7
4 -15  -1 4.43406 1.65580   2
4 -15  -1 3.38654 2.51165   5
  -4  15   1 2.01268 2.05023   2
  -4  15   1 1.83708 1.69337   2
4  15  -1 4.98193 1.56541   6
4  15  -1 3.57287 1.31773   7
  -4  15   1 1.79722 1.67547   7
3 -15  -1 25.8770 4.52517   5
  -3 -15   1 27.2544 4.21453   5
  -3  15   1 27.5678 3.65172   7
3  15  -1 25.9619 2.61881   6
3  15  -1 28.6451 2.52254   7
  -3  15   1 28.1648 3.24566   2
  -3  15   1 21.5714 3.85098   2
2 -15  -1 14.0087 3.70978   5
2 -15  -1 14.6965 1.36549   2
  -2 -15   1 14.7019 3.30290   5
2  15  -1 12.0871 1.87807   7
  -2  15   1 13.2415 2.92331   2
  -2  15   1 19.5474 2.75696   7
  -1 -15   1 8.04764 2.88162   5
1 -15  -1 10.0373 3.22097   5
  -1  15   1 9.90388 1.93120   2
1  15  -1 9.40862 1.09580   2
1  15  -1 9.60472 1.02774   2
  -1  15   1 10.5895 1.85972   7
1  15  -1 9.93804 1.89514   7
0 -15  -1 19.8376 3.90037   5
0 -15   1 23.5849 4.11753   5
0  15  -1 22.1673 2.39468   7
0  15   1 21.4527 2.46619   2
0  15  -1 23.5219 2.42172   2
0  15   1 21.7677 2.13251   7
0  15  -1 20.5422 1.94371   2
  -1 -15  -1 0.15003 2.01020   5
1 -15   1 1.35244 2.43573   5
  -1 -15  -1 1.44834 1.63223   3
  -1  15  -1 2.47357 1.24764   7
  -1  15  -1 2.14446 1.12661   2
1  15   1 1.66212 0.93741   2
  -1  15  -1 1.10031 1.35294   2
1  15   1 0.84165 0.83180   7
1  15   1 1.83024 0.82478   2
2 -15   1 38.8079 5.48619   5
  -2 -15  -1 35.8801 4.08644   3
  -2 -15  -1 33.6131 4.44577   5
  -2  15  -1 35.4020 3.32671   2
  -2  15  -1 41.3104 4.21871   2
2  15   1 40.2445 2.42737   7
  -2  15  -1 34.8263 3.19611   7
3 -15   1 93.6970 4.52795   2
3 -15   1 102.801 7.70121   5
  -3 -15  -1 99.6676 6.62657   3
  -3 -15  -1 86.5552 6.14358   5
3  15   1 95.0016 3.80690   7
  -3  15  -1 87.2553 5.29973   2
  -3  15  -1 83.3353 5.08725   7
3  15   1 92.1881 5.37613   6
  -3  15  -1 96.2747 6.67620   2
4 -15   1 108.487 8.18528   5
4 -15   1 91.8747 4.98565   2
4  15   1 103.941 4.08722   7
4  15   1 96.8287 5.38997   6
  -4  15  -1 102.330 6.13199   7
  -4  15  -1 114.246 7.74066   2
5 -15   1 10.7155 2.34225   2
5 -15   1 9.43167 3.42302   5
  -5 -15  -1 6.42531 2.63109   8
  -5 -15  -1 10.2170 3.29760   3
5  15   1 8.74647 1.45657   7
  -5  15  -1 6.48715 2.82567   2
  -5  15  -1 6.50883 2.31627   7
  -6 -15  -1 36.0262 4.94873   8
  -6 -15  -1 46.8113 5.26238   3
6 -15   1 40.7718 6.13137   5
6 -15   1 42.9979 4.37808   2
  -6  15  -1 43.2054 5.66935   7
  -6  15  -1 43.5542 6.47953   2
6  15   1 43.3392 2.90541   7
6  15   1 46.6188 3.74397   6
  -7 -15  -1 1.69822 2.11156   8
7 -15   1 0.90945 2.87174   5
7 -15   1 0.36568 1.79896   2
  -7 -15  -1 1.20420 2.08371   3
  -7  15  -1 -1.7491 1.75570   7
7  15   1 0.09307 1.11100   6
  -7  15  -1 -2.3296 2.02837   2
7  15   1 1.45501 1.07957   7
  -8 -15  -1 -0.2912 2.01230   8
8 -15   1 0.64483 3.32998   5
8 -15   1 3.45828 2.44796   2
8  15   1 -0.4194 1.29383   7
8  15   1 0.70434 1.37374   6
  -8  15  -1 2.93555 3.28785   2
7 -16  -1 65.7198 8.21077   5
7  16  -1 69.4873 4.63690   6
  -7  16   1 68.9172 7.70458   2
7  16  -1 62.7086 4.29142   7
6 -16  -1 2.94873 1.98266   2
6 -16  -1 7.41260 3.62632   5
6  16  -1 8.70004 1.88417   7
6  16  -1 6.12383 1.77427   6
  -6  16   1 10.0541 3.47413   2
5 -16  -1 19.5949 4.68053   5
5  16  -1 20.9084 2.73992   6
5  16  -1 13.7241 2.30397   7
  -5  16   1 14.9707 3.70846   2
  -5  16   1 16.0487 3.44031   7
4 -16  -1 16.9561 4.56183   5
4  16  -1 15.5819 2.19788   7
  -4  16   1 9.13439 2.90041   2
  -4  16   1 12.8517 2.96021   7
4  16  -1 12.1007 2.05102   6
  -3 -16   1 1.52779 2.10146   5
3 -16  -1 2.92330 2.47681   5
  -3  16   1 4.40045 2.20409   2
  -3  16   1 1.57735 1.59293   7
3  16  -1 3.22958 1.29635   6
3  16  -1 3.37070 1.29243   7
  -2 -16   1 2.31715 2.17716   5
2 -16  -1 -2.2734 2.16576   5
  -2  16   1 1.07073 1.19829   7
2  16  -1 1.28541 1.01069   7
  -2  16   1 1.70042 1.35345   2
2  16  -1 -0.2838 1.01034   6
  -1 -16   1 51.9961 7.22585   5
1 -16  -1 48.0549 7.12820   5
  -1  16   1 44.5240 3.38813   2
  -1  16   1 52.8859 3.49593   7
  -1  16   1 51.4202 4.11649   2
1  16  -1 53.9810 3.41357   7
0  16  -1 75.9231 3.74933   2
0  16  -1 69.5148 3.81448   2
0  16   1 73.4631 4.40250   7
0  16   1 88.6331 4.48241   2
0  16   1 70.9594 3.69390   2
0  16  -1 72.6145 4.14788   7
  -1 -16  -1 34.9634 5.85269   5
1 -16   1 46.2411 6.90517   5
  -1  16  -1 40.4359 3.30216   7
  -1  16  -1 38.8593 3.53626   2
1  16   1 42.3223 2.10035   2
1  16   1 47.6626 2.42370   2
1  16   1 44.2746 2.76989   7
  -1  16  -1 38.9507 3.08039   2
2 -16   1 1.58138 2.40528   5
  -2 -16  -1 0.27571 1.92824   5
  -2 -16  -1 2.88682 1.95624   3
2  16   1 1.50996 0.83834   7
  -2  16  -1 -0.3849 1.36289   2
  -2  16  -1 -0.6471 1.00339   7
  -3 -16  -1 18.4482 3.58298   5
3 -16   1 17.7901 4.16681   5
  -3 -16  -1 14.6844 3.40593   3
  -3  16  -1 20.0785 3.94947   2
3  16   1 16.3195 1.61456   7
3  16   1 18.5887 3.06571   6
  -3  16  -1 17.4591 2.80883   7
4 -16   1 -0.8356 2.54575   5
4 -16   1 1.56082 1.30485   2
  -4 -16  -1 -1.0588 1.46630   3
  -4  16  -1 -2.1646 1.49475   2
4  16   1 1.25271 0.83935   7
  -4  16  -1 -0.6763 1.27488   7
4  16   1 1.10518 1.05757   6
5 -16   1 0.84357 1.38365   2
5 -16   1 5.55891 3.22501   5
  -5 -16  -1 0.23093 1.79179   3
5  16   1 2.96481 1.41221   6
5  16   1 0.35428 0.74541   7
  -5  16  -1 -2.3558 1.78561   2
  -6 -16  -1 -0.8852 1.59152   3
6 -16   1 2.64384 2.92714   5
6 -16   1 -1.2460 1.58291   2
  -6  16  -1 0.24201 1.78282   7
  -6  16  -1 4.04016 2.93691   2
6  16   1 0.32280 0.83085   7
6  16   1 1.05900 1.13019   6
7 -16   1 39.0550 6.52813   5
  -7 -16  -1 35.5886 5.28111   8
  -7  16  -1 35.9375 5.80005   7
7  16   1 32.8348 3.38624   6
  -7  16  -1 40.8555 6.72367   2
6 -17  -1 -0.2882 2.75712   5
6  17  -1 -1.5456 0.93491   7
6  17  -1 -0.9111 0.84516   6
  -6  17   1 -0.5258 2.41136   2
5 -17  -1 8.05733 3.88995   5
  -5  17   1 7.24806 3.09514   2
5  17  -1 7.20082 1.57927   7
  -5  17   1 9.43604 4.46549   7
5  17  -1 6.80796 1.95708   6
4 -17  -1 -2.3934 2.16971   5
  -4  17   1 -2.0125 1.28874   2
4  17  -1 -0.2170 0.80532   6
  -4  17   1 0.70117 1.63703   7
4  17  -1 -0.0048 0.82732   7
3 -17  -1 30.2145 5.23211   5
  -3 -17   1 26.8087 4.25586   5
3  17  -1 28.2669 2.55423   7
3  17  -1 31.3189 2.89652   6
  -3  17   1 34.8757 4.77753   2
  -3  17   1 33.8349 4.26972   7
2 -17  -1 2.50464 2.56280   5
  -2 -17   1 1.81762 2.14965   5
2  17  -1 3.59123 1.32387   7
  -2  17   1 5.55410 1.81503   7
2  17  -1 2.79325 1.45624   6
  -2  17   1 0.39192 1.61301   2
  -1 -17   1 1.68166 2.24642   5
1 -17  -1 3.49837 2.95736   5
  -1  17   1 8.22068 2.24425   2
  -1  17   1 10.7543 2.09451   7
  -1  17   1 6.65250 1.79359   2
1  17  -1 5.94750 1.60551   7
0 -17  -1 22.4991 4.27840   5
0 -17   1 24.8859 4.61813   5
0  17   1 23.6202 2.36097   7
0  17  -1 27.5031 2.36566   2
0  17   1 23.7243 2.53682   2
0  17  -1 25.9208 2.09506   2
0  17  -1 26.2137 2.69976   7
0  17   1 21.9489 2.24099   2
  -1 -17  -1 36.6789 5.17059   5
1 -17   1 39.3986 5.69769   5
1  17   1 41.0956 3.52270   7
  -1  17  -1 42.5983 3.49828   7
  -1  17  -1 43.5371 3.21206   2
  -1  17  -1 42.3334 3.63613   2
  -2 -17  -1 70.4393 6.04927   5
2 -17   1 78.2045 7.01257   5
  -2  17  -1 69.6720 4.63686   7
2  17   1 69.4017 3.30949   7
  -2  17  -1 74.7665 5.38217   2
3 -17   1 9.73541 3.66337   5
3  17   1 6.35793 1.93710   6
  -3  17  -1 13.8869 3.30287   2
  -3  17  -1 8.45587 2.45548   7
3  17   1 7.31309 1.27484   7
4 -17   1 85.1709 7.87745   5
  -4  17  -1 78.6864 6.70514   2
4  17   1 83.7534 3.33914   7
4  17   1 87.7331 5.20943   6
  -4  17  -1 78.0700 5.88852   7
5 -17   1 0.75658 2.69092   5
  -5  17  -1 3.97766 2.30652   7
5  17   1 7.62040 1.96865   6
  -5  17  -1 7.57265 3.20276   2
6 -17   1 9.70364 4.23548   5
  -6  17  -1 17.7923 4.71150   2
  -6  17  -1 7.66096 3.21375   7
6  17   1 11.3096 2.43547   6
5 -18  -1 1.39899 3.09463   5
  -5  18   1 0.80419 2.43764   2
5  18  -1 0.51624 0.93479   6
4 -18  -1 2.42809 3.40119   5
4  18  -1 7.81006 1.69575   6
  -4  18   1 6.52414 2.67835   2
  -4  18   1 3.17648 2.04432   7
4  18  -1 1.70003 1.26080   7
3 -18  -1 7.12670 3.65934   5
  -3  18   1 12.7908 3.04909   2
  -3  18   1 7.15853 2.41549   7
3  18  -1 7.58727 1.84260   6
3  18  -1 9.15366 1.78135   7
  -2 -18   1 25.7902 4.47891   5
2 -18  -1 34.8085 5.50556   5
2  18  -1 32.0922 2.76250   7
  -2  18   1 25.8836 3.48679   7
2  18  -1 34.4400 3.20779   6
  -2  18   1 34.1999 3.79872   2
1 -18  -1 -0.2938 2.50087   5
  -1 -18   1 3.24613 2.70106   5
  -1  18   1 -0.2277 1.26614   7
  -1  18   1 3.98385 1.64209   2
1  18  -1 0.58642 1.00337   7
0 -18  -1 43.5086 5.86973   5
0 -18   1 42.6094 6.15340   5
0  18  -1 40.2943 2.38553   2
0  18  -1 38.7591 2.30973   2
0  18  -1 39.7939 3.27291   7
0  18   1 42.6018 3.10072   7
0  18   1 41.7449 2.97123   2
1 -18   1 16.7104 4.29392   5
  -1 -18  -1 10.2787 3.30799   5
  -1  18  -1 13.8828 2.47687   2
  -1  18  -1 15.8578 2.60895   7
  -2 -18  -1 10.1273 3.13330   5
2 -18   1 14.7257 4.10173   5
  -2  18  -1 14.1261 2.70238   7
  -2  18  -1 12.3800 2.73550   2
2  18   1 11.5279 1.63042   7
3 -18   1 5.69409 3.48003   5
  -3  18  -1 1.37902 1.83963   2
  -3  18  -1 -0.1015 1.24242   7
4 -18   1 31.4666 5.52622   5
  -4  18  -1 27.3726 4.77865   2
  -4  18  -1 27.2847 4.07518   7
4  18   1 33.6308 3.42303   6
5 -18   1 -3.5869 2.78874   5
  -5  18  -1 -0.1032 2.51932   2
  -5  18  -1 1.15865 1.85696   7
5  18   1 0.22192 1.15988   6
3 -19  -1 54.7779 7.29482   5
  -3  19   1 55.9491 5.29389   2
3  19  -1 56.1491 3.85612   6
  -3  19   1 59.9748 5.11054   7
2 -19  -1 8.27337 3.96107   5
  -2 -19   1 9.66765 3.56186   5
2  19  -1 10.9293 2.16466   6
2  19  -1 7.32427 1.70486   7
  -2  19   1 4.62507 2.19697   2
  -2  19   1 8.88166 2.45786   7
1 -19  -1 4.89987 3.40487   5
  -1 -19   1 1.98172 2.51694   5
1  19  -1 4.39777 1.76595   6
  -1  19   1 6.83231 1.95757   7
1  19  -1 5.58135 1.64064   7
  -1  19   1 7.30325 2.26999   2
0 -19   1 6.80339 3.19215   5
0 -19  -1 3.03337 2.85104   5
0  19   1 3.36003 1.15670   2
0  19  -1 4.65353 1.65992   7
0  19   1 5.90810 1.76897   7
  -1 -19  -1 3.22726 2.82781   5
1 -19   1 7.40979 3.56185   5
  -1  19  -1 6.00308 1.85333   2
  -1  19  -1 4.57954 1.81957   7
  -2 -19  -1 11.7392 3.54780   5
2 -19   1 9.21275 3.86377   5
  -2  19  -1 12.1883 2.75549   2
2  19   1 8.83641 2.20837   6
  -2  19  -1 9.15661 2.47453   7
3 -19   1 28.4651 5.47856   5
  -3  19  -1 38.4025 4.14563   7
3  19   1 29.7041 3.83716   6
  -3  19  -1 29.3038 4.36138   2
  12   0  -2 -1.9734 2.48382   6
 -12   0   2 -0.1783 1.46384   8
  12   0  -2 -0.3170 2.17936   2
 -12   0   2 0.11045 2.22016   2
  11   0  -2 -0.3824 1.92328   6
  11   0  -2 -0.6601 1.61881   2
 -11   0   2 2.17886 2.00123   8
 -11   0   2 1.04968 1.99654   2
 -10   0   2 61.2161 6.19314   2
  10   0  -2 64.1415 6.37489   6
 -10   0   2 67.1050 5.03777   8
  10   0  -2 63.1828 5.64867   2
  -9   0   2 0.84879 0.80357   4
9   0  -2 0.19226 1.76402   6
  -9   0   2 0.75864 1.28307   8
9   0  -2 0.30205 1.47144   2
  -9   0   2 0.38401 1.54078   2
8   0  -2 841.241 23.7802   6
8   0  -2 822.583 24.8465   2
  -8   0   2 868.115 24.2479   2
  -8   0   2 872.632 21.8045   8
8   0  -2 837.816 22.8850   2
  -8   0   2 873.810 19.6331   4
7   0  -2 -0.2385 1.42929   2
  -7   0   2 0.51905 0.88448   4
  -7   0   2 -1.4060 0.98539   2
7   0  -2 -0.8954 1.02353   6
7   0  -2 -0.1667 1.17595   2
6   0  -2 3.27500 1.37107   7
6   0  -2 3.51671 1.04535   3
  -6   0   2 2.88688 1.68200   2
6   0  -2 2.46900 1.70427   2
6   0  -2 1.42151 1.24065   6
6   0  -2 1.72641 1.26474   2
  -6   0   2 4.81603 1.23160   6
  -6   0   2 2.22208 1.05156   4
  -6   0   2 1.76209 1.10084   2
5   0  -2 -0.3107 0.81794   6
  -5   0   2 0.27130 1.08707   2
  -5   0   2 0.17133 0.58584   6
  -5   0   2 -0.4733 0.63169   2
5   0  -2 -0.0103 0.51029   3
5   0  -2 1.24807 1.12028   2
5   0  -2 0.03134 0.76120   7
5   0  -2 -0.3576 0.80977   2
  -4   0   2 3539.56 72.2022   2
4   0  -2 3574.71 73.9277   2
  -4   0   2 3604.84 73.5612   2
4   0  -2 3537.63 73.3328   7
3   0  -2 -0.3688 0.42078   3
3   0  -2 -0.1444 0.66464   2
  -3   0   2 -0.0899 0.44028   6
3   0  -2 0.39627 0.80852   2
  -3   0   2 0.10968 0.57848   2
  -3   0   2 0.03498 0.69863   2
3   0  -2 0.62877 0.60919   6
  -2   0   2 3405.74 116.229   1
2   0  -2 3544.91 116.599   1
1   0  -2 -0.1928 0.27616   8
1   0  -2 -0.2485 0.43822   2
  -1   0   2 0.37302 0.44463   2
1   0  -2 -0.1437 0.59229   6
1   0  -2 0.29434 0.54597   2
  -1   0   2 -0.0410 0.55533   2
  -1   0   2 0.24090 0.49680   6
0   0  -2 460.672 10.4137   2
0   0   2 495.275 10.5160   2
0   0  -2 485.313 10.4035   2
1   0   2 0.10741 0.59519   2
  -1   0  -2 0.18971 0.31916   7
1   0   2 -0.1196 0.34955   6
1   0   2 0.04415 0.59296   2
1   0   2 0.12394 0.30124   7
  -1   0  -2 0.67245 0.57201   2
  -1   0  -2 -0.0180 0.36688   2
  -2   0  -2 325.074 7.79424   6
2   0   2 348.095 7.74989   6
2   0   2 346.896 7.74918   7
  -2   0  -2 335.831 8.27221   2
2   0   2 339.436 8.31837   2
2   0   2 341.644 8.76548   2
  -2   0  -2 336.469 7.85522   7
  -2   0  -2 338.954 8.90203   2
3   0   2 0.85761 1.07191   2
  -3   0  -2 0.22042 0.67078   2
  -3   0  -2 -0.8450 0.54060   7
3   0   2 -0.4337 0.38482   7
3   0   2 0.32070 0.28494   4
3   0   2 -0.3999 0.58561   2
  -3   0  -2 -0.1944 0.43422   6
  -3   0  -2 0.25057 0.91493   2
3   0   2 -0.2618 0.44005   6
  -4   0  -2 537.273 12.4342   3
4   0   2 546.081 14.5054   2
  -4   0  -2 522.458 14.4839   2
  -4   0  -2 527.832 13.3863   2
  -4   0  -2 539.570 13.7361   7
4   0   2 548.026 12.7984   7
4   0   2 542.178 12.7379   6
4   0   2 533.875 13.4943   2
  -4   0  -2 553.478 12.7373   6
  -5   0  -2 0.47754 1.05100   7
  -5   0  -2 0.25527 0.60801   3
  -5   0  -2 0.92603 1.29882   2
  -5   0  -2 0.80070 0.82168   2
5   0   2 -0.5782 0.61599   6
5   0   2 -0.2150 0.53307   7
  -5   0  -2 -0.2840 0.43426   6
5   0   2 0.34368 0.78719   2
5   0   2 0.95471 1.21964   2
  -6   0  -2 48.6726 4.41841   2
  -6   0  -2 45.3439 2.62221   3
6   0   2 51.3672 3.32407   6
6   0   2 45.6248 4.07355   2
  -6   0  -2 51.6684 3.52923   2
6   0   2 46.7063 2.98641   7
6   0   2 47.7310 3.64157   2
  -7   0  -2 0.26528 0.78407   3
  -7   0  -2 -0.9001 1.42485   2
7   0   2 1.16393 0.81629   7
7   0   2 1.44409 1.24424   2
7   0   2 -0.3468 0.67174   6
7   0   2 0.70966 1.47642   2
  -8   0  -2 384.291 14.5426   2
8   0   2 381.939 14.3537   2
8   0   2 365.450 12.4952   6
  -8   0  -2 383.155 10.4802   3
8   0   2 375.263 12.8997   2
9   0   2 1.32630 1.62347   2
9   0   2 0.46473 1.47115   6
  -9   0  -2 -0.4272 2.03854   2
  -9   0  -2 -0.1086 0.77135   3
 -10   0  -2 10.2424 3.30386   2
  10   0   2 6.52003 2.58637   6
  10   0   2 8.86417 2.66227   2
 -10   0  -2 11.5189 1.88484   3
  11   0   2 0.43701 1.92800   2
 -11   0  -2 1.28140 2.38847   2
  11   0   2 4.58376 2.79380   6
  12   0   2 14.1950 3.77153   2
 -12   0  -2 17.2950 4.91065   2
  12   0   2 14.2171 4.35402   6
 -12   0  -2 16.1451 3.66563   8
  12  -1  -2 3.45362 2.48045   2
  12  -1  -2 7.03338 3.93513   6
 -12  -1   2 2.50213 2.51537   2
 -12  -1   2 8.30557 2.70122   8
 -12   1   2 6.79989 3.14148   2
  12   1  -2 5.21493 2.72754   2
  12   1  -2 1.84553 2.60268   6
 -12   1   2 3.03858 2.12764   8
 -11  -1   2 78.5353 7.86083   8
  11  -1  -2 67.5890 7.35192   6
  11  -1  -2 91.8673 7.23226   2
 -11  -1   2 77.7136 6.93367   2
 -11   1   2 74.0458 7.20112   2
  11   1  -2 70.1537 6.33606   2
  11   1  -2 77.8362 7.27598   6
 -11   1   2 82.7617 5.79281   8
  10  -1  -2 118.834 8.64692   6
 -10  -1   2 113.403 6.61221   8
  10  -1  -2 106.135 7.33662   2
 -10  -1   2 108.787 3.95879   4
 -10  -1   2 98.7691 7.35810   2
 -10   1   2 104.770 6.30270   8
 -10   1   2 114.322 8.37480   2
  10   1  -2 95.3708 6.86378   2
  10   1  -2 112.765 8.00910   6
  -9  -1   2 6.07467 1.45400   4
  -9  -1   2 5.96465 1.89808   8
9  -1  -2 8.94108 3.00324   6
  -9  -1   2 5.89708 2.54807   2
9  -1  -2 5.32903 2.41212   2
  -9   1   2 5.51432 1.07419   4
9   1  -2 6.32962 2.36359   2
9   1  -2 4.41677 2.04846   6
  -9   1   2 3.90669 2.19298   2
8  -1  -2 7.06969 2.11150   6
8  -1  -2 5.98943 2.84864   2
8  -1  -2 2.91221 1.59987   2
  -8  -1   2 5.49548 1.44838   4
  -8  -1   2 5.48970 1.73227   8
  -8  -1   2 4.65239 2.08871   2
8   1  -2 5.97847 2.09903   6
8   1  -2 4.08701 1.93901   2
  -8   1   2 4.89006 1.23614   4
  -8   1   2 2.89902 2.47443   2
7  -1  -2 9.09153 2.40118   6
  -7  -1   2 13.2823 2.63875   2
  -7  -1   2 8.16711 1.90702   2
  -7  -1   2 10.4522 1.97437   8
7  -1  -2 11.9350 2.41015   2
7  -1  -2 8.39839 2.52875   2
  -7  -1   2 12.6890 1.92594   4
  -7   1   2 8.74422 1.50609   4
7   1  -2 7.08142 1.91075   2
7   1  -2 7.02075 2.18332   2
7   1  -2 11.7522 1.79434   3
  -7   1   2 7.87570 2.34967   2
7   1  -2 9.93063 2.31019   6
6  -1  -2 303.486 11.1882   2
  -6  -1   2 278.720 9.05982   2
6  -1  -2 307.193 7.56738   3
  -6  -1   2 308.917 8.74470   4
6  -1  -2 279.901 10.3891   2
  -6  -1   2 302.740 10.4829   2
  -6  -1   2 304.722 8.59894   6
6  -1  -2 277.665 10.4717   6
  -6  -1   2 300.343 9.16149   8
6  -1  -2 294.097 10.6266   7
  -6   1   2 325.594 9.64377   6
6   1  -2 271.403 10.4372   2
  -6   1   2 300.016 11.0938   2
  -6   1   2 262.808 12.4043   2
6   1  -2 289.923 8.26836   3
6   1  -2 291.893 9.66042   2
6   1  -2 314.367 9.91682   6
6   1  -2 305.012 10.1422   7
5  -1  -2 439.307 13.6086   2
  -5  -1   2 449.158 12.8652   2
  -5  -1   2 449.019 11.5921   8
  -5  -1   2 438.965 11.0089   6
5  -1  -2 424.957 12.1943   7
  -5  -1   2 432.092 11.5580   2
5  -1  -2 439.526 10.1769   3
  -5  -1   2 461.098 11.4080   4
5  -1  -2 442.853 12.4201   2
5   1  -2 431.537 11.9821   2
5   1  -2 447.105 12.0465   6
  -5   1   2 467.085 13.6612   2
5   1  -2 422.096 12.7298   7
  -5   1   2 441.874 11.2484   6
  -5   1   2 438.026 12.0615   2
  -4  -1   2 823.373 18.6645   2
4  -1  -2 825.076 19.4826   7
  -4  -1   2 824.943 18.5854   8
  -4  -1   2 833.168 19.6813   2
  -4  -1   2 833.255 18.1360   6
4  -1  -2 859.541 22.3583   2
4  -1  -2 838.555 17.4309   3
4   1  -2 842.161 20.1663   2
4   1  -2 833.613 19.0435   2
4   1  -2 832.083 18.2377   3
  -4   1   2 815.984 20.4129   2
  -4   1   2 845.778 19.2491   2
4   1  -2 796.138 18.8393   6
  -4   1   2 793.032 18.4707   6
  -3  -1   2 2989.32 62.0540   2
3  -1  -2 3121.68 63.0673   2
3   1  -2 3075.27 62.4324   2
  -3   1   2 3015.69 62.8685   2
2  -1  -2 1157.92 24.8089   2
  -2  -1   2 1179.65 24.7480   2
2  -1  -2 1113.24 25.3906   2
  -2  -1   2 1206.63 24.1813   8
  -2  -1   2 1181.82 24.3187   2
2   1  -2 1181.97 24.2303   3
2   1  -2 1151.19 24.1393   8
2   1  -2 1194.36 24.4667   2
2   1  -2 1165.06 24.9214   2
  -2   1   2 1193.96 24.9233   6
  -2   1   2 1173.65 25.4139   2
  -2   1   2 1200.42 24.8008   2
1  -1  -2 2857.01 92.3715   1
1   1  -2 2755.44 82.3858   1
  -1   1   2 2840.42 93.1237   1
0  -1  -2 40.8826 1.77143   2
0  -1   2 44.7791 1.43759   5
0  -1   2 41.2395 1.66160   2
0  -1  -2 41.5401 1.80827   2
0  -1  -2 42.6143 1.35890   5
0   1  -2 43.8921 1.74701   2
0   1  -2 45.1682 1.78886   2
0   1   2 41.8606 1.87954   2
0   1   2 42.9945 1.74435   2
0   1   2 44.5027 1.41650   5
1  -1   2 316.613 7.98002   2
  -1  -1  -2 341.991 7.87864   2
  -1  -1  -2 348.109 7.89937   2
1  -1   2 338.930 7.87007   2
1  -1   2 326.337 7.47560   7
1  -1   2 335.835 7.10021   6
  -1  -1  -2 341.728 7.26227   7
1   1   2 345.786 7.85535   2
  -1   1  -2 329.510 8.10034   2
1   1   2 322.606 7.78556   2
  -1   1  -2 347.862 7.89388   2
1   1   2 339.114 7.02017   7
  -1   1  -2 339.580 7.15573   6
  -1   1  -2 326.586 7.44193   7
2  -1   2 1549.40 32.7019   2
  -2  -1  -2 1556.03 32.4305   2
  -2  -1  -2 1535.32 31.9026   2
2   1   2 1575.09 32.3018   2
3  -1   2 96.5783 3.89984   2
  -3  -1  -2 97.5439 3.80085   7
  -3  -1  -2 95.8986 3.44395   3
  -3  -1  -2 99.2321 4.30381   2
  -3  -1  -2 95.3424 3.61252   2
3  -1   2 95.3846 3.30379   6
3  -1   2 94.4271 4.37791   2
  -3  -1  -2 93.5653 3.47079   6
3  -1   2 89.2454 3.27141   7
3   1   2 92.0011 3.23188   6
  -3   1  -2 94.3524 3.81294   2
3   1   2 99.3697 3.29647   7
3   1   2 100.441 2.89541   4
  -3   1  -2 92.4424 4.53162   2
  -3   1  -2 97.5329 3.19033   6
3   1   2 99.2551 3.72277   2
  -3   1  -2 99.7746 3.66336   7
3   1   2 94.7145 4.09408   2
4  -1   2 12.3560 1.37930   7
4  -1   2 9.40785 1.71181   2
  -4  -1  -2 14.1234 1.82832   2
  -4  -1  -2 15.4285 1.47204   6
  -4  -1  -2 13.9101 2.22722   2
4  -1   2 10.8017 1.60440   2
  -4  -1  -2 13.6750 1.48106   3
4  -1   2 14.1353 1.48338   6
4   1   2 12.8894 1.33403   6
  -4   1  -2 15.2517 1.77912   2
4   1   2 14.2529 1.07111   4
  -4   1  -2 12.8311 1.78803   7
4   1   2 10.6865 1.76826   2
  -4   1  -2 10.5099 1.99808   2
  -4   1  -2 14.0750 1.25369   3
4   1   2 14.4911 1.43915   7
  -4   1  -2 11.6079 1.21671   6
  -5  -1  -2 11.9200 1.83005   2
  -5  -1  -2 17.2081 2.09631   6
5  -1   2 5.79659 1.58057   2
5  -1   2 8.88953 1.63238   2
  -5  -1  -2 13.8431 2.44115   2
  -5  -1  -2 12.3980 1.71012   3
  -5   1  -2 10.8391 2.30581   2
5   1   2 12.2135 2.06400   2
5   1   2 14.5376 2.13857   2
  -5   1  -2 11.2261 2.06734   7
  -5   1  -2 12.0459 1.57526   6
  -5   1  -2 11.7330 1.86516   2
5   1   2 12.8488 1.77703   7
  -5   1  -2 12.6450 1.28306   3
6  -1   2 5.54964 1.36059   6
  -6  -1  -2 7.25372 1.39309   3
6  -1   2 6.32530 1.89826   2
  -6  -1  -2 12.3486 2.14977   2
6  -1   2 3.03823 1.26310   2
6  -1   2 8.02917 1.53116   7
  -6  -1  -2 8.40952 2.25410   2
6   1   2 6.86985 1.78522   6
  -6   1  -2 8.56223 1.29347   3
  -6   1  -2 9.10226 1.59535   6
6   1   2 6.56154 1.39970   7
6   1   2 6.64360 1.66647   2
  -6   1  -2 4.81171 1.83396   2
6   1   2 7.72822 2.15900   2
7  -1   2 279.364 9.93859   6
  -7  -1  -2 283.235 8.65252   3
7  -1   2 287.110 10.3996   2
  -7  -1  -2 292.189 11.4349   2
7  -1   2 277.213 9.67308   7
  -7   1  -2 308.686 12.0817   2
7   1   2 282.040 9.49017   6
7   1   2 296.401 10.1748   2
7   1   2 274.179 11.0575   2
7   1   2 288.653 9.20257   7
  -7   1  -2 300.240 8.04903   3
  -8  -1  -2 26.3828 2.46008   3
  -8  -1  -2 19.3462 3.86928   2
8  -1   2 23.8580 3.56486   2
8  -1   2 21.8968 3.03856   6
  -8   1  -2 29.0227 4.52999   2
8   1   2 22.1101 3.07252   6
  -8   1  -2 23.7920 2.04857   3
8   1   2 25.7716 4.08989   2
8   1   2 25.0651 3.70756   2
9  -1   2 49.5711 4.89007   2
9  -1   2 60.9927 5.29197   6
  -9  -1  -2 57.2537 4.14002   3
  -9  -1  -2 59.8267 5.89227   2
9   1   2 53.9157 4.66014   6
  -9   1  -2 55.0698 5.91994   2
9   1   2 51.6057 4.74168   2
  -9   1  -2 61.1703 3.14933   3
 -10  -1  -2 20.8739 4.37238   2
 -10  -1  -2 22.2802 2.48658   3
  10  -1   2 15.7375 3.51935   6
  10  -1   2 18.9934 3.75285   2
 -10   1  -2 14.2794 3.85507   2
  10   1   2 18.8653 3.73349   2
  10   1   2 18.3791 3.42817   6
 -11  -1  -2 91.6733 6.59004   8
 -11  -1  -2 79.8707 7.43647   2
  11  -1   2 85.0115 7.05027   2
  11  -1   2 86.7907 7.54428   6
 -11   1  -2 89.5521 8.15799   2
  11   1   2 83.2247 7.06529   6
  11   1   2 81.6449 6.76246   2
 -12  -1  -2 1.44574 1.87536   8
  12  -1   2 4.17862 2.94771   2
  12  -1   2 1.38192 2.68730   6
 -12  -1  -2 -1.7975 2.39968   2
  12   1   2 -0.6875 2.07546   2
 -12   1  -2 2.39466 2.93795   2
  12   1   2 1.43190 2.50731   6
 -12   1  -2 4.40344 2.41475   8
  12  -2  -2 5.77535 3.52951   6
  12  -2  -2 7.55032 3.46445   2
 -12  -2   2 9.61426 3.56847   2
 -12  -2   2 5.61053 2.33062   8
 -12   2   2 7.15200 2.36148   8
  12   2  -2 2.57807 2.65662   6
  12   2  -2 2.25250 2.46745   2
  11  -2  -2 39.1410 6.63703   6
  11  -2  -2 48.7164 6.56031   2
 -11  -2   2 31.1026 4.79810   2
 -11  -2   2 44.1332 4.67160   8
 -11   2   2 39.4420 4.86275   8
  11   2  -2 46.9920 5.26127   2
  11   2  -2 43.7790 6.51080   6
 -11   2   2 46.0553 6.86464   2
  10  -2  -2 57.4493 6.47265   6
  10  -2  -2 33.3839 4.45760   2
 -10  -2   2 48.8189 4.56962   8
 -10  -2   2 46.7137 2.87354   4
  10   2  -2 49.0632 4.97043   2
 -10   2   2 59.8455 6.37780   2
  10   2  -2 50.0602 5.50420   6
  -9  -2   2 84.5070 6.17193   2
9  -2  -2 78.3452 6.86879   6
  -9  -2   2 88.0557 5.51524   8
9  -2  -2 90.9475 6.51712   2
  -9  -2   2 88.0411 4.29536   4
  -9   2   2 82.9558 3.07715   4
9   2  -2 85.7805 6.21528   6
9   2  -2 70.5859 6.29974   2
9   2  -2 88.3524 5.98274   2
  -9   2   2 81.4169 6.92354   2
  -8  -2   2 168.963 7.28087   8
  -8  -2   2 173.086 8.31967   2
8  -2  -2 169.197 8.20478   2
  -8  -2   2 157.573 6.12793   4
8  -2  -2 157.879 8.80676   6
8   2  -2 148.819 8.49558   2
8   2  -2 157.338 7.74449   6
  -8   2   2 164.696 9.11453   2
8   2  -2 161.889 7.57979   2
  -8   2   2 159.405 5.28186   4
  -7  -2   2 19.5631 2.25984   2
  -7  -2   2 20.6319 2.30317   4
  -7  -2   2 25.6832 3.22844   8
7  -2  -2 15.3509 3.21754   2
7  -2  -2 12.4199 2.46014   6
  -7  -2   2 18.6069 3.00876   2
7  -2  -2 20.5482 3.20447   2
  -7  -2   2 25.8373 3.44178   6
7   2  -2 18.4824 2.77815   6
7   2  -2 18.4903 3.45004   2
7   2  -2 17.2924 2.46814   2
  -7   2   2 22.0083 3.84451   2
7   2  -2 20.5632 2.10193   3
  -6  -2   2 263.936 8.40267   8
  -6  -2   2 255.556 9.14965   2
  -6  -2   2 252.464 8.06362   2
6  -2  -2 234.318 9.49553   7
6  -2  -2 278.637 12.7183   6
6  -2  -2 275.788 13.0281   2
  -6  -2   2 259.012 8.00071   4
  -6  -2   2 241.748 7.61695   6
6  -2  -2 237.627 10.0134   2
6   2  -2 257.134 7.85374   3
  -6   2   2 269.078 10.0023   2
  -6   2   2 219.764 8.42089   6
6   2  -2 257.139 9.36032   7
6   2  -2 260.446 9.65495   2
  -6   2   2 258.901 10.3319   2
6   2  -2 246.339 8.52949   2
6   2  -2 255.902 8.57932   6
  -5  -2   2 61.2275 3.29058   4
  -5  -2   2 51.3710 2.94505   2
  -5  -2   2 56.6236 3.66894   2
  -5  -2   2 56.0315 2.95085   3
5  -2  -2 58.3124 4.08091   6
5  -2  -2 62.4560 4.48751   2
5  -2  -2 53.5898 3.30690   7
5  -2  -2 49.0064 3.52372   2
  -5  -2   2 55.9475 3.18752   8
5  -2  -2 55.0583 1.97135   3
  -5  -2   2 58.3508 2.84296   6
5   2  -2 51.5182 3.78447   2
5   2  -2 57.2105 3.35530   2
  -5   2   2 56.2170 3.48594   2
5   2  -2 50.8202 2.86049   3
  -5   2   2 54.7965 4.33634   2
  -5   2   2 51.5301 2.92655   6
4  -2  -2 659.800 13.8615   3
4  -2  -2 658.459 17.2407   6
  -4  -2   2 655.208 15.6036   8
  -4  -2   2 687.469 15.0479   6
4  -2  -2 651.010 16.0712   7
  -4  -2   2 689.645 15.9813   4
  -4  -2   2 658.080 15.3150   2
4  -2  -2 656.138 17.6365   2
  -4  -2   2 664.241 15.4026   3
  -4  -2   2 666.983 16.1578   2
4   2  -2 660.399 15.6728   2
  -4   2   2 698.815 15.9115   6
  -4   2   2 672.376 16.2899   2
4   2  -2 683.743 15.5569   6
  -4   2   2 657.985 17.6153   2
4   2  -2 683.031 16.7438   2
3  -2  -2 647.880 15.6455   2
  -3  -2   2 660.163 15.4271   4
  -3  -2   2 649.638 14.3560   6
  -3  -2   2 660.697 15.1926   2
  -3  -2   2 668.316 14.6375   2
3  -2  -2 636.270 15.3788   7
  -3  -2   2 671.214 14.9679   3
3  -2  -2 669.761 16.6963   2
  -3  -2   2 668.065 14.9997   8
3  -2  -2 673.862 13.5656   3
3   2  -2 666.583 15.5630   2
  -3   2   2 662.588 16.3225   6
  -3   2   2 674.769 16.6817   2
3   2  -2 668.535 14.6999   6
3   2  -2 650.278 14.9577   3
3   2  -2 681.835 14.9350   2
  -3   2   2 667.450 15.5913   2
2  -2  -2 286.774 8.14388   2
  -2  -2   2 278.663 7.03541   8
  -2  -2   2 284.949 7.63487   4
  -2  -2   2 284.804 6.97065   2
  -2  -2   2 282.964 6.65421   2
2  -2  -2 281.151 7.28361   7
  -2  -2   2 284.359 6.45967   6
2   2  -2 282.930 6.59133   6
2   2  -2 281.293 6.81364   2
2   2  -2 288.228 7.03899   8
  -2   2   2 291.078 7.94893   6
  -2   2   2 267.178 8.01935   2
2   2  -2 282.447 7.16482   2
  -2   2   2 284.074 7.48085   2
2   2  -2 276.279 7.12575   3
1  -2  -2 1512.81 30.9454   2
  -1   2   2 1450.85 30.8000   2
0  -2  -2 100.169 3.17031   2
0  -2   2 104.934 3.50101   4
0  -2   2 104.277 2.94695   2
0  -2  -2 109.244 2.46385   7
0  -2  -2 110.869 3.16511   5
0  -2  -2 107.632 3.36739   2
0  -2   2 108.489 3.18544   5
0  -2   2 109.173 3.04976   2
0   2  -2 103.714 3.03455   2
0   2   2 113.021 3.23964   5
0   2  -2 108.240 3.07898   2
0   2   2 106.121 3.20471   2
0   2   2 113.569 3.45013   2
0   2  -2 108.696 3.31461   7
0   2   2 112.393 2.66276   8
1  -2   2 9810.03 234.927   1
  -1  -2  -2 9537.74 222.012   1
  -1   2  -2 9741.76 233.226   1
1   2   2 9999.99 222.857   1
2  -2   2 1560.03 33.4449   7
  -2  -2  -2 1681.18 34.0596   2
2  -2   2 1689.25 32.9473   4
  -2  -2  -2 1633.03 33.6381   2
2  -2   2 1607.80 34.6395   2
2   2   2 1699.58 33.6967   4
2   2   2 1652.84 33.8987   2
  -2   2  -2 1642.90 34.9545   2
  -3  -2  -2 138.339 5.11972   2
3  -2   2 145.575 5.71079   2
  -3  -2  -2 143.433 4.61817   2
  -3  -2  -2 150.551 4.80571   3
3  -2   2 149.266 4.99445   7
3  -2   2 137.414 4.50914   6
3  -2   2 143.255 5.03028   2
3   2   2 142.038 4.28965   7
  -3   2  -2 149.576 4.21964   6
  -3   2  -2 147.809 5.08343   2
3   2   2 138.563 4.61345   2
3   2   2 144.140 5.05860   2
3   2   2 145.671 4.33489   4
  -3   2  -2 142.760 5.87472   2
  -4  -2  -2 0.30094 0.51739   6
4  -2   2 1.09502 0.77319   6
4  -2   2 0.42311 0.65838   7
4  -2   2 0.82619 0.85214   2
4  -2   2 0.61980 1.12757   2
  -4  -2  -2 0.22674 0.67974   3
  -4  -2  -2 0.29179 0.92940   2
  -4  -2  -2 0.43049 0.65796   2
  -4   2  -2 0.78001 0.75714   7
4   2   2 0.33204 0.58830   4
4   2   2 1.95201 0.85153   2
4   2   2 0.45215 0.46049   6
4   2   2 0.99725 0.98564   2
  -4   2  -2 1.30667 0.86115   2
  -4   2  -2 0.45128 1.10360   2
  -4   2  -2 0.41878 0.47141   6
  -5  -2  -2 523.868 13.4602   2
  -5  -2  -2 540.306 13.3942   3
5  -2   2 521.649 14.3003   2
  -5  -2  -2 525.195 13.5608   6
5  -2   2 509.578 13.7274   6
5  -2   2 516.099 13.1897   7
  -5  -2  -2 528.104 14.8148   2
5  -2   2 545.003 15.6236   2
  -5   2  -2 532.366 14.2350   2
  -5   2  -2 527.548 15.8415   2
  -5   2  -2 532.187 12.8568   6
  -5   2  -2 552.267 14.6094   7
5   2   2 525.706 13.6714   2
  -5   2  -2 547.849 12.0272   3
5   2   2 533.517 13.1228   6
5   2   2 530.255 13.1312   7
5   2   2 544.559 14.7740   2
6  -2   2 4.73612 1.61907   2
  -6  -2  -2 5.65891 1.45130   2
  -6  -2  -2 3.36319 1.67768   2
6  -2   2 5.29846 2.08258   2
  -6  -2  -2 5.23365 1.39973   3
6  -2   2 3.50463 1.50604   6
  -6  -2  -2 1.43859 0.92675   6
  -6   2  -2 7.19337 2.63382   2
6   2   2 5.63400 1.60029   2
  -6   2  -2 2.13357 0.76838   3
6   2   2 3.40803 1.62594   2
  -6   2  -2 0.70446 1.41838   2
  -6   2  -2 3.56320 1.12021   6
6   2   2 2.84343 1.04596   7
7  -2   2 448.856 15.6907   2
7  -2   2 457.971 14.1686   6
  -7  -2  -2 444.584 14.5234   2
  -7  -2  -2 478.779 15.1174   2
  -7  -2  -2 459.620 12.6946   3
7  -2   2 472.438 14.4887   2
7   2   2 449.639 14.8636   2
7   2   2 487.944 13.3555   6
7   2   2 476.846 13.9315   2
  -7   2  -2 484.793 11.1763   3
7   2   2 452.895 12.8284   7
8  -2   2 1.79439 1.76093   2
  -8  -2  -2 4.53923 2.34542   2
  -8  -2  -2 3.37390 1.33327   3
8  -2   2 3.01041 1.75450   6
8   2   2 3.98260 2.23636   2
  -8   2  -2 4.31235 0.95143   3
8   2   2 2.75847 1.49365   2
  -8   2  -2 1.26456 1.93813   2
8   2   2 0.53558 0.91594   6
9  -2   2 84.0391 6.34183   6
9  -2   2 71.6676 5.77712   2
  -9  -2  -2 80.9025 4.57705   3
  -9  -2  -2 85.6339 6.57665   2
9   2   2 80.5372 5.72644   2
  -9   2  -2 71.0350 6.73116   2
9   2   2 85.8621 5.65942   6
 -10  -2  -2 -0.4914 1.73380   2
  10  -2   2 -0.4384 1.46475   2
 -10  -2  -2 0.69412 1.20680   3
  10  -2   2 0.40318 1.35003   6
 -10  -2  -2 -0.5343 1.49716   8
  10   2   2 -1.9353 1.22896   2
 -10   2  -2 2.84337 2.44444   2
  10   2   2 -0.2246 1.20674   6
 -11  -2  -2 13.7062 3.05442   8
 -11  -2  -2 12.4871 3.75758   2
  11  -2   2 12.5170 3.11116   2
  11  -2   2 25.6626 5.56037   6
  11   2   2 17.4279 4.01904   6
 -11   2  -2 15.2717 4.26199   2
  11   2   2 14.5317 3.47232   2
 -12  -2  -2 8.59121 3.31881   2
  12  -2   2 4.56240 2.67878   2
  12  -2   2 3.78998 3.11311   6
 -12  -2  -2 3.06731 2.22731   8
 -12   2  -2 -0.4063 2.78480   2
  12   2   2 1.68528 2.49160   2
  12   2   2 9.69972 3.69913   6
 -12  -3   2 24.6114 3.95332   8
  12  -3  -2 14.4799 4.73940   6
  12  -3  -2 18.3885 4.60603   2
  12   3  -2 20.8532 4.54248   2
 -12   3   2 17.5593 3.40934   8
 -12   3   2 21.8361 4.48062   2
  12   3  -2 19.7640 4.62113   6
  11  -3  -2 3.51635 2.35905   2
  11  -3  -2 1.20858 2.69118   6
 -11  -3   2 5.48149 2.45182   8
 -11   3   2 6.97723 2.34927   8
  11   3  -2 3.31710 2.04060   2
 -11   3   2 6.20357 3.04969   2
  11   3  -2 8.19740 3.38529   6
 -10  -3   2 70.9764 3.95105   4
 -10  -3   2 82.2721 6.09264   2
  10  -3  -2 74.8165 6.50690   2
  10  -3  -2 88.2119 8.02753   6
 -10  -3   2 81.9117 5.74120   8
 -10   3   2 65.1157 6.90807   2
  10   3  -2 77.0039 6.41069   6
  10   3  -2 66.1672 5.65792   2
  -9  -3   2 1.08008 1.70624   2
9  -3  -2 0.34437 1.64178   6
  -9  -3   2 -0.0676 1.04758   4
  -9  -3   2 2.56030 1.75843   8
9  -3  -2 -0.9495 1.45226   2
9   3  -2 3.28127 2.10915   2
9   3  -2 1.77992 1.62138   2
  -9   3   2 -1.2721 1.67926   2
  -9   3   2 0.92668 0.60560   4
9   3  -2 0.55703 1.52239   6
  -8  -3   2 5.20006 1.99655   2
8  -3  -2 4.21863 2.09487   6
  -8  -3   2 3.15883 1.66931   8
  -8  -3   2 4.35059 1.55578   4
8  -3  -2 5.36895 2.21381   2
8   3  -2 3.73380 1.63420   6
  -8   3   2 2.16946 2.05322   2
8   3  -2 3.56808 2.22945   2
8   3  -2 3.21056 1.62504   2
  -7  -3   2 170.871 6.56640   4
  -7  -3   2 176.887 7.43572   2
7  -3  -2 158.952 8.55576   6
  -7  -3   2 155.415 6.23470   2
7  -3  -2 165.434 7.74016   2
  -7  -3   2 165.210 6.92364   8
7  -3  -2 168.144 8.78815   2
7   3  -2 159.285 6.92267   6
7   3  -2 169.234 6.43652   3
7   3  -2 163.696 7.00279   2
  -7   3   2 169.593 8.91008   2
7   3  -2 151.214 7.72296   2
6  -3  -2 587.134 17.6613   6
  -6  -3   2 551.050 14.2864   6
  -6  -3   2 569.912 15.1262   8
  -6  -3   2 594.700 15.5425   2
  -6  -3   2 580.330 14.6503   3
6  -3  -2 585.979 17.8165   2
  -6  -3   2 571.778 14.9208   4
6  -3  -2 555.437 14.9740   7
  -6  -3   2 574.395 14.4131   2
  -6   3   2 553.981 14.6030   6
  -6   3   2 579.349 17.7651   2
6   3  -2 585.600 15.0733   6
  -6   3   2 555.337 15.7573   2
6   3  -2 550.921 14.6064   3
6   3  -2 595.750 15.2225   2
6   3  -2 598.813 18.4730   2
6   3  -2 542.934 16.4647   7
5  -3  -2 552.661 16.6407   2
5  -3  -2 565.481 14.4669   7
  -5  -3   2 554.844 13.7040   6
  -5  -3   2 586.440 14.6374   2
  -5  -3   2 566.261 14.1553   3
5  -3  -2 553.849 16.4965   6
  -5  -3   2 585.815 14.5523   8
  -5  -3   2 566.826 13.7498   2
  -5  -3   2 569.850 14.5375   4
5   3  -2 571.023 15.4227   2
  -5   3   2 562.542 16.7366   2
5   3  -2 586.424 14.3479   2
  -5   3   2 568.773 15.1363   2
5   3  -2 564.342 14.0587   6
  -5   3   2 579.143 14.4221   6
5   3  -2 563.899 14.2305   3
  -4  -3   2 871.550 19.0788   2
  -4  -3   2 877.950 19.8883   3
  -4  -3   2 880.740 20.3122   4
4  -3  -2 892.449 20.0239   7
4  -3  -2 885.899 22.2282   6
  -4  -3   2 862.567 19.1852   6
4  -3  -2 874.561 22.0610   2
  -4  -3   2 881.591 19.7480   2
4  -3  -2 875.106 20.7837   2
  -4  -3   2 859.403 19.8395   8
4   3  -2 862.450 19.8445   3
4   3  -2 858.576 19.4935   2
  -4   3   2 875.639 20.6091   2
4   3  -2 879.273 20.5418   2
4   3  -2 880.062 19.3515   6
  -4   3   2 870.765 20.2346   6
  -3  -3   2 17.6665 1.96601   4
  -3  -3   2 16.1070 1.47198   2
3  -3  -2 18.9945 1.85236   7
  -3  -3   2 17.3404 1.24533   2
  -3  -3   2 15.5773 1.25798   6
  -3  -3   2 16.5875 1.63310   3
3  -3  -2 18.2694 1.95749   2
3  -3  -2 13.2139 1.98185   2
3   3  -2 15.1426 1.24511   6
3   3  -2 16.6231 1.62233   8
3   3  -2 15.1028 1.65296   2
3   3  -2 17.6734 1.44143   2
  -3   3   2 19.3284 2.39329   2
  -3   3   2 11.8591 1.68830   6
3   3  -2 19.7044 1.67416   5
  -3   3   2 20.2408 2.68236   2
  -2  -3   2 1354.87 27.0474   2
2  -3  -2 1324.74 28.5671   2
2  -3  -2 1343.17 29.4659   2
  -2  -3   2 1357.28 28.9879   4
2  -3  -2 1359.24 27.9092   7
  -2  -3   2 1317.79 28.1598   8
  -2  -3   2 1329.91 27.3978   6
  -2   3   2 1375.63 29.5218   2
  -2   3   2 1356.68 28.6852   7
2   3  -2 1382.95 27.7176   2
2   3  -2 1344.99 27.3975   2
  -2   3   2 1335.44 29.5312   6
  -2   3   2 1339.01 28.5452   2
2   3  -2 1335.52 28.1207   8
2   3  -2 1360.18 28.0519   5
1  -3  -2 41.0991 1.59777   7
  -1  -3   2 40.6345 2.49621   4
  -1  -3   2 43.1640 2.06107   5
  -1  -3   2 38.2531 2.00554   8
1  -3  -2 39.4580 2.12942   2
  -1  -3   2 42.6636 1.36157   2
1  -3  -2 41.4297 2.43726   2
1   3  -2 41.7156 1.34075   6
1   3  -2 43.3946 2.05356   8
1   3  -2 43.6674 2.47029   4
  -1   3   2 44.4801 2.49659   2
1   3  -2 43.5098 2.19163   5
1   3  -2 42.3987 1.57900   2
1   3  -2 41.7454 2.04593   3
  -1   3   2 40.6078 1.86825   7
  -1   3   2 40.3701 2.13040   2
0  -3   2 87.0033 3.39626   4
0  -3   2 86.3851 2.62710   2
0  -3   2 85.1002 2.49424   2
0  -3   2 84.7026 3.16171   5
0  -3  -2 83.8340 2.49856   8
0  -3  -2 84.8305 1.99330   7
0  -3  -2 87.5229 3.01712   2
0  -3  -2 87.4010 3.12908   5
0   3  -2 85.1542 2.72820   2
0   3  -2 85.0941 2.61256   2
0   3  -2 83.1042 2.96102   7
0   3   2 90.3710 2.14827   7
0   3   2 84.1829 3.04491   2
0   3   2 79.9697 3.06392   5
0   3   2 88.5402 2.48532   8
0   3   2 86.9634 2.84199   2
  -1  -3  -2 6.88624 0.88736   8
  -1  -3  -2 9.82135 1.00254   2
1  -3   2 8.62424 1.28932   4
  -1  -3  -2 6.24811 0.99303   5
  -1  -3  -2 8.51686 1.01212   2
  -1  -3  -2 7.09886 0.96340   3
1  -3   2 9.13621 1.14491   6
1  -3   2 8.20374 1.18506   2
1  -3   2 7.26735 0.97747   7
1  -3   2 8.54099 1.08511   2
  -1   3  -2 9.82875 1.28866   4
1   3   2 8.36079 1.04609   2
  -1   3  -2 8.17285 1.05607   2
1   3   2 8.38915 0.98329   2
  -1   3  -2 6.73306 1.17032   2
  -1   3  -2 7.74602 0.76171   6
1   3   2 8.65730 1.22325   5
  -1   3  -2 8.66466 1.06168   7
2  -3   2 588.717 13.2854   6
  -2  -3  -2 546.761 13.4280   3
  -2  -3  -2 579.615 13.2246   8
  -2  -3  -2 584.478 13.1014   2
2  -3   2 594.836 14.1516   2
2  -3   2 584.406 13.4962   2
  -2  -3  -2 569.225 12.8495   2
2  -3   2 608.371 12.9149   4
2  -3   2 590.689 13.1064   7
2   3   2 593.188 12.5129   7
2   3   2 595.603 12.9579   2
2   3   2 588.644 13.2189   5
  -2   3  -2 574.252 12.5830   6
  -2   3  -2 556.693 13.0153   7
2   3   2 585.427 13.5256   4
2   3   2 599.755 13.0552   2
  -2   3  -2 583.424 13.5611   2
  -2   3  -2 575.396 14.4218   2
  -2   3  -2 583.352 12.8720   4
3  -3   2 255.050 7.49012   2
  -3  -3  -2 248.774 7.20438   2
3  -3   2 244.158 7.11474   6
3  -3   2 246.906 8.12939   2
3  -3   2 228.392 6.67325   7
  -3  -3  -2 253.824 6.73390   2
  -3   3  -2 245.339 6.95230   7
  -3   3  -2 250.169 6.02197   4
3   3   2 251.328 6.55647   7
3   3   2 248.789 6.87548   6
  -3   3  -2 251.641 6.43224   6
3   3   2 247.988 6.95087   4
3   3   2 249.114 6.72652   2
3   3   2 247.992 7.09266   2
  -3   3  -2 257.189 7.50677   2
  -3   3  -2 259.868 8.55216   2
4  -3   2 729.325 16.5650   7
  -4  -3  -2 717.962 16.4912   2
4  -3   2 711.731 17.4903   2
  -4  -3  -2 728.115 17.4095   2
  -4  -3  -2 711.963 16.9601   3
4  -3   2 710.453 17.1783   6
4  -3   2 728.465 18.6791   2
  -4   3  -2 701.777 18.8955   2
4   3   2 690.695 16.3120   6
  -4   3  -2 695.470 16.0020   6
  -4   3  -2 736.348 17.5563   2
4   3   2 732.779 17.3606   2
4   3   2 732.605 16.3690   4
4   3   2 707.566 16.5990   2
4   3   2 725.600 16.4283   7
  -4   3  -2 695.946 17.0142   7
5  -3   2 48.9190 3.51645   2
  -5  -3  -2 51.4995 3.64869   2
5  -3   2 49.5290 2.90520   7
  -5  -3  -2 48.7299 2.91668   2
5  -3   2 51.4045 3.43692   6
  -5  -3  -2 52.6603 3.17849   3
5   3   2 49.8959 2.87405   7
  -5   3  -2 47.6341 1.95634   3
  -5   3  -2 51.6524 3.49498   2
  -5   3  -2 56.9420 4.56335   2
5   3   2 48.5396 2.66914   4
  -5   3  -2 51.6338 2.69963   6
5   3   2 51.9336 3.14028   2
5   3   2 48.7627 3.48941   2
6  -3   2 132.569 7.19628   2
  -6  -3  -2 128.659 5.48113   3
6  -3   2 121.674 5.18547   7
6  -3   2 147.219 8.26125   2
  -6  -3  -2 119.784 5.23250   2
6  -3   2 129.071 7.82936   6
  -6  -3  -2 130.651 6.31370   2
6   3   2 126.527 8.09453   2
  -6   3  -2 124.081 6.32818   7
6   3   2 127.394 6.23507   2
  -6   3  -2 126.016 6.01710   2
6   3   2 125.535 5.16721   6
  -6   3  -2 136.460 3.83962   3
  -6   3  -2 128.601 7.42880   2
6   3   2 121.712 5.06967   7
  -7  -3  -2 10.2786 1.92166   3
  -7  -3  -2 7.35125 2.21539   2
  -7  -3  -2 10.0820 1.84287   2
7  -3   2 7.70243 2.48260   2
7  -3   2 7.72430 1.99891   6
7  -3   2 8.10451 2.19016   2
7   3   2 10.8309 2.56419   2
  -7   3  -2 5.40599 2.03680   7
  -7   3  -2 8.03410 1.03440   3
7   3   2 6.60127 1.56148   6
7   3   2 10.0225 2.09238   2
7   3   2 7.25740 1.48693   7
  -7   3  -2 4.41381 2.00336   2
  -8  -3  -2 -0.7123 1.14379   8
  -8  -3  -2 1.16250 1.08871   3
8  -3   2 0.13986 1.61860   6
8  -3   2 -0.4607 1.35939   2
  -8  -3  -2 0.72675 1.42691   2
8   3   2 -1.2414 0.89339   6
8   3   2 1.53798 1.39753   2
  -8   3  -2 -1.4974 1.55854   2
8   3   2 0.51652 1.22773   2
  -8   3  -2 0.56897 0.51891   3
  -9  -3  -2 3.31091 1.56043   3
  -9  -3  -2 3.76972 2.09444   2
  -9  -3  -2 1.70551 1.64522   8
9  -3   2 0.83203 1.58207   2
9  -3   2 2.50804 1.81493   6
  -9   3  -2 4.38158 2.64276   2
9   3   2 1.31746 1.70665   2
9   3   2 5.09918 2.59301   2
9   3   2 1.49048 1.14601   6
  10  -3   2 14.5505 3.98612   6
  10  -3   2 24.9462 4.45832   2
 -10  -3  -2 18.2227 3.62411   2
 -10  -3  -2 18.2981 3.32626   8
 -10  -3  -2 19.1357 2.92979   3
  10   3   2 15.1299 3.14857   2
  10   3   2 12.2488 2.87900   6
 -10   3  -2 22.8955 5.06051   2
  11  -3   2 -0.0951 1.63321   2
 -11  -3  -2 1.28423 1.87787   8
 -11  -3  -2 -0.6737 1.72655   2
  11  -3   2 0.37701 2.37010   6
 -11  -3  -2 -1.2693 1.05834   3
  11   3   2 4.21383 2.18967   2
  11   3   2 -1.7609 1.63430   6
 -11   3  -2 -2.9023 1.94138   2
 -12  -3  -2 116.152 8.13301   8
  12  -3   2 119.422 10.1096   6
  12  -3   2 120.536 9.03594   2
  12   3   2 117.546 8.40787   2
  12   3   2 130.744 9.41925   6
 -12   3  -2 107.082 9.93508   2
 -12  -4   2 0.29260 1.79555   8
  12  -4  -2 0.58003 2.30194   2
  12  -4  -2 -0.1113 3.38298   6
  12   4  -2 0.27363 2.55012   6
 -12   4   2 0.45043 1.37513   8
  12   4  -2 -1.6537 1.62334   2
 -12   4   2 0.56025 2.86218   2
 -11  -4   2 0.74603 1.73427   2
  11  -4  -2 1.61557 2.33391   2
 -11  -4   2 0.36909 1.44148   8
  11   4  -2 0.24936 1.72000   6
 -11   4   2 0.64897 2.49286   2
  11   4  -2 -1.0414 1.47730   2
 -10  -4   2 2.87691 1.74560   2
  10  -4  -2 5.63452 2.71002   2
  10  -4  -2 1.19003 3.40134   6
 -10  -4   2 2.10772 1.73087   8
 -10  -4   2 0.07994 1.18319   4
 -10   4   2 -1.0794 2.21829   2
  10   4  -2 0.53399 1.61957   6
  10   4  -2 2.38315 1.74522   2
9  -4  -2 106.644 7.24661   2
  -9  -4   2 106.828 6.30166   2
9  -4  -2 112.949 8.73779   6
  -9  -4   2 104.666 6.17596   8
  -9  -4   2 107.974 5.40883   4
  -9   4   2 109.465 8.36479   2
9   4  -2 115.225 7.47163   2
  -9   4   2 104.593 3.43508   4
  -9   4   2 109.089 3.42057   4
9   4  -2 103.419 6.47681   6
9   4  -2 110.669 6.42810   2
  -8  -4   2 4.50890 1.80471   2
8  -4  -2 1.61831 2.07064   6
  -8  -4   2 1.52429 1.35886   8
8  -4  -2 3.04090 1.68707   2
  -8  -4   2 1.47631 1.42408   4
8   4  -2 4.72622 2.06114   2
  -8   4   2 2.02958 2.37682   2
8   4  -2 5.17707 1.75775   2
8   4  -2 3.42823 1.77081   6
7  -4  -2 81.5079 5.56132   2
  -7  -4   2 85.3033 4.73633   4
  -7  -4   2 84.1402 4.78239   2
  -7  -4   2 81.9572 4.11265   2
  -7  -4   2 81.3457 4.82242   8
  -7   4   2 86.3964 6.53368   2
7   4  -2 91.9772 4.89930   6
7   4  -2 81.2472 4.73552   2
7   4  -2 86.5972 4.57033   3
7   4  -2 78.1202 5.36935   2
  -6  -4   2 113.255 5.39310   4
  -6  -4   2 112.861 4.91551   6
6  -4  -2 111.764 6.80107   2
  -6  -4   2 111.900 5.30997   8
6  -4  -2 107.916 6.76338   2
6  -4  -2 112.798 7.04569   6
6  -4  -2 116.898 5.22216   7
  -6  -4   2 105.307 4.44177   2
  -6  -4   2 118.202 5.18278   3
  -6  -4   2 111.209 5.05153   2
6   4  -2 117.633 5.16055   2
  -6   4   2 111.045 5.70407   2
6   4  -2 113.617 5.01026   6
6   4  -2 117.817 5.94932   2
  -6   4   2 104.841 4.90472   6
6   4  -2 118.714 5.25303   3
  -5  -4   2 44.0487 3.07625   8
  -5  -4   2 47.9353 2.82617   6
5  -4  -2 46.7942 4.12360   2
  -5  -4   2 52.3084 2.61314   2
5  -4  -2 50.3396 3.74152   2
  -5  -4   2 50.2139 3.48700   4
  -5  -4   2 45.4983 3.06224   3
5  -4  -2 51.8159 3.11109   7
  -5  -4   2 49.7081 2.94949   2
5   4  -2 51.1385 3.19227   3
  -5   4   2 47.8947 4.37407   2
  -5   4   2 51.6287 3.56351   2
5   4  -2 49.8149 2.83444   6
5   4  -2 45.0651 2.96267   5
5   4  -2 54.3380 3.59018   2
5   4  -2 49.3294 2.93875   2
  -5   4   2 44.7167 3.01519   6
  -4  -4   2 2.92993 0.85634   2
4  -4  -2 0.45227 1.13661   2
  -4  -4   2 1.08331 0.67774   6
4  -4  -2 0.82842 0.97383   2
  -4  -4   2 0.71268 0.95919   4
  -4  -4   2 0.73176 0.54835   2
  -4  -4   2 1.11076 0.85547   3
4  -4  -2 0.40680 0.62584   7
  -4  -4   2 0.54141 0.75519   8
4  -4  -2 0.88755 1.19769   6
4   4  -2 0.73943 0.72933   3
4   4  -2 0.95051 0.81961   5
  -4   4   2 0.49979 1.42375   2
  -4   4   2 -0.1428 0.69124   6
4   4  -2 0.44720 0.64269   2
  -4   4   2 -0.1067 1.23596   2
4   4  -2 -0.5096 0.66886   2
4   4  -2 0.44472 0.53752   6
3  -4  -2 60.9867 1.53725   3
  -3  -4   2 61.5224 2.07026   2
  -3  -4   2 58.8366 3.06940   3
3  -4  -2 57.9770 4.23417   6
3  -4  -2 59.5052 2.76790   7
  -3  -4   2 56.0758 2.96679   8
3  -4  -2 59.9734 3.31101   2
3  -4  -2 54.7786 3.72419   2
  -3  -4   2 59.1150 3.47129   4
3   4  -2 61.5281 3.14529   3
  -3   4   2 59.2044 3.45994   6
3   4  -2 59.5385 2.37628   6
  -3   4   2 62.9749 4.01669   2
3   4  -2 62.0029 3.04074   5
3   4  -2 60.3296 2.41739   2
3   4  -2 59.9278 2.99602   8
3   4  -2 63.5396 2.82102   2
  -3   4   2 61.7851 3.43397   7
  -2  -4   2 133.971 2.86295   2
  -2  -4   2 137.946 4.36346   5
  -2  -4   2 126.598 4.50909   3
2  -4  -2 129.511 4.70059   2
  -2  -4   2 126.422 5.03565   4
  -2  -4   2 134.597 4.56415   8
2  -4  -2 124.696 6.00070   2
2  -4  -2 132.018 3.44114   3
2  -4  -2 129.836 3.97138   7
2   4  -2 131.688 5.03531   4
  -2   4   2 133.568 5.55270   6
2   4  -2 134.838 3.51338   2
2   4  -2 134.909 3.62040   6
  -2   4   2 137.108 5.40079   2
  -2   4   2 126.717 4.41438   7
2   4  -2 133.177 5.01880   8
2   4  -2 128.933 4.53665   5
2   4  -2 136.826 3.72701   2
  -2   4   2 129.798 4.60860   2
  -1  -4   2 1136.13 24.6951   5
  -1  -4   2 1147.96 24.7427   8
1  -4  -2 1135.99 23.6367   7
1  -4  -2 1154.28 25.0910   5
1  -4  -2 1165.39 24.0128   3
1  -4  -2 1152.73 24.5512   2
1  -4  -2 1134.76 25.2055   2
  -1  -4   2 1193.35 25.7136   4
1   4  -2 1198.50 23.5500   2
1   4  -2 1183.35 24.7068   8
1   4  -2 1160.74 25.5399   4
1   4  -2 1185.94 23.4796   2
  -1   4   2 1166.49 23.9951   7
  -1   4   2 1179.84 23.8008   8
  -1   4   2 1142.82 24.6156   2
1   4  -2 1181.46 24.9722   5
  -1   4   2 1187.33 25.3263   2
0  -4  -2 281.094 7.09583   3
0  -4   2 275.726 6.44012   2
0  -4  -2 284.510 6.00862   7
0  -4   2 283.083 7.87888   4
0  -4   2 275.401 7.50025   5
0  -4  -2 286.988 7.47960   5
0  -4  -2 270.262 7.07357   2
0  -4  -2 268.387 6.81551   2
0  -4  -2 280.694 6.68000   8
0   4   2 290.909 6.66265   8
0   4  -2 284.061 6.54785   2
0   4  -2 260.738 7.69075   4
0   4   2 282.066 7.53096   5
0   4   2 282.369 6.86584   2
0   4  -2 285.347 6.80047   2
0   4   2 278.462 7.16226   2
0   4   2 267.126 6.12122   7
0   4  -2 279.388 7.07691   3
0   4  -2 258.802 7.11327   8
0   4  -2 291.430 7.19573   7
  -1  -4  -2 866.677 18.9499   5
1  -4   2 877.048 18.8606   2
  -1  -4  -2 873.600 18.5448   8
1  -4   2 849.737 18.7643   7
1  -4   2 858.534 18.4978   2
1  -4   2 852.729 19.1862   4
  -1  -4  -2 861.322 19.0399   3
  -1  -4  -2 845.285 18.1052   2
1   4   2 837.282 19.4724   4
  -1   4  -2 871.380 19.3284   2
  -1   4  -2 875.480 18.6660   2
1   4   2 865.995 17.3604   7
1   4   2 895.134 18.2247   2
  -1   4  -2 876.349 19.1989   4
  -1   4  -2 859.157 18.5617   7
1   4   2 874.096 18.4097   2
1   4   2 889.039 18.5256   8
  -1   4  -2 881.073 18.3133   6
1   4   2 872.301 19.1960   5
2  -4   2 776.508 18.5897   2
  -2  -4  -2 802.049 16.8718   2
2  -4   2 821.051 17.6363   4
  -2  -4  -2 808.766 17.6946   8
2  -4   2 793.306 18.2186   6
2  -4   2 810.442 17.6239   7
2  -4   2 776.228 17.8180   2
  -2  -4  -2 798.041 18.1446   3
  -2   4  -2 807.796 17.1431   6
  -2   4  -2 785.905 17.4557   7
2   4   2 784.185 17.8885   5
2   4   2 800.271 18.3191   4
2   4   2 809.927 17.1193   2
  -2   4  -2 790.516 17.5570   4
2   4   2 812.544 17.1324   2
  -2   4  -2 780.457 18.9410   2
  -2   4  -2 809.508 17.9677   2
  -3  -4  -2 58.8058 2.82160   2
3  -4   2 66.3293 3.85245   2
3  -4   2 59.1116 2.80329   7
3  -4   2 58.0519 3.17795   2
  -3  -4  -2 56.4513 2.51540   2
3  -4   2 62.1953 3.34424   6
  -3  -4  -2 61.1173 3.22327   3
3   4   2 57.6853 2.61357   2
3   4   2 61.1124 2.85735   2
3   4   2 62.4866 3.05697   5
  -3   4  -2 58.7928 3.95361   2
3   4   2 60.3015 2.96906   6
  -3   4  -2 60.6646 3.23955   2
3   4   2 59.3872 3.15249   4
  -3   4  -2 58.0314 2.52813   4
3   4   2 61.0372 2.66092   7
  -3   4  -2 62.9067 2.96527   7
  -3   4  -2 64.9527 2.63210   6
4  -4   2 170.360 7.21475   2
4  -4   2 180.185 6.56614   2
4  -4   2 187.707 6.72672   6
4  -4   2 192.458 5.99010   7
  -4  -4  -2 179.475 6.31346   3
  -4  -4  -2 175.459 6.18706   8
  -4  -4  -2 190.949 6.21444   2
  -4  -4  -2 175.306 5.50341   2
  -4   4  -2 165.744 7.53794   2
  -4   4  -2 175.160 5.42980   6
  -4   4  -2 177.439 6.50565   2
4   4   2 178.687 6.02308   4
  -4   4  -2 185.992 4.91446   4
  -4   4  -2 178.520 6.13798   7
4   4   2 178.391 5.77962   6
4   4   2 176.743 5.67976   2
4   4   2 172.706 5.61568   7
4   4   2 174.259 6.04496   2
4   4   2 175.313 5.98730   5
  -5  -4  -2 329.583 9.93352   2
  -5  -4  -2 319.627 9.00798   2
5  -4   2 326.321 10.4184   2
  -5  -4  -2 309.166 9.74787   8
5  -4   2 316.060 11.3241   2
5  -4   2 316.132 10.4296   6
  -5  -4  -2 335.070 9.87399   3
5  -4   2 333.280 9.37798   7
  -5   4  -2 333.825 11.9980   2
5   4   2 323.263 9.15985   7
5   4   2 331.633 10.0064   2
5   4   2 338.167 9.36740   2
  -5   4  -2 318.067 8.80514   6
5   4   2 302.290 8.95559   6
  -5   4  -2 331.632 7.26360   3
  -5   4  -2 322.304 10.1592   7
  -5   4  -2 345.285 10.5011   2
6  -4   2 437.436 14.7496   2
  -6  -4  -2 426.532 11.8690   2
6  -4   2 397.416 14.3478   6
  -6  -4  -2 464.998 12.7609   3
6  -4   2 437.390 12.0720   7
  -6  -4  -2 456.502 13.0944   2
6   4   2 441.873 11.9533   7
6   4   2 433.021 11.8735   6
  -6   4  -2 421.867 16.8899   2
  -6   4  -2 426.285 11.6117   6
  -6   4  -2 453.778 9.39639   3
6   4   2 448.825 11.7450   4
6   4   2 445.479 13.1849   2
  -6   4  -2 427.874 13.5203   7
  -6   4  -2 435.749 13.2808   2
7  -4   2 96.2228 5.85930   2
  -7  -4  -2 91.3958 4.93845   3
7  -4   2 95.9383 6.03426   6
  -7  -4  -2 88.1829 5.33332   2
  -7  -4  -2 86.8452 4.56949   2
  -7  -4  -2 89.0595 5.22209   8
  -7   4  -2 83.4091 6.62423   2
7   4   2 84.8778 4.45587   7
7   4   2 85.5799 4.56748   6
7   4   2 93.2880 4.99603   2
  -7   4  -2 94.3139 6.15266   7
7   4   2 91.1918 5.55500   2
8  -4   2 64.6443 5.22181   2
  -8  -4  -2 71.3747 4.50147   3
8  -4   2 64.1039 5.55996   6
  -8  -4  -2 66.8834 4.79691   8
  -8  -4  -2 69.3225 5.17464   2
  -8   4  -2 58.6790 6.20644   2
8   4   2 62.2869 5.14222   2
8   4   2 62.6521 4.50036   2
9  -4   2 26.4602 3.91877   2
  -9  -4  -2 37.0195 4.16202   2
  -9  -4  -2 41.0297 3.64057   3
  -9  -4  -2 27.1564 3.56356   8
9  -4   2 37.9077 5.50312   6
9   4   2 35.9578 3.69574   6
9   4   2 32.7050 3.83315   2
9   4   2 30.5294 4.95996   2
  -9   4  -2 31.8836 5.23183   2
  10  -4   2 24.5779 4.76931   6
 -10  -4  -2 22.1164 3.89665   2
 -10  -4  -2 22.2125 3.81426   8
 -10  -4  -2 29.1097 3.62451   3
  10  -4   2 35.8737 5.18849   2
 -10   4  -2 28.5397 5.51295   2
  10   4   2 20.9563 3.82478   2
  10   4   2 13.1819 3.09507   6
 -11  -4  -2 3.71643 2.06713   2
 -11  -4  -2 0.76027 1.84378   8
 -11  -4  -2 0.47404 1.41558   3
  11  -4   2 1.93445 2.75294   6
  11  -4   2 1.61089 2.02294   2
 -11   4  -2 -0.8524 3.78025   2
  11   4   2 1.05035 1.88455   2
  11   4   2 0.98817 1.62271   6
  12  -4   2 2.44088 3.26743   6
  12  -4   2 4.27291 2.71376   2
 -12  -4  -2 7.40281 3.14617   2
 -12  -4  -2 0.78331 2.01753   8
  12   4   2 6.23294 3.14872   6
  12   4   2 -0.2265 2.20618   2
 -12   4  -2 3.20492 3.53842   2
  12  -5  -2 10.3689 5.02353   6
 -12  -5   2 10.8413 3.24829   8
  12  -5  -2 6.45745 3.21333   2
 -12   5   2 18.9430 5.49693   2
 -12   5   2 9.95468 2.73672   8
  12   5  -2 9.25797 3.14733   2
  12   5  -2 11.5114 3.72784   6
  11  -5  -2 24.3201 6.26947   6
 -11  -5   2 18.1797 3.52682   8
  11  -5  -2 19.9881 4.46377   2
  11   5  -2 27.0126 5.16021   6
  11   5  -2 19.9380 3.64444   2
 -11   5   2 18.9322 4.91254   2
 -10  -5   2 4.56816 1.80789   2
 -10  -5   2 0.89473 1.52964   8
  10  -5  -2 -1.0668 1.99916   2
  10  -5  -2 2.98458 2.73975   6
 -10   5   2 0.24657 2.59924   2
  10   5  -2 2.48387 2.08491   6
  10   5  -2 0.15880 2.33136   2
  10   5  -2 3.44514 1.93526   2
  -9  -5   2 5.12898 1.95744   2
9  -5  -2 8.30277 2.91429   2
9  -5  -2 5.97217 3.34364   6
  -9  -5   2 3.21828 1.69142   8
  -9  -5   2 5.68286 1.91416   4
9   5  -2 4.42747 1.90041   2
9   5  -2 5.12354 2.41363   2
9   5  -2 6.33790 2.29462   6
  -9   5   2 9.91554 3.60197   2
  -9   5   2 6.91822 1.05568   4
  -8  -5   2 60.3862 4.57670   8
  -8  -5   2 62.2992 4.19033   2
8  -5  -2 60.1366 5.32128   2
8  -5  -2 55.7686 6.32041   6
  -8  -5   2 62.7667 4.42699   4
8   5  -2 66.7796 5.36194   2
  -8   5   2 66.3229 6.33491   2
8   5  -2 58.6694 4.38756   6
8   5  -2 59.3867 4.39733   2
  -7  -5   2 24.3209 2.14736   2
7  -5  -2 21.9343 3.79663   6
  -7  -5   2 27.1568 3.39248   4
7  -5  -2 19.5215 3.06385   2
  -7  -5   2 27.6204 2.66839   2
  -7  -5   2 29.4817 3.16621   8
7   5  -2 25.6407 2.67494   6
7   5  -2 29.3569 2.92588   2
  -7   5   2 21.4060 3.77865   2
7   5  -2 25.6685 3.58724   2
7   5  -2 22.9653 3.03056   3
6  -5  -2 96.7504 4.68365   7
6  -5  -2 97.5548 6.53949   2
  -6  -5   2 92.7071 5.85071   3
  -6  -5   2 96.1212 3.90499   2
6  -5  -2 96.5036 5.64119   2
6  -5  -2 93.4966 6.82698   6
  -6  -5   2 97.6515 5.04258   8
  -6  -5   2 95.7102 5.17662   4
  -6  -5   2 89.3638 5.45724   2
6   5  -2 82.2124 5.19846   3
6   5  -2 105.116 5.44841   2
  -6   5   2 102.781 6.83334   2
  -6   5   2 91.0809 5.29015   2
6   5  -2 98.5837 4.91106   5
6   5  -2 102.290 4.68749   2
  -6   5   2 96.9828 4.84047   6
  -5  -5   2 565.687 15.0351   8
  -5  -5   2 580.707 13.1538   2
  -5  -5   2 575.589 15.6004   4
  -5  -5   2 596.562 15.2510   3
5  -5  -2 568.337 15.8100   2
5  -5  -2 568.911 14.5596   7
5  -5  -2 576.156 18.1419   6
5  -5  -2 551.614 17.0766   2
5   5  -2 584.907 14.0468   2
5   5  -2 598.214 15.1684   2
  -5   5   2 572.430 15.2243   6
5   5  -2 573.831 15.1433   3
5   5  -2 584.545 14.0823   6
5   5  -2 572.610 14.8494   5
  -5   5   2 579.896 15.7332   2
  -5   5   2 563.597 17.4435   2
4  -5  -2 670.466 20.1697   6
4  -5  -2 716.173 16.7916   7
  -4  -5   2 729.824 15.1441   2
  -4  -5   2 728.661 18.2769   4
  -4  -5   2 707.667 17.4154   8
  -4  -5   2 725.255 15.4072   2
4  -5  -2 694.017 19.2498   2
4  -5  -2 738.282 18.1288   2
  -4  -5   2 743.027 17.6803   3
  -4   5   2 724.601 18.4612   7
  -4   5   2 717.993 17.9605   2
4   5  -2 706.859 17.5301   3
4   5  -2 705.199 17.2514   5
4   5  -2 724.818 16.0821   2
4   5  -2 725.201 16.2086   6
  -4   5   2 713.812 19.5670   2
  -4   5   2 701.212 17.9568   6
4   5  -2 729.180 16.9928   2
3  -5  -2 1022.19 24.3097   2
3  -5  -2 990.923 21.8403   7
3  -5  -2 1014.60 23.0882   2
  -3  -5   2 995.658 22.8669   3
3  -5  -2 1011.35 20.6394   3
  -3  -5   2 985.829 23.6132   4
  -3  -5   2 1014.26 22.7853   8
  -3   5   2 1021.41 23.1187   2
3   5  -2 1010.73 22.6161   8
  -3   5   2 1026.02 23.9184   6
3   5  -2 1012.96 21.3235   6
  -3   5   2 995.530 24.4513   2
  -3   5   2 1004.32 22.9430   7
3   5  -2 1051.79 23.7407   4
3   5  -2 1001.68 22.8930   3
3   5  -2 1012.27 20.9895   2
3   5  -2 1015.47 22.7189   5
3   5  -2 957.482 22.3115   2
2  -5  -2 336.642 7.78885   3
2  -5  -2 325.615 9.10497   2
  -2  -5   2 342.872 9.21079   8
2  -5  -2 331.040 9.93840   2
  -2  -5   2 327.557 9.89792   4
2  -5  -2 338.917 8.20933   7
  -2  -5   2 327.896 9.17346   3
  -2  -5   2 343.686 8.94156   5
2   5  -2 324.736 9.72703   4
  -2   5   2 354.690 10.6893   6
2   5  -2 332.106 7.39573   2
2   5  -2 336.205 9.00861   8
2   5  -2 339.661 7.92195   6
2   5  -2 347.287 7.59443   2
  -2   5   2 350.163 9.22309   2
2   5  -2 337.328 9.21169   3
  -2   5   2 347.972 8.80538   7
2   5  -2 348.120 9.33898   5
  -2   5   2 347.084 10.1395   2
1  -5  -2 59.0744 2.09201   7
1  -5  -2 60.5993 2.73919   2
  -1  -5   2 55.5578 2.84022   8
1  -5  -2 62.2625 3.27824   5
1  -5  -2 56.6390 3.06440   2
1  -5  -2 60.0673 2.45623   3
  -1  -5   2 56.2498 3.37567   4
  -1  -5   2 59.7584 3.01339   5
  -1   5   2 58.7192 2.71128   2
  -1   5   2 59.6008 2.26683   7
  -1   5   2 55.9979 3.10835   2
1   5  -2 55.0776 3.31856   4
1   5  -2 60.5319 1.91138   2
1   5  -2 58.5789 2.80099   8
  -1   5   2 58.9067 2.32948   8
1   5  -2 57.4474 1.89477   2
1   5  -2 61.9333 3.16895   5
0  -5  -2 332.942 9.07074   5
0  -5   2 336.376 7.63896   2
0  -5  -2 327.439 8.55089   3
0  -5   2 344.184 9.23183   5
0  -5  -2 327.766 8.01841   2
0  -5  -2 342.279 8.47426   2
0  -5  -2 337.644 8.23839   8
0  -5   2 320.868 9.39851   4
0  -5  -2 337.240 7.45905   7
0   5   2 345.185 7.33522   7
0   5   2 342.148 8.58431   2
0   5   2 335.898 9.20309   5
0   5   2 349.507 8.19771   8
0   5  -2 345.240 8.27478   2
0   5  -2 349.935 7.87552   2
0   5   2 351.496 8.25309   2
0   5  -2 345.582 8.58923   7
0   5  -2 319.779 9.32089   4
0   5  -2 341.820 8.66245   3
0   5  -2 346.122 9.56082   8
  -1  -5  -2 567.566 13.8508   3
1  -5   2 596.166 13.1898   2
1  -5   2 579.137 13.5983   7
  -1  -5  -2 582.868 12.6792   2
  -1  -5  -2 600.516 13.4484   8
1  -5   2 570.698 14.2067   4
  -1  -5  -2 579.512 13.9023   5
1  -5   2 585.442 13.4741   2
1   5   2 585.552 13.0656   2
1   5   2 605.394 12.8727   2
  -1   5  -2 585.228 13.3532   2
  -1   5  -2 605.854 14.1784   2
  -1   5  -2 590.204 13.1890   3
1   5   2 588.960 12.0684   7
  -1   5  -2 600.333 13.3864   7
  -1   5  -2 580.142 14.2013   4
  -1   5  -2 592.160 13.4069   6
1   5   2 588.826 13.3176   8
1   5   2 562.692 15.5363   4
  -2  -5  -2 321.206 9.39888   2
2  -5   2 362.636 10.2933   6
  -2  -5  -2 364.545 9.79772   3
  -2  -5  -2 367.181 8.09984   2
2  -5   2 363.660 9.38605   2
2  -5   2 365.486 9.95952   2
  -2  -5  -2 349.918 9.20081   8
2  -5   2 363.119 9.52009   4
  -2  -5  -2 364.097 9.40354   5
2  -5   2 352.831 9.16432   7
  -2   5  -2 353.295 10.4301   2
2   5   2 350.140 9.69494   5
2   5   2 375.421 8.58016   2
  -2   5  -2 355.913 9.44652   4
2   5   2 359.784 8.53243   2
  -2   5  -2 365.685 8.47071   3
  -2   5  -2 363.674 9.45478   2
2   5   2 358.872 10.1094   4
  -2   5  -2 370.318 8.96182   6
  -2   5  -2 365.584 9.08862   7
  -3  -5  -2 896.336 18.9022   2
3  -5   2 880.513 19.9905   7
3  -5   2 906.832 21.6423   2
3  -5   2 865.419 20.6095   2
3  -5   2 911.767 21.5307   6
  -3  -5  -2 890.740 20.3417   8
3   5   2 881.082 20.3395   6
3   5   2 890.319 20.8673   4
3   5   2 896.885 20.5858   5
  -3   5  -2 881.509 22.0890   2
  -3   5  -2 899.714 19.8498   4
  -3   5  -2 859.022 20.4789   6
  -3   5  -2 938.407 22.0933   2
  -3   5  -2 903.645 18.6055   3
3   5   2 909.616 19.5493   2
3   5   2 889.694 19.2692   2
  -3   5  -2 909.448 20.1432   7
4  -5   2 16.6145 1.72452   7
  -4  -5  -2 20.1434 2.35208   8
  -4  -5  -2 9.65609 1.68518   3
4  -5   2 13.5171 2.09477   6
  -4  -5  -2 17.3424 1.51704   2
4  -5   2 18.5912 2.89755   2
  -4  -5  -2 13.7669 1.48879   2
4  -5   2 18.2842 2.40895   2
4   5   2 16.9640 1.77501   6
  -4   5  -2 17.6203 1.95987   7
4   5   2 18.0404 2.21268   5
4   5   2 14.4965 2.09720   4
  -4   5  -2 18.7148 3.17627   2
  -4   5  -2 19.0054 1.60488   4
4   5   2 15.5340 1.77435   2
4   5   2 17.3022 1.70472   7
  -4   5  -2 21.4112 2.69921   2
  -4   5  -2 17.3678 1.56079   6
4   5   2 16.3603 1.64485   2
5  -5   2 648.452 17.3129   2
  -5  -5  -2 662.151 16.9788   3
5  -5   2 663.058 18.0584   6
5  -5   2 658.248 16.2268   7
  -5  -5  -2 645.840 15.3938   2
5  -5   2 639.979 18.5898   2
  -5  -5  -2 651.356 16.8240   8
  -5  -5  -2 666.404 16.1834   2
5   5   2 660.130 15.9797   6
5   5   2 652.672 15.9355   7
  -5   5  -2 667.253 19.5432   2
5   5   2 670.428 15.9044   2
5   5   2 645.201 16.5938   5
  -5   5  -2 667.231 17.1266   7
5   5   2 652.641 16.4319   4
  -5   5  -2 649.933 15.5807   6
  -5   5  -2 663.844 14.5751   4
5   5   2 630.532 16.3305   2
  -5   5  -2 658.902 17.3795   2
  -6  -5  -2 5.58939 1.55975   8
  -6  -5  -2 9.47400 1.67712   2
6  -5   2 13.7634 2.82354   6
6  -5   2 14.1059 4.07901   2
  -6  -5  -2 8.34698 1.89631   2
  -6  -5  -2 11.3497 2.18441   3
6  -5   2 14.2310 3.09948   2
6   5   2 13.0750 2.36173   2
6   5   2 8.81178 2.04871   2
6   5   2 9.68807 1.76740   6
  -6   5  -2 9.08037 1.99860   2
  -6   5  -2 8.43133 1.89630   7
  -6   5  -2 11.9283 1.75035   6
6   5   2 7.27229 1.74600   4
6   5   2 10.9930 1.82378   7
  -6   5  -2 8.42903 2.74623   2
7  -5   2 112.163 7.00169   6
  -7  -5  -2 121.308 5.97883   3
7  -5   2 115.300 6.60440   2
  -7  -5  -2 134.834 6.44851   8
  -7  -5  -2 110.879 5.12570   2
  -7  -5  -2 121.993 6.01031   2
7   5   2 125.090 5.57872   6
7   5   2 108.757 6.00165   2
7   5   2 113.409 5.30247   7
  -7   5  -2 126.477 8.23306   2
7   5   2 128.190 5.81551   2
  -7   5  -2 116.199 6.88676   7
8  -5   2 9.64977 2.43973   2
  -8  -5  -2 23.0507 3.33376   3
8  -5   2 14.1951 3.66735   6
  -8  -5  -2 16.7188 2.98254   2
  -8  -5  -2 10.0578 2.19482   8
8   5   2 20.2307 3.34399   2
8   5   2 18.8924 3.03910   6
  -8   5  -2 18.5895 4.25302   2
  -8   5  -2 19.7896 3.93397   7
8   5   2 19.6911 2.94527   2
  -9  -5  -2 15.7436 2.83570   3
  -9  -5  -2 19.0309 3.15021   2
9  -5   2 10.5891 3.13278   6
  -9  -5  -2 17.0306 3.35274   8
9  -5   2 15.9461 3.65404   2
9   5   2 16.7442 2.98654   6
  -9   5  -2 22.4837 5.09682   2
9   5   2 24.5154 4.12304   2
9   5   2 12.5307 2.72202   2
  10  -5   2 19.0803 3.94379   2
 -10  -5  -2 8.47592 2.32472   3
 -10  -5  -2 13.4710 3.24887   8
  10  -5   2 8.50757 4.97823   6
 -10  -5  -2 15.2724 3.02254   2
  10   5   2 14.3597 4.02113   6
 -10   5  -2 21.0097 4.77778   2
  10   5   2 10.3017 2.74195   2
  11  -5   2 181.212 10.6689   2
  11  -5   2 167.148 11.7802   6
 -11  -5  -2 182.659 8.39474   3
 -11  -5  -2 169.255 9.40125   8
 -11   5  -2 175.636 12.1696   2
  11   5   2 171.158 9.25055   2
  11   5   2 174.738 9.54327   6
  12  -5   2 39.2170 6.18847   2
  12  -5   2 37.4000 7.05583   6
 -12  -5  -2 39.8865 5.61325   8
  12   5   2 43.7173 6.55100   6
  12   5   2 35.3456 5.16103   2
 -12   5  -2 33.9072 7.09873   2
 -12  -6   2 -0.8443 2.06786   8
  12  -6  -2 -0.5198 3.08255   6
  12  -6  -2 -0.8068 2.41122   2
  12   6  -2 1.00324 2.43529   6
  12   6  -2 -1.7190 2.03775   2
 -12   6   2 1.62574 3.21929   2
  11  -6  -2 1.43141 3.29016   6
  11  -6  -2 1.36109 2.10651   2
 -11  -6   2 2.05690 1.90910   8
 -11   6   2 6.62841 3.73775   2
  11   6  -2 2.05290 2.12787   6
  11   6  -2 1.84107 1.94144   2
 -10  -6   2 -2.5480 1.29347   8
  10  -6  -2 -0.5496 2.41099   6
 -10  -6   2 0.25327 1.15019   2
  10   6  -2 0.52506 1.71469   6
 -10   6   2 -0.8873 2.41487   2
  10   6  -2 -0.3400 1.43349   2
  -9  -6   2 8.12367 2.52144   8
  -9  -6   2 1.49439 1.11806   2
9  -6  -2 2.65717 2.65725   6
9  -6  -2 3.57546 2.47979   2
  -9  -6   2 4.95560 1.93405   4
  -9   6   2 1.45702 2.18547   2
9   6  -2 6.54044 2.33176   2
9   6  -2 5.13452 1.97377   2
9   6  -2 2.66481 1.62180   6
  -9   6   2 4.08511 1.00728   4
8  -6  -2 234.508 10.5884   2
8  -6  -2 255.420 13.3125   6
  -8  -6   2 238.599 9.34241   4
  -8  -6   2 245.792 9.76374   8
  -8  -6   2 257.930 9.35559   2
  -8   6   2 236.347 7.40428   4
  -8   6   2 233.089 12.0374   2
8   6  -2 221.977 9.68489   2
8   6  -2 230.301 9.10940   6
8   6  -2 246.466 9.01339   2
7  -6  -2 9.40179 2.48166   2
  -7  -6   2 7.13593 1.94523   8
  -7  -6   2 10.6395 2.17326   3
  -7  -6   2 9.04892 1.46681   2
7  -6  -2 8.41573 3.00003   6
  -7   6   2 9.91107 3.38051   2
7   6  -2 11.4129 2.16697   6
7   6  -2 11.0184 2.42711   2
7   6  -2 10.8160 2.11726   2
  -6  -6   2 651.424 14.7669   2
  -6  -6   2 737.317 16.5628   2
  -6  -6   2 678.816 17.6554   3
6  -6  -2 630.558 17.6206   7
6  -6  -2 648.428 21.3617   6
  -6  -6   2 657.252 18.0284   4
6  -6  -2 657.074 18.5886   2
  -6  -6   2 644.240 17.5572   8
6   6  -2 651.515 17.3987   2
6   6  -2 653.866 16.4011   2
6   6  -2 655.932 16.3856   6
  -6   6   2 650.380 20.4164   2
  -6   6   2 644.577 18.1947   2
6   6  -2 633.493 17.4978   3
  -5  -6   2 239.401 8.34172   8
  -5  -6   2 235.090 5.86804   2
  -5  -6   2 244.288 8.91652   4
5  -6  -2 233.882 9.85737   2
5  -6  -2 236.267 7.62103   7
  -5  -6   2 245.368 5.85452   2
5  -6  -2 243.745 11.2092   6
5  -6  -2 232.780 8.73669   2
5   6  -2 245.302 7.87612   2
  -5   6   2 230.392 8.38012   6
5   6  -2 250.096 7.11848   2
  -5   6   2 228.124 10.0550   2
  -5   6   2 215.811 8.43975   2
5   6  -2 240.966 7.22268   6
4  -6  -2 15.1046 1.63799   7
4  -6  -2 13.4687 2.65800   2
  -4  -6   2 16.6560 2.44083   3
  -4  -6   2 11.5197 1.88938   8
4  -6  -2 19.8803 2.69781   2
  -4  -6   2 16.2843 2.65901   4
4   6  -2 13.3651 1.34482   2
4   6  -2 15.4516 1.42111   6
4   6  -2 13.3309 1.94478   3
4   6  -2 14.7227 1.68261   2
  -4   6   2 8.66943 1.95337   2
  -4   6   2 13.0740 2.31035   7
4   6  -2 14.7929 2.06587   8
4   6  -2 18.0093 2.30582   5
  -4   6   2 12.0129 1.89032   2
4   6  -2 15.6097 2.62042   4
  -4   6   2 13.4698 2.26489   6
3  -6  -2 21.8963 1.70730   7
3  -6  -2 19.5766 2.15514   2
3  -6  -2 23.8449 3.11709   2
  -3  -6   2 23.8460 2.25201   8
  -3  -6   2 19.5897 2.12382   3
  -3  -6   2 19.3531 2.59593   4
3  -6  -2 23.6229 1.15822   3
3   6  -2 26.3527 2.79339   5
  -3   6   2 13.4064 2.10217   2
3   6  -2 21.1437 1.47761   2
3   6  -2 21.4628 2.11011   3
3   6  -2 19.7067 1.45715   6
3   6  -2 22.0896 2.05084   8
3   6  -2 17.8094 2.44982   4
  -3   6   2 14.6052 2.11770   6
  -3   6   2 21.5069 2.17704   2
3   6  -2 20.6846 1.24467   2
  -3   6   2 25.6697 2.29075   7
  -2  -6   2 16.4451 2.21667   3
2  -6  -2 10.5152 1.07668   3
  -2  -6   2 10.4749 1.67014   8
  -2  -6   2 9.12756 1.82262   4
2  -6  -2 9.57691 1.75237   2
  -2  -6   2 11.4006 1.73521   5
2  -6  -2 7.73019 1.30370   2
2  -6  -2 8.58193 1.06047   7
2   6  -2 10.3590 1.83730   5
2   6  -2 10.0256 1.17698   6
2   6  -2 10.8340 2.00123   4
  -2   6   2 7.20695 1.58855   2
  -2   6   2 8.86542 1.27000   7
2   6  -2 10.5127 1.05304   2
2   6  -2 9.74677 0.72332   2
  -2   6   2 10.4163 1.50968   2
2   6  -2 14.2634 1.97753   3
  -2   6   2 10.3251 2.27185   6
2   6  -2 11.1719 1.70091   8
1  -6  -2 131.736 4.96833   2
1  -6  -2 124.410 5.21608   5
1  -6  -2 128.552 4.23515   3
  -1  -6   2 137.522 5.13000   5
  -1  -6   2 124.624 4.70937   3
1  -6  -2 128.932 3.74885   7
1  -6  -2 132.754 4.40532   2
  -1  -6   2 124.848 5.46210   4
  -1   6   2 130.202 5.04884   2
  -1   6   2 133.404 4.16243   8
1   6  -2 123.987 4.65834   8
1   6  -2 129.272 3.48125   2
  -1   6   2 126.893 3.82645   7
1   6  -2 132.825 4.67015   7
1   6  -2 133.332 3.38391   2
  -1   6   2 128.986 4.45679   2
1   6  -2 126.901 5.13745   5
1   6  -2 127.419 4.73116   3
0  -6  -2 723.343 16.9764   5
0  -6   2 731.187 17.6239   4
0  -6  -2 709.202 15.8557   2
0  -6  -2 723.482 15.0345   7
0  -6   2 700.930 14.7761   2
0  -6  -2 715.065 16.2474   3
0  -6  -2 717.995 15.3585   2
0  -6   2 615.086 15.9312   2
0  -6   2 703.071 17.0135   5
0   6   2 721.318 14.7209   7
0   6   2 713.377 15.7315   8
0   6   2 674.025 17.2979   4
0   6  -2 691.597 17.2525   4
0   6  -2 723.021 16.4520   8
0   6  -2 704.357 15.9804   7
0   6   2 729.202 16.1386   2
0   6  -2 719.932 15.7823   2
0   6  -2 684.835 16.9765   3
0   6  -2 724.908 15.2326   2
0   6   2 711.855 17.1229   5
0   6   2 709.328 15.6021   2
1  -6   2 27.3634 2.51988   5
  -1  -6  -2 27.4605 1.94368   8
  -1  -6  -2 22.3956 2.21857   5
  -1  -6  -2 27.0302 1.28427   2
1  -6   2 25.3955 1.95900   7
  -1  -6  -2 27.8787 2.16353   3
1  -6   2 26.7600 1.90549   2
  -1  -6  -2 24.4440 1.38300   2
1  -6   2 25.1249 1.66812   2
1  -6   2 25.9401 2.43297   4
  -1   6  -2 24.2833 1.76973   7
  -1   6  -2 23.4910 1.72118   3
1   6   2 27.3425 1.74190   2
1   6   2 25.2915 1.53132   2
  -1   6  -2 27.9598 2.32500   2
  -1   6  -2 22.0086 1.91048   6
1   6   2 23.7620 2.34111   5
1   6   2 24.9654 1.14269   7
  -1   6  -2 27.4222 2.41618   4
  -1   6  -2 26.6250 1.81228   2
1   6   2 25.4420 2.41791   4
2  -6   2 447.399 11.4808   4
2  -6   2 415.681 11.3710   2
  -2  -6  -2 424.530 11.4618   3
  -2  -6  -2 415.408 11.1026   5
  -2  -6  -2 414.472 10.9274   8
2  -6   2 420.556 10.8283   7
2  -6   2 416.235 10.8300   2
  -2  -6  -2 421.062 8.87069   2
2   6   2 437.472 10.0013   2
2   6   2 435.319 12.1594   4
  -2   6  -2 433.284 10.6919   7
2   6   2 439.226 10.4988   2
  -2   6  -2 435.138 12.1983   2
2   6   2 427.479 11.6348   5
  -2   6  -2 432.743 10.7390   6
2   6   2 432.996 10.9427   8
  -2   6  -2 438.045 10.1675   3
  -2   6  -2 438.262 11.0522   2
3  -6   2 24.3946 2.58523   2
3  -6   2 21.1214 2.19405   2
3  -6   2 26.5492 2.03741   7
  -3  -6  -2 23.0737 1.15135   2
3  -6   2 28.5431 2.91417   6
  -3  -6  -2 25.1550 1.28667   2
  -3  -6  -2 24.3103 2.36554   3
3   6   2 26.4386 1.73116   2
  -3   6  -2 26.2028 1.48397   3
3   6   2 22.3478 1.57070   2
  -3   6  -2 23.7203 1.85116   6
  -3   6  -2 25.5265 2.08600   7
3   6   2 23.7874 2.44088   4
3   6   2 23.8664 2.41943   5
  -3   6  -2 27.4286 3.08475   2
  -3   6  -2 22.9667 2.04159   4
4  -6   2 -0.8927 0.90142   2
  -4  -6  -2 0.56273 0.93454   8
  -4  -6  -2 0.01186 0.92387   3
4  -6   2 1.26048 0.80752   7
  -4  -6  -2 1.94262 0.74384   2
4  -6   2 0.85815 0.98297   2
4  -6   2 1.58273 1.31841   6
4   6   2 -0.1949 0.68278   2
4   6   2 0.48691 0.70214   6
  -4   6  -2 0.98767 0.45160   3
  -4   6  -2 1.75542 0.84776   6
4   6   2 1.61987 0.87484   7
  -4   6  -2 1.60036 1.08136   2
  -4   6  -2 0.98684 0.79742   4
  -4   6  -2 0.44644 1.33779   2
4   6   2 0.55007 0.65091   2
4   6   2 -0.0489 0.84275   4
  -4   6  -2 -0.7550 0.70407   7
4   6   2 0.76281 1.05080   5
  -5  -6  -2 323.028 10.2306   8
  -5  -6  -2 294.464 11.8179   3
5  -6   2 332.777 10.7836   2
5  -6   2 330.205 9.74771   7
5  -6   2 341.494 11.8908   2
5  -6   2 353.076 12.0438   6
  -5  -6  -2 317.629 8.42025   2
5   6   2 340.521 9.20501   2
5   6   2 326.683 9.56935   2
5   6   2 323.042 9.37486   7
  -5   6  -2 326.260 8.64920   4
5   6   2 316.188 10.1211   4
  -5   6  -2 321.076 9.13087   6
5   6   2 325.778 10.2672   5
  -5   6  -2 323.749 10.6334   2
  -5   6  -2 318.401 12.3678   2
  -5   6  -2 331.278 10.4292   7
6  -6   2 85.8751 5.73296   2
  -6  -6  -2 90.7773 5.08306   3
6  -6   2 83.0764 5.95743   6
  -6  -6  -2 83.8161 3.81057   2
  -6  -6  -2 94.2545 4.27448   2
6   6   2 84.2566 4.27527   7
6   6   2 88.1832 4.70974   2
6   6   2 87.3382 4.33173   2
6   6   2 87.9541 4.30853   6
  -6   6  -2 78.3644 5.01231   2
  -6   6  -2 85.9953 4.07240   6
  -6   6  -2 84.4723 3.16967   4
6   6   2 85.6349 4.67877   4
  -6   6  -2 84.4054 5.27088   7
  -6   6  -2 86.4815 6.59268   2
  -7  -6  -2 332.526 10.3909   2
7  -6   2 339.088 12.2916   2
7  -6   2 349.200 13.6290   6
  -7  -6  -2 331.684 9.77281   2
  -7  -6  -2 344.549 11.4375   3
  -7  -6  -2 347.810 11.7075   8
  -7   6  -2 342.052 12.6179   7
7   6   2 309.921 10.1342   7
  -7   6  -2 322.292 14.0770   2
7   6   2 323.359 11.2367   2
7   6   2 351.346 10.6374   6
7   6   2 334.571 10.5274   2
  -8  -6  -2 18.3701 3.06346   3
8  -6   2 19.1619 4.01073   6
8  -6   2 25.5846 4.22155   2
  -8  -6  -2 21.9051 3.05351   2
  -8  -6  -2 17.9836 2.76524   8
  -8   6  -2 21.6383 3.97108   7
8   6   2 20.3005 2.95907   6
8   6   2 25.0363 3.69225   2
  -8   6  -2 21.8157 4.22077   2
8   6   2 23.0698 3.13158   2
9  -6   2 12.7882 3.65086   6
  -9  -6  -2 12.5776 3.04581   8
  -9  -6  -2 15.0355 2.82583   3
9  -6   2 14.4377 3.51935   2
  -9  -6  -2 17.3293 2.78768   2
9   6   2 17.2933 3.12409   2
  -9   6  -2 14.8671 4.01524   2
9   6   2 15.8879 2.78651   6
9   6   2 11.4471 2.84022   2
 -10  -6  -2 24.3211 3.56664   2
 -10  -6  -2 26.9836 3.66176   3
 -10  -6  -2 36.9681 4.90520   8
  10  -6   2 31.9763 6.27574   6
  10   6   2 36.2098 4.07781   6
  10   6   2 35.8668 5.30153   2
 -10   6  -2 30.0107 5.87382   2
  11  -6   2 -3.4143 1.59529   2
 -11  -6  -2 -0.2923 1.73387   8
 -11  -6  -2 -1.8585 1.53929   2
  11  -6   2 6.11344 3.57108   6
  11   6   2 3.36048 2.05606   2
 -11   6  -2 -0.4878 2.77016   2
  11   6   2 1.03557 1.54097   6
 -12  -6  -2 1.60019 2.47741   8
  12  -6   2 2.92972 3.86539   6
  12  -6   2 -1.9439 1.66340   2
  12   6   2 5.00794 2.76776   6
 -12   6  -2 4.32111 4.07806   2
  12   6   2 2.95348 2.66848   2
  11  -7  -2 12.7782 3.70123   2
  11  -7  -2 14.3417 5.46673   6
 -11  -7   2 10.0836 2.97157   8
  11   7  -2 13.1410 3.11853   2
 -11   7   2 19.3750 4.85430   2
  11   7  -2 14.7938 3.75124   6
 -10  -7   2 57.2974 5.46470   8
  10  -7  -2 60.5356 6.30193   2
  10  -7  -2 60.6954 9.11334   6
 -10   7   2 73.4317 7.81240   2
  10   7  -2 60.2132 5.93792   6
  10   7  -2 64.2376 5.77452   2
  -9  -7   2 43.6590 4.54015   8
  -9  -7   2 47.4045 4.37824   4
9  -7  -2 45.8970 5.18018   2
9  -7  -2 30.2565 5.56304   6
  -9  -7   2 41.7067 2.82173   2
9   7  -2 48.6769 4.34498   6
  -9   7   2 37.8653 6.00435   2
  -9   7   2 37.3559 3.07221   4
9   7  -2 42.0308 3.91687   2
9   7  -2 38.8956 4.22282   2
  -8  -7   2 61.2845 4.77407   4
  -8  -7   2 57.9916 4.12578   2
  -8  -7   2 51.4130 2.78022   2
  -8  -7   2 48.2363 4.46757   8
8  -7  -2 47.1509 4.98200   2
8  -7  -2 57.6451 8.52750   6
  -8   7   2 46.0820 3.16685   4
  -8   7   2 55.3858 6.26698   2
8   7  -2 50.7152 3.99668   6
8   7  -2 48.4714 4.26797   2
8   7  -2 51.9918 3.87028   2
  -7  -7   2 12.0421 1.14330   2
  -7  -7   2 12.3418 2.59607   4
7  -7  -2 7.85467 3.41362   6
  -7  -7   2 11.7575 2.66158   8
  -7  -7   2 9.65477 2.20378   3
7  -7  -2 5.54698 2.15301   2
  -7  -7   2 12.8208 1.26416   2
  -7   7   2 12.8949 2.13314   4
7   7  -2 8.61771 2.07022   2
  -7   7   2 9.38762 3.25438   2
7   7  -2 13.1446 2.18812   2
  -6  -7   2 171.422 7.41868   8
  -6  -7   2 173.592 7.36028   3
6  -7  -2 164.871 9.99140   6
  -6  -7   2 178.528 7.92362   4
6  -7  -2 168.538 7.90921   2
6   7  -2 176.271 6.82926   2
6   7  -2 166.498 6.13095   2
  -6   7   2 156.713 7.57760   2
6   7  -2 174.868 6.35972   6
  -6   7   2 171.741 6.55892   4
  -6   7   2 185.111 9.52180   2
  -5  -7   2 82.3752 4.73497   8
  -5  -7   2 84.5162 4.81660   3
5  -7  -2 83.4812 4.67518   7
  -5  -7   2 85.1954 5.40949   4
5  -7  -2 86.9232 5.08941   2
5   7  -2 77.8656 4.59043   3
5   7  -2 85.7957 3.52732   2
  -5   7   2 85.7297 4.83196   6
  -5   7   2 87.2534 5.04048   2
5   7  -2 86.1358 4.83490   5
5   7  -2 81.1288 3.72951   6
5   7  -2 88.5585 4.09473   2
  -5   7   2 83.6194 6.08182   2
  -5   7   2 82.8949 6.06025   7
  -4  -7   2 182.452 7.62250   4
  -4  -7   2 148.579 7.37360   3
4  -7  -2 174.598 9.09596   2
4  -7  -2 168.380 5.76443   7
4  -7  -2 169.256 6.85442   2
4   7  -2 177.234 5.43407   6
  -4   7   2 172.702 6.88542   7
4   7  -2 171.033 6.84961   5
  -4   7   2 160.493 9.82726   2
4   7  -2 174.607 4.86034   2
4   7  -2 143.564 9.05131   3
  -4   7   2 171.947 7.20091   6
4   7  -2 174.195 5.33718   2
  -4   7   2 173.364 6.82998   2
4   7  -2 172.805 7.37287   4
3  -7  -2 69.9714 4.44445   2
3  -7  -2 76.9620 2.52393   3
  -3  -7   2 71.9930 4.01308   3
3  -7  -2 73.5029 3.22183   7
  -3  -7   2 67.7471 3.89255   8
3  -7  -2 73.3873 3.93941   2
  -3  -7   2 73.8531 4.63673   4
  -3   7   2 76.5619 4.68591   6
3   7  -2 74.0050 3.83898   8
3   7  -2 74.4186 2.98961   6
3   7  -2 73.8410 2.23678   2
  -3   7   2 76.6325 4.86283   2
3   7  -2 65.9314 3.82121   3
3   7  -2 76.9646 4.29276   5
  -3   7   2 74.6312 3.82240   7
3   7  -2 68.3184 4.33664   4
  -3   7   2 68.6567 3.81992   2
3   7  -2 74.6983 2.53352   2
2  -7  -2 180.147 7.00907   5
2  -7  -2 176.627 6.76354   2
2  -7  -2 169.221 5.96686   2
  -2  -7   2 172.772 6.35455   3
  -2  -7   2 167.968 6.21789   8
2  -7  -2 179.262 5.16400   3
  -2  -7   2 180.812 7.35438   4
  -2  -7   2 173.860 6.28816   5
  -2   7   2 173.603 6.06085   2
  -2   7   2 184.918 5.65316   7
2   7  -2 180.019 5.22850   6
2   7  -2 181.785 4.00644   2
2   7  -2 170.236 6.31189   3
2   7  -2 182.800 4.07891   2
  -2   7   2 178.834 6.79284   4
2   7  -2 196.019 7.42505   4
2   7  -2 181.268 6.20711   8
2   7  -2 179.265 6.75040   5
  -2   7   2 173.271 7.59654   6
  -2   7   2 173.813 6.96222   2
1  -7  -2 14.7942 2.21448   5
  -1  -7   2 18.4552 2.21043   5
1  -7  -2 18.8089 1.99901   2
  -1  -7   2 14.3810 2.36555   4
1  -7  -2 16.1430 1.29601   7
1  -7  -2 15.2423 1.58272   2
1  -7  -2 18.6522 1.66487   3
1   7  -2 15.6687 1.02375   2
1   7  -2 23.6328 2.80514   5
  -1   7   2 18.1681 2.53191   4
  -1   7   2 13.9474 2.01636   2
1   7  -2 15.9007 1.72567   7
  -1   7   2 16.2870 1.31576   7
1   7  -2 15.9511 1.21052   2
  -1   7   2 17.0951 1.69158   2
1   7  -2 17.7239 1.81787   8
1   7  -2 15.9508 2.17710   4
1   7  -2 18.4612 1.90887   3
0  -7  -2 11.6379 1.49393   2
0  -7   2 8.50380 0.80683   2
0  -7   2 10.6251 2.09526   5
0  -7   2 9.64887 1.98774   4
0  -7   2 8.78622 0.78651   2
0  -7  -2 10.5491 1.99445   5
0  -7  -2 8.35967 1.33820   3
0   7  -2 12.1650 1.61161   7
0   7  -2 9.88041 1.87029   4
0   7  -2 11.2581 1.26292   2
0   7  -2 10.0917 1.38868   3
0   7   2 9.69265 1.30158   2
0   7   2 11.0308 1.47630   8
0   7   2 10.6923 0.92995   7
0   7  -2 12.8272 1.60448   2
0   7   2 13.6031 2.35628   4
0   7  -2 10.9794 1.65761   8
0   7   2 10.6146 1.55220   2
  -1  -7  -2 190.850 4.39242   2
1  -7   2 188.215 5.61179   2
1  -7   2 182.060 6.10815   7
  -1  -7  -2 186.374 6.56917   5
  -1  -7  -2 178.393 5.94351   8
  -1  -7  -2 178.844 6.29397   3
  -1  -7  -2 185.893 4.49622   2
1  -7   2 199.158 7.08944   4
1  -7   2 188.844 7.01828   5
1   7   2 191.130 4.63698   7
  -1   7  -2 183.956 5.72361   7
  -1   7  -2 184.463 6.43645   2
  -1   7  -2 189.155 5.83608   3
1   7   2 185.644 5.44422   2
1   7   2 186.326 6.90912   5
1   7   2 192.901 7.26438   4
1   7   2 189.772 5.18735   2
1   7   2 192.495 5.93938   8
  -1   7  -2 187.009 5.69555   2
  -1   7  -2 183.272 6.83758   4
  -1   7  -2 198.923 6.43089   6
  -2  -7  -2 0.53304 0.81259   3
2  -7   2 0.65617 0.72475   7
  -2  -7  -2 -1.0180 0.90391   5
  -2  -7  -2 1.51533 0.95827   8
2  -7   2 -0.2422 0.72484   2
2  -7   2 0.64994 0.74058   2
  -2   7  -2 0.55965 0.79413   2
  -2   7  -2 0.98098 0.78440   6
2   7   2 0.25127 0.99356   5
2   7   2 0.72828 0.55126   2
2   7   2 -0.0179 0.71100   4
  -2   7  -2 0.64268 0.68470   7
  -2   7  -2 1.95251 0.75878   3
2   7   2 0.71558 0.75119   8
  -2   7  -2 0.69635 1.09602   2
2   7   2 1.51231 0.58068   7
  -2   7  -2 -0.1089 0.77262   4
2   7   2 -0.2052 0.52316   2
  -3  -7  -2 19.0464 2.38498   8
  -3  -7  -2 23.4847 2.95643   3
3  -7   2 18.2534 2.40388   2
3  -7   2 17.0038 1.85054   7
3  -7   2 15.9936 2.22102   2
3   7   2 20.2526 2.61287   5
  -3   7  -2 18.3687 1.37936   3
3   7   2 19.1636 1.45198   2
  -3   7  -2 20.0530 2.53024   2
  -3   7  -2 17.8439 1.85326   7
3   7   2 15.8423 2.26560   4
  -3   7  -2 18.1831 2.05587   4
  -3   7  -2 16.9793 1.71998   6
  -3   7  -2 15.8919 2.61828   2
  -4  -7  -2 203.963 7.26975   8
4  -7   2 198.857 8.74092   6
4  -7   2 198.255 6.83275   7
4  -7   2 210.425 8.47437   2
4  -7   2 198.671 7.39317   2
4   7   2 190.334 7.66411   4
4   7   2 193.024 6.81062   6
4   7   2 196.407 6.06638   2
  -4   7  -2 203.319 6.77670   4
  -4   7  -2 200.342 7.43552   2
  -4   7  -2 200.290 7.08776   7
4   7   2 212.727 5.95153   2
  -4   7  -2 203.617 5.12463   3
  -4   7  -2 198.007 6.49827   6
  -4   7  -2 175.475 9.95873   2
  -5  -7  -2 0.56556 1.08840   8
  -5  -7  -2 0.07569 0.50795   2
5  -7   2 1.04116 1.62213   6
5  -7   2 -0.9299 0.98268   2
  -5  -7  -2 0.11616 0.47818   2
5  -7   2 0.67700 0.75833   7
5  -7   2 -0.1816 0.98311   2
  -5  -7  -2 -0.2524 1.09348   3
5   7   2 0.15024 1.04333   4
5   7   2 -0.0650 0.75033   7
5   7   2 -0.3752 0.89451   5
  -5   7  -2 2.43850 1.20361   2
  -5   7  -2 1.13201 1.79912   2
5   7   2 -0.6706 0.70956   6
5   7   2 0.60253 0.74771   2
  -5   7  -2 0.28475 1.04500   7
  -5   7  -2 0.00537 0.51319   6
5   7   2 0.34164 0.80813   2
  -6  -7  -2 754.218 19.9210   3
  -6  -7  -2 752.828 19.6259   8
6  -7   2 772.077 20.4942   2
  -6  -7  -2 734.598 16.7304   2
  -6  -7  -2 707.578 16.3755   2
6  -7   2 776.742 22.4841   6
  -6   7  -2 718.393 22.4727   2
6   7   2 745.163 17.9389   2
  -6   7  -2 714.876 17.9728   6
  -6   7  -2 755.616 20.3060   7
  -6   7  -2 739.003 17.0562   4
6   7   2 721.928 19.4321   4
6   7   2 765.954 18.4641   6
6   7   2 735.436 18.5229   2
  -6   7  -2 720.577 20.1583   2
6   7   2 719.452 18.1922   7
  -7  -7  -2 34.3615 2.47827   2
  -7  -7  -2 44.4314 3.99581   3
  -7  -7  -2 44.5441 4.00904   8
7  -7   2 51.0257 5.36117   6
7  -7   2 45.4246 4.50753   2
7   7   2 42.2517 3.20053   7
7   7   2 39.9673 3.59230   4
7   7   2 47.0938 3.43739   2
7   7   2 42.3221 3.55934   2
  -7   7  -2 42.8236 5.96222   2
  -7   7  -2 37.5432 4.22205   7
7   7   2 42.2887 3.32212   6
8  -7   2 16.9226 3.05408   2
  -8  -7  -2 14.3579 2.70608   8
  -8  -7  -2 17.8437 3.25458   3
8  -7   2 15.4495 3.76990   6
8   7   2 15.7924 3.06531   2
  -8   7  -2 13.8461 3.58061   7
8   7   2 18.8572 2.93569   6
  -8   7  -2 13.0519 3.77446   2
8   7   2 14.1676 2.56920   2
  -9  -7  -2 -0.5836 1.24368   8
9  -7   2 0.73063 1.89826   2
  -9  -7  -2 0.60951 1.42692   3
9  -7   2 1.55355 2.39892   6
  -9  -7  -2 -1.4937 0.76767   2
9   7   2 0.20681 1.20393   6
9   7   2 0.23236 1.47357   2
  -9   7  -2 1.88269 2.80961   2
9   7   2 -1.2304 1.03086   2
  10  -7   2 18.1596 4.38393   2
 -10  -7  -2 16.5174 3.19140   3
 -10  -7  -2 11.2609 2.68571   8
  10  -7   2 9.43527 3.83585   6
 -10  -7  -2 3.13353 1.70539   2
 -10   7  -2 8.69014 3.84844   2
  10   7   2 16.1221 3.33503   6
 -11  -7  -2 35.1419 4.84854   8
 -11  -7  -2 41.9700 4.48526   3
  11  -7   2 44.9169 6.61976   2
  11  -7   2 46.0001 8.23764   6
  11   7   2 45.0967 4.65149   2
  11   7   2 47.2272 5.00223   6
 -11   7  -2 46.2994 7.32229   2
 -11  -8   2 22.0630 4.26337   8
  11  -8  -2 26.3789 4.86299   2
  11   8  -2 28.6532 4.11926   2
  11   8  -2 23.7014 4.67378   6
 -11   8   2 28.1937 5.87039   2
 -10  -8   2 0.03616 1.49283   8
  10  -8  -2 3.04519 2.33464   2
 -10   8   2 0.12335 2.80325   2
  10   8  -2 2.03073 1.84323   6
9  -8  -2 76.4409 6.52586   2
  -9  -8   2 67.0654 7.04134   8
  -9  -8   2 71.9357 5.52894   4
  -9   8   2 64.0486 7.17984   2
9   8  -2 72.9742 4.78683   2
  -9   8   2 66.9733 3.60232   4
9   8  -2 65.1839 5.38328   2
9   8  -2 69.2651 5.13618   6
8  -8  -2 38.8970 5.18495   2
  -8  -8   2 25.0842 3.50923   8
  -8  -8   2 31.3638 4.12247   4
8   8  -2 29.1318 3.33089   2
8   8  -2 32.8040 3.31738   6
  -8   8   2 39.0832 5.97392   2
8   8  -2 31.3337 3.11564   2
  -8   8   2 35.8503 2.97820   4
  -7  -8   2 253.169 9.96957   8
7  -8  -2 247.447 10.6026   2
  -7  -8   2 246.673 10.1852   4
7   8  -2 251.251 8.69883   6
7   8  -2 251.201 8.16433   2
  -7   8   2 234.866 8.46763   4
  -7   8   2 267.290 12.5734   2
7   8  -2 244.593 8.85234   2
  -6  -8   2 74.3214 5.38965   4
  -6  -8   2 71.5469 4.80059   3
6  -8  -2 67.6701 5.12578   2
  -6  -8   2 73.0032 4.90659   8
  -6   8   2 79.4189 4.51902   4
6   8  -2 75.3720 4.01860   2
6   8  -2 71.1265 3.59320   2
  -6   8   2 74.2718 6.31915   2
6   8  -2 69.5700 3.83364   6
5  -8  -2 46.2734 3.93573   2
  -5  -8   2 54.7720 4.03824   8
  -5  -8   2 49.8299 4.40185   4
5  -8  -2 50.7167 3.20588   7
  -5  -8   2 51.3963 3.96503   3
  -5   8   2 46.5989 3.54012   4
5   8  -2 49.7287 2.88870   6
5   8  -2 50.2995 2.84772   2
5   8  -2 50.8656 2.54800   2
  -5   8   2 48.7582 3.88989   2
  -5   8   2 50.1606 4.88338   2
  -5   8   2 43.4618 4.00070   7
4  -8  -2 55.3159 3.94708   2
4  -8  -2 54.6845 3.08462   7
  -4  -8   2 56.6703 3.92922   3
  -4  -8   2 54.4772 3.83668   8
  -4  -8   2 60.7365 4.70113   4
4  -8  -2 67.0315 4.76443   2
  -4   8   2 62.0490 4.96134   2
4   8  -2 57.5894 3.86138   3
4   8  -2 60.6869 2.52090   2
4   8  -2 56.9233 4.32977   4
  -4   8   2 56.7956 4.39210   6
4   8  -2 58.4160 2.85870   6
  -4   8   2 61.5263 3.99530   7
  -4   8   2 59.2194 4.00214   4
4   8  -2 42.4714 3.27406   8
4   8  -2 58.1523 2.22580   2
  -4   8   2 58.9913 3.92985   2
4   8  -2 62.3962 4.19192   5
3  -8  -2 9.09117 1.11208   3
  -3  -8   2 7.27739 1.76766   5
  -3  -8   2 10.0010 2.36287   4
3  -8  -2 8.28989 1.73519   2
3  -8  -2 10.3014 1.52557   7
  -3  -8   2 5.03240 1.74366   8
  -3  -8   2 4.41815 1.56441   3
3  -8  -2 8.09168 1.99266   2
3   8  -2 8.20986 2.02917   5
  -3   8   2 8.94905 2.19573   6
  -3   8   2 9.83306 1.90996   2
3   8  -2 10.6786 1.44357   6
  -3   8   2 7.12611 1.71781   4
  -3   8   2 6.07073 1.40042   7
3   8  -2 7.13327 1.85955   3
3   8  -2 7.78500 1.84408   4
3   8  -2 9.48669 2.02038   8
  -3   8   2 7.63145 2.00590   2
  -2  -8   2 71.3729 3.95654   3
  -2  -8   2 67.5031 3.94677   8
2  -8  -2 68.6695 3.60061   2
2  -8  -2 73.3123 4.64865   5
  -2  -8   2 70.7189 4.74527   4
2  -8  -2 72.3303 3.06891   7
  -2  -8   2 75.3674 4.10506   5
2  -8  -2 68.0528 4.12022   2
2  -8  -2 75.9018 3.14012   3
2   8  -2 79.1941 3.87430   7
  -2   8   2 70.4581 3.28525   8
2   8  -2 74.9299 4.39724   5
  -2   8   2 75.1142 4.47688   2
2   8  -2 66.5385 4.46390   4
  -2   8   2 67.2417 4.85291   6
  -2   8   2 76.1827 3.79837   2
  -2   8   2 77.6225 3.39608   7
2   8  -2 74.5970 4.04000   3
2   8  -2 78.3041 3.89796   8
  -2   8   2 72.4688 4.41088   4
  -1  -8   2 587.791 16.5186   4
1  -8  -2 583.315 14.2716   3
1  -8  -2 607.029 14.9344   2
1  -8  -2 593.989 14.0867   2
1  -8  -2 586.822 13.6122   7
1  -8  -2 614.113 16.1686   5
  -1  -8   2 598.836 15.6510   5
  -1   8   2 606.216 15.3727   2
  -1   8   2 604.657 14.4556   2
1   8  -2 593.721 16.4375   4
1   8  -2 624.468 15.2098   8
  -1   8   2 589.570 16.2253   4
  -1   8   2 608.767 13.5886   7
1   8  -2 587.369 15.8760   5
1   8  -2 608.696 13.2465   2
1   8  -2 600.760 14.5259   7
  -1   8   2 601.168 14.2718   8
1   8  -2 594.259 15.1937   3
1   8  -2 594.796 12.7700   2
0  -8   2 120.977 2.93088   2
0  -8   2 109.331 5.40846   5
0  -8  -2 123.572 5.63988   5
0  -8  -2 122.378 4.88552   3
0  -8   2 121.271 5.87091   4
0  -8  -2 130.151 4.70163   2
0  -8   2 123.639 2.90382   2
0   8  -2 116.531 4.81545   3
0   8  -2 122.487 4.53454   7
0   8  -2 128.337 5.08186   8
0   8  -2 127.891 4.01946   2
0   8   2 121.898 5.89060   4
0   8  -2 115.516 5.65200   4
0   8   2 119.165 3.58763   7
0   8   2 123.899 4.67783   2
0   8  -2 122.379 4.49223   2
0   8   2 122.773 4.53796   8
0   8   2 127.383 4.31993   2
1  -8   2 45.0419 2.23186   2
1  -8   2 40.3400 3.37988   4
  -1  -8  -2 49.8520 3.36890   5
  -1  -8  -2 44.7609 3.06464   3
1  -8   2 41.6775 3.58333   5
1  -8   2 44.9200 2.90188   7
1  -8   2 48.3743 2.44481   2
  -1  -8  -2 42.0348 2.74995   8
  -1   8  -2 47.1588 2.96571   8
1   8   2 46.6355 2.22149   2
1   8   2 49.5063 1.86902   7
  -1   8  -2 46.1683 2.70430   3
  -1   8  -2 48.6991 3.49022   4
1   8   2 45.8362 2.70453   8
1   8   2 45.9601 2.45481   2
  -1   8  -2 43.8811 2.58466   7
1   8   2 44.6731 3.42637   5
  -1   8  -2 48.9906 3.17411   6
  -1   8  -2 41.4703 3.03035   2
  -1   8  -2 45.9645 2.55760   2
  -2  -8  -2 0.56094 0.80205   8
2  -8   2 1.31719 0.91370   2
  -2  -8  -2 1.06854 1.10096   5
2  -8   2 0.85978 1.41919   5
2  -8   2 0.86061 0.72900   7
2  -8   2 1.61453 0.90962   2
  -2  -8  -2 0.66467 1.09496   3
2   8   2 -0.3739 0.78667   4
  -2   8  -2 1.83718 1.14332   4
  -2   8  -2 1.09248 0.74696   6
2   8   2 0.51834 0.53955   2
  -2   8  -2 1.91481 1.27245   2
  -2   8  -2 0.32456 0.67677   2
2   8   2 0.06437 1.03344   5
2   8   2 0.18149 0.59387   2
  -2   8  -2 0.89101 0.73996   3
2   8   2 0.65145 0.49392   7
  -2   8  -2 0.27438 0.69321   7
2   8   2 0.70828 0.85770   8
3  -8   2 0.90026 0.88694   7
  -3  -8  -2 -0.1033 0.80429   8
3  -8   2 1.48496 1.08114   2
  -3  -8  -2 2.14533 1.44108   3
3  -8   2 1.16780 0.95100   2
  -3   8  -2 0.42185 1.00374   4
3   8   2 1.13106 0.62290   2
  -3   8  -2 0.94804 0.79307   6
3   8   2 0.75014 0.59318   2
  -3   8  -2 0.74399 1.30079   2
  -3   8  -2 0.62474 0.62950   3
  -3   8  -2 0.90702 0.76849   2
3   8   2 0.39417 1.00565   4
3   8   2 2.43134 1.52736   5
  -3   8  -2 1.37242 1.00371   7
4  -8   2 54.5719 3.72413   2
4  -8   2 48.0347 3.17138   7
  -4  -8  -2 53.0277 3.61465   8
4  -8   2 53.4280 4.03231   2
  -4  -8  -2 48.7808 3.72514   3
4   8   2 46.2244 3.82477   4
4   8   2 54.9802 3.87273   5
4   8   2 45.9773 3.57600   6
  -4   8  -2 48.0182 3.52094   2
  -4   8  -2 51.2331 3.35639   4
  -4   8  -2 45.7238 2.92259   6
  -4   8  -2 50.1297 4.59232   2
4   8   2 50.3702 2.46314   2
  -4   8  -2 46.9278 3.35738   7
  -4   8  -2 47.0478 2.08979   3
5  -8   2 91.3386 5.28856   2
  -5  -8  -2 78.5098 4.97849   3
  -5  -8  -2 87.7007 4.99194   8
5   8   2 78.1733 5.66330   4
  -5   8  -2 88.0554 6.42908   2
  -5   8  -2 88.8365 5.18137   2
5   8   2 83.0863 4.33451   6
5   8   2 86.4661 3.67818   2
5   8   2 83.0352 4.15530   7
  -5   8  -2 84.0541 4.84398   7
5   8   2 88.3144 3.94676   2
  -5   8  -2 89.1035 4.32696   4
6  -8   2 59.1451 5.79344   6
6  -8   2 65.1158 4.91337   2
  -6  -8  -2 64.5842 4.72413   3
  -6  -8  -2 62.0599 4.50150   8
6   8   2 59.1229 3.69796   7
  -6   8  -2 64.2310 7.04767   2
  -6   8  -2 58.8136 4.63073   7
6   8   2 64.5828 3.74475   2
6   8   2 62.2245 4.61850   4
  -6   8  -2 63.9327 3.52868   4
  -6   8  -2 68.9075 6.23576   2
6   8   2 67.3066 3.58843   2
6   8   2 69.3459 4.02587   6
  -7  -8  -2 98.5124 6.06157   3
7  -8   2 95.2915 7.55381   6
7  -8   2 106.390 6.62324   2
  -7  -8  -2 94.4907 5.87137   8
7   8   2 102.290 5.97117   4
  -7   8  -2 104.801 4.05277   4
7   8   2 99.1855 4.99530   7
  -7   8  -2 105.732 6.78997   7
7   8   2 108.426 5.39680   2
7   8   2 106.193 5.30920   6
7   8   2 109.806 5.12953   2
  -7   8  -2 110.638 8.21249   2
  -8  -8  -2 0.06575 1.39482   3
  -8  -8  -2 0.11575 0.69171   2
8  -8   2 -0.4309 2.02765   6
8  -8   2 0.73915 1.54142   2
  -8  -8  -2 -0.1218 1.47230   8
  -8  -8  -2 2.02406 0.96235   2
  -8   8  -2 2.07866 2.48057   2
8   8   2 2.24126 1.40446   2
8   8   2 1.34369 1.29082   6
  -8   8  -2 1.50191 1.76847   7
8   8   2 3.56689 1.61042   2
9  -8   2 66.1534 7.46390   6
  -9  -8  -2 81.3173 5.87033   3
  -9  -8  -2 68.8984 3.19949   2
9  -8   2 83.1116 6.69815   2
  -9  -8  -2 57.5475 8.05503   8
9   8   2 73.9119 5.11663   6
9   8   2 68.6460 5.23125   2
  -9   8  -2 65.2626 8.41675   2
9   8   2 70.2626 4.85423   2
  10  -8   2 2.24030 3.16186   6
 -10  -8  -2 -0.9771 1.28775   8
 -10  -8  -2 -0.9566 1.34534   3
  10  -8   2 1.01612 1.88009   2
  10   8   2 -0.2831 1.39609   2
 -10   8  -2 -2.5570 2.36141   2
  10   8   2 -1.4245 0.98466   6
 -11  -8  -2 0.39712 2.01857   8
  11  -8   2 0.85941 3.26486   6
 -11  -8  -2 2.25522 1.87524   3
  11  -8   2 1.88508 2.58726   2
  11   8   2 2.16559 1.97521   2
 -11   8  -2 -3.0007 2.52849   2
  11   8   2 -0.1903 1.69056   6
  11  -9  -2 1.03132 2.27900   2
 -11  -9   2 -0.2144 2.23465   8
  11   9  -2 -1.9157 1.33614   2
  11   9  -2 0.40169 1.88074   6
 -11   9   2 4.25233 3.61863   2
 -10  -9   2 28.9045 4.39916   8
  10  -9  -2 37.7577 5.84959   2
 -10   9   2 34.8223 6.37904   2
  10   9  -2 34.0698 3.96943   2
  10   9  -2 36.5798 4.20017   6
9  -9  -2 38.1913 5.48502   2
  -9  -9   2 42.2027 5.23862   8
9   9  -2 44.2599 3.99079   2
9   9  -2 39.6838 3.54911   2
  -9   9   2 33.0349 3.26938   4
9   9  -2 42.6796 4.11106   6
  -9   9   2 37.1557 6.54231   2
  -8  -9   2 13.3409 3.19394   8
8  -9  -2 7.73831 2.54369   2
  -8  -9   2 12.8213 3.05572   4
8   9  -2 12.2547 2.20334   2
8   9  -2 9.50773 2.15152   6
8   9  -2 13.8127 2.57747   2
  -8   9   2 8.70943 3.05182   2
  -8   9   2 10.7265 1.95967   4
7  -9  -2 31.3030 4.08357   2
  -7  -9   2 33.3009 4.22564   8
  -7  -9   2 30.5126 4.17168   4
7   9  -2 34.1982 2.98135   2
  -7   9   2 44.1447 6.26838   2
  -7   9   2 33.1779 3.25659   4
7   9  -2 30.2424 2.88261   6
7   9  -2 33.7204 2.66170   2
6  -9  -2 67.3251 5.17269   2
  -6  -9   2 74.9327 5.20615   8
  -6  -9   2 80.1808 5.74577   4
  -6  -9   2 85.9728 5.46167   3
6   9  -2 74.3961 4.00144   6
6   9  -2 77.4578 3.47697   2
  -6   9   2 74.8486 6.41733   2
6   9  -2 81.0098 3.86156   2
  -6   9   2 78.0807 4.83003   4
  -5  -9   2 4.67017 2.00880   3
  -5  -9   2 6.14064 2.34174   4
  -5  -9   2 4.79098 1.94256   8
5  -9  -2 7.77262 1.62273   7
5  -9  -2 5.88843 2.15325   2
5   9  -2 8.21177 1.15247   2
  -5   9   2 8.09227 1.91769   4
5   9  -2 5.97368 1.49310   6
  -5   9   2 7.12532 2.17576   7
5   9  -2 6.63370 1.14904   2
  -5   9   2 5.08222 2.02379   2
  -5   9   2 4.85547 2.32579   2
  -4  -9   2 1.14123 1.30698   8
4  -9  -2 -0.7619 0.54807   7
  -4  -9   2 0.46859 1.41825   4
4  -9  -2 0.26893 1.11690   2
4  -9  -2 -1.0096 1.46996   2
  -4  -9   2 0.63534 1.16544   3
  -4   9   2 -0.1470 1.00086   7
  -4   9   2 0.77415 1.13808   4
  -4   9   2 1.78864 1.67223   2
  -4   9   2 0.63779 1.17822   6
4   9  -2 1.59436 1.22092   4
4   9  -2 0.58434 0.39273   2
  -4   9   2 0.96502 1.19682   2
4   9  -2 0.73316 0.68534   6
4   9  -2 0.41792 0.38806   2
3  -9  -2 86.1760 5.44038   5
3  -9  -2 78.6792 5.51856   2
3  -9  -2 81.0193 3.11003   3
  -3  -9   2 77.1578 5.32038   4
3  -9  -2 77.8114 4.33660   2
  -3  -9   2 79.0514 4.62832   3
  -3  -9   2 80.4149 4.44388   5
3  -9  -2 82.6777 3.67806   7
  -3  -9   2 85.9450 4.72990   8
  -3   9   2 76.4944 5.27893   6
  -3   9   2 80.3449 5.34050   2
  -3   9   2 79.3864 4.36985   2
3   9  -2 78.1905 4.32836   8
3   9  -2 78.4690 4.92137   5
3   9  -2 86.2490 4.74444   3
3   9  -2 75.7614 5.08568   4
  -3   9   2 78.6017 3.77738   8
  -3   9   2 75.6871 4.77887   4
  -3   9   2 79.8599 4.13994   7
3   9  -2 78.1931 3.38484   6
2  -9  -2 138.152 6.07030   2
2  -9  -2 144.237 5.40852   2
  -2  -9   2 144.090 7.16971   4
  -2  -9   2 125.902 6.87329   8
  -2  -9   2 143.146 7.60360   3
  -2  -9   2 152.661 9.07755   5
2  -9  -2 140.162 4.81452   7
2  -9  -2 136.374 4.84491   3
  -2   9   2 125.431 7.00281   6
  -2   9   2 139.002 5.51655   2
  -2   9   2 139.392 5.14791   8
  -2   9   2 132.015 6.39022   4
  -2   9   2 145.742 5.10441   7
2   9  -2 142.711 5.47736   7
2   9  -2 141.934 5.89678   8
2   9  -2 123.612 6.57947   4
  -2   9   2 151.690 6.60869   2
1  -9  -2 14.7067 1.60443   2
  -1  -9   2 16.6227 2.87906   4
1  -9  -2 16.8072 2.06184   3
  -1  -9   2 18.9423 2.76371   5
1  -9  -2 18.4218 2.94259   5
1  -9  -2 19.2992 2.33850   2
  -1   9   2 18.1151 1.83896   2
  -1   9   2 18.7621 1.55047   7
1   9  -2 16.7810 1.19042   2
1   9  -2 19.4200 2.95186   4
  -1   9   2 17.0411 2.23298   2
1   9  -2 16.3148 1.80406   7
1   9  -2 13.4437 1.89326   3
  -1   9   2 18.3112 2.75596   4
1   9  -2 17.3487 1.50511   2
1   9  -2 18.8636 2.44475   8
1   9  -2 22.1791 3.15087   5
  -1   9   2 19.4722 1.87865   8
0  -9   2 116.557 5.81825   5
0  -9  -2 117.762 5.03680   3
0  -9  -2 126.158 3.76805   2
0  -9  -2 122.077 4.01985   2
0  -9  -2 122.362 5.86693   5
0  -9   2 125.726 6.29321   4
0   9  -2 118.053 5.15661   8
0   9   2 123.697 4.40065   2
0   9   2 124.662 6.28830   4
0   9  -2 113.429 4.95183   3
0   9   2 123.010 3.78203   7
0   9  -2 125.338 4.68144   7
0   9  -2 121.940 6.10257   4
0   9  -2 127.819 4.79482   2
0   9   2 118.252 4.75146   8
0   9  -2 127.378 4.13273   2
0   9   2 127.015 4.90021   2
1  -9   2 5.60925 1.05700   2
  -1  -9  -2 3.59201 1.57415   5
  -1  -9  -2 5.59318 1.45005   8
1  -9   2 4.14114 1.92903   5
1  -9   2 5.81982 1.92308   4
  -1  -9  -2 4.04397 1.49743   3
  -1   9  -2 6.03582 1.66520   6
  -1   9  -2 3.71661 1.20369   3
1   9   2 5.26246 1.03528   2
1   9   2 6.06472 1.74293   5
1   9   2 4.46947 1.36531   4
  -1   9  -2 2.17474 1.30966   4
1   9   2 3.68156 1.16596   8
  -1   9  -2 4.13673 1.16235   8
  -1   9  -2 6.63402 1.67931   2
1   9   2 4.25479 0.73485   7
  -1   9  -2 4.79550 1.13210   2
  -1   9  -2 2.23104 0.97847   7
1   9   2 6.01268 1.16312   2
2  -9   2 118.213 4.58800   2
2  -9   2 107.820 4.70762   2
  -2  -9  -2 100.362 6.07483   5
  -2  -9  -2 119.906 5.20724   8
  -2  -9  -2 110.234 5.44806   3
2  -9   2 109.793 7.09891   5
2  -9   2 112.258 4.93531   7
  -2   9  -2 111.822 4.95411   6
2   9   2 114.543 3.84096   2
  -2   9  -2 110.140 5.71514   2
  -2   9  -2 109.252 4.55347   7
  -2   9  -2 111.153 5.60043   4
2   9   2 119.292 3.64642   2
2   9   2 110.007 4.88549   8
  -2   9  -2 113.994 4.83091   2
2   9   2 124.554 8.01053   4
2   9   2 114.867 3.53318   7
2   9   2 113.413 5.84595   5
  -2   9  -2 106.279 4.30118   3
  -3  -9  -2 36.6966 3.19089   5
3  -9   2 32.7586 3.54950   2
3  -9   2 37.5766 2.83077   7
  -3  -9  -2 35.0603 3.22021   3
  -3  -9  -2 30.8498 2.96138   8
3  -9   2 38.1425 2.90207   2
  -3   9  -2 35.1363 3.81449   2
3   9   2 32.6599 1.80635   2
3   9   2 33.7396 2.85763   8
  -3   9  -2 33.0511 3.07904   4
3   9   2 31.1678 1.99193   7
3   9   2 35.7807 1.83966   2
  -3   9  -2 33.0731 2.64771   7
  -3   9  -2 36.5113 2.73355   6
3   9   2 32.2881 3.29733   5
  -3   9  -2 31.2547 2.75997   2
3   9   2 35.5792 3.50685   4
4  -9   2 262.608 10.0103   2
  -4  -9  -2 280.894 9.50075   8
4  -9   2 268.396 8.92610   7
  -4  -9  -2 275.977 9.91344   3
4  -9   2 263.738 9.17472   2
  -4   9  -2 275.447 7.00822   3
  -4   9  -2 275.088 11.1181   2
4   9   2 260.317 10.1623   4
  -4   9  -2 280.682 9.14326   7
  -4   9  -2 256.972 9.05509   4
4   9   2 274.785 8.94677   6
4   9   2 273.311 7.21466   2
  -4   9  -2 255.450 9.27736   2
  -4   9  -2 261.075 8.43489   6
4   9   2 283.188 7.14525   2
  -5  -9  -2 363.884 11.8438   8
  -5  -9  -2 370.198 12.3917   3
5  -9   2 375.154 12.1049   2
5   9   2 366.522 10.5983   7
5   9   2 350.449 12.5066   4
  -5   9  -2 368.879 12.3247   2
  -5   9  -2 347.429 10.5310   6
5   9   2 376.670 9.48856   2
  -5   9  -2 373.695 11.7992   7
  -5   9  -2 374.333 14.2261   2
  -5   9  -2 365.118 11.0802   4
5   9   2 371.152 11.0360   6
  -6  -9  -2 206.711 8.95002   3
6  -9   2 208.093 8.96340   2
  -6  -9  -2 210.173 8.75654   8
6   9   2 197.799 6.59499   2
  -6   9  -2 209.072 8.94542   7
  -6   9  -2 202.803 7.32385   4
6   9   2 204.220 7.57640   6
  -6   9  -2 198.106 10.6074   2
6   9   2 186.137 7.10217   7
6   9   2 204.210 6.92289   2
  -7  -9  -2 84.8934 5.79833   3
7  -9   2 84.1962 6.00619   2
  -7  -9  -2 78.0831 5.57680   8
7  -9   2 85.6187 7.59873   6
7   9   2 83.1020 4.54120   7
7   9   2 82.8116 4.73477   6
  -7   9  -2 80.2617 7.31324   2
  -7   9  -2 78.9452 6.05840   7
7   9   2 86.0497 4.35364   2
7   9   2 84.3504 4.55406   2
  -7   9  -2 83.6232 3.97740   4
8  -9   2 27.6281 5.18918   6
  -8  -9  -2 28.3903 4.01381   8
8  -9   2 26.2326 3.97546   2
  -8  -9  -2 37.3598 4.16915   3
8   9   2 26.6310 3.02704   2
  -8   9  -2 25.7890 4.95894   2
8   9   2 32.6528 3.10127   2
8   9   2 28.8331 3.16418   6
  -8   9  -2 29.8132 4.69251   7
9  -9   2 57.0074 5.68726   2
  -9  -9  -2 50.0454 5.07693   8
9  -9   2 71.2522 9.88910   6
  -9  -9  -2 56.7885 8.40902   3
  -9   9  -2 42.1891 6.92049   2
9   9   2 47.6552 4.01168   2
9   9   2 51.5683 5.14314   2
9   9   2 52.2106 5.87682   6
 -10  -9  -2 2.09488 1.80858   3
  10  -9   2 4.78595 2.76286   2
 -10  -9  -2 3.01728 2.56164   8
  10  -9   2 3.96236 3.46195   6
 -10   9  -2 2.30096 3.23019   2
  10   9   2 2.88360 1.84744   6
  10   9   2 6.48361 2.07483   2
  11  -9   2 19.8656 5.81463   6
 -11  -9  -2 24.1438 4.90163   8
  11  -9   2 21.1832 4.44500   2
 -11  -9  -2 18.5519 3.64607   3
 -11   9  -2 20.8095 5.34855   2
  11   9   2 25.4993 3.88500   2
  11   9   2 19.5247 3.94621   6
 -11 -10   2 -1.0795 2.03144   8
  11 -10  -2 2.64392 2.85229   2
  11  10  -2 1.03791 1.74361   2
  11  10  -2 0.68120 2.12215   6
 -11  10   2 2.64221 3.49288   2
  10 -10  -2 5.26379 2.92314   2
 -10 -10   2 2.52746 2.26704   8
  10  10  -2 6.27402 2.17712   6
 -10  10   2 6.33171 3.68868   2
  10  10  -2 3.64954 1.77139   2
9 -10  -2 26.0390 4.75092   2
  -9 -10   2 26.8833 4.07922   8
9  10  -2 33.0079 3.67951   6
  -9  10   2 39.2777 6.82378   2
9  10  -2 33.9724 3.13679   2
9  10  -2 27.3069 4.97082   2
  -8 -10   2 22.1591 4.01230   4
  -8 -10   2 16.9020 3.63830   8
8 -10  -2 20.1875 3.93164   2
8  10  -2 23.4754 2.97107   2
  -8  10   2 19.7295 4.74215   2
8  10  -2 18.7522 3.06601   6
  -8  10   2 22.8170 3.54993   4
8  10  -2 22.5687 2.45426   2
  -7 -10   2 8.90164 2.63466   8
7 -10  -2 5.06447 2.03977   2
  -7 -10   2 4.82044 2.32653   4
7  10  -2 7.09644 1.81158   6
  -7  10   2 6.78610 2.95355   2
  -7  10   2 8.58463 2.18059   4
7  10  -2 10.4133 1.71791   2
7  10  -2 9.74569 1.70231   2
  -6 -10   2 7.01066 2.39160   4
  -6 -10   2 1.87016 1.50086   8
6 -10  -2 6.27533 2.10428   2
  -6 -10   2 4.44327 2.10604   3
6  10  -2 8.89046 1.39973   2
6  10  -2 3.99870 1.38272   6
  -6  10   2 4.99053 2.50045   2
  -6  10   2 7.10563 1.96061   4
6  10  -2 8.85176 1.29597   2
5 -10  -2 -0.9220 1.07098   2
  -5 -10   2 2.58338 1.97558   4
  -5 -10   2 -1.3594 1.16106   3
  -5 -10   2 1.96999 1.60517   8
5  10  -2 0.07298 0.40578   2
  -5  10   2 2.21185 1.60941   7
  -5  10   2 -0.9208 0.94392   4
5  10  -2 0.25784 0.42625   2
  -5  10   2 -0.7377 1.16461   2
  -5  10   2 1.17247 1.93298   2
5  10  -2 -0.0080 0.65966   6
4 -10  -2 68.3908 3.73257   7
4 -10  -2 72.8989 4.57628   2
  -4 -10   2 68.2878 4.68610   8
  -4 -10   2 69.7315 5.47998   4
  -4 -10   2 70.7084 4.72709   3
  -4  10   2 67.6292 4.50992   2
  -4  10   2 71.9107 4.58506   7
4  10  -2 71.3750 3.41082   6
  -4  10   2 68.5486 4.82806   4
  -4  10   2 65.8815 5.46061   2
  -3 -10   2 101.625 5.58883   8
  -3 -10   2 99.7595 5.47791   3
3 -10  -2 103.907 5.71422   2
3 -10  -2 109.352 5.21763   2
3 -10  -2 105.772 6.39661   5
  -3 -10   2 113.267 5.58970   5
3 -10  -2 106.475 4.53844   7
  -3 -10   2 104.600 6.45178   4
  -3  10   2 112.105 6.34966   2
  -3  10   2 116.770 6.66646   6
  -3  10   2 111.801 5.08441   7
  -3  10   2 96.7991 5.76331   4
  -3  10   2 108.339 4.71068   8
3  10  -2 113.680 5.19027   7
  -3  10   2 105.136 5.25743   2
3  10  -2 97.7585 4.07632   6
2 -10  -2 302.236 8.64468   7
2 -10  -2 319.016 8.75363   3
2 -10  -2 306.224 9.91445   2
  -2 -10   2 286.240 10.0258   5
2 -10  -2 308.789 9.09799   2
2 -10  -2 311.444 11.1852   5
  -2 -10   2 306.769 11.4959   4
2  10  -2 309.749 9.94484   8
  -2  10   2 299.722 9.00020   8
2  10  -2 296.164 10.0826   3
  -2  10   2 292.306 13.1796   6
  -2  10   2 295.633 10.8950   4
  -2  10   2 306.734 10.5917   2
  -2  10   2 312.006 9.49505   2
2  10  -2 295.424 10.7467   5
2  10  -2 320.116 9.31404   7
  -2  10   2 312.324 8.80156   7
1 -10  -2 13.5460 1.52300   2
1 -10  -2 13.8906 1.74184   7
1 -10  -2 16.0865 2.20935   3
1 -10  -2 14.3783 1.98003   2
  -1 -10   2 9.44426 2.22680   5
1 -10  -2 13.7574 2.90139   5
  -1 -10   2 13.0491 2.72391   4
  -1  10   2 9.44438 2.17432   4
  -1  10   2 12.6482 1.57536   7
  -1  10   2 14.0580 1.94102   2
  -1  10   2 15.6126 2.13655   8
1  10  -2 11.4501 2.32145   4
1  10  -2 14.9427 1.99306   7
1  10  -2 13.5645 1.57773   2
1  10  -2 12.4665 2.04704   8
  -1  10   2 13.0373 2.24110   2
0 -10  -2 701.876 18.5857   5
0 -10   2 659.262 18.9946   4
0 -10   2 693.106 18.6622   5
0 -10  -2 668.426 17.1330   3
0 -10  -2 667.101 14.7305   2
0  10  -2 668.933 17.4368   8
0  10  -2 696.409 19.1928   4
0  10  -2 686.120 15.5348   2
0  10   2 708.359 15.1823   7
0  10   2 656.164 19.1666   4
0  10   2 679.054 16.7187   8
0  10  -2 695.785 16.4234   7
0  10   2 694.606 16.6978   2
0  10  -2 708.902 16.5633   2
0  10   2 681.798 15.9083   2
0  10  -2 659.836 17.1675   3
1 -10   2 50.2722 4.24468   5
1 -10   2 44.2278 2.24931   2
  -1 -10  -2 40.4330 3.37132   3
  -1 -10  -2 43.8790 3.79842   5
  -1  10  -2 42.3532 2.69313   2
1  10   2 42.5990 2.64015   2
  -1  10  -2 48.1372 3.08334   3
  -1  10  -2 49.0003 3.35833   8
  -1  10  -2 43.2316 2.78237   7
1  10   2 49.8851 2.73896   2
1  10   2 44.7262 3.88398   5
1  10   2 44.1144 2.03089   7
  -1  10  -2 41.4828 3.78369   4
  -1  10  -2 42.2206 3.33533   2
1  10   2 47.5466 3.13135   8
  -1  10  -2 43.7452 3.42531   6
2 -10   2 13.7502 2.02448   7
  -2 -10  -2 17.1796 2.56633   8
  -2 -10  -2 11.3971 2.22409   5
2 -10   2 16.3045 1.98834   2
2 -10   2 15.2067 3.13391   5
  -2 -10  -2 14.6718 2.38528   3
2 -10   2 17.7633 2.24068   2
2  10   2 17.6959 2.42425   8
2  10   2 17.7979 1.57745   2
  -2  10  -2 19.1250 1.93913   3
  -2  10  -2 20.3212 2.77267   8
2  10   2 21.9715 3.27673   5
2  10   2 15.8978 1.27506   7
2  10   2 19.8405 3.27652   4
  -2  10  -2 17.4871 2.37608   6
2  10   2 19.6125 1.43616   2
  -2  10  -2 20.2864 2.19404   2
  -2  10  -2 18.7697 2.10014   7
3 -10   2 92.9021 4.93709   2
3 -10   2 107.704 6.42822   5
3 -10   2 95.5071 4.65239   2
  -3 -10  -2 97.9317 5.49791   3
  -3 -10  -2 107.638 5.32262   8
  -3 -10  -2 103.866 5.38971   5
3 -10   2 92.5470 4.76316   7
  -3  10  -2 98.5082 4.01165   3
3  10   2 92.5203 4.92243   8
  -3  10  -2 96.2825 4.93665   2
  -3  10  -2 101.502 6.11439   2
  -3  10  -2 96.7114 4.64924   7
3  10   2 97.6441 3.56844   7
3  10   2 104.266 3.28049   2
  -3  10  -2 90.7847 5.34522   4
  -3  10  -2 101.087 4.80295   6
3  10   2 95.8084 3.18368   2
4 -10   2 40.2271 3.42979   2
  -4 -10  -2 46.6472 3.99328   3
  -4 -10  -2 45.2439 3.77964   8
  -4  10  -2 45.8382 3.49205   7
  -4  10  -2 40.8669 3.54710   2
  -4  10  -2 43.3493 4.66079   2
4  10   2 45.1284 2.17577   2
4  10   2 42.5510 2.05300   2
  -4  10  -2 42.1704 2.26108   3
  -4  10  -2 39.5653 3.01966   6
  -4  10  -2 41.7583 3.58027   4
4  10   2 37.4905 3.21648   6
  -5 -10  -2 23.7547 3.74176   3
5 -10   2 19.9612 3.16544   2
  -5 -10  -2 14.8340 2.61351   8
  -5  10  -2 12.4476 2.48052   2
  -5  10  -2 21.7717 3.01587   4
5  10   2 19.8205 2.44553   7
  -5  10  -2 16.9687 3.86697   2
5  10   2 18.3539 1.67931   2
5  10   2 21.0464 2.79112   6
  -5  10  -2 20.9505 2.37077   6
5  10   2 19.3239 1.72867   2
  -5  10  -2 20.9148 3.14013   7
  -6 -10  -2 252.124 10.3916   3
6 -10   2 263.045 10.3738   2
  -6 -10  -2 253.933 10.0880   8
  -6  10  -2 270.265 12.7478   2
6  10   2 239.730 8.32632   7
6  10   2 267.308 7.61887   2
  -6  10  -2 241.148 8.83817   4
  -6  10  -2 254.728 10.3396   7
6  10   2 259.382 8.96319   6
  -7 -10  -2 14.2080 2.86490   3
  -7 -10  -2 16.5594 3.12354   8
7 -10   2 26.1001 4.20657   2
7  10   2 20.0769 2.33123   2
  -7  10  -2 21.8225 2.67609   4
7  10   2 20.8005 2.81333   7
7  10   2 24.0992 2.36310   2
  -7  10  -2 23.2033 4.04959   7
  -7  10  -2 24.2392 4.82278   2
7  10   2 17.0341 2.53113   6
  -8 -10  -2 82.6028 7.81507   8
8 -10   2 77.0307 6.28759   2
  -8 -10  -2 77.5520 6.03718   3
8  10   2 87.0002 4.63943   2
8  10   2 78.0847 5.00705   6
  -8  10  -2 87.1948 7.01140   7
8  10   2 77.1611 4.57155   2
  -8  10  -2 83.1538 9.15045   2
  -9 -10  -2 0.56753 1.79533   3
  -9 -10  -2 -2.2768 1.40555   8
9 -10   2 0.42109 2.13082   2
  -9  10  -2 0.25603 2.73665   2
9  10   2 1.08915 1.49272   6
9  10   2 0.33059 1.16758   2
 -10 -10  -2 13.4241 3.50391   8
  10 -10   2 10.6282 3.79013   2
 -10 -10  -2 14.2452 3.34178   3
  10  10   2 12.7221 2.61828   2
 -10  10  -2 10.3435 4.09902   2
  10  10   2 15.3710 3.46578   6
 -11 -10  -2 -1.5862 1.67377   3
 -11 -10  -2 -1.9068 2.15613   8
  11 -10   2 1.91808 2.82127   2
  11  10   2 -1.1006 1.63363   6
  11  10   2 1.63184 1.70320   2
 -11  10  -2 0.03301 3.23106   2
 -10 -11   2 -0.7080 2.00512   8
  10 -11  -2 -2.0473 1.80493   2
  10  11  -2 0.54197 1.24599   6
 -10  11   2 1.31699 3.16120   2
  10  11  -2 0.78571 1.36847   2
9 -11  -2 26.7970 4.86988   2
  -9 -11   2 11.3857 2.87534   8
9  11  -2 25.7707 2.61166   2
9  11  -2 24.3168 4.49310   6
  -9  11   2 15.8396 4.13994   2
  -8 -11   2 47.6111 5.03397   8
8 -11  -2 47.6009 5.33500   2
8  11  -2 43.1342 2.88596   2
8  11  -2 45.1799 3.04812   2
  -8  11   2 44.4120 6.27486   2
8  11  -2 46.6121 3.93985   6
7 -11  -2 36.7006 5.02123   2
  -7 -11   2 29.5221 4.47201   4
  -7 -11   2 26.7549 3.93634   8
7  11  -2 30.0831 2.05597   2
  -7  11   2 27.3628 5.17825   2
7  11  -2 30.9925 2.03367   2
7  11  -2 31.7019 2.99754   6
6 -11  -2 23.5383 3.58253   2
  -6 -11   2 27.9975 4.52873   4
  -6 -11   2 28.7007 3.96385   8
  -6  11   2 23.5587 4.63150   2
6  11  -2 26.7545 1.32874   2
6  11  -2 29.3128 2.61709   6
5 -11  -2 195.311 8.37802   2
  -5 -11   2 179.247 8.41486   8
  -5 -11   2 185.621 9.48676   4
5  11  -2 191.181 6.52141   6
  -5  11   2 185.242 8.52055   7
  -5  11   2 170.907 8.06910   2
  -5  11   2 184.380 9.79552   2
4 -11  -2 84.9471 4.98909   2
  -4 -11   2 85.2172 6.26807   4
  -4 -11   2 76.5082 5.12156   8
  -4 -11   2 76.9392 5.18407   3
4 -11  -2 78.1728 4.16827   7
4 -11  -2 79.1551 5.98163   5
4  11  -2 75.7052 3.68421   6
  -4  11   2 81.4109 4.37687   8
  -4  11   2 80.7120 6.05244   2
4  11  -2 84.1366 4.82542   7
  -4  11   2 82.5051 4.97147   7
  -4  11   2 76.1602 4.90835   2
3 -11  -2 158.290 6.04286   7
  -3 -11   2 160.569 8.50065   4
3 -11  -2 167.997 8.41738   5
  -3 -11   2 169.703 7.57082   8
  -3 -11   2 163.978 7.21511   5
3 -11  -2 163.162 6.60322   2
  -3  11   2 172.497 6.68387   7
3  11  -2 174.048 5.81348   6
  -3  11   2 173.153 7.06282   2
3  11  -2 167.075 6.48525   7
  -3  11   2 158.421 7.97034   2
  -3  11   2 160.827 6.31791   8
  -2 -11   2 5.13824 1.92746   4
  -2 -11   2 8.22700 2.29490   5
2 -11  -2 6.67706 1.41776   3
2 -11  -2 5.77290 1.48867   2
2 -11  -2 5.40933 1.37147   7
2 -11  -2 3.36057 2.07611   5
2  11  -2 7.99029 1.76523   7
  -2  11   2 2.78119 1.80784   6
  -2  11   2 6.75141 1.69998   2
  -2  11   2 3.75674 1.25012   7
  -2  11   2 6.00293 1.96101   2
  -2  11   2 5.34643 1.37121   8
  -1 -11   2 149.384 7.06671   5
1 -11  -2 142.203 5.24779   2
1 -11  -2 143.857 5.79751   3
1 -11  -2 145.205 7.22826   5
  -1 -11   2 149.136 7.75622   4
1  11  -2 138.235 4.12870   2
  -1  11   2 149.068 5.00148   7
  -1  11   2 137.411 5.45521   2
1  11  -2 144.639 4.59541   2
  -1  11   2 152.821 6.55662   2
1  11  -2 140.586 5.46447   7
1  11  -2 132.354 6.22405   3
  -1  11   2 134.236 5.57172   8
0 -11  -2 6.56354 2.18128   5
0 -11   2 8.18133 2.44190   5
0 -11  -2 5.69901 1.89158   3
0  11  -2 7.37185 1.61234   2
0  11  -2 7.79963 1.56260   7
0  11   2 7.54449 1.37088   2
0  11   2 7.56516 1.66091   2
0  11  -2 6.81995 1.64255   3
0  11  -2 8.02544 1.33606   2
0  11   2 5.93383 1.09193   7
0  11   2 6.09310 1.70100   8
1 -11   2 153.975 7.59394   5
1 -11   2 153.514 4.37890   2
  -1 -11  -2 154.745 7.14740   5
  -1 -11  -2 153.298 6.66507   3
  -1  11  -2 145.983 5.50765   2
  -1  11  -2 150.082 6.71871   6
  -1  11  -2 161.771 9.81089   4
1  11   2 157.535 5.38600   2
  -1  11  -2 155.578 6.55072   2
1  11   2 153.018 4.50270   7
  -1  11  -2 154.628 7.44327   8
  -1  11  -2 147.627 6.05972   3
1  11   2 147.309 6.07032   8
  -1  11  -2 154.160 5.73692   7
  -2 -11  -2 51.5328 4.08653   5
  -2 -11  -2 54.4527 3.87835   8
2 -11   2 55.8945 3.09531   2
2 -11   2 54.1638 3.16219   2
2 -11   2 55.9599 3.82922   7
2 -11   2 46.5502 4.54704   5
  -2 -11  -2 50.8325 3.98460   3
2  11   2 50.6180 2.48392   2
  -2  11  -2 52.0898 3.35642   7
2  11   2 54.5661 3.69532   8
  -2  11  -2 55.9380 4.37164   2
2  11   2 55.7276 2.34759   7
  -2  11  -2 52.3230 4.33104   4
  -2  11  -2 47.0153 3.10990   3
  -2  11  -2 50.4853 3.38793   2
  -2  11  -2 53.7878 3.71964   6
  -3 -11  -2 137.666 6.50715   8
  -3 -11  -2 136.195 6.57085   5
3 -11   2 135.277 6.09879   2
3 -11   2 142.517 5.81412   2
  -3 -11  -2 137.519 6.85255   3
3 -11   2 132.834 6.88556   7
3 -11   2 158.995 8.12586   5
  -3  11  -2 136.496 6.18460   2
  -3  11  -2 144.151 6.11001   6
3  11   2 151.516 4.57491   7
3  11   2 139.783 3.96824   2
  -3  11  -2 144.948 6.00154   7
  -3  11  -2 142.781 7.53070   2
  -3  11  -2 139.772 5.24252   3
  -3  11  -2 135.544 6.87447   4
3  11   2 142.692 4.00119   2
  -4 -11  -2 7.30008 1.89104   8
4 -11   2 8.17322 3.00602   5
4 -11   2 2.80589 1.47669   2
  -4 -11  -2 5.91438 2.02805   3
  -4  11  -2 4.99948 2.03217   4
  -4  11  -2 6.03992 1.20241   3
  -4  11  -2 9.36773 2.20406   2
4  11   2 8.26210 1.02700   2
4  11   2 10.2824 1.51057   7
4  11   2 5.80457 1.65865   6
  -4  11  -2 7.86125 1.96596   7
  -4  11  -2 5.07861 2.29366   2
4  11   2 7.98334 0.98976   2
  -4  11  -2 8.11661 1.81956   6
5 -11   2 140.260 6.89012   2
  -5 -11  -2 130.934 7.31595   3
  -5 -11  -2 140.437 7.12746   8
  -5  11  -2 141.417 7.13345   2
  -5  11  -2 147.251 6.98095   7
  -5  11  -2 147.471 6.95605   4
5  11   2 143.930 4.34682   2
5  11   2 138.373 6.23692   6
5  11   2 145.169 4.45324   2
  -5  11  -2 132.450 8.54988   2
5  11   2 143.391 5.79084   7
  -6 -11  -2 24.3765 3.41123   8
  -6 -11  -2 23.5006 3.76976   3
6 -11   2 25.2563 3.82818   2
6  11   2 21.6812 1.84770   2
6  11   2 24.5706 2.76102   6
6  11   2 22.6279 2.71689   7
  -6  11  -2 26.5391 4.07695   7
6  11   2 19.8402 2.04713   2
  -6  11  -2 25.8543 4.63667   2
  -7 -11  -2 4.41434 2.14084   8
7 -11   2 4.49009 1.99510   2
  -7 -11  -2 5.31024 2.48694   3
  -7  11  -2 5.63657 1.70815   4
7  11   2 1.71040 1.35350   6
7  11   2 3.00383 1.12001   2
7  11   2 1.66788 1.01372   2
7  11   2 2.12932 1.41414   7
  -7  11  -2 -2.0388 1.45077   7
  -7  11  -2 1.79202 2.60732   2
8 -11   2 6.81549 2.94287   2
  -8 -11  -2 13.0614 3.30228   3
  -8 -11  -2 6.95697 2.40897   8
8  11   2 6.24074 2.06709   6
  -8  11  -2 5.14351 2.38455   7
8  11   2 7.83992 1.64952   2
  -8  11  -2 1.80578 3.03664   2
  -9 -11  -2 1.39441 1.79107   3
  -9 -11  -2 -0.7940 1.81898   8
9 -11   2 -1.2038 1.77621   2
  -9  11  -2 2.64746 2.56834   7
9  11   2 7.40553 2.35932   6
9  11   2 -0.6131 1.03210   2
  -9  11  -2 0.42830 2.61866   2
 -10 -11  -2 1.16139 2.16396   8
  10 -11   2 1.99677 2.35610   2
 -10 -11  -2 3.56952 2.35584   3
 -10  11  -2 -1.3741 2.61399   2
  10  11   2 0.98951 1.26970   2
  10  11   2 1.69165 1.78455   6
  10 -12  -2 4.96278 2.92058   2
 -10 -12   2 2.37913 2.71875   8
  10  12  -2 2.95880 1.84243   6
  10  12  -2 4.73479 2.06701   2
 -10  12   2 -1.1233 3.04587   2
  -9 -12   2 7.92311 2.82841   8
9  12  -2 3.13859 1.58091   6
  -9  12   2 3.52078 3.30003   2
9  12  -2 5.50647 1.31900   2
8 -12  -2 12.8997 3.55666   2
  -8 -12   2 10.2513 3.08072   8
  -8  12   2 5.59335 3.17901   2
8  12  -2 10.3256 1.27311   2
8  12  -2 10.5927 2.46055   6
  -7 -12   2 58.8980 5.36793   8
7 -12  -2 52.6929 5.25397   2
7  12  -2 54.1104 3.81338   6
  -7  12   2 49.8033 6.47596   2
  -6 -12   2 3.37834 1.88818   8
6 -12  -2 6.37547 2.22553   2
6  12  -2 4.70832 1.41894   6
  -6  12   2 -1.0729 1.65651   2
5 -12  -2 82.8977 6.67123   5
  -5 -12   2 90.7633 6.91110   4
  -5 -12   2 90.5217 6.01667   8
5 -12  -2 93.2495 5.70389   2
  -5  12   2 83.9983 6.86214   2
5  12  -2 91.3224 4.28365   6
  -5  12   2 82.1271 5.72639   7
  -5  12   2 76.1540 6.76708   2
  -4 -12   2 6.28663 2.84030   4
  -4 -12   2 8.12493 2.23087   8
4 -12  -2 6.96131 2.70810   5
4 -12  -2 6.23332 1.91366   2
  -4  12   2 7.06731 1.81274   8
  -4  12   2 6.23419 2.32743   2
  -4  12   2 5.10065 1.79837   2
4  12  -2 5.27978 1.64547   7
4  12  -2 5.73712 1.33206   6
  -4  12   2 6.19588 2.07190   7
  -3 -12   2 33.1926 3.85324   5
3 -12  -2 29.7888 2.87274   2
  -3 -12   2 29.4317 4.45177   4
3 -12  -2 27.6457 4.18168   5
  -3  12   2 32.7713 2.82468   8
  -3  12   2 24.9735 3.77330   2
3  12  -2 29.3697 2.32558   6
  -3  12   2 28.0561 2.98181   2
3  12  -2 31.2487 3.76688   7
2 -12  -2 229.257 7.80035   7
2 -12  -2 246.852 10.4712   5
2 -12  -2 240.691 7.63988   2
  -2 -12   2 236.959 10.5789   4
2 -12  -2 231.701 8.20250   2
2 -12  -2 243.708 7.85268   3
  -2 -12   2 245.320 9.54286   5
  -2  12   2 246.598 7.88122   7
  -2  12   2 222.142 8.09822   8
2  12  -2 245.989 7.98957   7
  -2  12   2 232.248 9.37191   2
1 -12  -2 21.8495 1.92598   2
1 -12  -2 24.2837 3.71036   3
1 -12  -2 22.3564 1.74666   2
1 -12  -2 19.9778 3.77391   5
  -1 -12   2 22.2334 3.39937   5
  -1  12   2 23.1191 2.03033   7
1  12  -2 18.9533 1.42910   2
1  12  -2 21.9521 2.24909   7
  -1  12   2 25.2414 2.93895   2
  -1  12   2 18.6324 3.93600   6
  -1  12   2 20.7504 2.56864   8
  -1  12   2 20.7088 2.19400   2
1  12  -2 23.6700 1.75702   2
0 -12  -2 32.0100 3.11300   3
0 -12   2 32.1787 4.26123   5
0 -12  -2 32.6491 4.17136   5
0  12  -2 32.1852 2.74203   2
0  12  -2 31.9442 3.03814   7
0  12   2 34.9073 2.42734   2
0  12   2 35.4549 4.44092   2
0  12  -2 33.3527 3.05308   3
0  12  -2 32.2365 2.22703   2
0  12  -2 30.9064 3.40321   6
0  12   2 32.2776 2.07984   7
0  12   2 31.7825 2.84031   8
  -1 -12  -2 5.82001 1.74129   3
1 -12   2 4.63402 2.26159   5
  -1 -12  -2 3.77970 2.04083   5
  -1  12  -2 6.36076 1.47298   2
1  12   2 7.97580 1.19498   7
  -1  12  -2 8.51699 1.73577   7
  -1  12  -2 8.76901 2.11852   2
1  12   2 9.28504 1.37765   2
1  12   2 6.43799 1.47584   2
  -1  12  -2 6.21173 1.85262   6
  -1  12  -2 8.73627 1.70666   3
2 -12   2 108.899 6.95632   5
  -2 -12  -2 111.780 6.17912   3
2 -12   2 121.035 5.21363   2
  -2 -12  -2 126.800 6.51232   5
  -2  12  -2 119.495 5.39580   2
2  12   2 122.337 3.80882   2
  -2  12  -2 116.366 5.22876   3
  -2  12  -2 112.314 5.71986   6
2  12   2 116.828 3.82934   7
  -2  12  -2 115.253 5.23253   7
2  12   2 119.968 4.05741   2
  -2  12  -2 134.376 6.78222   2
3 -12   2 36.0355 4.84303   5
  -3 -12  -2 39.0570 3.68699   8
  -3 -12  -2 39.9470 3.89342   5
  -3 -12  -2 36.1779 3.84555   3
3 -12   2 35.7926 2.89065   2
  -3  12  -2 37.7258 4.25826   2
3  12   2 35.7869 1.56226   2
  -3  12  -2 34.3848 3.20255   2
  -3  12  -2 35.2825 3.13438   7
  -3  12  -2 37.0062 2.67721   3
3  12   2 37.8287 1.58298   2
3  12   2 36.3780 2.02914   7
  -4 -12  -2 74.6789 5.46844   3
4 -12   2 73.8489 6.16287   5
  -4 -12  -2 75.9497 5.14521   8
4 -12   2 64.3373 4.29485   2
4  12   2 70.5906 4.48056   6
  -4  12  -2 62.4362 4.07230   6
  -4  12  -2 68.1947 4.73791   2
  -4  12  -2 63.9195 4.41559   7
  -4  12  -2 79.6710 6.20424   2
4  12   2 68.2064 3.11044   7
  -5 -12  -2 114.262 6.65708   8
  -5 -12  -2 102.892 6.72532   3
5 -12   2 113.069 6.18274   2
5 -12   2 124.286 8.03935   5
5  12   2 113.017 4.55899   7
5  12   2 107.104 4.90712   7
  -5  12  -2 112.942 6.46326   2
5  12   2 116.300 3.17461   2
5  12   2 114.339 3.18068   2
  -5  12  -2 106.090 6.16121   7
  -5  12  -2 100.830 7.57281   2
5  12   2 107.360 5.56340   6
  -6 -12  -2 30.8611 4.36840   8
  -6 -12  -2 33.3324 4.60648   3
6 -12   2 21.9507 3.50761   2
  -6  12  -2 30.6120 4.92528   2
6  12   2 32.1619 2.19740   2
6  12   2 25.7079 1.66339   2
  -6  12  -2 30.7808 4.25192   7
6  12   2 24.3886 2.52499   7
6  12   2 26.2965 2.94766   6
  -7 -12  -2 3.62187 2.84810   8
7 -12   2 6.62159 2.49023   2
  -7 -12  -2 6.17841 2.45597   3
  -7  12  -2 7.92180 3.57441   2
7  12   2 6.54831 2.04537   6
  -7  12  -2 7.95721 2.68278   7
  -7  12  -2 6.67707 2.18478   4
7  12   2 6.01771 1.27319   2
7  12   2 3.39939 1.58807   7
7  12   2 6.07705 1.20980   2
8 -12   2 98.9843 7.29385   2
  -8 -12  -2 106.993 7.46347   8
  -8 -12  -2 104.471 7.38438   3
8  12   2 108.659 4.65737   2
  -8  12  -2 94.1110 9.01544   2
8  12   2 118.376 6.26694   6
  -8  12  -2 107.279 8.04471   7
8  12   2 110.117 4.58610   2
  -9 -12  -2 10.4616 2.97123   3
9 -12   2 9.07462 2.93802   2
  -9 -12  -2 12.7967 3.51906   8
9  12   2 15.6774 2.92024   6
9  12   2 11.0247 1.91464   2
  -9  12  -2 4.34738 3.53825   2
  10 -12   2 11.1384 3.36342   2
 -10 -12  -2 6.09498 3.05724   8
 -10 -12  -2 3.30954 2.49623   3
  10  12   2 3.94063 1.56947   2
 -10  12  -2 6.98961 3.93249   2
  10  12   2 6.80835 2.36546   6
9 -13  -2 1.99643 2.27570   2
  -9 -13   2 -0.3589 2.05321   8
  -9  13   2 0.17304 2.70564   2
9  13  -2 0.65538 1.18742   6
8 -13  -2 38.0217 5.29307   2
  -8 -13   2 54.4490 6.54225   8
  -8  13   2 57.9370 7.92807   2
8  13  -2 50.6109 4.19096   6
  -7 -13   2 17.1947 3.73536   8
7 -13  -2 12.1990 3.12792   2
7 -13  -2 7.45280 3.50595   5
7  13  -2 9.79366 1.98018   6
  -7  13   2 11.7603 3.79941   2
6 -13  -2 3.10710 2.73979   5
6 -13  -2 3.94808 2.04104   2
  -6  13   2 5.98768 4.80375   2
6  13  -2 6.27423 1.94743   7
6  13  -2 4.69472 1.36553   6
  -5 -13   2 1.12422 1.67587   8
5 -13  -2 3.58971 2.55524   5
5 -13  -2 5.98885 2.14073   2
  -5  13   2 3.22094 2.49309   2
  -5  13   2 2.17406 1.75577   7
5  13  -2 3.36403 1.53280   7
5  13  -2 3.11813 1.16884   6
4 -13  -2 163.951 9.23916   5
4 -13  -2 167.483 7.27587   2
  -4  13   2 174.737 7.76141   7
  -4  13   2 150.047 7.45378   2
4  13  -2 157.500 5.95809   6
4  13  -2 163.463 6.82425   7
  -4  13   2 166.079 9.04700   2
3 -13  -2 10.5566 2.05832   7
3 -13  -2 8.56555 1.91441   2
3 -13  -2 7.11755 2.74713   5
  -3 -13   2 10.3345 2.53695   5
  -3  13   2 8.51879 2.06556   2
3  13  -2 15.1186 2.44885   6
  -3  13   2 14.5020 3.02584   2
  -3  13   2 10.7020 2.29448   7
3  13  -2 11.3618 2.02719   7
2 -13  -2 22.6877 2.69980   2
  -2 -13   2 19.5631 3.26939   5
2 -13  -2 26.6438 4.33991   5
  -2  13   2 17.2961 2.99399   2
  -2  13   2 21.2779 2.34935   7
2  13  -2 23.9219 2.43873   7
  -2  13   2 22.4492 2.91277   2
  -1 -13   2 11.4257 2.79180   5
1 -13  -2 11.4218 2.96136   5
1 -13  -2 10.5376 1.12189   2
1 -13  -2 11.5286 1.27380   2
1 -13  -2 12.8876 2.17359   3
  -1  13   2 13.5720 2.52120   2
  -1  13   2 13.8752 2.10019   2
  -1  13   2 9.34180 1.59745   7
1  13  -2 10.6359 1.78341   7
1  13  -2 12.3290 1.46500   2
1  13  -2 10.0229 1.17455   2
0 -13  -2 8.68655 1.93995   3
0 -13  -2 11.2009 2.89057   5
0 -13   2 10.1827 2.83153   5
0  13   2 10.2872 1.68794   2
0  13  -2 11.6956 2.73799   6
0  13  -2 10.8453 1.96267   2
0  13  -2 12.3758 1.91022   7
0  13   2 12.6506 1.64418   7
0  13   2 11.7142 2.08386   2
1 -13   2 63.1824 5.43876   5
  -1 -13  -2 53.5999 4.81935   5
  -1 -13  -2 59.8669 4.44704   3
  -1  13  -2 52.8448 4.23065   6
  -1  13  -2 64.5586 4.39230   2
1  13   2 63.9868 2.77686   7
  -1  13  -2 58.6702 3.43560   2
1  13   2 55.3878 4.08324   2
  -1  13  -2 59.7531 3.62992   7
1  13   2 59.4990 2.88318   2
  -2 -13  -2 20.8669 3.29717   5
  -2 -13  -2 13.1421 2.66230   3
2 -13   2 13.8152 3.39428   5
2 -13   2 15.5233 1.61947   2
  -2  13  -2 16.8515 2.57157   2
  -2  13  -2 18.5048 3.26986   2
  -2  13  -2 13.7584 2.72735   6
2  13   2 16.2855 1.31649   2
  -2  13  -2 15.1339 2.27244   7
2  13   2 14.3555 1.33277   7
  -2  13  -2 13.4823 2.15553   3
2  13   2 12.1630 1.34746   2
  -3 -13  -2 44.7410 4.30549   3
3 -13   2 43.9617 3.10948   2
  -3 -13  -2 50.2898 4.45972   5
3 -13   2 40.7612 5.30462   5
  -3 -13  -2 44.4716 4.10137   8
  -3  13  -2 50.1984 3.84402   2
  -3  13  -2 40.2390 3.42516   6
  -3  13  -2 47.1127 4.74558   2
3  13   2 44.6556 2.23911   7
  -3  13  -2 43.2989 3.02233   3
  -3  13  -2 46.7726 3.63878   7
  -4 -13  -2 122.239 7.26487   3
4 -13   2 123.074 5.97479   2
  -4 -13  -2 128.231 6.92535   8
4 -13   2 132.256 8.23389   5
  -4  13  -2 120.725 7.79113   2
4  13   2 132.560 4.43648   7
  -4  13  -2 120.924 6.22037   7
4  13   2 126.435 6.24276   6
  -4  13  -2 124.344 6.66471   2
  -5 -13  -2 -1.5801 1.25136   3
5 -13   2 0.80489 2.27739   5
  -5 -13  -2 1.27409 1.70348   8
5 -13   2 -1.3022 1.09778   2
  -5  13  -2 -0.4243 1.19976   7
5  13   2 -0.9066 0.82036   7
  -5  13  -2 1.23486 2.15601   2
5  13   2 0.18865 0.74094   7
5  13   2 0.31499 1.14137   6
6 -13   2 -0.7465 1.31803   2
  -6 -13  -2 2.78836 1.82967   8
  -6  13  -2 1.49265 2.60713   2
6  13   2 -0.3742 1.02105   7
  -6  13  -2 -0.0881 1.45676   7
6  13   2 1.58825 1.31555   6
6  13   2 0.87721 1.00022   7
  -7 -13  -2 0.20208 1.92990   8
7 -13   2 -0.4539 1.54813   2
  -7 -13  -2 3.60452 2.17521   3
7  13   2 4.55507 1.51108   7
7  13   2 2.33463 1.60255   6
  -7  13  -2 3.78892 3.03780   2
  -7  13  -2 5.50782 2.29275   7
  -8 -13  -2 0.89638 1.71358   3
8 -13   2 1.24659 1.81393   2
  -8 -13  -2 1.90976 2.16373   8
8  13   2 1.96190 0.74468   2
8  13   2 0.81268 1.25082   6
8  13   2 2.47133 0.79616   2
  -8  13  -2 3.57033 3.05602   2
  -8  13  -2 0.25765 2.01830   7
9 -13   2 14.0588 4.44105   2
  -9 -13  -2 14.4247 3.82412   8
  -9 -13  -2 12.8613 3.45477   3
9  13   2 10.5918 1.55340   2
9  13   2 16.0759 3.14391   6
  -9  13  -2 12.6047 4.34250   2
9  14  -2 10.2539 2.63114   6
8 -14  -2 3.75096 3.31349   5
8 -14  -2 4.13581 2.72800   2
  -8 -14   2 4.84862 2.67747   8
  -8  14   2 7.12183 3.56988   2
8  14  -2 4.66873 1.82149   6
7 -14  -2 82.5863 6.34859   2
  -7 -14   2 89.0294 6.93238   8
7 -14  -2 90.5322 8.06762   5
7  14  -2 90.0163 4.99810   6
7  14  -2 80.6801 5.47505   7
  -7  14   2 79.1413 7.73249   2
6 -14  -2 10.7155 3.51267   5
6 -14  -2 6.00001 2.39402   2
  -6 -14   2 10.2658 2.99542   8
6  14  -2 8.50552 2.12238   7
  -6  14   2 6.46057 3.08069   2
6  14  -2 7.88136 1.72670   6
5 -14  -2 54.8038 9.86313   5
5 -14  -2 41.6428 4.03874   2
5  14  -2 38.2300 2.90820   6
  -5  14   2 42.6679 5.70557   2
5  14  -2 41.1437 3.53646   7
  -5  14   2 44.4575 4.72482   7
4 -14  -2 0.44454 2.18436   5
4 -14  -2 -0.1854 1.08738   2
  -4  14   2 1.09124 1.52946   7
4  14  -2 1.42909 1.02950   7
  -4  14   2 -1.4061 1.39890   2
  -4  14   2 1.20966 1.84547   2
4  14  -2 0.80875 0.85719   6
3 -14  -2 67.7376 6.12136   5
  -3 -14   2 61.4943 5.00789   5
3 -14  -2 69.6969 3.99271   2
3  14  -2 65.5538 3.65041   6
  -3  14   2 62.7981 4.39435   7
  -3  14   2 69.4786 5.59519   2
  -3  14   2 62.4951 4.53221   2
3  14  -2 67.1263 4.00814   7
2 -14  -2 0.20995 2.06767   5
2 -14  -2 0.60818 0.95244   2
  -2 -14   2 -0.1205 1.90567   5
2 -14  -2 -0.7526 0.68039   2
2  14  -2 -0.1568 0.84636   6
  -2  14   2 1.57304 1.55177   2
  -2  14   2 3.93190 1.38257   2
2  14  -2 0.74616 1.02938   7
1 -14  -2 2.00938 2.13574   5
1 -14  -2 0.30523 1.07606   3
  -1 -14   2 1.30898 2.08509   5
1  14  -2 -0.2614 0.57137   2
1  14  -2 1.42570 0.66427   2
  -1  14   2 1.00001 0.99619   7
1  14  -2 0.73595 0.94395   7
  -1  14   2 0.77914 1.03257   2
  -1  14   2 0.37964 1.18398   2
0 -14  -2 28.2859 4.21317   5
0 -14  -2 29.8132 3.26996   3
0 -14   2 31.7482 4.53514   5
0  14  -2 29.7935 4.43058   6
0  14  -2 28.2306 2.18188   2
0  14   2 30.6775 2.22582   7
0  14  -2 30.9597 2.74580   7
0  14   2 31.3242 2.90290   2
0  14   2 27.0856 2.36436   2
0  14  -2 26.3763 2.59293   2
  -1 -14  -2 118.028 6.39646   3
1 -14   2 115.149 7.57973   5
  -1 -14  -2 116.604 7.07159   5
  -1  14  -2 107.254 5.21203   7
1  14   2 116.568 4.33137   2
  -1  14  -2 120.262 7.12770   6
  -1  14  -2 121.922 6.08670   2
1  14   2 120.253 4.20041   7
  -1  14  -2 117.359 5.09270   2
1  14   2 116.275 4.72170   2
2 -14   2 57.7038 2.38351   2
2 -14   2 53.9064 6.04908   5
  -2 -14  -2 49.8993 4.49312   3
2 -14   2 49.9446 2.34313   2
  -2 -14  -2 54.1224 4.89571   5
  -2  14  -2 51.6827 3.68559   7
2  14   2 59.1452 2.24307   2
2  14   2 54.4085 2.51975   7
  -2  14  -2 50.2977 3.97277   6
2  14   2 52.0048 2.26579   2
  -2  14  -2 54.1388 3.74531   2
  -2  14  -2 55.9111 4.72694   2
3 -14   2 8.85425 1.97502   2
  -3 -14  -2 11.7037 2.79867   3
3 -14   2 9.94542 3.21507   5
  -3 -14  -2 4.25156 2.19649   5
  -3  14  -2 10.3535 2.16322   7
  -3  14  -2 11.8823 2.40218   2
  -3  14  -2 10.8831 2.95812   2
3  14   2 9.38863 1.23811   7
  -4 -14  -2 1.42633 1.80814   8
4 -14   2 4.69748 3.06526   5
  -4 -14  -2 1.78910 1.87989   3
4 -14   2 1.14156 1.13556   2
4  14   2 1.23835 1.20776   6
4  14   2 2.48135 0.77984   7
  -4  14  -2 -0.3240 1.10463   7
  -4  14  -2 -0.2394 1.95967   2
  -4  14  -2 -0.6781 1.30442   2
5 -14   2 2.50109 1.45390   2
  -5 -14  -2 5.52424 2.37990   8
5 -14   2 3.62760 4.12414   5
5  14   2 2.77053 1.01266   7
  -5  14  -2 6.13265 2.99281   2
  -5  14  -2 6.49019 2.33333   7
5  14   2 5.48026 1.79240   6
5  14   2 4.46247 1.26884   7
6 -14   2 13.9419 4.00281   5
  -6 -14  -2 15.4343 3.67572   3
  -6 -14  -2 24.1267 4.13556   8
  -6  14  -2 18.1876 3.62640   7
6  14   2 18.3540 1.83479   7
  -6  14  -2 18.9349 4.48583   2
6  14   2 11.7899 2.28211   6
7 -14   2 13.7831 3.93422   5
  -7 -14  -2 29.7398 4.80419   8
7 -14   2 18.7967 3.29245   2
  -7 -14  -2 18.2849 3.87773   3
7  14   2 16.9322 2.20512   7
  -7  14  -2 20.3311 4.62524   2
  -7  14  -2 27.6023 4.83199   7
7  14   2 18.2480 2.76932   6
8 -14   2 3.54332 3.44301   5
  -8 -14  -2 5.84641 2.70892   3
  -8 -14  -2 3.39724 2.52456   8
8 -14   2 2.29841 2.11945   2
8  14   2 2.12814 1.38301   7
  -8  14  -2 4.13019 2.71604   7
  -8  14  -2 -0.2525 2.34092   2
8  14   2 3.20973 1.61759   6
  -8 -15   2 8.39068 3.27492   8
8 -15  -2 6.55083 2.82878   2
8 -15  -2 2.42628 4.08379   5
8  15  -2 3.76623 1.67251   6
  -8  15   2 2.81519 2.70370   2
8  15  -2 4.24038 2.10307   7
  -7 -15   2 -0.6067 2.04128   8
7 -15  -2 3.04691 2.38875   2
7 -15  -2 5.21034 3.57033   5
7  15  -2 1.08605 1.36170   7
7  15  -2 -0.0783 0.91167   6
  -7  15   2 1.04474 2.31883   2
6 -15  -2 4.96034 2.19492   2
6 -15  -2 4.80410 3.20501   5
6  15  -2 4.32568 1.86946   7
6  15  -2 3.83495 1.33969   6
  -6  15   2 2.79377 2.27141   2
5 -15  -2 65.1952 6.68894   5
5 -15  -2 64.1085 4.70156   2
  -5  15   2 57.1928 5.97557   2
  -5  15   2 56.0407 5.27618   7
5  15  -2 56.6401 3.58845   6
5  15  -2 58.2326 4.06741   7
4 -15  -2 1.48008 1.25954   2
4 -15  -2 4.73693 2.70590   5
  -4  15   2 1.00951 1.95022   2
  -4  15   2 2.45643 1.62315   7
  -4  15   2 2.37817 3.27945   2
4  15  -2 1.03778 0.95898   7
4  15  -2 1.65610 1.03976   6
  -3 -15   2 40.0342 4.76231   5
3 -15  -2 37.4204 5.52681   5
  -3  15   2 38.4319 4.41530   2
  -3  15   2 30.5128 3.44134   2
  -3  15   2 31.0003 3.38536   7
3  15  -2 38.5341 2.84807   6
3  15  -2 32.9934 2.89404   7
2 -15  -2 -1.1835 2.11514   5
2 -15  -2 -0.3587 0.68406   2
  -2 -15   2 0.38608 1.98931   5
2 -15  -2 2.61180 0.93368   2
  -2  15   2 1.49015 1.15022   7
  -2  15   2 -0.1004 1.21501   2
2  15  -2 2.00381 1.22539   6
2  15  -2 0.83275 0.99265   7
  -2  15   2 0.48716 1.58968   2
1 -15  -2 29.1720 4.72917   5
  -1 -15   2 35.7005 4.89856   5
  -1  15   2 32.6399 3.45481   2
1  15  -2 26.4485 2.60026   7
  -1  15   2 25.3998 2.60278   2
1  15  -2 22.9017 4.35976   6
1  15  -2 28.9555 1.47482   2
  -1  15   2 25.9549 2.50495   7
1  15  -2 30.4950 1.52995   2
0 -15  -2 35.5675 4.82264   5
0 -15   2 44.2771 5.79573   5
0 -15  -2 34.3939 3.62873   3
0  15  -2 35.7427 2.84534   2
0  15   2 36.8389 2.53581   7
0  15  -2 35.8380 2.96853   7
0  15   2 32.7360 2.64686   2
0  15   2 39.3430 3.27524   2
0  15  -2 35.3475 2.45689   2
0  15  -2 30.9342 4.42706   6
1 -15   2 42.3304 5.36584   5
  -1 -15  -2 50.0760 5.61059   5
  -1 -15  -2 32.0731 4.13128   3
  -1  15  -2 36.6992 2.93028   2
1  15   2 35.4664 2.30480   2
1  15   2 40.4409 2.40371   7
  -1  15  -2 39.9340 3.89491   6
  -1  15  -2 44.3391 3.37581   7
1  15   2 47.2442 2.88445   2
  -1  15  -2 40.1363 3.68578   2
  -2 -15  -2 49.3962 4.99812   5
  -2 -15  -2 61.5227 5.07631   3
2 -15   2 68.8112 6.33879   5
  -2  15  -2 57.0979 4.06197   2
  -2  15  -2 62.8157 5.09809   2
2  15   2 63.5758 2.71582   7
  -2  15  -2 59.2823 4.12210   7
  -3 -15  -2 35.1460 4.70190   5
3 -15   2 35.1379 2.53150   2
3 -15   2 40.5453 5.59223   5
  -3 -15  -2 39.1263 5.09002   3
  -3  15  -2 32.0753 3.35549   7
  -3  15  -2 30.4689 4.67651   2
  -3  15  -2 31.5228 3.30246   2
3  15   2 37.4566 1.98005   7
4 -15   2 74.2568 6.93060   5
  -4 -15  -2 80.5081 8.41434   3
4 -15   2 86.6662 4.64611   2
4  15   2 89.3522 5.41953   6
4  15   2 84.4087 3.12529   7
  -4  15  -2 94.5663 7.19805   2
  -4  15  -2 88.1376 5.62993   7
  -5 -15  -2 -2.1628 1.36741   8
  -5 -15  -2 1.29185 1.92402   3
5 -15   2 -0.2229 2.27489   5
5 -15   2 0.10493 1.21839   2
  -5  15  -2 -0.8800 1.86862   2
  -5  15  -2 -0.9441 1.38375   7
5  15   2 -0.5446 0.95520   6
5  15   2 -0.2233 0.53941   7
  -6 -15  -2 -1.4529 1.69537   8
  -6 -15  -2 2.61268 1.98303   3
6 -15   2 -2.2594 1.17232   2
6 -15   2 3.22339 2.90020   5
  -6  15  -2 -1.6448 1.88417   2
6  15   2 1.45545 0.78171   7
  -6  15  -2 -1.0301 1.35305   7
6  15   2 0.58004 1.36945   6
  -7 -15  -2 0.09784 2.02991   3
7 -15   2 4.20802 1.91933   2
  -7 -15  -2 3.26606 2.33038   8
7 -15   2 -0.4735 2.68465   5
7  15   2 -0.4252 1.03897   7
  -7  15  -2 0.76431 2.13014   7
7  15   2 -0.2747 1.09410   6
  -7  15  -2 0.06601 2.57804   2
8 -15   2 3.82189 2.32696   2
  -8 -15  -2 6.80216 3.09384   3
8 -15   2 5.10672 3.75249   5
  -8 -15  -2 17.8412 3.97842   8
  -8  15  -2 13.8134 4.37749   2
8  15   2 7.90321 2.23132   6
  -8  15  -2 5.59182 3.61695   7
7 -16  -2 6.61816 3.82206   5
7  16  -2 5.49042 1.93772   6
7  16  -2 3.91967 1.79699   7
  -7  16   2 2.42239 3.00894   2
6 -16  -2 1.02803 3.00855   5
6  16  -2 1.38573 1.10622   7
6  16  -2 -0.4693 0.87818   6
  -6  16   2 -1.2114 1.81881   2
5 -16  -2 15.8961 4.11078   5
  -5  16   2 19.2716 4.48584   2
5  16  -2 16.2287 2.46111   7
5  16  -2 16.8745 2.38001   6
4 -16  -2 9.97197 3.44057   5
4 -16  -2 0.75363 1.16291   2
  -4  16   2 7.37813 2.70777   2
  -4  16   2 4.02375 2.13687   7
4  16  -2 4.00350 1.35539   6
4  16  -2 6.15286 1.74345   7
3 -16  -2 9.06769 3.49111   5
  -3 -16   2 9.17332 3.00161   5
3  16  -2 14.5255 2.29868   7
  -3  16   2 17.7908 3.69295   2
  -3  16   2 15.6226 2.97449   7
3  16  -2 12.7287 2.05699   6
2 -16  -2 69.5602 6.56321   5
  -2 -16   2 67.0813 5.79241   5
2  16  -2 63.6502 3.95170   7
2  16  -2 64.4481 3.91887   6
  -2  16   2 69.4127 5.40069   2
  -2  16   2 59.9554 4.41473   2
  -2  16   2 69.1027 4.39331   7
1 -16  -2 13.7667 4.38130   5
  -1 -16   2 22.1538 5.06419   5
1  16  -2 19.3234 2.50495   7
  -1  16   2 21.9044 2.84659   2
  -1  16   2 18.5883 3.11986   2
0 -16  -2 213.649 15.1745   5
0 -16   2 213.704 15.3011   5
0  16  -2 193.596 6.68441   2
0  16  -2 191.819 7.37725   7
0  16   2 190.911 6.48660   7
0  16   2 185.790 7.50412   2
0  16  -2 185.617 6.24475   2
0  16   2 203.523 7.56934   2
  -1 -16  -2 3.88390 2.26233   5
  -1 -16  -2 1.48358 1.52627   3
1 -16   2 3.25297 2.76474   5
1  16   2 2.33801 0.90971   7
1  16   2 2.69376 1.10620   2
  -1  16  -2 3.01540 1.33340   2
1  16   2 1.66703 0.86804   2
  -1  16  -2 2.44061 1.52005   2
  -1  16  -2 1.06500 1.22231   7
  -2 -16  -2 90.4142 6.24783   3
2 -16   2 87.6363 7.30566   5
  -2 -16  -2 87.3700 6.52863   5
  -2  16  -2 81.9359 5.71707   2
  -2  16  -2 81.4827 4.97642   7
2  16   2 80.3289 3.19276   7
  -2  16  -2 84.8676 4.94091   2
3 -16   2 5.43820 3.11822   5
  -3 -16  -2 5.90603 2.56908   3
  -3  16  -2 8.54543 2.13439   7
3  16   2 9.20522 1.10155   7
  -3  16  -2 8.45613 2.75043   2
  -4 -16  -2 0.26729 1.95192   3
4 -16   2 -0.4132 2.24849   5
4 -16   2 0.58218 1.35594   2
  -4  16  -2 2.34255 1.77563   7
4  16   2 -1.0283 0.98074   6
  -4  16  -2 1.53631 2.09429   2
4  16   2 0.48352 0.51901   7
  -5 -16  -2 17.3829 3.89385   3
5 -16   2 19.7892 4.50023   5
5  16   2 16.1027 4.59540   6
5  16   2 21.5552 1.36650   7
  -5  16  -2 19.9999 3.61856   7
  -5  16  -2 25.9795 4.78036   2
6 -16   2 -1.8082 1.78775   2
6 -16   2 -0.5261 2.72479   5
  -6 -16  -2 1.47495 1.97996   3
  -6 -16  -2 4.09604 2.54199   8
  -6  16  -2 1.96510 2.58379   2
6  16   2 0.27121 1.16177   6
  -6  16  -2 4.82053 2.39627   7
7 -16   2 3.20861 3.46670   5
  -7 -16  -2 0.79312 2.13924   3
7 -16   2 1.03539 3.50107   2
  -7 -16  -2 -0.8815 1.82595   8
  -7  16  -2 1.76892 3.04127   2
7  16   2 -2.4163 0.83861   6
  -7  16  -2 -0.1455 1.99743   7
6 -17  -2 9.32915 4.13239   5
6  17  -2 11.3170 2.21347   7
  -6  17   2 10.0601 3.67652   2
5 -17  -2 2.48799 3.09972   5
  -5  17   2 -0.5325 2.06821   2
5  17  -2 -0.5586 0.80995   6
5  17  -2 -0.3481 0.91638   7
4 -17  -2 10.3464 3.76897   5
  -4  17   2 11.9916 3.20855   2
4  17  -2 10.5734 2.06441   7
4  17  -2 12.4260 1.98510   6
  -4  17   2 13.0847 2.96080   7
3 -17  -2 16.1362 4.31516   5
  -3 -17   2 14.6718 3.44324   5
3  17  -2 14.5784 2.25893   7
  -3  17   2 11.2303 2.56029   7
  -3  17   2 14.3786 3.37508   2
3  17  -2 13.2789 2.14658   6
2 -17  -2 48.4994 6.20029   5
  -2 -17   2 51.9947 5.39262   5
2  17  -2 51.5544 3.60291   7
  -2  17   2 54.2377 4.09340   7
  -2  17   2 57.7816 4.85022   2
2  17  -2 46.0035 3.35223   6
1 -17  -2 5.37421 2.88540   5
  -1 -17   2 4.38551 2.77798   5
1  17  -2 5.51311 1.58048   7
  -1  17   2 6.42593 2.15803   2
  -1  17   2 7.19153 1.64339   7
0 -17   2 0.58961 2.14380   5
0 -17  -2 0.91996 2.18885   5
0  17   2 0.00867 0.86986   7
0  17   2 0.85066 0.99197   2
0  17  -2 1.99138 0.98294   2
0  17  -2 0.06400 0.84845   2
0  17   2 1.74379 1.27988   2
0  17  -2 0.26844 1.17143   7
1 -17   2 -0.4438 2.27408   5
  -1 -17  -2 -0.9585 1.76511   5
1  17   2 -0.3283 0.65900   2
1  17   2 0.45015 0.71625   7
  -1  17  -2 1.11892 1.28658   7
  -1  17  -2 2.66481 1.41423   2
1  17   2 0.08313 0.64233   2
  -1  17  -2 -0.6478 1.00829   2
  -2 -17  -2 11.8217 3.27661   5
  -2 -17  -2 8.62059 2.68812   3
2 -17   2 10.7273 3.75442   5
  -2  17  -2 16.7463 3.28312   2
2  17   2 9.79243 1.25541   7
  -2  17  -2 9.08530 2.15223   7
3 -17   2 97.5188 8.19836   5
  -3 -17  -2 99.4620 7.00018   3
3  17   2 106.738 6.24475   6
  -3  17  -2 98.1630 6.99701   2
  -3  17  -2 95.6357 5.87591   7
4 -17   2 9.43231 3.93264   5
  -4 -17  -2 13.5818 3.39203   3
  -4  17  -2 10.2283 3.39651   2
4  17   2 12.2150 2.44940   6
  -4  17  -2 21.5589 3.65623   7
5 -17   2 8.38428 3.81914   5
  -5 -17  -2 8.52965 2.75359   3
  -5  17  -2 13.7233 4.13691   2
5  17   2 12.7947 2.62387   6
  -5  17  -2 11.7198 2.86105   7
  -6 -17  -2 6.56212 3.03570   3
6 -17   2 3.25367 3.21777   5
  -6  17  -2 1.64598 2.83986   2
  -6  17  -2 5.36518 2.64825   7
6  17   2 0.97909 1.37453   6
5 -18  -2 18.5130 4.83227   5
5  18  -2 14.2031 2.45605   7
  -5  18   2 14.2955 4.02103   2
5  18  -2 12.7520 2.10832   6
4 -18  -2 2.32461 3.20674   5
4  18  -2 2.53757 1.25815   6
  -4  18   2 8.09564 3.17161   2
4  18  -2 2.88539 1.49192   7
3 -18  -2 14.2401 4.29854   5
3  18  -2 7.77253 1.77700   7
  -3  18   2 9.52774 2.50510   7
3  18  -2 10.9502 1.89386   6
  -3  18   2 12.2658 3.27601   2
2 -18  -2 52.0374 7.04781   5
  -2 -18   2 48.0001 6.02897   5
2  18  -2 47.9848 3.32272   6
2  18  -2 51.3909 3.52785   7
  -2  18   2 48.4277 4.62861   2
  -2  18   2 41.5023 3.75262   7
1 -18  -2 55.1851 6.67850   5
  -1 -18   2 49.1982 6.12960   5
  -1  18   2 66.8659 4.62584   2
1  18  -2 56.6629 3.83615   6
1  18  -2 58.2316 3.92653   7
  -1  18   2 63.5756 3.97283   7
0 -18  -2 23.6207 4.81000   5
0 -18   2 19.1854 4.24173   5
0  18  -2 18.3817 1.70253   2
0  18  -2 21.2628 1.75042   2
0  18   2 25.0802 2.58458   2
0  18   2 21.3676 2.25640   7
0  18  -2 25.6853 3.13403   7
  -1 -18  -2 40.0365 5.68872   5
1 -18   2 44.2423 6.22862   5
  -1  18  -2 39.5879 3.42621   2
1  18   2 34.0950 2.42426   7
  -1  18  -2 31.5577 3.34973   7
  -2 -18  -2 5.83217 2.76445   5
2 -18   2 3.13546 2.94132   5
  -2  18  -2 3.79649 1.77471   7
  -2  18  -2 5.52708 2.05739   2
3 -18   2 0.24719 2.81041   5
3  18   2 1.10865 1.41557   6
  -3  18  -2 0.40042 1.57935   2
  -3  18  -2 -0.6765 1.28616   7
4 -18   2 7.62287 3.67873   5
  -4  18  -2 9.39436 2.99594   2
  -4  18  -2 1.31260 2.12959   7
5 -18   2 7.47297 4.37016   5
5  18   2 5.17149 1.80735   6
  -5  18  -2 6.53933 3.43694   2
  -5  18  -2 0.28289 1.86611   7
3 -19  -2 0.35689 2.63772   5
  -3  19   2 0.56405 1.95789   2
3  19  -2 -0.8337 0.81658   6
3  19  -2 1.65186 1.12516   7
  -2 -19   2 37.6233 5.46532   5
2 -19  -2 41.9825 6.19192   5
  -2  19   2 41.5342 4.28988   2
2  19  -2 38.8047 3.11741   6
2  19  -2 41.2457 3.41680   7
1 -19  -2 1.81739 3.14749   5
  -1 -19   2 5.04068 3.20597   5
1  19  -2 2.24469 1.37547   7
1  19  -2 0.79585 1.29565   6
  -1  19   2 4.84782 1.60321   2
0 -19  -2 12.5714 3.68940   5
0 -19   2 16.1113 4.24078   5
0  19  -2 17.2856 2.70723   7
0  19   2 15.2713 2.06004   2
1 -19   2 -1.2399 2.43716   5
  -1 -19  -2 2.65812 2.73392   5
  -1  19  -2 5.48249 1.63951   2
  -1  19  -2 5.03754 1.56420   7
2 -19   2 6.04194 3.66036   5
  -2 -19  -2 3.25918 2.64887   5
  -2  19  -2 7.26547 2.07251   7
  -2  19  -2 4.64881 2.15247   2
3 -19   2 1.79860 2.85056   5
3  19   2 0.86095 1.26475   6
  -3  19  -2 -0.6202 1.53425   7
  -3  19  -2 -0.1198 1.66684   2
 -12   0   3 -0.9739 2.06862   2
  12   0  -3 0.52175 2.27100   2
 -12   0   3 -0.4817 1.56439   8
  12   0  -3 3.15417 3.01799   6
  11   0  -3 13.5507 3.89557   6
 -11   0   3 15.0037 3.60099   2
 -11   0   3 15.3450 3.04820   8
  11   0  -3 24.3889 4.53247   2
  10   0  -3 0.69717 1.73696   2
 -10   0   3 0.22653 1.77470   2
 -10   0   3 -1.3019 0.70960   4
  10   0  -3 0.51313 2.22853   6
 -10   0   3 -0.9476 1.20904   8
  -9   0   3 125.589 5.21872   4
9   0  -3 132.803 8.36161   6
  -9   0   3 128.914 6.48688   8
  -9   0   3 123.099 7.86581   2
9   0  -3 128.459 7.48539   2
  -8   0   3 -2.5879 1.48217   2
8   0  -3 2.23889 2.25885   2
8   0  -3 0.68415 1.56427   2
  -8   0   3 -0.2509 1.09428   8
8   0  -3 -0.6853 1.28383   6
  -8   0   3 -1.4446 0.87543   4
  -7   0   3 938.591 24.6352   2
7   0  -3 862.289 24.7390   2
7   0  -3 872.497 20.3371   3
7   0  -3 910.696 23.3428   2
7   0  -3 903.454 24.2122   6
  -7   0   3 948.387 21.4189   4
6   0  -3 0.12593 1.04007   6
6   0  -3 -0.6388 1.61304   2
  -6   0   3 -0.5203 0.47106   6
6   0  -3 -0.3729 0.80447   7
6   0  -3 -0.4186 0.53068   3
6   0  -3 0.09906 1.24913   2
  -6   0   3 0.36295 0.73416   8
  -6   0   3 -0.5772 0.95269   2
5   0  -3 333.785 11.4917   2
5   0  -3 366.774 9.04419   3
  -5   0   3 357.450 11.3428   2
5   0  -3 356.541 11.0008   6
  -5   0   3 355.959 10.1976   2
5   0  -3 362.351 10.6044   2
  -5   0   3 350.159 9.52887   8
  -5   0   3 352.659 9.43364   6
4   0  -3 -0.2380 0.89355   2
4   0  -3 -0.4588 0.76602   6
4   0  -3 0.65029 0.54300   3
  -4   0   3 0.46623 0.70195   2
4   0  -3 -0.8613 0.66790   2
  -4   0   3 1.24693 0.90041   2
  -4   0   3 0.89338 0.72210   8
  -4   0   3 -0.0397 0.50790   6
  -3   0   3 402.937 9.98710   6
  -3   0   3 403.997 9.56596   8
3   0  -3 412.075 9.58410   3
  -3   0   3 411.739 11.0998   2
3   0  -3 429.006 11.4102   2
3   0  -3 415.655 10.9096   6
3   0  -3 425.569 10.6646   2
  -2   0   3 -0.7874 0.65922   2
2   0  -3 0.21794 0.66323   2
  -2   0   3 -0.2277 0.38042   8
  -2   0   3 -0.1473 0.57549   2
2   0  -3 0.94126 0.87572   6
2   0  -3 -0.5536 0.59090   2
  -2   0   3 0.12964 0.52975   6
  -1   0   3 56.9556 2.58277   6
  -1   0   3 60.5021 2.71601   2
1   0  -3 57.9026 2.47433   2
1   0  -3 50.0204 2.53157   2
  -1   0   3 58.5003 2.40659   2
  -1   0   3 55.3120 1.70672   8
1   0  -3 59.7720 1.71422   8
0   0   3 0.17402 0.57540   2
0   0   3 0.94854 0.75618   2
0   0  -3 -0.2446 0.53108   2
0   0  -3 -0.2633 0.65468   2
  -1   0  -3 6.39613 1.49332   2
1   0   3 5.80630 0.75245   7
1   0   3 4.86532 0.99362   2
  -1   0  -3 6.13332 1.55581   2
  -1   0  -3 3.90838 0.58970   7
1   0   3 3.87127 0.92394   2
2   0   3 0.49211 0.57751   2
2   0   3 -0.0660 0.65630   2
  -2   0  -3 0.22886 0.92540   2
2   0   3 -0.0152 0.38366   7
2   0   3 1.16682 0.52720   6
  -2   0  -3 0.01278 0.46448   7
  -2   0  -3 -0.1309 0.64751   2
  -3   0  -3 705.543 15.7491   6
3   0   3 679.629 16.8600   2
  -3   0  -3 713.815 15.7978   7
3   0   3 727.066 15.4924   7
3   0   3 722.489 16.4753   2
3   0   3 691.486 15.4148   6
4   0   3 0.41608 0.83157   2
4   0   3 -0.6215 0.42739   7
  -4   0  -3 -0.3257 1.10680   2
  -4   0  -3 -0.0611 0.55894   6
  -4   0  -3 0.06024 0.64911   7
4   0   3 0.27211 0.91881   2
  -4   0  -3 0.83143 0.70089   2
4   0   3 0.35762 0.50966   6
  -5   0  -3 89.8825 3.89632   6
5   0   3 88.7443 5.02222   2
5   0   3 86.2898 4.42134   2
5   0   3 85.0662 3.79387   6
  -5   0  -3 82.6063 4.48076   7
5   0   3 84.8781 3.68909   7
  -5   0  -3 93.5177 5.39396   2
  -5   0  -3 89.2265 3.68250   3
  -5   0  -3 87.2758 4.29529   2
  -6   0  -3 -0.8244 1.23815   2
  -6   0  -3 0.02337 0.92807   2
6   0   3 -0.5933 0.65418   7
  -6   0  -3 -0.0588 0.67035   3
6   0   3 0.53111 1.23686   2
6   0   3 -0.8810 0.92532   2
7   0   3 535.386 16.9866   2
  -7   0  -3 538.445 13.6892   3
7   0   3 536.923 15.7824   2
7   0   3 543.776 15.0095   6
  -7   0  -3 564.614 17.7784   2
7   0   3 537.830 14.3178   7
  -8   0  -3 -0.1949 0.86836   3
8   0   3 0.77832 1.47627   2
8   0   3 -0.0976 0.91930   6
8   0   3 -0.6517 1.25330   2
  -9   0  -3 6.82415 2.77469   2
9   0   3 8.64257 2.23776   2
  -9   0  -3 11.5539 1.91818   3
9   0   3 7.41896 2.33198   6
 -10   0  -3 -0.9060 1.10125   3
  10   0   3 -0.1006 1.60325   2
  10   0   3 -1.6350 1.43180   6
 -10   0  -3 -0.8675 1.83420   2
 -11   0  -3 64.0420 7.11147   2
  11   0   3 71.6906 6.60370   6
  11   0   3 63.0754 6.16596   2
 -12   0  -3 -2.1471 1.59763   8
 -12   0  -3 -4.4054 2.38747   2
  12   0   3 1.19155 2.23747   6
  12   0   3 -0.6489 2.00206   2
 -12  -1   3 0.24234 2.38118   2
  12  -1  -3 -0.0112 2.04658   2
  12  -1  -3 -0.9562 2.54640   6
 -12  -1   3 7.53192 2.56736   8
  12   1  -3 12.0907 3.58213   2
 -12   1   3 7.24385 3.45412   2
 -12   1   3 3.53373 2.00987   8
  12   1  -3 2.27229 2.66858   6
 -11  -1   3 1.91967 2.28294   2
  11  -1  -3 0.66141 2.14971   6
 -11  -1   3 3.57220 3.06534   8
  11  -1  -3 2.71363 2.24883   2
  11   1  -3 3.50429 2.71301   6
 -11   1   3 1.75944 1.63722   8
  11   1  -3 3.68525 2.31240   2
 -11   1   3 1.76274 2.38974   2
 -10  -1   3 204.033 7.00784   4
  10  -1  -3 199.383 11.6848   6
 -10  -1   3 212.452 9.14090   8
  10  -1  -3 201.129 10.3361   2
 -10  -1   3 215.005 10.8263   2
 -10   1   3 219.602 11.3690   2
  10   1  -3 207.683 10.2470   2
 -10   1   3 196.609 6.06969   4
  10   1  -3 198.235 10.9577   6
 -10   1   3 209.767 8.91735   8
  -9  -1   3 43.1950 3.92970   8
9  -1  -3 47.0537 5.43022   6
9  -1  -3 40.2659 4.52629   2
  -9  -1   3 44.2642 5.02527   2
  -9  -1   3 45.0829 3.23389   4
  -9   1   3 49.7836 3.99319   8
9   1  -3 45.2710 4.59856   2
  -9   1   3 49.4492 5.42015   2
  -9   1   3 47.5444 3.02068   4
9   1  -3 50.7996 5.20580   6
8  -1  -3 278.194 11.0837   2
  -8  -1   3 284.978 9.87605   8
8  -1  -3 271.787 11.9261   6
  -8  -1   3 290.642 9.10888   4
  -8  -1   3 291.267 11.4733   2
  -8   1   3 286.606 8.66516   4
  -8   1   3 297.758 9.85207   8
8   1  -3 285.143 11.4779   6
8   1  -3 274.059 13.4691   2
8   1  -3 294.854 10.9509   2
8   1  -3 274.834 8.55440   3
  -8   1   3 276.134 11.9483   2
7  -1  -3 40.7706 5.22132   6
  -7  -1   3 26.9247 2.73953   8
7  -1  -3 28.1231 3.66213   2
  -7  -1   3 32.8572 3.69273   2
7  -1  -3 30.8551 1.98448   3
  -7  -1   3 28.6143 2.71102   4
7  -1  -3 35.1198 5.55074   2
7   1  -3 27.2578 3.78837   2
7   1  -3 32.7974 4.13953   6
7   1  -3 30.2893 2.38361   3
7   1  -3 35.0190 3.47940   2
  -7   1   3 37.0531 4.91322   2
6  -1  -3 -0.4949 1.00309   2
  -6  -1   3 0.14954 0.87084   4
6  -1  -3 -0.2491 1.30688   2
  -6  -1   3 0.30138 1.14473   2
6  -1  -3 0.15289 0.54889   3
6  -1  -3 -0.3361 0.83453   7
  -6  -1   3 -0.6163 0.58087   2
  -6  -1   3 -0.4794 0.40521   6
  -6  -1   3 -0.1216 0.80703   8
6   1  -3 0.50818 1.03206   6
6   1  -3 0.06719 0.56657   3
6   1  -3 1.20451 1.25881   2
  -6   1   3 -0.7903 0.64811   2
  -6   1   3 -0.1899 1.22222   2
6   1  -3 0.56185 1.36273   7
5  -1  -3 310.599 9.75285   2
5  -1  -3 314.030 7.73175   3
  -5  -1   3 307.265 9.01233   2
5  -1  -3 287.705 10.6402   2
  -5  -1   3 323.637 8.82269   8
  -5  -1   3 309.095 8.35502   6
5  -1  -3 302.229 9.77048   7
  -5  -1   3 323.216 10.0594   2
5   1  -3 318.560 9.69473   6
5   1  -3 306.925 10.4348   2
  -5   1   3 298.688 10.4740   2
5   1  -3 315.904 8.44314   3
  -5   1   3 291.787 9.28548   2
  -5   1   3 303.403 8.67980   6
5   1  -3 308.273 9.41897   2
  -4  -1   3 447.354 10.8213   6
4  -1  -3 440.953 10.2932   3
4  -1  -3 464.338 12.1809   2
4  -1  -3 439.423 12.7076   6
4  -1  -3 453.522 13.1264   2
4  -1  -3 452.630 12.5423   7
  -4  -1   3 442.938 11.4520   2
  -4  -1   3 442.294 12.2341   2
  -4  -1   3 459.364 11.1465   8
4   1  -3 469.333 12.8389   2
4   1  -3 453.850 11.7735   2
  -4   1   3 464.767 11.9405   2
4   1  -3 450.776 10.9682   3
  -4   1   3 451.942 12.9423   2
  -4   1   3 465.216 11.4927   6
4   1  -3 455.440 11.8932   6
  -3  -1   3 547.638 12.1883   8
3  -1  -3 538.099 13.9525   6
  -3  -1   3 546.024 13.2042   2
  -3  -1   3 534.718 12.0313   6
3  -1  -3 517.498 13.0892   2
3  -1  -3 531.857 13.9857   2
  -3  -1   3 540.802 12.6592   2
3   1  -3 544.666 13.5624   2
  -3   1   3 535.747 13.7533   2
3   1  -3 538.732 12.2492   3
3   1  -3 545.519 12.8718   6
3   1  -3 538.266 12.8053   2
  -3   1   3 521.670 12.8251   6
  -3   1   3 482.178 14.2254   2
2  -1  -3 179.898 5.90505   2
2  -1  -3 179.690 5.43871   2
  -2  -1   3 172.072 4.63799   8
  -2  -1   3 177.567 5.39254   2
  -2  -1   3 176.724 5.01563   2
  -2  -1   3 172.058 4.59717   6
2   1  -3 176.473 5.11874   6
  -2   1   3 176.383 5.35974   2
2   1  -3 174.501 5.48026   2
  -2   1   3 178.282 5.85010   2
  -2   1   3 167.997 5.47771   6
2   1  -3 168.025 5.10802   2
  -2   1   3 172.595 4.16850   8
2   1  -3 180.641 4.66882   8
1  -1  -3 1594.08 33.6202   2
  -1  -1   3 1612.11 32.8909   2
  -1  -1   3 1630.78 33.1586   2
  -1   1   3 1556.82 34.0394   6
1   1  -3 1625.35 33.0280   2
1   1  -3 1656.18 33.2687   2
  -1   1   3 1648.94 33.2584   2
0  -1   3 5338.16 143.136   1
0   1   3 5629.44 149.993   1
0   1  -3 5471.45 143.386   1
0   1   3 5641.95 146.007   1
1  -1   3 4198.13 126.722   1
  -1  -1  -3 4367.67 124.586   1
  -1   1  -3 4403.41 127.840   1
1   1   3 4185.70 123.130   1
  -2  -1  -3 4.97922 0.98105   2
2  -1   3 4.91680 0.65885   6
2  -1   3 8.13229 1.76131   2
2  -1   3 8.11601 1.05769   7
2  -1   3 6.82580 1.38040   2
  -2  -1  -3 7.63312 1.43778   2
  -2  -1  -3 7.74905 0.89448   7
  -2   1  -3 8.99356 1.35630   2
2   1   3 7.62915 1.14528   6
  -2   1  -3 5.83092 0.83132   7
  -2   1  -3 7.64810 0.87338   6
  -2   1  -3 5.17407 1.19554   2
2   1   3 5.95963 1.26992   2
2   1   3 3.68200 0.87113   2
2   1   3 7.27913 0.79654   7
3  -1   3 309.052 8.76381   2
3  -1   3 329.307 6.71902   4
  -3  -1  -3 321.960 9.31749   2
  -3  -1  -3 316.198 8.20399   7
3  -1   3 334.665 7.91286   6
3  -1   3 316.742 7.98612   7
3  -1   3 333.181 9.44068   2
3   1   3 317.073 9.02804   2
3   1   3 322.041 7.48506   4
  -3   1  -3 307.715 9.53848   2
3   1   3 322.280 8.05124   6
  -3   1  -3 304.833 7.82863   6
3   1   3 313.525 8.59052   2
  -3   1  -3 324.094 8.25017   7
3   1   3 324.667 7.74336   7
  -4  -1  -3 0.68435 0.74221   6
4  -1   3 0.05179 0.44990   6
  -4  -1  -3 -0.1761 0.56900   2
4  -1   3 -0.2720 0.47840   7
  -4  -1  -3 0.45307 0.68266   3
4  -1   3 -0.4524 0.84756   2
4  -1   3 0.24119 0.81522   2
  -4  -1  -3 0.13089 0.71567   7
  -4  -1  -3 -0.0790 1.01611   2
  -4   1  -3 0.36758 0.56758   6
4   1   3 0.02340 0.54626   6
4   1   3 -0.0179 0.69595   2
4   1   3 0.18239 0.53708   7
  -4   1  -3 0.49437 0.77124   2
  -4   1  -3 0.51393 0.76915   7
4   1   3 -0.2141 0.43865   4
  -4   1  -3 0.49132 1.23129   2
4   1   3 -0.5928 0.79233   2
5  -1   3 155.198 5.46194   7
5  -1   3 155.396 6.27546   2
  -5  -1  -3 165.206 6.09501   2
5  -1   3 163.460 7.13733   2
5  -1   3 166.930 5.72540   6
  -5  -1  -3 166.585 5.63085   3
  -5  -1  -3 162.025 7.05702   2
  -5  -1  -3 157.262 5.75727   6
5   1   3 161.046 5.50546   6
  -5   1  -3 154.409 7.28182   2
  -5   1  -3 161.352 5.06796   3
5   1   3 151.467 6.66423   2
  -5   1  -3 161.175 5.46201   6
5   1   3 157.754 5.35217   7
  -5   1  -3 165.917 6.44672   7
  -5   1  -3 161.287 6.31717   2
5   1   3 161.985 6.22816   2
6  -1   3 403.925 11.1609   7
  -6  -1  -3 419.948 11.7539   6
6  -1   3 440.360 13.8616   2
6  -1   3 383.736 12.8205   6
  -6  -1  -3 425.567 11.1816   3
6  -1   3 414.892 15.0994   2
  -6  -1  -3 408.818 13.4936   2
6   1   3 395.778 12.1959   6
6   1   3 427.293 13.3565   2
  -6   1  -3 409.438 13.9954   2
  -6   1  -3 367.481 14.0152   6
  -6   1  -3 401.197 12.2529   2
6   1   3 366.258 13.3186   2
  -6   1  -3 425.158 10.5220   3
  -6   1  -3 415.725 12.9280   7
6   1   3 424.784 11.1598   7
7  -1   3 4.24938 1.75336   2
7  -1   3 0.74630 1.21745   7
7  -1   3 1.63811 1.53437   2
7  -1   3 1.50648 1.11658   6
  -7  -1  -3 2.47000 1.16803   3
  -7  -1  -3 1.02985 1.55529   2
  -7   1  -3 3.50879 1.12885   3
7   1   3 0.82937 1.36300   2
7   1   3 3.12005 1.08182   7
  -7   1  -3 0.34170 1.67163   2
7   1   3 1.02912 0.89139   6
7   1   3 1.67542 1.47909   2
8  -1   3 176.146 7.99035   6
  -8  -1  -3 181.640 6.70243   3
  -8  -1  -3 180.675 9.35476   2
8  -1   3 163.426 8.11718   2
  -8   1  -3 172.316 9.48848   2
  -8   1  -3 172.890 5.97319   3
8   1   3 178.545 8.13929   2
8   1   3 169.794 8.92268   2
8   1   3 181.458 7.68804   6
9  -1   3 3.11764 1.82375   2
  -9  -1  -3 6.31879 2.77604   2
  -9  -1  -3 10.2844 1.98724   3
9  -1   3 8.07002 2.50128   6
  -9   1  -3 5.11086 3.02571   2
  -9   1  -3 6.79786 1.41307   3
9   1   3 5.49950 2.05608   6
9   1   3 6.52636 2.20609   2
  10  -1   3 60.1138 5.67500   6
  10  -1   3 63.0810 5.71047   2
 -10  -1  -3 60.7910 6.35715   2
 -10  -1  -3 60.2111 3.87305   3
 -10   1  -3 54.1600 3.20039   3
  10   1   3 59.9924 5.37008   6
  10   1   3 57.6087 5.45833   2
 -10   1  -3 61.7349 6.66689   2
  11  -1   3 24.2143 4.55949   2
 -11  -1  -3 13.6043 3.08117   8
 -11  -1  -3 23.2975 4.72887   2
  11  -1   3 28.1177 5.25243   6
 -11  -1  -3 17.3686 2.49540   3
  11   1   3 14.4165 3.63771   6
 -11   1  -3 15.9673 4.21467   2
  11   1   3 22.4580 4.49160   2
 -12  -1  -3 43.6188 6.67310   2
  12  -1   3 37.7010 5.67668   6
  12  -1   3 45.0007 6.41495   2
 -12  -1  -3 51.9850 6.38396   8
  12   1   3 50.7792 6.71998   2
  12   1   3 56.4030 7.69322   6
 -12   1  -3 54.4516 8.40196   2
  12  -2  -3 1.38363 2.07182   2
 -12  -2   3 2.68106 2.75126   2
 -12  -2   3 0.25503 1.52976   8
  12  -2  -3 -0.7185 2.40559   6
 -12   2   3 0.09251 1.70079   8
 -12   2   3 1.54997 3.22480   2
  12   2  -3 0.46959 2.43331   6
  12   2  -3 -2.0998 1.76244   2
  11  -2  -3 -0.0301 2.04845   2
 -11  -2   3 -1.9116 1.47140   2
 -11  -2   3 -1.3208 1.32750   8
  11  -2  -3 1.49304 2.76787   6
 -11   2   3 1.22928 1.56611   8
  11   2  -3 -0.1079 1.63073   2
  11   2  -3 -1.3620 1.68313   6
 -11   2   3 0.68727 2.07968   2
 -10  -2   3 149.188 6.04874   4
  10  -2  -3 163.103 9.21450   2
  10  -2  -3 143.641 10.2051   6
 -10  -2   3 134.653 7.38189   8
 -10  -2   3 159.575 11.6581   2
 -10   2   3 154.393 7.44646   8
  10   2  -3 154.977 8.63419   2
 -10   2   3 151.070 4.63261   4
  10   2  -3 148.269 9.20553   6
 -10   2   3 151.777 9.73038   2
9  -2  -3 27.7349 4.88555   6
  -9  -2   3 24.1677 2.95265   4
  -9  -2   3 18.1223 3.22600   2
  -9  -2   3 25.3328 3.53321   8
9  -2  -3 18.6735 3.22872   2
  -9   2   3 26.0716 4.81354   2
9   2  -3 24.7560 4.54244   2
  -9   2   3 21.0684 2.11942   4
9   2  -3 17.2404 3.02340   2
9   2  -3 20.5824 3.63495   6
8  -2  -3 593.405 20.2732   6
  -8  -2   3 659.086 17.5283   8
8  -2  -3 642.346 19.1028   2
  -8  -2   3 636.245 16.5705   4
  -8  -2   3 633.547 18.7584   2
  -8   2   3 624.281 20.2093   2
8   2  -3 612.945 19.7532   2
8   2  -3 627.432 18.1759   2
8   2  -3 662.762 19.0836   6
8   2  -3 602.092 16.0306   3
7  -2  -3 26.8745 3.82413   2
7  -2  -3 36.1973 3.78246   2
  -7  -2   3 34.5131 3.40909   2
  -7  -2   3 31.8726 3.50501   2
  -7  -2   3 30.7169 2.85313   4
  -7  -2   3 34.4979 3.03480   8
7  -2  -3 20.9070 3.23709   6
7   2  -3 34.2630 3.44996   6
7   2  -3 32.6913 2.64146   3
7   2  -3 33.8865 3.37930   2
  -7   2   3 17.9205 3.09830   2
7   2  -3 26.0070 3.72960   2
6  -2  -3 230.494 9.60926   6
  -6  -2   3 226.993 8.43143   2
6  -2  -3 228.966 8.78841   2
  -6  -2   3 218.631 7.37211   2
  -6  -2   3 214.163 6.85202   6
  -6  -2   3 216.051 7.60596   4
  -6  -2   3 232.235 7.65164   8
6  -2  -3 210.152 7.93343   7
6  -2  -3 219.951 9.60051   2
6  -2  -3 217.841 5.65171   3
  -6   2   3 220.062 9.36012   2
  -6   2   3 215.118 8.01532   2
6   2  -3 220.381 7.14290   3
6   2  -3 210.744 7.92939   6
6   2  -3 216.000 8.87757   2
  -6   2   3 205.630 7.17515   6
5  -2  -3 1051.18 26.3540   6
  -5  -2   3 1048.01 23.0473   6
  -5  -2   3 1057.98 23.6535   2
  -5  -2   3 1028.03 23.7325   8
  -5  -2   3 1066.52 24.2607   4
5  -2  -3 1036.47 26.5206   2
5  -2  -3 1064.60 24.7491   7
5  -2  -3 1073.73 21.8975   3
5  -2  -3 1038.43 25.0579   2
  -5  -2   3 1054.87 24.7620   2
  -5   2   3 1038.96 26.1527   2
  -5   2   3 1058.92 24.6885   2
  -5   2   3 1060.24 23.9384   6
5   2  -3 1052.45 23.5659   3
5   2  -3 1081.96 24.3184   6
5   2  -3 1074.99 24.2551   2
5   2  -3 1047.16 25.4957   2
4  -2  -3 7.09636 1.67695   6
4  -2  -3 7.42521 0.81524   3
  -4  -2   3 8.47838 1.31037   8
4  -2  -3 11.6019 2.44431   2
4  -2  -3 9.62845 1.93734   2
  -4  -2   3 12.2939 1.97915   4
  -4  -2   3 9.95667 1.42937   2
  -4  -2   3 5.35560 0.85833   6
  -4  -2   3 7.72095 1.41626   2
4  -2  -3 8.35557 1.56958   7
4   2  -3 8.87543 1.41927   3
  -4   2   3 8.14956 1.41246   6
4   2  -3 6.68771 1.22904   2
  -4   2   3 7.95905 1.66325   2
  -4   2   3 8.82379 2.08499   2
4   2  -3 7.92843 1.30215   6
4   2  -3 8.51385 1.76116   2
3  -2  -3 304.856 9.78007   6
3  -2  -3 309.947 9.33859   7
  -3  -2   3 298.548 7.83027   8
  -3  -2   3 302.519 7.28685   6
3  -2  -3 311.868 8.68654   2
  -3  -2   3 299.652 7.73010   2
  -3  -2   3 303.043 8.25848   2
3   2  -3 295.421 7.79805   6
3   2  -3 300.659 7.98619   3
  -3   2   3 312.473 8.66812   2
  -3   2   3 310.529 9.43514   2
  -3   2   3 282.956 8.53171   6
3   2  -3 293.835 8.52194   2
3   2  -3 301.570 7.97391   2
  -2  -2   3 119.604 3.77314   2
2  -2  -3 129.879 5.02727   2
  -2  -2   3 128.988 3.39025   6
  -2  -2   3 127.709 3.96652   8
2  -2  -3 127.955 4.51259   2
  -2  -2   3 128.400 4.12284   2
  -2   2   3 118.616 4.85738   6
2   2  -3 126.431 4.27239   2
2   2  -3 129.223 4.08986   3
2   2  -3 128.157 3.73084   6
2   2  -3 130.160 4.02277   2
2   2  -3 125.550 3.66287   5
  -2   2   3 114.345 4.76752   2
2   2  -3 131.301 3.93410   8
  -2   2   3 126.908 4.46784   2
  -1  -2   3 14.7692 1.06680   5
  -1  -2   3 15.5833 1.27073   8
1  -2  -3 14.6475 1.56780   2
1  -2  -3 14.7761 1.69185   2
  -1  -2   3 14.2378 1.19827   2
  -1  -2   3 16.3474 0.72391   6
1   2  -3 17.1397 1.34171   2
1   2  -3 15.8553 1.22203   5
1   2  -3 14.3842 1.34209   2
1   2  -3 14.0614 1.18435   8
1   2  -3 13.9971 0.94942   6
  -1   2   3 15.7084 1.54712   2
  -1   2   3 17.7114 1.85502   2
0  -2  -3 305.467 7.42997   2
0  -2   3 290.945 7.16440   2
0  -2   3 299.991 6.92121   5
0  -2   3 293.355 7.18493   2
0  -2  -3 301.033 6.82316   5
0  -2  -3 295.239 7.59752   2
0   2  -3 287.774 7.38551   7
0   2   3 291.153 7.63587   2
0   2   3 296.911 6.92838   5
0   2  -3 291.578 7.30618   2
0   2   3 308.358 7.43393   2
1  -2   3 115.069 3.84123   2
  -1  -2  -3 106.637 2.57811   7
  -1  -2  -3 106.170 3.68678   2
1  -2   3 103.636 3.64062   2
1  -2   3 110.638 2.73673   6
  -1  -2  -3 106.710 3.64111   2
1  -2   3 118.986 3.70367   4
  -1   2  -3 118.212 3.79204   2
1   2   3 110.942 3.69103   2
  -1   2  -3 109.447 3.97693   2
1   2   3 111.900 3.29675   5
1   2   3 108.914 2.62011   7
  -1   2  -3 111.723 2.76169   6
1   2   3 104.573 3.75148   2
2  -2   3 -0.0224 0.82576   2
  -2  -2  -3 0.01090 0.66732   2
2  -2   3 0.13302 0.37362   6
2  -2   3 1.04904 0.60217   7
2  -2   3 0.00605 0.50902   4
  -2  -2  -3 0.00183 0.46441   7
  -2  -2  -3 0.14611 0.77298   2
  -2   2  -3 -0.0396 0.62169   2
2   2   3 0.37671 0.64303   2
2   2   3 -0.2400 0.67554   2
2   2   3 0.03657 0.34264   7
  -2   2  -3 1.20668 0.99586   2
  -2   2  -3 0.01958 0.50586   7
3  -2   3 330.541 8.25394   6
  -3  -2  -3 323.221 8.60512   7
3  -2   3 341.493 9.91411   2
  -3  -2  -3 317.685 9.43534   2
3  -2   3 336.277 8.43820   7
  -3  -2  -3 337.302 9.42829   2
3  -2   3 340.142 9.23206   2
  -3   2  -3 331.881 7.99864   6
3   2   3 336.637 9.19697   2
3   2   3 335.374 7.92639   7
3   2   3 337.773 8.28009   4
  -3   2  -3 331.313 10.1359   2
  -3   2  -3 332.139 8.57964   7
3   2   3 322.100 8.47294   6
3   2   3 335.684 8.81245   2
4  -2   3 133.550 4.64796   6
  -4  -2  -3 124.655 4.81511   2
4  -2   3 125.287 5.76528   2
4  -2   3 128.926 4.52494   7
  -4  -2  -3 129.441 4.81982   3
4  -2   3 131.041 5.31432   2
  -4  -2  -3 127.682 5.55998   2
4   2   3 134.129 4.55673   6
  -4   2  -3 122.391 6.12351   2
  -4   2  -3 129.018 4.87114   7
  -4   2  -3 126.237 5.20678   2
4   2   3 130.441 4.95024   2
4   2   3 128.818 4.08244   4
4   2   3 119.866 5.19954   2
  -4   2  -3 123.498 4.18929   6
5  -2   3 9.79688 1.73746   6
  -5  -2  -3 9.57202 1.61385   2
5  -2   3 7.98708 1.83628   2
  -5  -2  -3 7.11243 1.34406   3
5  -2   3 9.74705 1.95802   2
5  -2   3 11.7185 1.67759   7
  -5  -2  -3 7.86041 1.80790   2
  -5   2  -3 9.01378 2.36615   2
  -5   2  -3 9.11904 1.87490   7
5   2   3 12.1280 1.38133   4
5   2   3 6.99470 1.65710   2
5   2   3 7.33533 1.36793   2
  -5   2  -3 8.23546 1.63074   2
5   2   3 10.7423 1.55132   7
5   2   3 12.6087 1.81493   6
  -5   2  -3 8.11189 1.17518   6
6  -2   3 43.9094 4.16376   2
6  -2   3 41.1846 3.35963   7
  -6  -2  -3 47.0793 4.01931   2
  -6  -2  -3 41.1458 2.96477   3
6  -2   3 35.2295 4.09720   2
6  -2   3 39.0213 3.72110   6
  -6   2  -3 42.6869 3.47977   2
6   2   3 49.8892 3.92227   2
  -6   2  -3 40.8779 4.35706   2
6   2   3 42.0474 3.37625   2
6   2   3 40.8160 2.86043   6
  -6   2  -3 42.8220 2.35466   3
6   2   3 43.3887 2.77488   7
  -6   2  -3 40.1946 4.17725   7
7  -2   3 87.7890 5.15971   6
  -7  -2  -3 91.2495 6.12237   2
7  -2   3 97.5723 6.43917   2
7  -2   3 87.0689 5.49718   2
  -7  -2  -3 95.2584 4.70700   3
  -7   2  -3 97.7924 6.90046   2
7   2   3 86.8506 4.36323   7
7   2   3 94.6506 4.78328   6
  -7   2  -3 98.0744 6.26712   7
7   2   3 89.0831 5.78891   2
  -7   2  -3 93.4306 3.70155   3
7   2   3 103.290 5.48829   2
8  -2   3 87.1024 5.70992   6
  -8  -2  -3 82.4925 4.58508   3
  -8  -2  -3 86.9435 6.31788   2
  -8   2  -3 83.6622 6.81638   2
8   2   3 82.5741 5.33589   2
  -8   2  -3 81.8322 3.54352   3
8   2   3 80.3700 4.94490   6
  -9  -2  -3 5.08007 1.60135   3
  -9  -2  -3 5.78046 2.59302   2
9  -2   3 9.74185 2.86382   2
9  -2   3 9.87752 2.90655   6
9   2   3 5.01608 1.87516   2
9   2   3 3.86631 1.78402   6
  -9   2  -3 4.43889 1.17245   3
  -9   2  -3 3.65125 2.57126   2
 -10  -2  -3 18.0238 3.97424   2
  10  -2   3 15.1758 3.12971   2
 -10  -2  -3 24.8755 3.19552   3
 -10  -2  -3 15.0346 2.90375   8
  10  -2   3 21.1787 4.36525   6
  10   2   3 16.9490 3.14263   6
  10   2   3 19.9176 3.66491   2
 -10   2  -3 25.5649 5.19334   2
  11  -2   3 17.9614 4.37050   6
 -11  -2  -3 19.7798 2.94039   3
 -11  -2  -3 12.4676 2.93576   8
 -11  -2  -3 16.3242 4.23389   2
  11  -2   3 19.5605 4.24351   2
  11   2   3 12.1619 3.19675   2
  11   2   3 15.8057 3.85461   6
 -11   2  -3 14.3549 4.18801   2
  12  -2   3 18.1606 4.72679   6
 -12  -2  -3 23.6028 4.31897   8
  12  -2   3 25.7280 4.91559   2
 -12  -2  -3 24.2270 5.19177   2
  12   2   3 30.4803 5.73989   6
 -12   2  -3 26.2297 5.71282   2
  12   2   3 24.8235 4.82717   2
  12  -3  -3 6.64449 4.45236   6
 -12  -3   3 13.4054 2.97435   8
  12  -3  -3 16.2618 4.37432   2
  12   3  -3 8.16070 3.58762   6
 -12   3   3 12.8998 3.94309   2
 -12   3   3 15.2492 3.12541   8
  12   3  -3 14.2214 3.66348   2
 -11  -3   3 32.4409 4.20286   8
  11  -3  -3 45.0313 7.79384   6
  11  -3  -3 44.2253 6.25269   2
  11   3  -3 28.1940 5.05598   6
  11   3  -3 50.7529 5.35177   2
 -11   3   3 34.7405 5.26393   2
 -11   3   3 37.8392 4.05031   8
 -10  -3   3 0.34261 1.59835   2
 -10  -3   3 1.21760 1.19754   4
  10  -3  -3 1.63039 2.52620   6
 -10  -3   3 0.45016 1.46951   8
  10  -3  -3 3.11912 2.35711   2
  10   3  -3 2.73047 2.05285   2
  10   3  -3 -0.1436 1.47618   6
 -10   3   3 -1.2014 1.11930   8
 -10   3   3 -0.8414 2.08814   2
 -10   3   3 0.15953 0.57789   4
  -9  -3   3 -2.2044 1.07006   2
9  -3  -3 1.18818 2.35434   6
9  -3  -3 0.47015 1.91407   2
  -9  -3   3 -0.5211 1.20506   8
  -9  -3   3 0.70051 1.22257   4
  -9   3   3 0.15498 1.66077   2
  -9   3   3 0.42089 0.89303   4
9   3  -3 2.05917 1.68334   2
9   3  -3 0.65923 1.54241   6
9   3  -3 1.24596 2.03924   2
8  -3  -3 -0.9554 1.35063   2
  -8  -3   3 0.24529 1.32890   2
  -8  -3   3 -0.1783 1.12679   8
  -8  -3   3 0.78412 1.22332   4
8  -3  -3 -1.8493 1.21949   6
8   3  -3 0.03144 1.39399   2
8   3  -3 -0.9315 1.08149   6
8   3  -3 -0.0971 1.38161   2
  -8   3   3 0.79379 1.79846   2
8   3  -3 2.38938 1.08828   3
  -7  -3   3 59.3178 3.97487   4
7  -3  -3 55.8775 5.45797   6
  -7  -3   3 60.6513 4.35661   2
  -7  -3   3 59.2229 3.98802   8
7  -3  -3 54.6108 4.59156   2
  -7  -3   3 55.9223 3.51232   2
7  -3  -3 61.0464 5.72824   2
  -7   3   3 59.0982 5.37493   2
7   3  -3 60.0604 4.83764   2
7   3  -3 59.8104 4.18646   2
7   3  -3 54.5689 4.09307   6
7   3  -3 52.6029 3.51450   3
6  -3  -3 139.061 8.02451   2
  -6  -3   3 142.291 5.32060   6
6  -3  -3 127.839 5.85597   7
  -6  -3   3 141.719 5.48913   2
  -6  -3   3 159.725 6.25727   4
6  -3  -3 136.147 7.71296   6
  -6  -3   3 160.606 6.50292   2
  -6  -3   3 157.336 6.11012   8
6  -3  -3 155.110 7.02656   2
  -6   3   3 123.025 5.46816   6
  -6   3   3 141.612 6.44199   2
  -6   3   3 154.379 7.88117   2
6   3  -3 139.950 5.99729   6
6   3  -3 140.769 5.67293   3
6   3  -3 139.960 7.71988   2
  -5  -3   3 932.124 21.4971   2
  -5  -3   3 960.393 21.3841   6
  -5  -3   3 960.100 22.1741   8
5  -3  -3 945.192 24.9895   2
  -5  -3   3 976.624 22.4945   2
  -5  -3   3 987.506 22.9041   4
5  -3  -3 957.855 22.6101   7
5  -3  -3 968.486 19.5274   3
5  -3  -3 965.273 25.3349   6
5  -3  -3 992.034 23.5264   2
5   3  -3 938.920 22.0522   3
  -5   3   3 930.476 22.3961   6
5   3  -3 970.398 23.5217   2
  -5   3   3 975.037 23.1796   2
  -5   3   3 967.734 24.9203   2
5   3  -3 981.381 22.3221   2
5   3  -3 965.246 22.1698   6
4  -3  -3 386.942 10.8667   7
4  -3  -3 405.983 11.5024   2
  -4  -3   3 407.200 10.0054   2
  -4  -3   3 405.573 9.88220   6
  -4  -3   3 413.871 10.7035   2
  -4  -3   3 411.597 10.6665   8
  -4  -3   3 406.907 11.4268   4
4  -3  -3 416.672 8.72141   3
  -4   3   3 414.530 11.3042   6
4   3  -3 413.207 11.3581   2
  -4   3   3 393.637 11.3134   2
4   3  -3 406.948 10.6989   3
4   3  -3 405.917 10.4995   2
4   3  -3 400.182 10.3122   6
  -3  -3   3 1324.21 30.7185   2
  -3  -3   3 1409.84 30.3027   8
  -3  -3   3 1439.16 29.3870   6
3  -3  -3 1394.85 32.2421   2
3  -3  -3 1428.51 33.2753   6
  -3  -3   3 1436.72 31.2916   4
  -3  -3   3 1424.90 29.5221   2
3   3  -3 1474.62 29.9940   2
3   3  -3 1434.77 30.4998   3
  -3   3   3 1431.37 32.2197   2
3   3  -3 1493.15 30.6811   2
  -3   3   3 1432.27 31.5682   6
  -3   3   3 1438.94 31.0726   2
3   3  -3 1454.81 29.9961   5
3   3  -3 1445.82 29.6946   6
3   3  -3 1435.61 30.2665   8
  -2  -3   3 4.13098 0.81214   8
  -2  -3   3 7.66102 0.93801   2
  -2  -3   3 9.79722 1.06479   2
  -2  -3   3 6.45437 0.73246   6
2  -3  -3 8.05382 1.32612   2
2  -3  -3 6.35039 1.52012   2
  -2  -3   3 6.02019 1.34331   4
2  -3  -3 8.40635 1.25064   7
2   3  -3 7.32613 0.78364   6
2   3  -3 5.89606 0.92908   8
  -2   3   3 7.73053 1.34654   2
2   3  -3 5.15818 0.90636   3
2   3  -3 7.63179 1.16239   2
2   3  -3 7.12313 0.98923   2
2   3  -3 6.80683 1.08072   5
  -2   3   3 7.06030 1.69845   6
  -2   3   3 6.01630 1.36842   2
1  -3  -3 58.7807 2.75309   2
  -1  -3   3 58.4138 2.40130   5
  -1  -3   3 61.1406 2.14118   2
  -1  -3   3 59.3323 2.17054   2
  -1  -3   3 59.6993 3.10663   4
1  -3  -3 60.4865 2.21178   7
1  -3  -3 63.7949 3.15022   2
  -1   3   3 60.4322 1.66208   8
1   3  -3 58.1828 2.49835   8
  -1   3   3 55.9340 2.98072   2
1   3  -3 59.1604 2.55902   5
1   3  -3 57.8648 2.29794   2
1   3  -3 60.1147 2.37166   2
  -1   3   3 56.4974 2.67949   2
0  -3  -3 27.5744 1.78144   5
0  -3  -3 27.3406 1.20173   8
0  -3   3 25.7420 2.06193   4
0  -3  -3 28.7927 1.82124   2
0  -3  -3 26.5339 0.91700   7
0  -3   3 24.6951 2.35718   2
0  -3   3 27.2761 1.62028   2
0  -3  -3 27.8507 1.91056   2
0  -3   3 26.4130 1.80273   5
0   3  -3 26.6081 1.64909   2
0   3  -3 27.4544 1.86607   7
0   3   3 25.0653 1.95435   2
0   3  -3 27.5250 1.68766   2
0   3   3 29.6758 1.84819   2
0   3   3 32.8778 1.90847   5
1  -3   3 58.1792 2.72577   4
1  -3   3 59.0880 2.71625   2
1  -3   3 60.8472 2.59273   2
1  -3   3 61.4823 2.06543   6
  -1  -3  -3 58.7630 2.25135   8
1  -3   3 55.8381 2.56393   7
  -1  -3  -3 60.8461 2.64532   2
  -1  -3  -3 59.5199 2.52708   2
  -1  -3  -3 59.6220 2.40187   5
1   3   3 60.4560 2.58679   2
1   3   3 62.9448 2.74555   2
  -1   3  -3 59.7312 2.62474   2
  -1   3  -3 59.5779 1.68410   6
  -1   3  -3 59.4279 2.50622   7
  -1   3  -3 60.9047 2.94301   2
1   3   3 60.0950 2.57740   5
2  -3   3 2764.28 56.7460   2
  -2  -3  -3 2764.11 55.9702   2
  -3  -3  -3 1571.07 35.3754   2
3  -3   3 1628.94 34.4394   7
  -3  -3  -3 1705.73 35.1485   3
3  -3   3 1633.05 34.4272   6
3  -3   3 1637.70 36.0989   2
3  -3   3 1677.01 35.3226   2
3  -3   3 1679.18 33.4584   4
  -3  -3  -3 1615.06 35.1047   2
  -3   3  -3 1639.55 33.7095   6
3   3   3 1660.87 34.5771   4
  -3   3  -3 1676.47 34.6016   7
  -3   3  -3 1669.64 36.7371   2
3   3   3 1653.77 34.7470   6
3   3   3 1638.27 34.8855   2
3   3   3 1647.91 34.5930   2
3   3   3 1699.15 33.6093   7
4  -3   3 5.49589 1.21500   6
4  -3   3 4.30637 1.41111   2
4  -3   3 8.06496 1.37448   7
  -4  -3  -3 5.96131 1.46231   2
  -4  -3  -3 7.10335 1.51364   3
4  -3   3 5.18941 1.37300   2
  -4  -3  -3 4.12117 1.11742   2
  -4   3  -3 5.47205 1.02769   6
4   3   3 6.38992 1.23666   4
4   3   3 4.09507 0.97195   6
4   3   3 5.41180 0.96345   7
4   3   3 3.79343 1.01525   2
4   3   3 4.43882 1.20064   2
  -4   3  -3 5.77129 1.83807   2
  -4   3  -3 6.05635 1.50296   2
  -4   3  -3 2.97112 0.86185   7
5  -3   3 292.081 8.63074   7
5  -3   3 303.536 9.74874   2
  -5  -3  -3 303.603 9.93254   2
  -5  -3  -3 297.442 9.08944   3
  -5  -3  -3 297.272 8.89409   2
5  -3   3 299.125 10.6261   2
5  -3   3 302.365 9.21894   6
  -5   3  -3 294.180 9.59474   2
  -5   3  -3 299.135 9.40716   7
  -5   3  -3 295.702 8.17248   6
5   3   3 292.685 8.98176   2
  -5   3  -3 299.871 11.1107   2
5   3   3 297.121 8.08304   4
5   3   3 298.868 8.24142   7
5   3   3 289.080 9.52499   2
5   3   3 301.331 8.57098   6
6  -3   3 8.10100 1.55905   7
6  -3   3 10.6739 2.73243   2
  -6  -3  -3 11.9530 1.94919   3
6  -3   3 5.23490 2.02618   2
  -6  -3  -3 13.0675 2.38170   2
  -6  -3  -3 7.40125 1.91137   2
6   3   3 9.10451 1.58932   6
  -6   3  -3 12.2459 1.27248   3
6   3   3 9.16790 1.41394   4
6   3   3 13.5429 2.20248   2
  -6   3  -3 8.57518 2.45279   2
  -6   3  -3 10.0016 2.24149   7
6   3   3 11.7703 2.30212   2
6   3   3 7.19420 1.30322   7
  -6   3  -3 9.19149 2.02610   2
7  -3   3 1.76405 1.38205   6
  -7  -3  -3 0.39755 1.40164   2
7  -3   3 1.09178 1.29975   2
7   3   3 0.94333 1.49081   2
7   3   3 2.73789 1.32897   6
  -7   3  -3 1.18508 1.45774   7
7   3   3 0.30220 1.15584   2
  -7   3  -3 0.98194 2.05741   2
  -7   3  -3 1.52674 0.73449   3
7   3   3 0.83212 0.81083   7
8  -3   3 127.166 7.23865   6
  -8  -3  -3 128.819 6.03077   3
8  -3   3 121.772 7.07717   2
  -8  -3  -3 130.762 7.52471   2
8   3   3 134.306 6.33975   6
8   3   3 125.842 6.58578   2
  -8   3  -3 129.045 4.20757   3
8   3   3 132.074 7.39049   2
  -8   3  -3 128.849 8.50460   2
  -9  -3  -3 32.2666 3.13551   3
9  -3   3 35.3900 4.89402   2
  -9  -3  -3 37.4093 5.13288   2
9  -3   3 30.8840 4.41782   6
  -9  -3  -3 21.7681 3.20795   8
9   3   3 25.9447 3.64406   6
9   3   3 18.6996 3.84080   2
  -9   3  -3 29.1376 5.17057   2
9   3   3 35.9789 3.94503   2
  -9   3  -3 32.9880 1.85415   3
 -10  -3  -3 27.3887 3.52132   3
 -10  -3  -3 22.1052 3.81408   8
  10  -3   3 16.4948 3.58777   6
 -10  -3  -3 24.3751 5.00082   2
  10  -3   3 33.7840 5.10789   2
  10   3   3 24.2769 3.99151   6
  10   3   3 19.8708 3.46190   2
 -10   3  -3 25.5612 4.98335   2
 -11  -3  -3 97.7147 7.00595   8
 -11  -3  -3 96.6211 5.57265   3
  11  -3   3 86.4639 7.80783   6
  11  -3   3 101.105 7.84017   2
 -11  -3  -3 87.4637 7.17259   2
 -11   3  -3 80.6919 8.39560   2
  11   3   3 94.6675 7.08365   2
  11   3   3 97.6005 7.16209   6
  12  -3   3 10.8252 3.78337   2
 -12  -3  -3 -0.9845 2.79359   2
 -12  -3  -3 1.12196 2.54979   8
  12  -3   3 1.77942 2.97848   6
 -12   3  -3 -1.1062 2.84782   2
  12   3   3 2.28518 2.62950   6
  12   3   3 4.70886 2.91015   2
 -12  -4   3 23.9249 4.05140   8
  12  -4  -3 25.9340 6.91274   6
  12  -4  -3 16.4919 4.31294   2
  12   4  -3 22.1817 5.30943   6
  12   4  -3 24.4738 4.50258   2
 -12   4   3 19.5054 4.71516   2
 -12   4   3 21.4166 3.45215   8
 -11  -4   3 29.3052 4.51460   8
  11  -4  -3 19.0189 4.07360   2
  11  -4  -3 20.0259 5.17627   6
  11   4  -3 23.2795 5.10314   6
 -11   4   3 23.3982 3.63288   8
  11   4  -3 32.9020 4.70021   2
 -11   4   3 16.7380 4.69586   2
 -10  -4   3 12.2355 2.32302   4
 -10  -4   3 13.6347 3.14239   8
  10  -4  -3 5.71731 4.76984   6
  10  -4  -3 13.5982 3.81101   2
 -10  -4   3 10.4579 2.58675   2
  10   4  -3 14.8478 3.63412   6
 -10   4   3 14.1341 3.80833   2
  10   4  -3 13.5584 3.07825   2
  -9  -4   3 10.9329 2.64690   8
9  -4  -3 11.2899 3.13293   2
  -9  -4   3 14.1458 2.84862   2
9  -4  -3 8.10593 3.44457   6
  -9   4   3 9.26326 3.04997   2
9   4  -3 9.56005 2.60105   2
9   4  -3 11.6502 3.30685   2
9   4  -3 9.26219 2.45798   6
  -8  -4   3 93.6414 5.43200   2
  -8  -4   3 88.7483 5.31311   8
  -8  -4   3 86.3157 5.08272   4
8  -4  -3 79.3769 5.98304   2
8  -4  -3 82.4677 7.29604   6
8   4  -3 79.8552 6.03943   2
8   4  -3 87.9621 5.34081   2
  -8   4   3 85.2303 6.85440   2
8   4  -3 90.8234 5.61674   6
  -7  -4   3 158.214 6.07249   2
7  -4  -3 154.608 7.74824   2
7  -4  -3 162.374 9.34615   6
  -7  -4   3 158.796 6.88564   8
  -7  -4   3 159.832 6.97642   4
  -7  -4   3 169.391 6.94904   2
  -7   4   3 167.269 9.01099   2
7   4  -3 161.480 7.01087   6
7   4  -3 154.672 7.74981   2
7   4  -3 162.767 6.68776   3
7   4  -3 167.786 7.01978   2
  -6  -4   3 386.808 11.1158   2
6  -4  -3 383.280 11.2806   7
6  -4  -3 396.576 12.5712   2
6  -4  -3 369.474 14.1923   6
  -6  -4   3 375.227 11.2976   8
6  -4  -3 380.619 13.8240   2
  -6  -4   3 391.553 11.8105   4
  -6  -4   3 385.605 10.3504   2
  -6  -4   3 358.218 10.4441   6
6   4  -3 381.457 12.2649   2
6   4  -3 387.838 11.1911   6
6   4  -3 381.346 11.2294   3
  -6   4   3 374.869 14.7119   2
  -6   4   3 367.408 12.0142   2
5  -4  -3 81.6464 5.41545   2
5  -4  -3 84.9314 5.94288   6
  -5  -4   3 91.5157 4.33468   8
  -5  -4   3 84.6190 3.48154   2
  -5  -4   3 84.9853 3.68084   6
5  -4  -3 83.1283 4.85175   2
  -5  -4   3 81.3310 4.55814   4
5  -4  -3 79.4359 4.01992   7
  -5  -4   3 81.6687 3.89561   2
5   4  -3 80.5157 3.79847   6
  -5   4   3 83.1154 4.60358   2
  -5   4   3 83.7008 4.34799   6
5   4  -3 83.8833 4.18071   3
5   4  -3 82.3604 4.00562   5
5   4  -3 90.3635 4.05663   2
5   4  -3 84.0095 4.59908   2
  -5   4   3 75.8778 5.42411   2
4  -4  -3 382.274 7.75367   3
4  -4  -3 374.150 13.0050   6
4  -4  -3 356.811 12.0679   2
  -4  -4   3 381.104 9.70741   2
4  -4  -3 368.833 10.0917   7
  -4  -4   3 370.580 10.2885   8
  -4  -4   3 382.313 9.49158   6
  -4  -4   3 378.596 9.11600   2
  -4  -4   3 395.887 11.2069   4
4  -4  -3 373.091 11.0810   2
4   4  -3 381.023 10.4938   3
  -4   4   3 383.842 12.2674   2
4   4  -3 374.875 9.56031   6
  -4   4   3 378.935 10.9969   2
4   4  -3 357.367 10.3356   2
  -4   4   3 366.442 10.9664   6
4   4  -3 380.089 9.73389   2
4   4  -3 372.092 10.0206   5
3  -4  -3 10.5602 1.83646   2
  -3  -4   3 5.56673 1.15531   8
  -3  -4   3 7.87041 0.91291   2
3  -4  -3 9.38605 2.02953   2
  -3  -4   3 6.03478 1.41552   4
  -3  -4   3 9.14365 1.05936   6
3  -4  -3 6.83119 1.19693   7
3   4  -3 8.51511 0.98105   6
3   4  -3 7.95026 1.37314   5
  -3   4   3 7.71438 1.51190   2
3   4  -3 8.88832 1.43720   8
3   4  -3 9.37892 1.22547   2
  -3   4   3 3.71178 1.09098   6
  -3   4   3 7.89308 1.82704   2
3   4  -3 7.97424 1.28658   2
3   4  -3 5.64464 1.13477   3
2  -4  -3 260.572 6.67261   7
2  -4  -3 246.915 8.12597   2
  -2  -4   3 261.137 5.93594   2
2  -4  -3 252.758 7.57580   2
  -2  -4   3 254.092 6.86024   5
  -2  -4   3 255.771 7.28187   8
  -2   4   3 252.295 8.14134   2
2   4  -3 262.167 6.44359   2
  -2   4   3 270.879 7.66584   2
2   4  -3 255.672 7.18505   8
2   4  -3 251.397 7.15133   5
  -2   4   3 268.675 8.92348   6
2   4  -3 264.793 6.08110   6
2   4  -3 262.825 7.45995   3
2   4  -3 267.370 6.69657   2
1  -4  -3 11.8239 1.47401   2
  -1  -4   3 9.71473 1.27381   5
1  -4  -3 9.06488 1.38278   5
1  -4  -3 15.3276 0.99975   7
  -1  -4   3 10.7254 1.65002   4
1  -4  -3 14.4959 1.96126   2
  -1  -4   3 13.1895 0.95984   2
  -1   4   3 12.9110 0.88972   8
  -1   4   3 13.5560 1.52699   2
1   4  -3 12.3769 0.66332   6
1   4  -3 13.1725 1.21077   2
  -1   4   3 14.7130 1.90908   2
1   4  -3 13.6057 1.18293   2
1   4  -3 13.4390 1.40150   8
1   4  -3 15.5971 1.79381   3
1   4  -3 13.5205 1.59077   5
0  -4  -3 1083.54 23.6109   2
0  -4  -3 1082.83 22.5651   8
0  -4   3 1087.12 24.2599   4
0  -4  -3 1112.47 23.6153   5
0  -4   3 1081.73 22.7081   2
0  -4   3 1092.24 22.8537   2
0  -4  -3 1073.51 23.2806   2
0  -4  -3 1101.26 21.7482   7
0  -4   3 1103.23 23.6604   5
0   4  -3 1122.90 22.0718   6
0   4  -3 1081.43 23.5296   7
0   4   3 1101.69 23.3528   2
0   4  -3 1085.47 24.2722   4
0   4  -3 1108.14 23.0319   2
0   4   3 1127.31 22.5604   8
0   4  -3 1121.55 23.1733   2
0   4   3 1136.24 23.8252   2
0   4   3 1104.70 23.6784   5
  -1  -4  -3 1121.07 23.7608   2
  -1  -4  -3 1075.93 24.2902   2
  -1  -4  -3 1110.08 23.4579   8
1  -4   3 1148.06 23.7273   6
1  -4   3 1133.98 23.8205   2
1  -4   3 1125.94 24.1499   7
  -1  -4  -3 1084.96 24.1410   3
  -1  -4  -3 1134.98 23.9628   5
1  -4   3 1120.03 24.0425   2
1  -4   3 1106.61 24.4799   4
  -1   4  -3 1131.66 24.4528   4
1   4   3 1132.46 24.2498   5
  -1   4  -3 1149.45 22.6900   6
1   4   3 1167.78 24.0190   2
1   4   3 1134.96 23.7610   2
  -1   4  -3 1121.96 23.9378   2
  -1   4  -3 1134.85 24.5885   2
  -1   4  -3 1121.60 23.9102   7
  -2  -4  -3 919.241 21.2575   3
  -2  -4  -3 938.202 20.4359   2
2  -4   3 979.812 20.8216   6
2  -4   3 953.566 21.0949   2
2  -4   3 999.575 20.9719   7
2  -4   3 921.739 21.5156   2
2  -4   3 940.195 20.7559   4
  -2  -4  -3 940.588 20.6876   8
  -2   4  -3 956.732 22.2287   2
  -2   4  -3 956.679 19.7562   6
2   4   3 938.954 20.6515   2
  -2   4  -3 971.224 20.7538   7
  -2   4  -3 964.158 20.8033   4
  -2   4  -3 929.132 21.1438   2
2   4   3 979.481 21.9402   5
2   4   3 950.201 21.4697   4
2   4   3 963.317 19.2535   7
3  -4   3 95.2472 3.98803   6
3  -4   3 95.4514 3.39548   4
  -3  -4  -3 89.9672 3.85929   8
3  -4   3 95.3478 4.22711   2
  -3  -4  -3 93.7524 3.88766   2
3  -4   3 92.1823 3.72936   7
  -3  -4  -3 97.1069 4.22752   3
3  -4   3 90.8031 4.57372   2
  -3  -4  -3 95.2639 3.69515   2
  -3   4  -3 95.5351 3.41810   4
  -3   4  -3 95.2824 3.20988   6
3   4   3 95.2839 3.66906   2
3   4   3 95.8855 3.05056   7
3   4   3 95.2911 4.03754   6
  -3   4  -3 90.8558 3.74259   7
  -3   4  -3 91.9480 4.71610   2
3   4   3 94.9306 4.11521   4
3   4   3 91.6830 3.86069   5
  -3   4  -3 94.2485 5.03351   2
3   4   3 97.4610 3.85201   2
  -4  -4  -3 0.75331 0.73451   2
  -4  -4  -3 1.13628 0.96086   2
  -4  -4  -3 0.90527 0.74401   8
4  -4   3 2.03399 1.27969   2
4  -4   3 1.19822 0.96056   6
  -4  -4  -3 1.13004 0.90072   3
4  -4   3 1.10069 1.13488   2
4  -4   3 2.19534 0.78565   7
4   4   3 1.00459 0.61771   7
4   4   3 1.09240 0.72912   2
  -4   4  -3 0.18813 0.79219   2
  -4   4  -3 0.06491 0.65272   7
4   4   3 1.80587 0.98962   2
4   4   3 0.53083 0.82994   5
4   4   3 0.53028 0.74893   4
4   4   3 0.92029 0.72120   6
  -4   4  -3 -0.8075 1.16527   2
  -4   4  -3 2.36849 0.73914   6
  -5  -4  -3 221.338 7.88953   2
5  -4   3 220.138 8.07577   2
  -5  -4  -3 220.310 7.68660   3
5  -4   3 221.878 7.15175   7
5  -4   3 219.619 7.93898   6
5  -4   3 215.520 8.87644   2
  -5  -4  -3 221.766 7.16666   2
  -5  -4  -3 221.272 7.71044   8
  -5   4  -3 214.939 7.68319   7
  -5   4  -3 222.854 9.53469   2
  -5   4  -3 215.095 6.56003   6
5   4   3 221.789 6.57772   7
  -5   4  -3 218.414 7.99267   2
5   4   3 215.516 7.27346   2
5   4   3 212.171 6.97422   6
5   4   3 214.966 7.66430   2
  -6  -4  -3 460.400 12.9949   3
  -6  -4  -3 444.626 13.1909   8
  -6  -4  -3 453.271 12.4677   2
6  -4   3 375.946 11.9697   7
6  -4   3 430.198 14.9977   6
6  -4   3 468.191 15.1718   2
6  -4   3 438.870 13.9270   2
  -6  -4  -3 478.148 13.8795   2
  -6   4  -3 454.879 15.7014   2
6   4   3 469.235 12.1591   4
  -6   4  -3 437.594 13.6037   2
6   4   3 443.363 12.2515   6
6   4   3 481.007 13.6534   2
  -6   4  -3 461.669 12.2203   6
  -6   4  -3 467.569 10.3233   3
6   4   3 464.033 12.8176   2
6   4   3 446.875 11.8130   7
  -6   4  -3 457.837 13.7900   7
  -7  -4  -3 16.1818 3.07435   2
  -7  -4  -3 16.8987 2.57259   8
7  -4   3 16.5059 3.14296   2
  -7  -4  -3 14.8328 2.40813   3
7  -4   3 18.2381 3.31855   6
7   4   3 9.75648 1.66572   6
  -7   4  -3 14.6934 3.16219   7
  -7   4  -3 14.4971 1.18309   3
7   4   3 12.8324 2.28456   2
7   4   3 14.3033 2.65381   2
  -7   4  -3 20.4833 4.31287   2
7   4   3 13.3695 1.98712   7
  -8  -4  -3 -0.4539 1.11627   3
  -8  -4  -3 -0.2739 1.06984   8
8  -4   3 2.54466 1.85620   6
8  -4   3 -0.7151 1.33868   2
  -8  -4  -3 0.31547 1.39250   2
  -8   4  -3 -0.4123 0.37681   3
8   4   3 -1.2909 1.10913   2
  -8   4  -3 2.73551 2.12117   2
8   4   3 -0.9536 0.96690   2
8   4   3 -0.0123 1.08542   6
  -8   4  -3 2.95129 2.27044   7
9  -4   3 29.0466 4.46601   2
9  -4   3 18.2286 4.02977   6
  -9  -4  -3 19.4472 3.50357   8
  -9  -4  -3 12.1913 2.99472   2
  -9  -4  -3 16.8229 2.74665   3
  -9   4  -3 18.7653 4.32255   2
9   4   3 21.5939 3.91773   2
9   4   3 15.1995 2.55189   6
9   4   3 21.2739 3.45079   2
 -10  -4  -3 15.6325 3.34785   2
 -10  -4  -3 18.4297 4.97474   8
  10  -4   3 15.7357 3.79395   2
 -10  -4  -3 18.6080 3.13154   3
  10  -4   3 15.8567 4.03390   6
 -10   4  -3 20.9393 4.80959   2
  10   4   3 17.7325 3.24646   2
  10   4   3 9.53750 2.89474   6
 -11  -4  -3 1.47919 1.66155   3
  11  -4   3 1.82557 2.84665   6
 -11  -4  -3 1.31943 2.47868   2
  11  -4   3 0.85421 1.93587   2
 -11  -4  -3 1.19105 1.79499   8
  11   4   3 2.09013 2.06721   2
 -11   4  -3 1.50920 3.55748   2
  11   4   3 -0.3648 1.45958   6
 -12  -4  -3 2.74258 2.51260   8
 -12  -4  -3 -3.7808 2.76048   2
  12  -4   3 -1.0034 2.88293   6
  12  -4   3 3.22822 2.84556   2
 -12   4  -3 3.11751 3.31960   2
  12   4   3 -0.2424 2.17506   6
  12   4   3 -0.8960 1.73073   2
 -12  -5   3 37.1115 5.05340   8
  12  -5  -3 30.1539 5.16740   2
  12  -5  -3 34.8475 8.26415   6
  12   5  -3 33.8157 5.53826   6
  12   5  -3 28.8740 4.85053   2
 -12   5   3 37.2555 7.02712   2
 -12   5   3 33.3686 4.30343   8
 -11  -5   3 18.4155 3.49776   8
  11  -5  -3 20.6575 6.11267   6
  11  -5  -3 16.2122 3.87568   2
  11   5  -3 20.3087 4.47251   6
  11   5  -3 18.5483 3.84199   2
 -11   5   3 13.1204 4.38631   2
 -10  -5   3 49.4746 4.20808   2
 -10  -5   3 46.9319 4.04116   4
 -10  -5   3 48.8788 4.78760   8
  10  -5  -3 59.1712 9.29306   6
  10   5  -3 45.0088 4.64150   2
  10   5  -3 45.5406 5.15082   6
 -10   5   3 60.1007 6.89280   2
9  -5  -3 4.07785 2.56534   6
  -9  -5   3 4.26887 1.85115   2
  -9  -5   3 5.46051 1.95173   4
9  -5  -3 12.2083 3.03757   2
  -9  -5   3 8.33259 2.27706   8
  -9   5   3 3.53172 2.94013   2
9   5  -3 3.65902 2.35380   2
9   5  -3 3.66219 1.96873   6
9   5  -3 6.87889 2.32107   2
  -8  -5   3 72.9118 4.53091   2
  -8  -5   3 76.4686 5.03583   4
8  -5  -3 61.8178 5.44371   2
  -8  -5   3 72.6430 4.95832   8
8  -5  -3 61.2064 6.76514   6
8   5  -3 69.3991 4.86101   6
  -8   5   3 70.6641 6.50065   2
8   5  -3 67.1527 5.39201   2
8   5  -3 68.8479 4.73030   2
  -7  -5   3 39.3806 2.65540   2
  -7  -5   3 36.0935 3.04395   2
7  -5  -3 36.7345 4.02580   2
  -7  -5   3 41.6051 3.60277   8
  -7  -5   3 35.0250 3.62224   4
7   5  -3 36.3226 3.24991   2
7   5  -3 39.3882 3.31903   6
  -7   5   3 42.7131 4.92743   2
6  -5  -3 270.107 10.0165   2
  -6  -5   3 268.545 8.84002   6
6  -5  -3 257.135 11.1757   2
  -6  -5   3 251.955 9.37010   4
  -6  -5   3 260.168 7.47708   2
  -6  -5   3 268.461 8.17634   2
  -6  -5   3 266.434 9.12582   8
6  -5  -3 252.306 11.8154   6
6  -5  -3 263.193 8.73940   7
6   5  -3 253.357 8.86202   3
6   5  -3 269.412 8.67125   6
  -6   5   3 255.163 11.1543   2
6   5  -3 252.378 8.70818   5
  -6   5   3 256.338 9.63004   2
6   5  -3 258.716 9.41410   2
  -5  -5   3 42.9643 3.59578   4
  -5  -5   3 38.9197 3.06489   8
  -5  -5   3 41.2323 2.16252   2
  -5  -5   3 37.1032 2.60461   6
5  -5  -3 33.4147 2.60841   7
5   5  -3 42.8682 3.22329   2
5   5  -3 39.5338 3.00997   3
5   5  -3 37.6210 2.60572   2
5   5  -3 41.7059 2.64450   6
  -5   5   3 39.1013 4.16052   2
5   5  -3 39.7955 2.94302   5
  -5   5   3 39.4498 3.29195   2
4  -5  -3 384.761 10.3584   7
  -4  -5   3 386.978 10.8809   8
4  -5  -3 369.268 12.5432   2
4  -5  -3 407.389 11.6343   2
  -4  -5   3 388.917 11.7633   4
  -4   5   3 391.635 11.4326   2
4   5  -3 408.460 9.84005   6
4   5  -3 387.293 10.5441   2
4   5  -3 375.870 10.9733   3
4   5  -3 396.364 9.87317   2
  -4   5   3 398.497 12.8475   2
  -4   5   3 394.589 11.8198   6
4   5  -3 378.824 10.7766   8
4   5  -3 383.654 10.7376   5
3  -5  -3 19.9863 2.23606   2
3  -5  -3 24.0361 2.64131   2
  -3  -5   3 23.1485 2.09419   8
  -3  -5   3 20.9160 2.71639   4
  -3  -5   3 19.5197 0.95153   2
  -3  -5   3 18.6975 1.03828   2
3  -5  -3 19.8382 1.12036   3
3  -5  -3 22.2435 1.69166   7
  -3   5   3 18.3881 2.04484   2
3   5  -3 17.6651 1.43822   2
  -3   5   3 20.7623 2.78426   6
3   5  -3 21.0488 2.28715   5
3   5  -3 20.9481 1.37195   6
  -3   5   3 26.0539 3.36723   2
3   5  -3 18.3673 1.64878   2
  -2  -5   3 10.9077 1.49346   5
  -2  -5   3 8.91726 1.86784   4
2  -5  -3 8.74506 1.78334   2
  -2  -5   3 8.66043 1.40434   8
2  -5  -3 7.87670 1.36814   2
2  -5  -3 10.7189 1.08152   3
2  -5  -3 9.76696 1.06152   7
2   5  -3 13.3194 2.28975   3
2   5  -3 9.87652 1.00537   2
2   5  -3 8.84952 0.78756   6
2   5  -3 10.0948 1.72031   5
  -2   5   3 7.71937 1.26173   2
2   5  -3 12.5584 2.10782   4
2   5  -3 9.30642 1.06526   2
  -2   5   3 14.4029 2.55531   6
  -2   5   3 10.7026 1.96234   2
2   5  -3 7.87552 1.30324   8
  -1  -5   3 -0.2905 0.93389   4
  -1  -5   3 1.00543 0.87471   5
1  -5  -3 0.57789 0.38099   7
1  -5  -3 -0.0052 0.55215   3
1  -5  -3 0.80120 0.93033   5
  -1  -5   3 0.18903 0.29827   2
1  -5  -3 0.34685 0.70093   2
1  -5  -3 -0.5760 0.69000   2
  -1  -5   3 0.12350 0.30333   2
1   5  -3 0.17906 0.30581   6
  -1   5   3 0.57517 0.75029   2
1   5  -3 -0.1517 1.32590   4
1   5  -3 -0.6208 0.74903   5
  -1   5   3 0.25719 0.42648   8
1   5  -3 0.28573 0.54139   3
  -1   5   3 1.40583 0.66017   7
1   5  -3 0.39482 0.59133   2
1   5  -3 0.07030 0.48915   8
  -1   5   3 0.07352 0.79243   2
0  -5   3 576.271 14.4601   4
0  -5  -3 566.326 11.6739   7
0  -5  -3 570.787 13.0376   2
0  -5  -3 583.120 13.4049   3
0  -5  -3 552.432 13.4205   2
0  -5  -3 572.111 13.7213   5
0  -5  -3 569.407 12.6126   8
0  -5   3 571.849 13.8196   5
0  -5   3 566.740 12.4957   2
0   5   3 580.490 12.0348   7
0   5  -3 521.553 15.0570   4
0   5  -3 580.288 13.0621   2
0   5   3 566.647 12.5224   8
0   5  -3 581.216 13.3890   3
0   5   3 579.438 13.6167   2
0   5  -3 579.021 13.4485   7
0   5   3 568.049 13.8142   5
0   5  -3 572.643 12.4956   6
0   5  -3 575.006 12.7603   2
0   5   3 562.235 13.1179   2
0   5  -3 558.974 13.5044   8
  -1  -5  -3 2279.03 45.7697   2
1  -5   3 2239.42 46.3221   2
  -1  -5  -3 2273.69 46.6878   5
1  -5   3 2218.39 46.6252   7
1  -5   3 2216.79 47.2141   4
  -1  -5  -3 2292.99 46.0247   2
  -1  -5  -3 2278.09 46.0580   8
  -1  -5  -3 2322.23 46.9458   3
1   5   3 2269.24 46.0431   2
  -1   5  -3 2326.32 47.1864   2
1   5   3 2295.24 46.3827   2
1   5   3 2284.97 46.0206   8
  -1   5  -3 2183.87 47.0978   4
  -1   5  -3 2259.95 46.3453   2
  -1   5  -3 2263.19 45.2987   6
2  -5   3 38.2332 2.35653   7
2  -5   3 36.2025 2.58474   2
  -2  -5  -3 37.4719 1.96324   2
  -2  -5  -3 38.2070 2.64365   3
  -2  -5  -3 36.2142 2.23357   8
  -2  -5  -3 37.4892 1.99410   2
2  -5   3 38.7719 2.55550   4
2  -5   3 37.3644 2.60212   6
2  -5   3 41.2032 2.49499   2
  -2   5  -3 35.4776 2.40991   4
  -2   5  -3 36.4496 2.43320   2
2   5   3 44.6402 2.76123   5
  -2   5  -3 37.5455 3.00362   2
  -2   5  -3 36.8063 1.77466   6
2   5   3 36.7204 2.19294   2
2   5   3 37.7928 2.12091   2
2   5   3 37.1662 2.76193   4
  -2   5  -3 41.1498 2.33021   7
2   5   3 38.7761 1.42371   7
  -3  -5  -3 17.5416 1.81674   8
3  -5   3 21.0613 1.85361   7
  -3  -5  -3 20.2475 2.15543   3
  -3  -5  -3 16.0132 1.74537   2
3  -5   3 15.2231 2.04940   2
3  -5   3 18.7126 2.09466   2
3  -5   3 18.1977 2.05995   6
3  -5   3 19.6778 1.77627   4
  -3  -5  -3 21.7958 1.80700   2
3   5   3 25.1513 2.84022   4
3   5   3 19.1302 1.66450   2
  -3   5  -3 16.0790 2.50563   2
  -3   5  -3 21.0176 2.12023   2
  -3   5  -3 20.9198 1.88589   7
3   5   3 18.0212 1.68433   2
  -3   5  -3 18.8582 1.41063   6
  -3   5  -3 21.1056 1.78941   4
3   5   3 19.7825 1.33465   7
3   5   3 15.6993 2.00169   5
4  -5   3 600.682 16.7691   2
  -4  -5  -3 623.445 15.8930   3
  -4  -5  -3 617.156 15.0951   2
  -4  -5  -3 604.284 14.4185   2
4  -5   3 625.394 15.9392   2
4  -5   3 611.884 16.0277   6
  -4  -5  -3 591.619 15.3404   8
4  -5   3 635.587 15.1854   7
  -4   5  -3 601.357 15.9347   2
  -4   5  -3 613.699 14.0613   4
4   5   3 630.545 14.7455   2
4   5   3 608.159 15.1239   6
4   5   3 623.404 15.4023   5
4   5   3 630.658 15.6135   4
  -4   5  -3 608.247 17.6104   2
  -4   5  -3 583.759 15.1775   7
  -4   5  -3 616.896 14.1913   6
4   5   3 616.137 14.9969   2
4   5   3 619.539 14.0486   7
5  -5   3 25.6260 2.90336   6
5  -5   3 34.7847 3.17173   2
  -5  -5  -3 32.2643 2.80990   2
5  -5   3 26.6500 4.91697   2
  -5  -5  -3 33.5324 2.94953   3
  -5  -5  -3 28.3397 2.30778   2
5  -5   3 30.2190 3.23541   7
5   5   3 25.3762 2.68408   6
  -5   5  -3 31.4262 4.54306   2
5   5   3 26.6498 2.06384   7
5   5   3 29.1389 2.59269   4
  -5   5  -3 26.0989 2.78845   2
5   5   3 27.1567 2.57746   2
  -5   5  -3 26.6639 2.01467   6
5   5   3 28.8962 2.42289   2
  -6  -5  -3 237.453 8.48744   2
  -6  -5  -3 235.419 8.61457   8
  -6  -5  -3 232.267 7.66157   2
  -6  -5  -3 241.423 8.65701   3
6  -5   3 235.910 9.15331   2
6  -5   3 229.496 9.28800   6
  -6   5  -3 229.261 10.7209   2
  -6   5  -3 219.919 8.82285   2
  -6   5  -3 218.108 8.77146   7
6   5   3 234.305 7.80867   6
6   5   3 232.873 7.96806   2
  -6   5  -3 239.536 5.60496   3
6   5   3 224.621 8.39868   2
6   5   3 229.721 7.26103   7
  -6   5  -3 231.405 7.33214   6
6   5   3 234.558 7.90314   4
7  -5   3 3.20912 2.00144   6
  -7  -5  -3 0.88984 1.29416   8
  -7  -5  -3 4.34146 1.79570   2
7  -5   3 1.89348 1.61803   2
  -7  -5  -3 2.20306 1.25118   2
  -7  -5  -3 2.27203 1.40620   3
7   5   3 2.50833 1.41081   7
  -7   5  -3 5.05329 2.05296   7
7   5   3 1.32481 1.24273   2
7   5   3 1.57460 0.94740   6
7   5   3 2.09794 1.42223   2
  -7   5  -3 3.05245 2.35434   2
  -8  -5  -3 25.2702 3.58059   2
8  -5   3 27.5307 4.19346   2
  -8  -5  -3 21.3667 3.19036   8
8  -5   3 30.2323 4.84204   6
  -8  -5  -3 24.4539 3.34771   3
8   5   3 15.5566 2.29331   6
  -8   5  -3 21.7339 4.08638   7
8   5   3 21.3135 3.25683   2
8   5   3 20.9796 2.94135   2
  -8   5  -3 21.7808 4.44168   2
9  -5   3 55.1850 5.86179   6
  -9  -5  -3 61.0922 5.12805   8
  -9  -5  -3 60.1063 4.98585   2
9  -5   3 73.5691 6.04781   2
  -9  -5  -3 61.5652 4.67983   3
9   5   3 64.2604 9.37541   2
9   5   3 59.9519 4.80388   2
9   5   3 60.5618 4.68748   6
  -9   5  -3 61.1690 6.93525   2
 -10  -5  -3 25.6061 4.26772   8
  10  -5   3 26.6930 8.13304   6
 -10  -5  -3 26.8825 3.68277   3
  10  -5   3 25.6863 5.93827   2
 -10  -5  -3 24.7927 3.84924   2
[truncated: 2,146,349 more chars]
