# Supplementary material for: Crystal structures, Hirshfeld atom refinements and Hirshfeld surface analyses of tris­(4,5-di­hydro­furan-2-yl)methyl­silane and tris­(4,5-di­hydro­furan-2-yl)phenyl­silane
Source: Acta Crystallogr E Crystallogr Commun. 2020 Aug 28;76(Pt 9):1514–9. doi: 10.1107/S2056989020011470 (PMC7472748; doi:10.1107/S2056989020011470)
Supplement: Supplementary file 2 [file e-76-01514-1sup2.hkl]

data_1                                                                   
_shelx_title ' mo_b1135_0m_a.res in P2(1)/n'                                    
_shelx_refln_list_code          4                                               
_shelx_F_calc_maximum      132.66                                               
_exptl_crystal_F_000       536.00                                               
_reflns_d_resolution_high  0.6198                                               
                                                                                
loop_                                                                           
 _space_group_symop_operation_xyz                                               
 'x, y, z'                                                                      
 '-x+1/2, y+1/2, -z+1/2'                                                        
 '-x, -y, -z'                                                                   
 'x-1/2, -y-1/2, z-1/2'                                                         
                                                                                
_cell_length_a     7.9801                                                       
_cell_length_b    12.2381                                                       
_cell_length_c    13.3712                                                       
_cell_angle_alpha  90.000                                                       
_cell_angle_beta   90.134                                                       
_cell_angle_gamma  90.000                                                       
                                                                                
_shelx_F_squared_multiplier     1.000                                           
                                                                                
loop_                                                                           
 _refln_index_h                                                                 
 _refln_index_k                                                                 
 _refln_index_l                                                                 
 _refln_F_squared_calc                                                          
 _refln_F_squared_meas                                                          
 _refln_F_squared_sigma                                                         
 _refln_observed_status                                                         
   2   0   0       2251.52       2255.97        25.99 o                         
   4   0   0          0.14          0.58         0.38 o                         
   6   0   0         13.70          8.75         1.18 o                         
   8   0   0         52.83         50.00         3.68 o                         
  10   0   0          1.74          0.36         1.43 o                         
  12   0   0          5.05          6.20         2.23 o                         
   1   1   0       1262.69       1298.52        14.84 o                         
   2   1   0        919.99        889.59         4.81 o                         
   3   1   0        539.33        561.39         3.40 o                         
   4   1   0        233.67        273.32         2.41 o                         
   5   1   0          0.19          0.91         0.28 o                         
   6   1   0        557.22        534.69         3.96 o                         
   7   1   0        456.48        441.64         4.16 o                         
   8   1   0        231.37        224.66         4.28 o                         
   9   1   0         51.03         45.56         3.18 o                         
  10   1   0         85.56         92.91         3.60 o                         
  11   1   0        244.59        267.72         5.84 o                         
  12   1   0         19.12         19.42         2.50 o                         
   0   2   0       7830.06       7823.24       126.39 o                         
   1   2   0       7750.25       7926.63       109.49 o                         
   2   2   0       3880.84       4116.39        84.94 o                         
   3   2   0        120.05        120.24         1.22 o                         
   4   2   0         90.68         93.03         1.19 o                         
   5   2   0        466.70        489.09         3.58 o                         
   6   2   0        401.54        442.79         3.77 o                         
   7   2   0         77.06         88.51         1.86 o                         
   8   2   0         62.50         59.92         2.85 o                         
   9   2   0        191.84        183.25         3.87 o                         
  10   2   0         47.27         46.57         3.38 o                         
  11   2   0          0.94          1.90         1.37 o                         
  12   2   0          2.06         -0.41         1.43 o                         
   1   3   0       1978.70       2130.67        12.19 o                         
   2   3   0        165.68        153.26         1.24 o                         
   3   3   0        487.84        558.75         3.64 o                         
   4   3   0        330.89        325.47         2.49 o                         
   5   3   0        128.43        139.99         1.70 o                         
   6   3   0        137.33        119.42         2.00 o                         
   7   3   0          1.75          1.13         0.54 o                         
   8   3   0        285.80        274.34         4.51 o                         
   9   3   0         76.30         70.82         2.67 o                         
  10   3   0        154.14        160.78         5.15 o                         
  11   3   0         39.66         38.59         2.87 o                         
  12   3   0         47.54         49.89         3.87 o                         
   0   4   0       9687.19       9637.44       330.58 o                         
   1   4   0          0.90          0.03         0.18 o                         
   2   4   0       1502.38       1600.90         7.64 o                         
   3   4   0        489.99        509.88         3.33 o                         
   4   4   0        108.33        119.71         1.45 o                         
   5   4   0         30.50         31.74         0.84 o                         
   6   4   0       1382.11       1315.41         8.93 o                         
   7   4   0         88.72         97.94         1.87 o                         
   8   4   0         10.88         14.69         1.38 o                         
   9   4   0        264.51        261.82         4.72 o                         
  10   4   0          2.15          0.82         1.12 o                         
  11   4   0         10.25         10.08         1.80 o                         
  12   4   0         12.32         16.99         2.58 o                         
   1   5   0        302.43        351.52         2.14 o                         
   2   5   0        164.22        151.07         1.39 o                         
   3   5   0       1246.74       1161.36         6.40 o                         
   4   5   0          1.19          0.64         0.28 o                         
   5   5   0        485.66        475.18         3.51 o                         
   6   5   0          3.56          3.87         0.50 o                         
   7   5   0         90.23         86.64         1.94 o                         
   8   5   0         98.78         96.74         2.71 o                         
   9   5   0         28.53         28.00         1.86 o                         
  10   5   0         12.11         10.98         1.70 o                         
  11   5   0        254.12        259.92         6.85 o                         
  12   5   0          4.38          0.43         1.67 o                         
   0   6   0       2034.43       2140.67        15.89 o                         
   1   6   0       1052.06       1064.32         5.31 o                         
   2   6   0       1608.01       1620.78         8.64 o                         
   3   6   0        452.38        483.19         4.10 o                         
   4   6   0         38.70         58.82         1.12 o                         
   5   6   0         11.23         14.37         0.62 o                         
   6   6   0          0.11          9.40         0.77 o                         
   7   6   0         22.46         25.50         1.08 o                         
   8   6   0        359.21        361.98         5.28 o                         
   9   6   0          4.08          3.00         0.95 o                         
  10   6   0         77.44         74.53         4.91 o                         
  11   6   0         24.56         25.05         2.65 o                         
  12   6   0          0.35          1.03         1.83 o                         
   1   7   0        224.63        225.74         1.77 o                         
   2   7   0        314.00        274.28         2.12 o                         
   3   7   0        762.62        769.46         4.88 o                         
   4   7   0        442.25        426.11         3.43 o                         
   5   7   0         26.48         27.24         1.02 o                         
   6   7   0         92.99         87.94         1.45 o                         
   7   7   0          5.29         11.02         1.00 o                         
   8   7   0        259.48        235.41         3.31 o                         
   9   7   0          1.14          1.84         0.95 o                         
  10   7   0        245.18        256.50         6.82 o                         
  11   7   0         20.90         16.40         2.81 o                         
  12   7   0          0.02         -0.99         1.71 o                         
   0   8   0         87.21         84.42         1.30 o                         
   1   8   0        223.22        239.14         1.90 o                         
   2   8   0         94.27         87.49         1.29 o                         
   3   8   0        246.27        290.03         2.40 o                         
   4   8   0        129.40        134.36         1.86 o                         
   5   8   0          5.80          4.01         0.57 o                         
   6   8   0         73.75         73.88         1.82 o                         
   7   8   0        396.45        402.56         5.13 o                         
   8   8   0         19.24         23.34         1.55 o                         
   9   8   0        251.62        250.33         5.19 o                         
  10   8   0         18.05         19.35         2.82 o                         
  11   8   0          1.89          0.07         1.44 o                         
   1   9   0         15.62         13.69         0.58 o                         
   2   9   0          0.11          0.05         0.34 o                         
   3   9   0         11.70          9.89         0.74 o                         
   4   9   0        149.99        140.37         2.22 o                         
   5   9   0        134.28        128.84         2.32 o                         
   6   9   0        307.10        302.00         4.31 o                         
   7   9   0          2.78          2.60         0.80 o                         
   8   9   0         19.27         23.14         1.64 o                         
   9   9   0        207.75        217.59         4.87 o                         
  10   9   0        112.62        108.45         4.63 o                         
  11   9   0         30.79         31.05         3.22 o                         
   0  10   0         26.85         27.78         1.45 o                         
   1  10   0         43.56         34.68         0.88 o                         
   2  10   0          9.77         15.17         0.75 o                         
   3  10   0          3.55          6.85         0.74 o                         
   4  10   0        110.23         99.34         2.24 o                         
   5  10   0        144.76        136.30         3.09 o                         
   6  10   0        245.17        241.09         3.80 o                         
   7  10   0        103.89        107.77         2.61 o                         
   8  10   0        318.75        326.58         5.14 o                         
   9  10   0         13.69         14.09         2.52 o                         
  10  10   0         12.61         14.63         2.13 o                         
  11  10   0         36.10         30.44         3.15 o                         
   1  11   0         65.40         78.14         1.34 o                         
   2  11   0          8.41          8.22         0.72 o                         
   3  11   0        379.41        371.50         3.83 o                         
   4  11   0        216.53        211.56         3.42 o                         
   5  11   0        154.78        159.77         3.51 o                         
   6  11   0          9.35         10.73         0.91 o                         
   7  11   0          0.01          0.53         0.86 o                         
   8  11   0          1.41          0.51         0.90 o                         
   9  11   0         34.86         36.83         2.67 o                         
  10  11   0          5.55          4.13         1.64 o                         
   0  12   0          6.12         41.19         2.62 o                         
   1  12   0        213.32        226.01         2.52 o                         
   2  12   0         94.38         81.91         2.11 o                         
   3  12   0        211.03        202.97         2.97 o                         
   4  12   0          8.95          6.82         0.99 o                         
   5  12   0        184.96        188.64         4.17 o                         
   6  12   0        250.47        251.58         5.54 o                         
   7  12   0          0.10         -0.92         0.92 o                         
   8  12   0         57.42         59.28         2.21 o                         
   9  12   0         12.50         13.93         1.91 o                         
  10  12   0          3.90          1.94         1.48 o                         
   1  13   0         96.88         94.03         1.90 o                         
   2  13   0          5.89          7.80         1.10 o                         
   3  13   0         16.33         17.14         1.28 o                         
   4  13   0        348.06        339.54         4.87 o                         
   5  13   0         10.44         12.54         1.38 o                         
   6  13   0        149.33        141.26         3.81 o                         
   7  13   0          2.78          2.45         1.23 o                         
   8  13   0          1.09          2.80         1.70 o                         
   9  13   0          1.01         -0.89         1.92 o                         
   0  14   0         13.81         34.60         5.03 o                         
   1  14   0         79.75         80.12         2.35 o                         
   2  14   0         48.82         50.42         2.19 o                         
   3  14   0         56.23         54.20         1.94 o                         
   4  14   0          1.79          2.76         1.04 o                         
   5  14   0         97.46         98.84         3.13 o                         
   6  14   0          7.90          8.51         1.33 o                         
   7  14   0         78.89         86.86         4.51 o                         
   8  14   0          0.19         -0.16         1.69 o                         
   9  14   0         14.86         18.43         2.82 o                         
   1  15   0          1.95          2.76         0.99 o                         
   2  15   0         69.52         74.90         2.95 o                         
   3  15   0         73.96         68.08         2.79 o                         
   4  15   0         59.36         50.94         2.27 o                         
   5  15   0         58.18         59.09         2.56 o                         
   6  15   0         12.05         15.40         1.91 o                         
   7  15   0         59.45         64.40         4.04 o                         
   8  15   0         20.57         20.02         2.20 o                         
   0  16   0         76.08         78.99         4.24 o                         
   1  16   0         40.01         41.57         1.62 o                         
   2  16   0         34.30         36.31         2.14 o                         
   3  16   0         66.23         67.87         2.75 o                         
   4  16   0          1.08          0.96         0.94 o                         
   5  16   0          3.18          3.31         1.06 o                         
   6  16   0         65.93         60.13         3.25 o                         
   7  16   0         14.56         13.80         1.85 o                         
   1  17   0         72.91         78.04         2.75 o                         
   2  17   0         84.94         89.93         3.44 o                         
   3  17   0        106.22        109.80         3.40 o                         
   4  17   0          6.46          5.60         1.28 o                         
   5  17   0         21.14         23.14         3.45 o                         
   6  17   0         85.89         76.99         5.63 o                         
   0  18   0         35.90         41.47         2.87 o                         
   1  18   0         66.80         62.86         2.90 o                         
   2  18   0          1.25          1.38         1.49 o                         
   3  18   0          3.47          2.40         1.15 o                         
   4  18   0         14.76         17.38         2.65 o                         
   5  18   0          0.40         -1.34         1.34 o                         
   1  19   0          0.02          0.88         1.21 o                         
   2  19   0        159.98        159.94         5.31 o                         
   3  19   0          0.03          3.08         3.75 o                         
 -11   0   1         19.15         25.72         3.94 o                         
  -9   0   1        194.84        196.19         6.17 o                         
  -7   0   1         26.26         28.69         1.77 o                         
  -5   0   1        280.96        298.82         3.27 o                         
  -3   0   1         94.38         81.76         1.37 o                         
   1   0   1       4385.74       4492.01        92.69 o                         
   3   0   1        660.63        623.84         4.87 o                         
   5   0   1         58.74         53.37         1.53 o                         
   7   0   1        832.39        808.17        12.56 o                         
   9   0   1        359.62        348.46         7.67 o                         
  11   0   1         21.96         24.77         3.17 o                         
 -12   1   1          1.77          2.60         1.36 o                         
 -11   1   1        124.10        134.37         4.36 o                         
 -10   1   1        102.92        113.86         3.92 o                         
  -9   1   1        120.78        120.21         3.05 o                         
  -8   1   1         59.37         51.21         2.29 o                         
  -7   1   1        194.47        179.00         2.64 o                         
  -6   1   1       2591.59       2507.53        13.30 o                         
  -5   1   1        984.31        975.73         6.08 o                         
  -4   1   1       4704.87       4869.10        30.18 o                         
  -3   1   1         48.78         52.55         1.23 o                         
  -2   1   1      14111.49      14335.60       214.43 o                         
  -1   1   1        895.90        942.05         6.99 o                         
   0   1   1         18.10         18.51         0.58 o                         
   1   1   1       2005.24       2018.34        41.69 o                         
   2   1   1       5127.33       5435.52       106.49 o                         
   3   1   1        630.29        616.65         3.61 o                         
   4   1   1        319.78        426.08         3.05 o                         
   5   1   1          1.98          2.10         0.35 o                         
   6   1   1        342.26        310.07         3.06 o                         
   7   1   1        353.49        337.05         3.74 o                         
   8   1   1          4.49          3.03         0.79 o                         
   9   1   1         46.73         47.59         2.70 o                         
  10   1   1         22.90         16.69         1.85 o                         
  11   1   1         57.00         64.80         3.52 o                         
  12   1   1          2.33          3.51         1.53 o                         
 -12   2   1          9.51         12.16         1.99 o                         
 -11   2   1          4.01          1.57         1.22 o                         
 -10   2   1         22.68         23.09         2.27 o                         
  -9   2   1         11.06         11.01         1.37 o                         
  -8   2   1        237.58        238.92         3.50 o                         
  -7   2   1        123.02        120.36         2.05 o                         
  -6   2   1          0.03         -0.28         0.39 o                         
  -5   2   1        209.36        201.08         2.04 o                         
  -4   2   1         36.62         29.85         0.86 o                         
  -3   2   1       1268.48       1254.41         6.75 o                         
  -2   2   1       1457.11       1432.99         7.49 o                         
  -1   2   1       1508.03       1619.92         8.69 o                         
   0   2   1       4313.56       4266.10        57.54 o                         
   1   2   1         84.72         84.96         0.79 o                         
   2   2   1        177.00        199.22         1.60 o                         
   3   2   1        507.60        518.21         3.20 o                         
   4   2   1         41.80         44.01         0.73 o                         
   5   2   1          6.85         11.59         0.60 o                         
   6   2   1       2353.60       2299.49        14.13 o                         
   7   2   1         21.33         21.83         1.07 o                         
   8   2   1         64.87         69.73         2.47 o                         
   9   2   1          6.77          5.22         1.11 o                         
  10   2   1          4.51          2.80         1.11 o                         
  11   2   1          0.14         -1.09         1.09 o                         
  12   2   1          3.22          4.05         1.74 o                         
 -12   3   1         23.76         26.13         2.54 o                         
 -11   3   1        179.79        179.41         5.29 o                         
 -10   3   1        129.09        132.45         4.23 o                         
  -9   3   1         37.30         41.89         2.10 o                         
  -8   3   1        157.78        159.68         2.63 o                         
  -7   3   1          0.29         -0.37         0.52 o                         
  -6   3   1        297.66        257.06         2.60 o                         
  -5   3   1       1762.95       1797.27        10.14 o                         
  -4   3   1         32.09         42.70         0.88 o                         
  -3   3   1       1010.70       1020.91         5.76 o                         
  -2   3   1        189.31        234.42         1.67 o                         
  -1   3   1       1806.65       2001.13        10.73 o                         
   0   3   1       7005.30       6892.00       120.80 o                         
   1   3   1       8070.81       8205.61       126.28 o                         
   2   3   1        642.19        655.24         3.77 o                         
   3   3   1        402.72        437.25         2.85 o                         
   4   3   1          2.40          0.29         0.23 o                         
   5   3   1       1460.93       1490.75         7.84 o                         
   6   3   1        118.06        108.19         1.67 o                         
   7   3   1          0.17         -0.13         0.50 o                         
   8   3   1        155.43        149.73         3.30 o                         
   9   3   1         34.08         29.57         1.83 o                         
  10   3   1          6.26          3.81         1.22 o                         
  11   3   1        133.37        142.07         4.65 o                         
  12   3   1         54.40         50.11         3.73 o                         
 -12   4   1          3.97          1.11         1.74 o                         
 -11   4   1         80.36         93.71         4.03 o                         
 -10   4   1          8.54          8.35         1.64 o                         
  -9   4   1         44.52         44.25         2.23 o                         
  -8   4   1         50.37         49.08         1.73 o                         
  -7   4   1        139.33        117.75         2.18 o                         
  -6   4   1        522.16        515.70         4.31 o                         
  -5   4   1        232.47        199.34         2.09 o                         
  -4   4   1        964.77       1081.84         6.53 o                         
  -3   4   1        318.48        329.71         2.46 o                         
  -2   4   1        828.26        862.31         4.68 o                         
  -1   4   1         16.87         12.82         0.46 o                         
   0   4   1         34.24         43.99         0.57 o                         
   1   4   1        568.44        565.35         3.00 o                         
   2   4   1        413.42        487.66         2.87 o                         
   3   4   1        323.00        343.49         2.34 o                         
   4   4   1          0.45          0.40         0.28 o                         
   5   4   1       1001.85       1070.72         6.25 o                         
   6   4   1        473.35        449.82         3.75 o                         
   7   4   1         98.83        101.63         2.17 o                         
   8   4   1         85.01         91.80         2.64 o                         
   9   4   1        293.75        273.37         4.91 o                         
  10   4   1          4.98          7.11         1.35 o                         
  11   4   1         80.86         77.55         3.66 o                         
  12   4   1         12.08          7.10         2.90 o                         
 -12   5   1         98.31         94.85         4.99 o                         
 -11   5   1         33.40         36.49         3.04 o                         
 -10   5   1         51.52         57.39         3.45 o                         
  -9   5   1          2.03          2.25         1.07 o                         
  -8   5   1         86.09         86.53         2.06 o                         
  -7   5   1        124.36        127.43         2.12 o                         
  -6   5   1         81.64         78.19         1.58 o                         
  -5   5   1         34.33         31.92         1.23 o                         
  -4   5   1       2119.04       2145.57        11.02 o                         
  -3   5   1         10.11          8.43         0.48 o                         
  -2   5   1       1767.03       1666.95         8.92 o                         
  -1   5   1        290.88        299.98         1.98 o                         
   0   5   1        806.41        802.17         4.12 o                         
   1   5   1         26.79         34.74         0.62 o                         
   2   5   1         63.72         58.13         0.93 o                         
   3   5   1       1584.84       1684.42         8.20 o                         
   4   5   1        399.52        372.63         3.02 o                         
   5   5   1        594.70        627.36         4.12 o                         
   6   5   1         77.41         74.86         1.42 o                         
   7   5   1        142.71        136.81         2.50 o                         
   8   5   1         38.50         31.91         1.90 o                         
   9   5   1         16.71         19.09         2.06 o                         
  10   5   1         24.26         25.68         2.27 o                         
  11   5   1         32.25         27.97         2.72 o                         
  12   5   1        125.24        126.39         5.36 o                         
 -12   6   1         20.04         22.24         2.93 o                         
 -11   6   1         19.65         20.55         2.48 o                         
 -10   6   1         21.14         23.56         2.58 o                         
  -9   6   1         27.94         36.88         2.32 o                         
  -8   6   1         42.69         40.11         1.77 o                         
  -7   6   1        307.25        314.36         3.99 o                         
  -6   6   1          9.25          9.80         0.69 o                         
  -5   6   1        303.56        307.41         3.26 o                         
  -4   6   1        190.56        189.19         2.02 o                         
  -3   6   1        436.38        480.13         3.39 o                         
  -2   6   1        293.25        300.16         2.57 o                         
  -1   6   1       1311.81       1337.23         6.60 o                         
   0   6   1       1080.24       1163.32         5.78 o                         
   1   6   1        421.71        421.31         2.63 o                         
   2   6   1         78.21         90.54         1.14 o                         
   3   6   1          9.30          5.39         0.42 o                         
   4   6   1        435.42        427.62         2.98 o                         
   5   6   1        217.12        189.70         2.13 o                         
   6   6   1         26.36         20.86         1.26 o                         
   7   6   1         20.65         22.05         1.17 o                         
   8   6   1          5.08          6.25         1.08 o                         
   9   6   1        229.52        215.63         4.25 o                         
  10   6   1        114.96        115.18         4.13 o                         
  11   6   1         28.94         28.77         2.80 o                         
  12   6   1         23.66         25.63         2.84 o                         
 -12   7   1         14.33         11.96         2.74 o                         
 -11   7   1        119.49        120.31         4.89 o                         
 -10   7   1         34.91         31.75         2.76 o                         
  -9   7   1         56.76         54.45         2.98 o                         
  -8   7   1          0.05          0.60         0.60 o                         
  -7   7   1         77.65         80.26         2.48 o                         
  -6   7   1         23.39         24.50         1.27 o                         
  -5   7   1         21.19         26.04         1.00 o                         
  -4   7   1        523.57        550.19         4.00 o                         
  -3   7   1        431.46        426.62         3.15 o                         
  -2   7   1       1082.20       1109.91         6.87 o                         
  -1   7   1       1901.62       1806.64         8.56 o                         
   0   7   1       1222.31       1270.35         6.70 o                         
   1   7   1         12.57          4.78         0.35 o                         
   2   7   1        446.77        411.26         2.95 o                         
   3   7   1        152.74        116.90         1.53 o                         
   4   7   1         72.68         83.02         1.45 o                         
   5   7   1        110.48        113.25         1.86 o                         
   6   7   1        205.02        182.13         2.34 o                         
   7   7   1         67.68         63.74         1.55 o                         
   8   7   1         29.38         36.74         1.65 o                         
   9   7   1        103.77        101.34         3.28 o                         
  10   7   1          4.02          3.09         1.34 o                         
  11   7   1        181.95        196.53         5.99 o                         
  12   7   1         15.65         16.15         2.59 o                         
 -11   8   1          1.56          2.90         1.96 o                         
 -10   8   1         20.82         23.68         3.86 o                         
  -9   8   1         26.80         26.56         1.82 o                         
  -8   8   1        347.94        338.13         4.82 o                         
  -7   8   1         27.02         30.80         1.98 o                         
  -6   8   1         48.33         57.83         1.81 o                         
  -5   8   1        517.36        516.17         4.54 o                         
  -4   8   1          4.15         10.04         0.60 o                         
  -3   8   1        104.34        114.27         1.72 o                         
  -2   8   1         14.17         14.87         0.64 o                         
  -1   8   1         16.54         16.56         0.68 o                         
   0   8   1       2668.07       2707.24        13.32 o                         
   1   8   1         10.54         18.31         0.61 o                         
   2   8   1          8.52          8.81         0.51 o                         
   3   8   1        106.65         95.70         1.43 o                         
   4   8   1        153.50        138.53         1.84 o                         
   5   8   1          3.81          2.54         0.53 o                         
   6   8   1         76.13         75.63         1.83 o                         
   7   8   1          3.50          5.51         0.91 o                         
   8   8   1        608.51        601.17         7.56 o                         
   9   8   1         45.85         41.03         2.58 o                         
  10   8   1          5.63          4.91         1.50 o                         
  11   8   1          6.70          6.12         1.90 o                         
 -11   9   1        110.78        112.98         5.01 o                         
 -10   9   1        203.01        206.01         6.37 o                         
  -9   9   1         62.11         51.70         2.83 o                         
  -8   9   1         33.20         30.06         1.81 o                         
  -7   9   1          0.04          0.05         0.71 o                         
  -6   9   1          3.04          2.48         0.71 o                         
  -5   9   1         59.45         59.53         1.52 o                         
  -4   9   1        126.15        121.79         1.65 o                         
  -3   9   1        288.63        283.96         2.81 o                         
  -2   9   1          6.14          5.17         0.52 o                         
  -1   9   1        276.80        277.51         2.40 o                         
   0   9   1          7.61          5.23         0.43 o                         
   1   9   1        291.45        279.31         2.34 o                         
   2   9   1       1113.99       1078.50         6.35 o                         
   3   9   1        963.44        946.24         5.87 o                         
   4   9   1          4.34          5.98         0.60 o                         
   5   9   1        133.74        146.88         2.34 o                         
   6   9   1        309.87        312.89         4.11 o                         
   7   9   1          5.52          5.41         0.86 o                         
   8   9   1         60.12         63.25         2.57 o                         
   9   9   1         48.01         54.12         2.79 o                         
  10   9   1        122.09        119.99         6.07 o                         
  11   9   1         17.83         18.33         2.58 o                         
 -11  10   1          1.12         -0.94         1.57 o                         
 -10  10   1          0.69          2.03         1.43 o                         
  -9  10   1         71.70         71.42         3.53 o                         
  -8  10   1         23.65         24.28         1.72 o                         
  -7  10   1         52.16         57.55         2.08 o                         
  -6  10   1          0.15          0.60         0.61 o                         
  -5  10   1         56.28         53.69         1.62 o                         
  -4  10   1         56.03         55.56         1.73 o                         
  -3  10   1         19.84         16.68         0.89 o                         
  -2  10   1         53.67         56.95         1.24 o                         
  -1  10   1        410.35        398.88         3.21 o                         
   0  10   1         24.76         27.34         1.07 o                         
   1  10   1        695.72        695.16         4.95 o                         
   2  10   1         97.02         90.54         1.29 o                         
   3  10   1        136.14        119.43         1.96 o                         
   4  10   1         30.20         29.19         1.35 o                         
   5  10   1        173.96        185.08         2.88 o                         
   6  10   1        308.12        295.14         4.04 o                         
   7  10   1        165.96        175.39         3.36 o                         
   8  10   1         62.03         59.51         3.17 o                         
   9  10   1        129.79        127.33         4.58 o                         
  10  10   1          0.21          0.37         1.21 o                         
  11  10   1          4.33          5.18         2.04 o                         
 -10  11   1         65.80         58.65         3.67 o                         
  -9  11   1          0.02          1.30         1.20 o                         
  -8  11   1         48.22         47.82         3.52 o                         
  -7  11   1          7.84          9.35         1.10 o                         
  -6  11   1          2.54          2.30         0.73 o                         
  -5  11   1         88.46         92.34         2.73 o                         
  -4  11   1          0.12          0.75         0.56 o                         
  -3  11   1         31.25         33.95         1.23 o                         
  -2  11   1         79.68         88.41         1.90 o                         
  -1  11   1        107.12         98.86         1.52 o                         
   0  11   1        175.19        162.64         2.31 o                         
   1  11   1         48.01         58.98         1.09 o                         
   2  11   1        898.90        860.86         6.74 o                         
   3  11   1         29.19         26.86         1.08 o                         
   4  11   1        450.37        435.30         5.17 o                         
   5  11   1         12.88         12.33         0.83 o                         
   6  11   1        163.66        157.34         2.98 o                         
   7  11   1          0.09         -0.33         0.77 o                         
   8  11   1          0.68          0.18         0.81 o                         
   9  11   1          4.25          3.66         1.37 o                         
  10  11   1         62.89         59.84         3.33 o                         
 -10  12   1         44.31         37.01         5.03 o                         
  -9  12   1         40.18         49.13         2.99 o                         
  -8  12   1          0.12         -0.12         0.95 o                         
  -7  12   1         13.73         14.47         2.28 o                         
  -6  12   1        230.89        239.93         5.38 o                         
  -5  12   1        308.26        298.76         4.70 o                         
  -4  12   1         21.40         24.62         1.56 o                         
  -3  12   1          7.55          4.94         0.78 o                         
  -2  12   1         45.78         46.69         1.49 o                         
  -1  12   1        101.18         95.72         1.54 o                         
   0  12   1        341.19        332.58         3.67 o                         
   1  12   1        171.74        171.32         2.33 o                         
   2  12   1        337.76        334.07         3.27 o                         
   3  12   1          9.22          9.40         0.96 o                         
   4  12   1         12.78         17.06         1.28 o                         
   5  12   1         88.44         98.11         2.82 o                         
   6  12   1         90.92         85.54         3.22 o                         
   7  12   1         71.09         69.42         2.97 o                         
   8  12   1          4.11          4.25         1.07 o                         
   9  12   1         97.11         89.18         3.52 o                         
  10  12   1         15.88         14.57         2.18 o                         
  -9  13   1          9.90          8.60         2.35 o                         
  -8  13   1          0.27          1.63         2.16 o                         
  -7  13   1         13.01         17.17         2.40 o                         
  -6  13   1          3.78          3.16         1.12 o                         
  -5  13   1        290.88        284.03         4.92 o                         
  -4  13   1        128.29        121.95         2.85 o                         
  -3  13   1        427.85        427.67         5.20 o                         
  -2  13   1        112.39        128.44         3.25 o                         
  -1  13   1          1.97          1.95         0.57 o                         
   0  13   1        170.08        148.26         2.77 o                         
   1  13   1          2.07          0.36         0.55 o                         
   2  13   1        143.20        135.16         1.90 o                         
   3  13   1        429.22        399.39         5.41 o                         
   4  13   1          2.03          2.33         0.80 o                         
   5  13   1         45.94         48.84         2.18 o                         
   6  13   1          0.16         -0.51         0.84 o                         
   7  13   1          2.08         -0.53         1.19 o                         
   8  13   1         19.31         19.39         2.35 o                         
   9  13   1          0.91          0.62         1.02 o                         
  -9  14   1          1.58          2.30         1.69 o                         
  -8  14   1        163.99        157.97         5.64 o                         
  -7  14   1          0.34         -0.69         1.01 o                         
  -6  14   1        103.91        104.35         3.44 o                         
  -5  14   1         37.47         32.19         2.15 o                         
  -4  14   1         48.11         49.57         2.36 o                         
  -3  14   1         16.61         13.90         1.25 o                         
  -2  14   1          4.01          4.33         0.85 o                         
  -1  14   1          5.45          6.49         0.75 o                         
   0  14   1        149.90        147.98         2.54 o                         
   1  14   1        267.13        256.61         3.88 o                         
   2  14   1        145.67        139.05         2.75 o                         
   3  14   1         55.51         57.57         2.27 o                         
   4  14   1         28.08         23.28         1.52 o                         
   5  14   1         45.37         43.05         2.64 o                         
   6  14   1         91.58         92.51         3.08 o                         
   7  14   1         26.52         27.29         2.05 o                         
   8  14   1         74.05         72.02         3.16 o                         
   9  14   1         17.65         19.34         2.98 o                         
  -8  15   1         16.84         18.31         2.16 o                         
  -7  15   1          5.40          3.82         1.52 o                         
  -6  15   1         67.19         61.44         3.12 o                         
  -5  15   1          6.30          7.83         1.40 o                         
  -4  15   1          6.63          5.76         1.14 o                         
  -3  15   1         43.23         48.15         2.23 o                         
  -2  15   1         31.37         26.33         1.61 o                         
  -1  15   1         14.44         17.30         1.06 o                         
   0  15   1         34.40         38.98         1.69 o                         
   1  15   1          3.21          2.70         0.68 o                         
   2  15   1         60.62         67.33         2.39 o                         
   3  15   1        163.82        165.61         3.19 o                         
   4  15   1        182.25        181.64         4.94 o                         
   5  15   1          9.40         15.31         1.58 o                         
   6  15   1         72.83         77.74         2.83 o                         
   7  15   1          1.14          0.45         1.01 o                         
   8  15   1          1.50          1.51         1.36 o                         
  -7  16   1        123.58        118.65         4.91 o                         
  -6  16   1         13.92         12.35         1.82 o                         
  -5  16   1         33.23         30.65         2.47 o                         
  -4  16   1         25.29         24.10         2.13 o                         
  -3  16   1          3.34          5.10         1.21 o                         
  -2  16   1          1.26          1.26         1.00 o                         
  -1  16   1         95.36         90.81         3.01 o                         
   0  16   1        125.52        134.22         3.75 o                         
   1  16   1         85.51         76.61         2.39 o                         
   2  16   1          1.34          1.29         0.93 o                         
   3  16   1         35.80         30.84         1.88 o                         
   4  16   1          0.24          0.23         0.92 o                         
   5  16   1          2.50          1.58         1.50 o                         
   6  16   1          0.07          0.93         1.03 o                         
   7  16   1         56.08         63.74         4.01 o                         
  -6  17   1          0.09         -1.06         1.06 o                         
  -5  17   1         12.48         13.26         1.90 o                         
  -4  17   1          0.20         -0.98         0.98 o                         
  -3  17   1         56.57         54.59         2.63 o                         
  -2  17   1          6.73          5.04         1.23 o                         
  -1  17   1          6.57         12.08         1.96 o                         
   0  17   1         43.63         44.39         1.65 o                         
   1  17   1         77.12         74.68         2.82 o                         
   2  17   1        133.26        127.59         3.81 o                         
   3  17   1         13.48         14.98         1.79 o                         
   4  17   1        136.19        148.98         4.06 o                         
   5  17   1         12.67          9.44         2.70 o                         
   6  17   1         21.79         20.49         3.11 o                         
  -5  18   1          0.67          1.32         1.50 o                         
  -4  18   1         12.30          8.22         2.08 o                         
  -3  18   1         13.12         15.81         1.82 o                         
  -2  18   1         48.12         56.72         2.72 o                         
  -1  18   1          2.22          2.21         1.50 o                         
   0  18   1         79.17         72.69         2.09 o                         
   1  18   1         27.56         25.87         2.65 o                         
   2  18   1         22.89         22.03         1.99 o                         
   3  18   1          1.70          2.52         2.45 o                         
   4  18   1         54.49         54.78         3.79 o                         
   5  18   1          0.06         -0.42         1.56 o                         
  -3  19   1         94.44        101.76         4.47 o                         
  -2  19   1         12.27         14.96         1.73 o                         
  -1  19   1          8.03          9.54         1.52 o                         
   0  19   1          6.79          8.18         1.39 o                         
   1  19   1         10.71          9.35         2.00 o                         
   2  19   1         20.75         18.19         2.22 o                         
   3  19   1         54.19         57.79         4.02 o                         
 -12   0   2          0.18         -0.91         1.75 o                         
 -10   0   2        115.49        114.97         5.13 o                         
  -8   0   2       1563.56       1529.20        16.53 o                         
  -6   0   2          2.05          4.92         0.74 o                         
  -4   0   2       5768.61       6372.15        65.48 o                         
  -2   0   2       5867.79       6215.52       147.17 o                         
   0   0   2        804.00        859.55        16.50 o                         
   2   0   2        527.05        606.44         5.15 o                         
   4   0   2        958.01        964.65         7.93 o                         
   6   0   2        110.47         85.86         2.28 o                         
   8   0   2        690.75        675.99        10.14 o                         
  10   0   2         16.27         17.80         2.19 o                         
  12   0   2         27.92         27.61         3.66 o                         
 -12   1   2          7.47          8.14         1.68 o                         
 -11   1   2        131.98        139.96         4.37 o                         
 -10   1   2        184.20        193.15         3.87 o                         
  -9   1   2          9.27         10.20         1.09 o                         
  -8   1   2         10.50          8.86         1.02 o                         
  -7   1   2         16.97         17.96         1.02 o                         
  -6   1   2        578.22        532.06         5.56 o                         
  -5   1   2        869.62        789.74         5.51 o                         
  -4   1   2       1477.94       1480.35         9.13 o                         
  -3   1   2       5148.64       5454.67        55.96 o                         
  -2   1   2       2103.82       2102.26        12.74 o                         
  -1   1   2       4824.49       5029.86        91.73 o                         
   0   1   2         67.06         77.10         0.92 o                         
   1   1   2        632.04        600.87         4.02 o                         
   2   1   2       2763.73       2778.35        28.90 o                         
   3   1   2        208.21        171.88         1.51 o                         
   4   1   2         37.57         23.80         0.66 o                         
   5   1   2         29.88         21.93         0.86 o                         
   6   1   2         15.24         13.29         0.78 o                         
   7   1   2        551.05        515.43         5.29 o                         
   8   1   2         40.65         43.33         1.84 o                         
   9   1   2        110.74        102.04         2.88 o                         
  10   1   2         32.58         34.61         2.33 o                         
  11   1   2        144.42        152.99         4.85 o                         
  12   1   2          4.74          2.62         1.52 o                         
 -12   2   2          7.74          9.95         1.87 o                         
 -11   2   2         70.17         75.86         3.52 o                         
 -10   2   2         85.44         86.48         4.17 o                         
  -9   2   2        155.31        151.05         2.97 o                         
  -8   2   2        293.70        289.14         4.17 o                         
  -7   2   2         37.89         35.50         1.39 o                         
  -6   2   2        425.61        452.76         5.08 o                         
  -5   2   2        124.19         98.69         1.37 o                         
  -4   2   2       1051.91       1196.86         7.12 o                         
  -3   2   2       1083.77       1186.50         6.60 o                         
  -2   2   2        484.20        505.28         3.31 o                         
  -1   2   2       2589.71       2650.22        55.39 o                         
   0   2   2        191.62        193.50         1.42 o                         
   1   2   2      17599.84      17475.62       203.84 o                         
   2   2   2       2797.10       2945.07        23.57 o                         
   3   2   2        229.19        257.98         2.30 o                         
   4   2   2          2.86          1.13         0.31 o                         
   5   2   2        995.65        950.59         5.99 o                         
   6   2   2          6.78          6.49         0.71 o                         
   7   2   2        880.53        834.37         7.91 o                         
   8   2   2          5.50          5.10         0.83 o                         
   9   2   2        147.54        143.90         3.91 o                         
  10   2   2          0.08         -0.21         0.89 o                         
  11   2   2         23.76         27.71         2.49 o                         
  12   2   2          8.50          7.25         1.96 o                         
 -12   3   2         40.37         36.05         2.87 o                         
 -11   3   2          7.37          8.62         1.70 o                         
 -10   3   2        124.71        134.57         4.42 o                         
  -9   3   2          0.73          1.30         0.70 o                         
  -8   3   2          9.96          6.90         1.10 o                         
  -7   3   2        320.30        294.39         3.76 o                         
  -6   3   2       1071.50       1022.48         6.80 o                         
  -5   3   2       1023.27       1017.69         6.59 o                         
  -4   3   2       1615.16       1562.75         9.01 o                         
  -3   3   2         53.37         29.99         0.84 o                         
  -2   3   2       2335.27       2410.14        13.07 o                         
  -1   3   2         87.77         74.77         0.85 o                         
   0   3   2        139.89        153.55         1.20 o                         
   1   3   2         10.50         14.60         0.44 o                         
   2   3   2       1099.89       1043.64         5.42 o                         
   3   3   2        369.22        445.20         3.12 o                         
   4   3   2       1301.80       1280.29         7.61 o                         
   5   3   2         98.44         89.72         1.44 o                         
   6   3   2        236.68        229.38         2.70 o                         
   7   3   2         14.34         14.58         0.89 o                         
   8   3   2          0.26          0.19         0.58 o                         
   9   3   2          5.69          4.38         1.01 o                         
  10   3   2         38.36         32.24         2.21 o                         
  11   3   2          1.14         -0.56         1.05 o                         
  12   3   2        202.29        212.70         6.63 o                         
 -12   4   2          0.13          0.00         1.34 o                         
 -11   4   2          2.64          0.57         1.28 o                         
 -10   4   2          2.10          2.73         1.13 o                         
  -9   4   2        190.66        192.42         2.95 o                         
  -8   4   2          7.54          5.34         1.04 o                         
  -7   4   2        151.13        150.18         2.78 o                         
  -6   4   2        203.61        201.83         2.40 o                         
  -5   4   2         86.51         87.79         1.38 o                         
  -4   4   2          1.54          1.19         0.32 o                         
  -3   4   2         94.32        107.85         1.17 o                         
  -2   4   2        243.65        236.64         1.74 o                         
  -1   4   2       2049.32       2083.96        10.64 o                         
   0   4   2        523.63        498.27         2.92 o                         
   1   4   2       1459.46       1551.66         7.66 o                         
   2   4   2       1321.69       1428.04         7.70 o                         
   3   4   2         88.13        107.99         1.24 o                         
   4   4   2        385.14        320.03         2.48 o                         
   5   4   2        628.87        582.07         4.17 o                         
   6   4   2        798.05        785.31         5.91 o                         
   7   4   2        161.22        160.47         2.70 o                         
   8   4   2        115.09        117.36         3.20 o                         
   9   4   2         59.88         60.89         2.62 o                         
  10   4   2         45.90         44.06         3.36 o                         
  11   4   2          1.46          2.23         1.22 o                         
  12   4   2          7.36          5.52         1.82 o                         
 -12   5   2         17.14         18.98         2.37 o                         
 -11   5   2         33.63         37.49         3.21 o                         
 -10   5   2          6.94          3.13         1.28 o                         
  -9   5   2          7.44         10.87         1.09 o                         
  -8   5   2        107.79        109.79         2.90 o                         
  -7   5   2         46.44         45.67         1.61 o                         
  -6   5   2        146.54        172.07         2.34 o                         
  -5   5   2       1051.60       1031.25         6.82 o                         
  -4   5   2       1271.29       1284.41         7.34 o                         
  -3   5   2       1823.23       1802.31         9.57 o                         
  -2   5   2        554.57        606.19         3.64 o                         
  -1   5   2         77.67        105.23         1.12 o                         
   0   5   2        543.66        607.19         3.37 o                         
   1   5   2        924.76       1050.32         5.52 o                         
   2   5   2        617.60        644.35         3.71 o                         
   3   5   2       1622.81       1599.94         8.82 o                         
   4   5   2         25.95         30.11         0.81 o                         
   5   5   2       1183.21       1172.16         6.80 o                         
   6   5   2         17.99         18.08         1.00 o                         
   7   5   2        237.53        213.81         3.65 o                         
   8   5   2         29.00         30.78         2.10 o                         
   9   5   2         29.12         30.51         2.01 o                         
  10   5   2         20.32         24.54         2.45 o                         
  11   5   2        309.95        313.14         6.71 o                         
  12   5   2         68.66         68.74         4.49 o                         
 -12   6   2          0.60         -0.62         1.77 o                         
 -11   6   2          6.37          4.09         1.67 o                         
 -10   6   2          0.08         -1.08         1.13 o                         
  -9   6   2          8.36          6.89         1.01 o                         
  -8   6   2        418.68        428.94         5.44 o                         
  -7   6   2         16.75         17.57         1.29 o                         
  -6   6   2       1176.32       1177.60         8.38 o                         
  -5   6   2        434.46        426.28         3.75 o                         
  -4   6   2         29.60         25.93         0.87 o                         
  -3   6   2         35.78         38.20         1.07 o                         
  -2   6   2         17.96         18.24         0.56 o                         
  -1   6   2        181.85        231.65         1.85 o                         
   0   6   2       1250.42       1266.31         6.50 o                         
   1   6   2         38.27         45.83         0.70 o                         
   2   6   2        726.75        767.45         4.57 o                         
   3   6   2         32.35         43.94         0.83 o                         
   4   6   2          0.04          1.23         0.33 o                         
   5   6   2        599.30        583.47         4.37 o                         
   6   6   2        169.09        154.15         2.09 o                         
   7   6   2        601.10        599.67         5.85 o                         
   8   6   2         36.31         38.21         1.91 o                         
   9   6   2         23.88         26.81         1.85 o                         
  10   6   2         55.34         56.40         3.04 o                         
  11   6   2          0.33          0.16         1.74 o                         
  12   6   2          3.32          3.35         1.86 o                         
 -11   7   2         22.99         24.62         2.71 o                         
 -10   7   2         99.59        111.40         4.69 o                         
  -9   7   2         82.07         74.97         2.48 o                         
  -8   7   2         78.95         92.52         2.26 o                         
  -7   7   2         21.18         20.73         1.15 o                         
  -6   7   2        317.89        306.95         3.97 o                         
  -5   7   2        144.84        151.05         2.23 o                         
  -4   7   2        331.31        305.88         3.16 o                         
  -3   7   2        130.75        131.28         1.47 o                         
  -2   7   2        356.65        319.08         2.37 o                         
  -1   7   2         24.40         29.89         0.73 o                         
   0   7   2         14.28         18.34         0.56 o                         
   1   7   2        296.70        335.96         2.27 o                         
   2   7   2          0.16          0.98         0.31 o                         
   3   7   2         42.57         32.68         0.96 o                         
   4   7   2        403.26        358.15         3.20 o                         
   5   7   2          0.23          0.33         0.33 o                         
   6   7   2       1360.91       1320.56         8.45 o                         
   7   7   2         76.03         75.26         1.90 o                         
   8   7   2         33.20         28.35         1.85 o                         
   9   7   2          0.55         -0.31         0.76 o                         
  10   7   2         24.01         21.01         3.13 o                         
  11   7   2         71.01         77.81         3.69 o                         
 -11   8   2         51.10         46.31         3.72 o                         
 -10   8   2          4.75          2.21         1.74 o                         
  -9   8   2        127.32        123.88         3.33 o                         
  -8   8   2         60.67         58.21         2.51 o                         
  -7   8   2        429.52        444.24         5.96 o                         
  -6   8   2        120.90        130.35         2.70 o                         
  -5   8   2         90.76         88.86         1.80 o                         
  -4   8   2        102.44        103.61         1.50 o                         
  -3   8   2         11.75         15.10         0.72 o                         
  -2   8   2        161.33        130.92         1.56 o                         
  -1   8   2       1126.77       1071.88         6.05 o                         
   0   8   2        211.04        219.26         1.84 o                         
   1   8   2        108.99         82.34         1.09 o                         
   2   8   2          1.20          1.28         0.32 o                         
   3   8   2          0.56          1.67         0.40 o                         
   4   8   2         99.93         88.20         1.50 o                         
   5   8   2        179.02        153.42         2.40 o                         
   6   8   2        110.47        114.47         2.19 o                         
   7   8   2        186.39        185.72         2.94 o                         
   8   8   2          1.36          2.00         0.69 o                         
   9   8   2        126.76        127.72         3.93 o                         
  10   8   2          0.05         -0.99         0.99 o                         
  11   8   2          1.31          1.22         1.44 o                         
 -11   9   2          0.01          0.23         1.56 o                         
 -10   9   2         61.69         61.42         3.76 o                         
  -9   9   2         65.84         70.89         2.87 o                         
  -8   9   2         18.99         20.24         1.57 o                         
  -7   9   2         65.21         59.33         2.19 o                         
  -6   9   2        133.89        138.54         2.77 o                         
  -5   9   2         10.13         12.06         0.88 o                         
  -4   9   2          0.31          0.81         0.35 o                         
  -3   9   2        158.24        142.95         1.76 o                         
  -2   9   2        217.54        249.63         2.81 o                         
  -1   9   2         39.65         31.38         0.83 o                         
   0   9   2        223.23        219.72         2.08 o                         
   1   9   2          1.44          8.38         0.51 o                         
   2   9   2        239.61        202.03         1.99 o                         
   3   9   2         60.31         61.06         1.16 o                         
   4   9   2        482.61        484.41         4.05 o                         
   5   9   2        637.76        656.37         5.93 o                         
   6   9   2        357.82        361.41         4.48 o                         
   7   9   2        160.16        148.85         2.79 o                         
   8   9   2         49.91         53.19         2.27 o                         
   9   9   2         90.66         93.09         3.87 o                         
  10   9   2          6.14          6.52         1.57 o                         
  11   9   2         36.18         38.68         2.97 o                         
 -11  10   2          0.93          1.70         1.79 o                         
 -10  10   2          7.50          8.24         1.87 o                         
  -9  10   2         53.83         56.38         3.47 o                         
  -8  10   2         35.10         38.19         2.12 o                         
  -7  10   2         14.49         14.86         1.30 o                         
  -6  10   2         10.40         12.07         1.20 o                         
  -5  10   2          0.40          0.24         0.63 o                         
  -4  10   2        137.88        124.75         2.52 o                         
  -3  10   2        184.90        190.49         2.40 o                         
  -2  10   2        583.39        546.87         4.29 o                         
  -1  10   2         16.69         24.13         0.89 o                         
   0  10   2       1259.85       1222.55         7.58 o                         
   1  10   2         89.94         80.25         1.33 o                         
   2  10   2         29.38         31.56         0.87 o                         
   3  10   2        179.54        176.03         1.97 o                         
   4  10   2         74.44         76.34         1.54 o                         
   5  10   2         36.29         34.44         1.29 o                         
   6  10   2        473.46        456.62         5.63 o                         
   7  10   2         36.16         37.25         1.83 o                         
   8  10   2        147.52        144.93         3.68 o                         
   9  10   2          0.13          0.00         1.17 o                         
  10  10   2         22.91         23.43         2.46 o                         
  11  10   2          0.01         -0.52         1.45 o                         
 -10  11   2          0.68         -0.04         1.32 o                         
  -9  11   2         37.15         39.79         4.90 o                         
  -8  11   2         73.72         80.92         2.86 o                         
  -7  11   2         56.41         54.75         2.02 o                         
  -6  11   2         46.61         48.31         1.83 o                         
  -5  11   2        345.43        331.29         5.58 o                         
  -4  11   2        142.96        142.76         2.52 o                         
  -3  11   2        288.34        297.18         3.56 o                         
  -2  11   2         11.23         10.23         0.84 o                         
  -1  11   2        260.71        254.83         2.77 o                         
   0  11   2         14.03         12.70         0.85 o                         
   1  11   2        295.55        273.06         2.87 o                         
   2  11   2        101.91         94.60         1.52 o                         
   3  11   2        243.14        253.24         2.55 o                         
   4  11   2          8.94         13.41         0.78 o                         
   5  11   2        245.80        254.22         3.30 o                         
   6  11   2         46.39         40.93         1.68 o                         
   7  11   2          5.35          4.59         1.05 o                         
   8  11   2         10.92         12.67         1.59 o                         
   9  11   2          0.03          1.65         1.52 o                         
  10  11   2          1.44          2.41         1.39 o                         
 -10  12   2          5.32          5.28         1.90 o                         
  -9  12   2          7.49          8.90         1.75 o                         
  -8  12   2         12.75         18.23         1.73 o                         
  -7  12   2         96.26         97.14         4.42 o                         
  -6  12   2          4.63          5.81         2.33 o                         
  -5  12   2        157.45        156.63         3.73 o                         
  -4  12   2         13.10         11.18         1.09 o                         
  -3  12   2         57.83         53.47         1.93 o                         
  -2  12   2        446.85        426.13         4.58 o                         
  -1  12   2         44.07         39.02         1.10 o                         
   0  12   2         56.92         58.37         1.50 o                         
   1  12   2         10.96         13.36         0.90 o                         
   2  12   2        211.43        212.87         2.81 o                         
   3  12   2         64.41         65.64         1.33 o                         
   4  12   2        131.98        123.66         2.84 o                         
   5  12   2        207.12        200.98         2.66 o                         
   6  12   2         54.68         49.93         2.21 o                         
   7  12   2         11.29         10.68         1.07 o                         
   8  12   2        197.45        193.33         3.98 o                         
   9  12   2         19.13         20.11         2.14 o                         
  10  12   2         11.52         10.67         1.78 o                         
  -9  13   2          0.16          1.10         1.58 o                         
  -8  13   2         91.87         88.97         6.57 o                         
  -7  13   2         21.60         20.66         2.35 o                         
  -6  13   2          9.27          8.54         1.62 o                         
  -5  13   2          5.56          5.57         1.16 o                         
  -4  13   2        284.39        291.30         5.02 o                         
  -3  13   2         18.94         19.60         1.36 o                         
  -2  13   2         33.00         39.46         1.93 o                         
  -1  13   2         21.84         20.21         0.88 o                         
   0  13   2         18.79         20.14         1.23 o                         
   1  13   2        113.10        106.94         2.13 o                         
   2  13   2         18.93         26.89         1.01 o                         
   3  13   2         84.52         80.52         1.90 o                         
   4  13   2        245.56        226.15         3.78 o                         
   5  13   2          0.04         -0.41         0.68 o                         
   6  13   2          0.43          1.11         0.89 o                         
   7  13   2          5.90          4.67         1.33 o                         
   8  13   2          1.58          3.02         0.78 o                         
   9  13   2         21.59         22.52         2.04 o                         
  -9  14   2         21.45         18.33         4.70 o                         
  -8  14   2         13.69          8.62         2.07 o                         
  -7  14   2        146.52        153.20         4.60 o                         
  -6  14   2         11.27         14.63         1.76 o                         
  -5  14   2         74.81         74.11         3.04 o                         
  -4  14   2          1.14          0.90         0.83 o                         
  -3  14   2        119.05        117.82         2.83 o                         
  -2  14   2          0.90          1.01         0.67 o                         
  -1  14   2          1.33          1.27         0.55 o                         
   0  14   2         45.51         52.32         1.61 o                         
   1  14   2        221.76        209.23         3.07 o                         
   2  14   2         99.87         97.04         1.58 o                         
   3  14   2         20.25         17.28         1.32 o                         
   4  14   2          2.62          2.08         0.76 o                         
   5  14   2          5.98          7.68         1.05 o                         
   6  14   2         30.61         31.01         2.20 o                         
   7  14   2         37.70         35.39         2.64 o                         
   8  14   2          4.99          5.15         1.32 o                         
  -8  15   2         10.25          8.21         1.79 o                         
  -7  15   2          4.27          1.86         1.20 o                         
  -6  15   2          7.13          7.30         1.54 o                         
  -5  15   2        112.57        105.70         3.44 o                         
  -4  15   2          2.55          3.25         0.95 o                         
  -3  15   2         61.15         63.06         2.57 o                         
  -2  15   2          1.25          1.38         0.66 o                         
  -1  15   2         46.27         51.67         1.92 o                         
   0  15   2         61.45         64.07         1.79 o                         
   1  15   2         71.24         72.53         2.41 o                         
   2  15   2        111.26        108.97         3.13 o                         
   3  15   2         60.13         63.46         2.06 o                         
   4  15   2        145.96        153.47         3.51 o                         
   5  15   2          0.15         -0.68         0.68 o                         
   6  15   2          0.07          0.09         1.20 o                         
   7  15   2          0.18          1.25         1.04 o                         
   8  15   2         17.42         15.35         2.94 o                         
  -7  16   2          5.92          8.10         2.06 o                         
  -6  16   2          1.35          0.24         1.12 o                         
  -5  16   2         32.94         30.09         2.66 o                         
  -4  16   2          8.66          8.02         1.96 o                         
  -3  16   2         20.73         24.41         2.26 o                         
  -2  16   2        104.79        117.35         3.16 o                         
  -1  16   2         37.44         35.33         2.59 o                         
   0  16   2        325.62        345.44         5.94 o                         
   1  16   2          2.49          4.06         0.74 o                         
   2  16   2        156.81        149.28         3.39 o                         
   3  16   2         18.45         15.11         1.49 o                         
   4  16   2          4.12          0.73         0.71 o                         
   5  16   2         37.70         37.70         2.19 o                         
   6  16   2          4.73          2.13         1.38 o                         
   7  16   2          0.73         -0.63         1.15 o                         
  -6  17   2         16.78         19.09         3.08 o                         
  -5  17   2          0.43         -0.30         1.02 o                         
  -4  17   2         16.86         21.08         2.04 o                         
  -3  17   2         25.41         24.70         2.01 o                         
  -2  17   2         89.76         91.98         3.12 o                         
  -1  17   2          8.14         10.79         1.61 o                         
   0  17   2          2.59          1.36         0.70 o                         
   1  17   2          0.37          0.37         0.59 o                         
   2  17   2         20.39         19.04         1.60 o                         
   3  17   2        181.60        178.46         5.38 o                         
   4  17   2         25.04         25.37         3.34 o                         
   5  17   2         20.28         20.18         2.46 o                         
   6  17   2          7.37          5.53         1.79 o                         
  -5  18   2         23.21         25.22         2.54 o                         
  -4  18   2          5.66          6.18         1.87 o                         
  -3  18   2         17.86         18.39         1.88 o                         
  -2  18   2         90.48         85.82         3.08 o                         
  -1  18   2        100.59        106.88         4.09 o                         
   0  18   2         34.35         38.58         1.64 o                         
   1  18   2         73.99         64.73         3.93 o                         
   2  18   2          4.51          8.17         2.00 o                         
   3  18   2          1.76          0.43         1.40 o                         
   4  18   2          8.81          9.78         4.31 o                         
   5  18   2          8.91          7.36         2.75 o                         
  -3  19   2          0.05          0.52         1.09 o                         
  -2  19   2         69.43         71.85         3.25 o                         
  -1  19   2          3.53          4.83         1.38 o                         
   0  19   2         18.90         28.00         2.53 o                         
   1  19   2          2.46          6.38         2.35 o                         
   2  19   2         11.25          9.73         2.19 o                         
   3  19   2          0.37          0.62         1.44 o                         
 -11   0   3         35.23         30.63         3.81 o                         
  -9   0   3        221.55        227.83         5.42 o                         
  -7   0   3       1625.01       1621.48        21.25 o                         
  -5   0   3        557.51        635.32         6.46 o                         
  -3   0   3        623.06        739.74         7.02 o                         
  -1   0   3        131.13        102.38         1.79 o                         
   1   0   3          4.85          8.80         0.76 o                         
   3   0   3       1267.97       1264.75        11.63 o                         
   5   0   3        136.95        156.11         2.50 o                         
   7   0   3       1012.27        969.07        11.24 o                         
   9   0   3         16.07         16.80         2.02 o                         
  11   0   3        122.08        118.79         6.81 o                         
 -12   1   3         12.43          6.30         2.44 o                         
 -11   1   3          4.31          4.19         1.42 o                         
 -10   1   3        377.44        366.84         5.10 o                         
  -9   1   3         81.39         82.83         2.36 o                         
  -8   1   3        516.53        509.02         5.37 o                         
  -7   1   3         56.53         55.73         1.87 o                         
  -6   1   3          4.87         -0.21         0.34 o                         
  -5   1   3        623.37        552.52         4.27 o                         
  -4   1   3        791.42        810.33         5.28 o                         
  -3   1   3        927.31        955.21         6.23 o                         
  -2   1   3        329.11        312.98         2.43 o                         
  -1   1   3       2777.01       2894.25        22.51 o                         
   0   1   3       9849.63       9867.94       130.12 o                         
   1   1   3       7409.71       7669.30       112.22 o                         
   2   1   3         20.81         12.01         0.62 o                         
   3   1   3        554.38        573.04         3.79 o                         
   4   1   3          0.05          0.14         0.27 o                         
   5   1   3        319.39        287.33         2.60 o                         
   6   1   3        780.21        733.45         7.42 o                         
   7   1   3          3.19          3.31         0.65 o                         
   8   1   3        315.14        313.97         4.64 o                         
   9   1   3         12.77         12.18         1.30 o                         
  10   1   3        107.88        105.05         3.06 o                         
  11   1   3         30.82         34.60         3.10 o                         
  12   1   3         88.80         86.20         4.53 o                         
 -12   2   3          0.19          0.49         1.30 o                         
 -11   2   3          0.35         -0.59         1.07 o                         
 -10   2   3        264.14        269.29         4.28 o                         
  -9   2   3         37.66         39.25         1.93 o                         
  -8   2   3       1152.31       1126.93        10.39 o                         
  -7   2   3         56.61         55.55         2.40 o                         
  -6   2   3        349.23        390.70         3.48 o                         
  -5   2   3       1775.83       1887.50        10.59 o                         
  -4   2   3         16.28         14.56         0.59 o                         
  -3   2   3        480.40        539.44         3.98 o                         
  -2   2   3        164.40        226.48         1.89 o                         
  -1   2   3         27.81         27.48         0.59 o                         
   0   2   3        545.33        530.51         3.90 o                         
   1   2   3        163.79        196.98         1.82 o                         
   2   2   3          0.09          0.30         0.27 o                         
   3   2   3        590.10        594.77         4.05 o                         
   4   2   3        222.29        228.91         2.26 o                         
   5   2   3         23.67         16.97         0.72 o                         
   6   2   3         85.70         75.78         1.61 o                         
   7   2   3        175.23        166.75         2.68 o                         
   8   2   3        146.97        148.49         3.38 o                         
   9   2   3         12.06          9.91         1.22 o                         
  10   2   3         40.90         34.95         2.23 o                         
  11   2   3         30.89         29.23         2.28 o                         
  12   2   3         41.05         44.34         3.37 o                         
 -12   3   3         20.35         23.19         2.45 o                         
 -11   3   3         67.15         69.59         4.77 o                         
 -10   3   3          0.69          0.88         0.70 o                         
  -9   3   3          0.39          0.42         0.78 o                         
  -8   3   3          0.17          0.04         0.71 o                         
  -7   3   3        111.25        102.78         2.22 o                         
  -6   3   3        211.26        257.52         4.30 o                         
  -5   3   3       1805.82       1722.15         9.81 o                         
  -4   3   3        704.06        727.44         5.05 o                         
  -3   3   3       2518.15       2561.25        13.74 o                         
  -2   3   3         12.52         12.53         0.45 o                         
  -1   3   3         97.55        106.28         1.14 o                         
   0   3   3         44.52         49.04         0.75 o                         
   1   3   3         83.19        107.01         1.09 o                         
   2   3   3       4826.55       4942.02        71.24 o                         
   3   3   3       2964.25       2955.40        15.54 o                         
   4   3   3         10.93          9.47         0.53 o                         
   5   3   3        603.76        532.07         4.08 o                         
   6   3   3          5.42         18.02         0.94 o                         
   7   3   3          4.55          2.11         0.65 o                         
   8   3   3        233.99        230.48         3.81 o                         
   9   3   3         54.30         55.64         2.84 o                         
  10   3   3         45.00         43.41         2.55 o                         
  11   3   3        167.60        167.86         4.49 o                         
  12   3   3          4.28          4.16         2.03 o                         
 -12   4   3         37.97         39.32         3.03 o                         
 -11   4   3         42.60         43.99         3.50 o                         
 -10   4   3         27.43         22.40         2.00 o                         
  -9   4   3         15.79         19.23         1.82 o                         
  -8   4   3        137.86        155.20         3.44 o                         
  -7   4   3        291.78        288.91         3.91 o                         
  -6   4   3        688.30        679.99         5.65 o                         
  -5   4   3        170.08        149.60         1.86 o                         
  -4   4   3        653.17        672.50         4.32 o                         
  -3   4   3         20.35         14.05         0.59 o                         
  -2   4   3        445.06        464.16         3.27 o                         
  -1   4   3         20.12         23.33         0.63 o                         
   0   4   3       1882.61       1968.22         9.77 o                         
   1   4   3       1799.04       2013.13        10.10 o                         
   2   4   3       1562.94       1705.04         9.05 o                         
   3   4   3        172.22        168.71         1.53 o                         
   4   4   3          0.43          1.79         0.34 o                         
   5   4   3        410.63        390.70         3.38 o                         
   6   4   3        899.07        809.59         6.93 o                         
   7   4   3         25.75         25.99         1.15 o                         
   8   4   3          0.64         -0.05         0.65 o                         
   9   4   3         30.58         33.84         2.04 o                         
  10   4   3         33.88         29.67         2.27 o                         
  11   4   3          5.59          2.01         1.26 o                         
  12   4   3          3.50          0.52         1.65 o                         
 -12   5   3         67.15         59.76         3.64 o                         
 -11   5   3         26.41         32.14         3.04 o                         
 -10   5   3         79.58         87.85         3.39 o                         
  -9   5   3         13.63         10.46         1.43 o                         
  -8   5   3        127.21        125.00         3.11 o                         
  -7   5   3         67.47         68.52         2.15 o                         
  -6   5   3        493.79        466.52         4.25 o                         
  -5   5   3         57.24         70.57         1.48 o                         
  -4   5   3        703.01        697.39         5.28 o                         
  -3   5   3         33.70         35.87         0.85 o                         
  -2   5   3         13.26         17.32         0.65 o                         
  -1   5   3          0.00          0.44         0.21 o                         
   0   5   3        905.53       1019.14         5.13 o                         
   1   5   3       3759.78       4054.28        21.42 o                         
   2   5   3         71.87         68.11         0.92 o                         
   3   5   3         26.84         34.55         0.81 o                         
   4   5   3       1045.14       1098.29         6.26 o                         
   5   5   3         52.20         51.29         1.25 o                         
   6   5   3        453.57        415.68         3.59 o                         
   7   5   3          7.13          4.17         0.74 o                         
   8   5   3         38.24         39.92         1.91 o                         
   9   5   3        105.39        110.44         3.26 o                         
  10   5   3         45.15         46.03         2.87 o                         
  11   5   3         11.57          9.55         2.01 o                         
  12   5   3        240.46        244.18         7.09 o                         
 -12   6   3         75.39         77.93         4.59 o                         
 -11   6   3          3.06          1.20         1.54 o                         
 -10   6   3         50.31         63.04         3.34 o                         
  -9   6   3         58.24         59.91         2.23 o                         
  -8   6   3         63.41         65.49         3.43 o                         
  -7   6   3        208.94        223.10         3.77 o                         
  -6   6   3          6.82         11.45         0.99 o                         
  -5   6   3       1083.91       1065.28         7.38 o                         
  -4   6   3         11.34          9.79         0.66 o                         
  -3   6   3        305.48        370.09         3.07 o                         
  -2   6   3         23.65         26.11         0.73 o                         
  -1   6   3        186.31        182.47         1.66 o                         
   0   6   3        105.76        123.54         1.22 o                         
   1   6   3       2842.10       2945.33        13.55 o                         
   2   6   3         38.78         65.79         1.01 o                         
   3   6   3        167.67        208.46         2.01 o                         
   4   6   3         23.73         24.71         0.79 o                         
   5   6   3        320.89        302.95         2.65 o                         
   6   6   3          1.92          2.85         0.44 o                         
   7   6   3         55.33         52.31         2.86 o                         
   8   6   3         29.21         25.73         1.62 o                         
   9   6   3        131.08        142.93         4.66 o                         
  10   6   3          3.30          2.85         1.21 o                         
  11   6   3         35.09         38.08         2.83 o                         
  12   6   3          4.74          4.30         1.67 o                         
 -11   7   3        134.74        135.36         5.20 o                         
 -10   7   3         31.51         33.99         2.98 o                         
  -9   7   3         33.37         36.15         1.81 o                         
  -8   7   3        232.06        218.70         3.38 o                         
  -7   7   3         65.00         61.02         1.70 o                         
  -6   7   3          1.97          1.53         0.80 o                         
  -5   7   3         17.43         21.84         1.21 o                         
  -4   7   3         30.94         24.94         0.97 o                         
  -3   7   3        184.90        165.34         1.79 o                         
  -2   7   3          0.77          0.58         0.28 o                         
  -1   7   3         14.52         20.75         0.64 o                         
   0   7   3         35.88         41.32         1.11 o                         
   1   7   3        493.57        487.16         3.05 o                         
   2   7   3         64.33         70.40         0.99 o                         
   3   7   3       1420.40       1398.01         7.71 o                         
   4   7   3        236.82        252.80         2.30 o                         
   5   7   3        239.97        254.01         2.32 o                         
   6   7   3         11.08         18.22         0.99 o                         
   7   7   3        594.63        563.59         5.99 o                         
   8   7   3        107.21        107.79         3.01 o                         
   9   7   3         31.15         31.84         2.10 o                         
  10   7   3        167.14        172.90         4.82 o                         
  11   7   3         70.05         78.75         6.71 o                         
 -11   8   3          9.04          5.24         1.93 o                         
 -10   8   3          0.68          0.28         1.22 o                         
  -9   8   3         24.38         29.39         2.05 o                         
  -8   8   3        265.48        254.16         4.62 o                         
  -7   8   3         60.31         62.23         2.27 o                         
  -6   8   3          9.29          6.30         1.11 o                         
  -5   8   3          0.14          0.08         0.56 o                         
  -4   8   3        339.74        333.37         3.23 o                         
  -3   8   3        599.35        596.33         4.95 o                         
  -2   8   3         17.53         15.69         0.58 o                         
  -1   8   3         62.05         61.04         1.00 o                         
   0   8   3       3575.23       3526.68        17.01 o                         
   1   8   3        186.96        202.27         1.65 o                         
   2   8   3        375.67        376.33         2.77 o                         
   3   8   3        326.06        316.67         3.24 o                         
   4   8   3          2.08          0.86         0.36 o                         
   5   8   3        102.07        101.07         1.63 o                         
   6   8   3        270.29        273.27         3.54 o                         
   7   8   3          0.35          1.06         0.56 o                         
   8   8   3         73.80         74.97         2.06 o                         
   9   8   3         25.65         25.96         1.69 o                         
  10   8   3          4.97          3.45         1.32 o                         
  11   8   3          0.21          0.05         1.35 o                         
 -11   9   3        150.59        168.22         6.00 o                         
 -10   9   3         16.71         21.46         2.57 o                         
  -9   9   3          0.05          0.89         1.12 o                         
  -8   9   3         99.24         97.45         2.97 o                         
  -7   9   3         14.65         13.51         1.31 o                         
  -6   9   3        733.90        683.44         8.44 o                         
  -5   9   3          0.01         -0.24         0.56 o                         
  -4   9   3         77.70         73.01         1.94 o                         
  -3   9   3        356.99        365.03         3.24 o                         
  -2   9   3        459.13        438.51         3.22 o                         
  -1   9   3        260.65        240.71         2.36 o                         
   0   9   3         59.95         93.06         1.37 o                         
   1   9   3          0.07          0.17         0.27 o                         
   2   9   3        187.54        175.62         1.84 o                         
   3   9   3        599.07        600.14         5.62 o                         
   4   9   3         81.20         81.57         1.50 o                         
   5   9   3         47.37         57.60         1.36 o                         
   6   9   3        503.43        472.04         5.15 o                         
   7   9   3         24.40         22.91         1.53 o                         
   8   9   3        216.76        209.65         4.21 o                         
   9   9   3         18.16         20.46         1.96 o                         
  10   9   3          7.19         10.23         1.83 o                         
  11   9   3         24.09         27.31         2.59 o                         
 -10  10   3         15.42         13.46         2.15 o                         
  -9  10   3        119.23        115.72         4.05 o                         
  -8  10   3          0.00         -0.08         1.33 o                         
  -7  10   3          0.19         -0.36         0.70 o                         
  -6  10   3         27.67         25.46         1.46 o                         
  -5  10   3         61.19         61.70         1.75 o                         
  -4  10   3         27.23         32.79         1.57 o                         
  -3  10   3          7.10         13.62         0.80 o                         
  -2  10   3        260.78        256.56         2.30 o                         
  -1  10   3        336.48        309.04         2.79 o                         
   0  10   3        284.37        265.48         2.48 o                         
   1  10   3       1369.86       1335.68         8.52 o                         
   2  10   3        273.98        290.47         3.44 o                         
   3  10   3         62.04         72.78         1.33 o                         
   4  10   3         93.03         94.34         1.57 o                         
   5  10   3        130.65        131.53         2.29 o                         
   6  10   3         27.87         31.33         1.61 o                         
   7  10   3        107.56        100.86         2.89 o                         
   8  10   3         57.67         54.59         3.74 o                         
   9  10   3        146.12        141.09         4.21 o                         
  10  10   3         23.90         20.40         2.32 o                         
 -10  11   3         22.15         23.82         2.47 o                         
  -9  11   3         25.74         28.95         2.91 o                         
  -8  11   3          9.32         12.09         1.93 o                         
  -7  11   3          1.33          1.99         0.82 o                         
  -6  11   3         13.32         13.13         0.97 o                         
  -5  11   3        107.30        108.20         2.86 o                         
  -4  11   3        408.39        385.08         4.77 o                         
  -3  11   3          0.31         -0.16         0.48 o                         
  -2  11   3        947.14        916.92         7.04 o                         
  -1  11   3        237.20        255.93         2.92 o                         
   0  11   3         34.75         36.68         1.46 o                         
   1  11   3         24.63         19.61         0.80 o                         
   2  11   3        194.22        202.98         2.16 o                         
   3  11   3         92.83         98.44         1.58 o                         
   4  11   3        682.20        653.20         5.30 o                         
   5  11   3          7.93         12.06         0.82 o                         
   6  11   3        140.48        130.62         3.29 o                         
   7  11   3        154.31        148.24         3.11 o                         
   8  11   3          0.82          1.32         1.00 o                         
   9  11   3          4.94          6.88         1.55 o                         
  10  11   3          4.88          5.90         1.68 o                         
 -10  12   3          0.06         -1.12         1.30 o                         
  -9  12   3          6.34          6.91         1.48 o                         
  -8  12   3         12.55         13.29         1.63 o                         
  -7  12   3         23.64         19.18         2.21 o                         
  -6  12   3         37.18         44.69         2.96 o                         
  -5  12   3         28.12         32.31         1.95 o                         
  -4  12   3          7.91          5.97         0.90 o                         
  -3  12   3        163.79        166.75         2.58 o                         
  -2  12   3          5.22          6.74         0.75 o                         
  -1  12   3        427.40        403.11         4.03 o                         
   0  12   3          1.35          2.45         0.55 o                         
   1  12   3        131.87        132.97         1.99 o                         
   2  12   3        374.08        357.87         3.69 o                         
   3  12   3        123.52        129.00         1.91 o                         
   4  12   3          7.82          8.24         0.62 o                         
   5  12   3         30.71         29.06         1.25 o                         
   6  12   3        139.18        140.69         3.23 o                         
   7  12   3         48.89         43.99         1.98 o                         
   8  12   3         21.26         25.13         1.75 o                         
   9  12   3        183.03        195.56         5.69 o                         
  10  12   3          4.90          6.89         1.66 o                         
  -9  13   3         36.28         39.27         3.73 o                         
  -8  13   3          0.11          0.46         1.44 o                         
  -7  13   3         39.28         46.11         3.21 o                         
  -6  13   3          2.27          1.60         1.27 o                         
  -5  13   3         97.59         94.36         3.55 o                         
  -4  13   3         21.52         29.02         1.74 o                         
  -3  13   3        106.70        104.26         2.25 o                         
  -2  13   3         74.32         69.36         1.93 o                         
  -1  13   3         58.45         50.90         1.30 o                         
   0  13   3         16.08         19.84         1.18 o                         
   1  13   3          1.84          2.71         0.63 o                         
   2  13   3         58.99         64.78         1.57 o                         
   3  13   3        390.56        397.94         3.94 o                         
   4  13   3          1.06          2.50         0.46 o                         
   5  13   3         94.51         95.86         1.82 o                         
   6  13   3         17.61         18.76         1.33 o                         
   7  13   3          1.41          0.40         0.63 o                         
   8  13   3          4.84          5.16         1.26 o                         
   9  13   3          0.03         -0.55         1.11 o                         
  -8  14   3         30.19         30.02         3.34 o                         
  -7  14   3          1.98          1.22         1.17 o                         
  -6  14   3         20.19         23.52         2.08 o                         
  -5  14   3         21.53         20.98         2.13 o                         
  -4  14   3         21.87         23.91         1.75 o                         
  -3  14   3         23.57         23.69         1.62 o                         
  -2  14   3         21.06         23.61         1.52 o                         
  -1  14   3         14.81         19.15         1.05 o                         
   0  14   3        344.59        338.08         4.12 o                         
   1  14   3          6.91          7.52         0.89 o                         
   2  14   3         95.78         95.28         1.60 o                         
   3  14   3         68.45         67.00         1.63 o                         
   4  14   3          0.04          0.07         0.59 o                         
   5  14   3         72.65         73.24         1.88 o                         
   6  14   3          3.80          4.03         0.99 o                         
   7  14   3         18.18         23.08         2.29 o                         
   8  14   3         92.06        100.75         4.29 o                         
  -8  15   3          1.82          2.25         1.41 o                         
  -7  15   3          0.63          2.29         1.96 o                         
  -6  15   3         10.86         14.63         1.85 o                         
  -5  15   3          1.57          0.65         1.54 o                         
  -4  15   3        139.60        140.81         4.07 o                         
  -3  15   3         33.70         36.77         1.88 o                         
  -2  15   3        338.37        334.12         7.02 o                         
  -1  15   3        124.57        109.99         2.02 o                         
   0  15   3         68.98         66.14         1.82 o                         
   1  15   3         15.30         15.66         1.11 o                         
   2  15   3         77.89         78.30         2.16 o                         
   3  15   3         98.88         89.74         3.07 o                         
   4  15   3         59.31         57.54         3.60 o                         
   5  15   3          0.01         -0.03         1.00 o                         
   6  15   3         32.29         32.23         2.70 o                         
   7  15   3          1.05          0.52         1.36 o                         
   8  15   3          9.89          6.49         1.73 o                         
  -7  16   3         94.86         92.18         7.04 o                         
  -6  16   3          4.65          6.36         1.40 o                         
  -5  16   3          1.59          0.54         1.06 o                         
  -4  16   3         26.64         24.30         2.39 o                         
  -3  16   3          8.33          8.25         1.54 o                         
  -2  16   3         10.78         13.63         1.41 o                         
  -1  16   3        166.29        170.90         4.05 o                         
   0  16   3         31.13         34.43         1.76 o                         
   1  16   3        111.55        103.39         2.23 o                         
   2  16   3          0.87          0.41         0.57 o                         
   3  16   3          0.27         -1.01         1.18 o                         
   4  16   3         11.93         15.37         2.11 o                         
   5  16   3          2.88          1.40         1.31 o                         
   6  16   3          5.19          1.91         1.30 o                         
   7  16   3         73.66         70.25         4.38 o                         
  -6  17   3         47.92         51.37         4.00 o                         
  -5  17   3         28.28         33.77         2.76 o                         
  -4  17   3         51.26         54.68         3.05 o                         
  -3  17   3         71.26         73.33         3.15 o                         
  -2  17   3        134.87        132.01         4.12 o                         
  -1  17   3         60.88         66.94         3.02 o                         
   0  17   3         18.83         19.89         1.52 o                         
   1  17   3         11.33         12.38         1.25 o                         
   2  17   3          2.62          3.47         1.51 o                         
   3  17   3         22.73         25.33         2.98 o                         
   4  17   3         33.18         32.78         2.88 o                         
   5  17   3         47.29         49.43         3.61 o                         
   6  17   3         34.48         38.48         3.42 o                         
  -4  18   3          4.89          7.51         1.77 o                         
  -3  18   3         70.42         75.52         3.41 o                         
  -2  18   3         31.61         35.36         2.36 o                         
  -1  18   3         42.51         46.96         2.76 o                         
   0  18   3         61.99         61.46         2.07 o                         
   1  18   3          4.26          5.49         0.93 o                         
   2  18   3          2.73          3.18         1.79 o                         
   3  18   3          0.01         -0.65         1.23 o                         
   4  18   3         24.65         21.77         2.80 o                         
  -3  19   3         53.20         63.31         9.18 o                         
  -2  19   3          0.49         -0.28         1.38 o                         
  -1  19   3          6.83          3.26         1.38 o                         
   0  19   3          6.23          7.57         1.65 o                         
   1  19   3          5.72          6.61         1.72 o                         
   2  19   3          1.49          1.70         1.58 o                         
   3  19   3          1.68          2.17         2.54 o                         
 -12   0   4        196.13        194.34         7.52 o                         
 -10   0   4         85.28         96.58         4.26 o                         
  -8   0   4       1067.30       1026.19        11.31 o                         
  -6   0   4        278.28        219.90         3.79 o                         
  -4   0   4        100.23        135.28         2.33 o                         
  -2   0   4        664.51        691.74         6.07 o                         
   0   0   4       1183.58       1095.32        19.17 o                         
   2   0   4          2.12          5.24         0.84 o                         
   4   0   4        870.11        859.31         7.21 o                         
   6   0   4        491.75        499.43         5.55 o                         
   8   0   4        775.31        777.51        12.36 o                         
  10   0   4        164.96        169.24         5.60 o                         
  12   0   4          8.00          7.81         2.97 o                         
 -12   1   4          7.47          6.89         1.63 o                         
 -11   1   4        155.57        156.47         4.50 o                         
 -10   1   4         35.81         34.58         1.90 o                         
  -9   1   4        253.35        245.08         4.30 o                         
  -8   1   4         14.48         14.37         1.14 o                         
  -7   1   4         31.22         38.00         1.36 o                         
  -6   1   4          7.43          7.34         0.69 o                         
  -5   1   4        144.07        176.91         2.03 o                         
  -4   1   4        342.65        365.58         3.10 o                         
  -3   1   4        589.09        659.08         4.69 o                         
  -2   1   4       1760.16       1764.44        10.25 o                         
  -1   1   4        497.41        462.49         3.42 o                         
   0   1   4        170.98        153.92         1.81 o                         
   1   1   4          0.02          1.28         0.32 o                         
   2   1   4       1087.77       1098.68         7.00 o                         
   3   1   4       1053.71       1020.60         6.57 o                         
   4   1   4        195.03        181.67         1.89 o                         
   5   1   4         87.28         78.37         1.25 o                         
   6   1   4        262.56        235.43         2.75 o                         
   7   1   4          5.17          8.53         0.81 o                         
   8   1   4          0.43          1.05         0.76 o                         
   9   1   4        295.95        279.47         4.87 o                         
  10   1   4         65.24         63.20         2.60 o                         
  11   1   4        195.86        205.75         4.66 o                         
  12   1   4         75.20         79.02         4.44 o                         
 -12   2   4         46.82         42.20         2.89 o                         
 -11   2   4          1.72          1.92         1.03 o                         
 -10   2   4          0.41          0.57         0.83 o                         
  -9   2   4        371.27        373.16         4.87 o                         
  -8   2   4          5.37          5.46         0.90 o                         
  -7   2   4        660.61        638.99         6.25 o                         
  -6   2   4         86.49         83.33         1.51 o                         
  -5   2   4        216.41        214.35         2.28 o                         
  -4   2   4        209.12        235.77         2.51 o                         
  -3   2   4        263.44        315.39         2.72 o                         
  -2   2   4        137.01        153.35         1.48 o                         
  -1   2   4       1107.52       1159.82         7.45 o                         
   0   2   4        152.85        143.01         1.57 o                         
   1   2   4       2600.55       2736.53        17.22 o                         
   2   2   4         23.33         19.12         0.62 o                         
   3   2   4        620.35        592.37         3.93 o                         
   4   2   4         95.49         91.57         1.39 o                         
   5   2   4        318.03        280.04         2.67 o                         
   6   2   4        691.94        680.27         5.53 o                         
   7   2   4          4.60          4.40         0.75 o                         
   8   2   4         56.87         59.77         2.29 o                         
   9   2   4        395.43        387.60         6.12 o                         
  10   2   4         26.80         26.62         1.95 o                         
  11   2   4          3.60          2.09         1.34 o                         
  12   2   4          6.39          6.26         1.60 o                         
 -12   3   4        108.94        100.92         5.32 o                         
 -11   3   4        187.86        210.06         4.65 o                         
 -10   3   4        213.41        205.86         4.18 o                         
  -9   3   4         26.98         31.27         1.88 o                         
  -8   3   4         61.65         58.20         2.12 o                         
  -7   3   4         24.40         24.17         1.88 o                         
  -6   3   4          1.75          1.31         0.39 o                         
  -5   3   4         58.78         77.73         1.35 o                         
  -4   3   4        134.37         94.14         1.41 o                         
  -3   3   4        447.65        465.91         3.30 o                         
  -2   3   4       1776.38       1932.52        10.20 o                         
  -1   3   4          1.07          2.01         0.29 o                         
   0   3   4        129.03        144.31         1.50 o                         
   1   3   4          0.70         -0.06         0.21 o                         
   2   3   4        329.84        296.61         2.38 o                         
   3   3   4       1327.73       1386.99         8.22 o                         
   4   3   4        396.84        382.82         3.26 o                         
   5   3   4        271.70        251.91         2.55 o                         
   6   3   4        108.22         98.48         1.75 o                         
   7   3   4          4.75          4.90         0.75 o                         
   8   3   4        117.69        103.78         2.57 o                         
   9   3   4          0.35          0.24         0.72 o                         
  10   3   4         37.94         30.83         2.46 o                         
  11   3   4         10.67         11.46         1.64 o                         
  12   3   4        346.90        367.37         7.54 o                         
 -12   4   4          1.00          1.46         1.52 o                         
 -11   4   4         40.67         40.19         2.58 o                         
 -10   4   4         89.17         98.32         3.33 o                         
  -9   4   4         86.53         86.10         3.04 o                         
  -8   4   4        268.64        294.89         4.93 o                         
  -7   4   4         89.25         95.04         2.26 o                         
  -6   4   4        174.02        189.06         2.40 o                         
  -5   4   4        785.69        772.52         5.10 o                         
  -4   4   4         95.84        105.09         1.44 o                         
  -3   4   4        166.42        213.20         2.06 o                         
  -2   4   4         34.59         23.51         1.01 o                         
  -1   4   4         41.64         65.35         0.88 o                         
   0   4   4         36.70         42.85         0.75 o                         
   1   4   4       4553.68       4703.09        36.81 o                         
   2   4   4       2088.07       2232.39        12.35 o                         
   3   4   4        598.49        687.17         4.38 o                         
   4   4   4       1305.38       1292.39         7.61 o                         
   5   4   4        310.88        293.43         2.95 o                         
   6   4   4         76.51         73.02         1.47 o                         
   7   4   4        154.31        144.31         2.50 o                         
   8   4   4         32.00         43.44         1.69 o                         
   9   4   4        121.38        119.92         2.60 o                         
  10   4   4         54.51         62.67         3.41 o                         
  11   4   4         24.29         24.91         2.53 o                         
  12   4   4          6.80          4.49         1.59 o                         
 -12   5   4         10.48          9.84         2.00 o                         
 -11   5   4         64.38         58.94         3.01 o                         
 -10   5   4        163.62        177.42         3.93 o                         
  -9   5   4        100.85        106.35         3.17 o                         
  -8   5   4         42.53         36.11         2.17 o                         
  -7   5   4        203.34        205.36         3.45 o                         
  -6   5   4        156.69        146.43         2.37 o                         
  -5   5   4       1321.27       1278.40         8.26 o                         
  -4   5   4          0.03         -0.13         0.26 o                         
  -3   5   4        179.03        165.40         1.85 o                         
  -2   5   4       1086.55       1149.47         6.35 o                         
  -1   5   4         73.39         90.52         1.12 o                         
   0   5   4        218.44        250.82         2.04 o                         
   1   5   4         11.16         14.43         0.62 o                         
   2   5   4        611.00        596.28         3.83 o                         
   3   5   4        767.85        741.75         4.73 o                         
   4   5   4        286.33        350.71         2.85 o                         
   5   5   4        143.24        152.16         1.88 o                         
   6   5   4        153.94        143.35         2.35 o                         
   7   5   4        136.92        126.84         2.19 o                         
   8   5   4        103.99        104.11         2.18 o                         
   9   5   4         35.20         33.89         2.00 o                         
  10   5   4          1.68          1.48         1.13 o                         
  11   5   4        175.80        186.17         5.22 o                         
  12   5   4          0.42          2.05         1.52 o                         
 -12   6   4          0.27         -0.41         1.40 o                         
 -11   6   4          0.27          1.23         1.26 o                         
 -10   6   4         71.05         78.35         4.82 o                         
  -9   6   4          2.56          1.58         1.04 o                         
  -8   6   4        271.77        273.07         5.14 o                         
  -7   6   4          2.27          0.75         0.63 o                         
  -6   6   4         60.27         66.32         1.97 o                         
  -5   6   4        132.57        110.71         1.76 o                         
  -4   6   4          9.76          7.86         0.46 o                         
  -3   6   4        132.28        157.04         1.84 o                         
  -2   6   4          7.85          4.52         0.39 o                         
  -1   6   4        406.44        463.56         2.99 o                         
   0   6   4       1787.01       1777.24         8.54 o                         
   1   6   4        330.51        373.81         2.65 o                         
   2   6   4        956.19        975.34         5.87 o                         
   3   6   4       2090.86       2202.51        11.88 o                         
   4   6   4         11.84         11.18         0.61 o                         
   5   6   4          2.74          0.24         0.35 o                         
   6   6   4        539.75        500.20         4.61 o                         
   7   6   4        102.89        103.32         2.12 o                         
   8   6   4        254.50        258.96         4.33 o                         
   9   6   4         53.44         54.26         2.53 o                         
  10   6   4         26.69         27.15         2.35 o                         
  11   6   4         17.83         16.67         2.19 o                         
  12   6   4         12.11         10.06         2.02 o                         
 -11   7   4         72.93         82.80         4.09 o                         
 -10   7   4         34.58         37.34         3.09 o                         
  -9   7   4         82.06         83.32         2.56 o                         
  -8   7   4         19.55         17.96         1.31 o                         
  -7   7   4          6.53          8.12         0.95 o                         
  -6   7   4        158.22        148.56         2.72 o                         
  -5   7   4        835.21        839.07         7.68 o                         
  -4   7   4        393.97        382.41         3.47 o                         
  -3   7   4         40.46         50.28         1.02 o                         
  -2   7   4        152.44        123.05         1.58 o                         
  -1   7   4        648.45        685.95         4.32 o                         
   0   7   4       1374.09       1480.50         8.32 o                         
   1   7   4         49.73         54.46         0.91 o                         
   2   7   4         10.58         19.11         0.82 o                         
   3   7   4         21.04         20.71         0.84 o                         
   4   7   4         99.04        121.55         1.56 o                         
   5   7   4         67.78         63.14         1.35 o                         
   6   7   4        454.90        460.37         4.18 o                         
   7   7   4         61.61         65.04         1.83 o                         
   8   7   4          6.62          4.93         0.98 o                         
   9   7   4         79.62         74.38         2.81 o                         
  10   7   4         56.62         56.90         3.59 o                         
  11   7   4         31.76         29.92         2.71 o                         
 -11   8   4          1.48          2.23         1.70 o                         
 -10   8   4        111.37        114.73         4.33 o                         
  -9   8   4         18.45         15.02         1.96 o                         
  -8   8   4         11.72         14.36         1.52 o                         
  -7   8   4         86.69         95.90         2.97 o                         
  -6   8   4          4.10          3.45         0.93 o                         
  -5   8   4        248.15        237.24         3.53 o                         
  -4   8   4        318.49        301.61         3.01 o                         
  -3   8   4        127.98        127.30         1.64 o                         
  -2   8   4         68.27         73.95         1.18 o                         
  -1   8   4        527.35        491.93         4.61 o                         
   0   8   4         27.30         20.16         0.77 o                         
   1   8   4       2326.80       2339.50        11.94 o                         
   2   8   4        337.91        329.97         2.57 o                         
   3   8   4          8.74         13.71         0.60 o                         
   4   8   4        535.17        483.70         3.68 o                         
   5   8   4         38.79         37.47         1.39 o                         
   6   8   4         32.56         32.68         1.16 o                         
   7   8   4        550.89        530.07         5.25 o                         
   8   8   4         25.68         28.23         1.80 o                         
   9   8   4         34.40         31.04         1.92 o                         
  10   8   4         41.24         43.27         2.83 o                         
  11   8   4          3.23          2.99         1.53 o                         
 -11   9   4          6.31          6.34         2.03 o                         
 -10   9   4         42.38         49.53         3.25 o                         
  -9   9   4          3.25          4.98         1.37 o                         
  -8   9   4          6.53          4.85         1.15 o                         
  -7   9   4         33.14         37.88         2.09 o                         
  -6   9   4         18.75         19.98         1.56 o                         
  -5   9   4        373.93        365.07         4.95 o                         
  -4   9   4        832.22        814.71         6.59 o                         
  -3   9   4        151.54        146.58         1.80 o                         
  -2   9   4       1165.59       1190.64         8.02 o                         
  -1   9   4         21.03         28.02         0.80 o                         
   0   9   4          1.07          1.72         0.35 o                         
   1   9   4        756.41        742.32         4.62 o                         
   2   9   4        136.32        131.10         1.68 o                         
   3   9   4          8.88         11.41         0.52 o                         
   4   9   4         91.06         96.26         1.65 o                         
   5   9   4         84.04         81.50         1.85 o                         
   6   9   4         75.29         81.56         1.82 o                         
   7   9   4        315.95        294.38         4.37 o                         
   8   9   4         56.28         50.45         2.28 o                         
   9   9   4          0.62          0.94         1.05 o                         
  10   9   4          2.20          1.82         1.38 o                         
  11   9   4          0.76         -0.58         1.33 o                         
 -10  10   4         15.54         15.75         2.07 o                         
  -9  10   4          6.48          4.80         1.44 o                         
  -8  10   4        187.33        178.76         4.33 o                         
  -7  10   4          1.42          1.76         0.95 o                         
  -6  10   4        345.48        341.96         5.24 o                         
  -5  10   4         48.78         59.76         1.82 o                         
  -4  10   4        156.32        144.53         2.65 o                         
  -3  10   4        217.37        197.09         2.26 o                         
  -2  10   4        191.75        179.92         2.01 o                         
  -1  10   4        314.53        289.95         2.72 o                         
   0  10   4        606.49        621.17         4.75 o                         
   1  10   4        255.28        260.84         2.34 o                         
   2  10   4        402.74        388.99         3.44 o                         
   3  10   4          1.55          0.28         0.44 o                         
   4  10   4        276.84        246.83         2.67 o                         
   5  10   4          4.27          5.92         0.64 o                         
   6  10   4         85.17         77.42         3.50 o                         
   7  10   4          2.91          2.71         0.82 o                         
   8  10   4         30.22         33.28         2.21 o                         
   9  10   4         83.23         88.46         4.43 o                         
  10  10   4         10.18          9.24         1.81 o                         
 -10  11   4          0.17         -1.28         1.28 o                         
  -9  11   4          1.44         -1.05         1.17 o                         
  -8  11   4         51.48         47.81         2.48 o                         
  -7  11   4          0.33          1.30         0.80 o                         
  -6  11   4         30.78         31.95         2.16 o                         
  -5  11   4        493.17        462.55         9.84 o                         
  -4  11   4          1.67          0.31         0.65 o                         
  -3  11   4        808.32        807.15         7.40 o                         
  -2  11   4        202.67        198.13         2.21 o                         
  -1  11   4         42.58         45.08         1.28 o                         
   0  11   4         82.44         81.75         1.51 o                         
   1  11   4         28.02         27.67         1.01 o                         
   2  11   4         78.13         83.06         1.75 o                         
   3  11   4        260.62        262.55         3.24 o                         
   4  11   4          0.30          0.24         0.35 o                         
   5  11   4        395.64        373.93         3.76 o                         
   6  11   4          0.84          2.16         0.73 o                         
   7  11   4         24.46         26.25         1.83 o                         
   8  11   4         23.74         26.41         1.93 o                         
   9  11   4          7.11          4.72         1.56 o                         
  10  11   4         20.75         19.19         2.49 o                         
  -9  12   4          3.35          1.53         1.27 o                         
  -8  12   4         50.48         52.21         2.03 o                         
  -7  12   4         88.87         91.64         4.07 o                         
  -6  12   4        200.69        188.96         4.45 o                         
  -5  12   4         32.83         35.44         2.07 o                         
  -4  12   4          3.77          4.18         0.84 o                         
  -3  12   4        166.45        173.66         3.30 o                         
  -2  12   4        506.35        489.97         4.38 o                         
  -1  12   4          0.26          1.67         0.53 o                         
   0  12   4         46.28         50.03         1.53 o                         
   1  12   4        383.77        389.17         3.54 o                         
   2  12   4          1.66          1.06         0.49 o                         
   3  12   4         91.42         85.09         1.90 o                         
   4  12   4         67.64         69.30         1.87 o                         
   5  12   4         23.51         25.46         0.99 o                         
   6  12   4         53.59         54.71         1.85 o                         
   7  12   4         23.47         24.09         1.60 o                         
   8  12   4         14.36         17.07         1.77 o                         
   9  12   4          7.94          8.31         1.81 o                         
  -9  13   4          0.24          1.15         3.93 o                         
  -8  13   4         15.41         15.24         2.36 o                         
  -7  13   4         94.37        100.04         5.90 o                         
  -6  13   4         21.12         21.06         2.27 o                         
  -5  13   4         13.03         17.49         1.80 o                         
  -4  13   4        351.67        328.33         5.07 o                         
  -3  13   4         26.12         25.93         1.29 o                         
  -2  13   4        128.69        129.65         2.76 o                         
  -1  13   4         48.36         44.84         1.18 o                         
   0  13   4         21.88         27.08         1.45 o                         
   1  13   4        181.89        180.73         3.12 o                         
   2  13   4        225.19        224.90         3.27 o                         
   3  13   4          0.27          0.63         0.58 o                         
   4  13   4        292.53        285.18         3.62 o                         
   5  13   4         97.34         92.88         2.11 o                         
   6  13   4          2.96          2.36         0.53 o                         
   7  13   4          2.10          1.64         0.74 o                         
   8  13   4         33.73         31.24         1.88 o                         
   9  13   4         17.58         18.92         2.08 o                         
  -8  14   4         16.84         19.15         2.59 o                         
  -7  14   4         66.23         67.00         3.36 o                         
  -6  14   4         56.35         59.14         3.06 o                         
  -5  14   4          0.19          0.12         1.00 o                         
  -4  14   4         22.23         22.95         1.95 o                         
  -3  14   4        103.67         97.83         2.50 o                         
  -2  14   4          0.37          0.17         0.62 o                         
  -1  14   4        161.82        164.05         2.70 o                         
   0  14   4         33.12         33.58         1.82 o                         
   1  14   4         73.86         83.48         2.20 o                         
   2  14   4          8.92         11.04         0.90 o                         
   3  14   4          5.47          7.28         1.36 o                         
   4  14   4         21.14         20.93         1.19 o                         
   5  14   4         43.24         42.12         1.79 o                         
   6  14   4          1.52          2.19         1.21 o                         
   7  14   4          2.11          2.01         0.83 o                         
   8  14   4          0.03         -0.63         1.03 o                         
  -8  15   4          0.00         -0.02         1.42 o                         
  -7  15   4          3.70          2.20         1.49 o                         
  -6  15   4         75.65         77.71         3.64 o                         
  -5  15   4          6.66          8.61         1.56 o                         
  -4  15   4          5.60          6.27         1.31 o                         
  -3  15   4        158.90        160.44         3.57 o                         
  -2  15   4         74.76         74.75         2.61 o                         
  -1  15   4         55.07         61.87         1.79 o                         
   0  15   4         44.95         44.93         1.79 o                         
   1  15   4         26.44         34.87         1.69 o                         
   2  15   4          3.04          2.98         0.90 o                         
   3  15   4        166.71        164.64         2.78 o                         
   4  15   4         89.39         84.30         3.68 o                         
   5  15   4         14.58         11.68         1.88 o                         
   6  15   4          1.59         -0.61         1.17 o                         
   7  15   4          7.20          5.66         1.62 o                         
   8  15   4          1.17          1.49         1.58 o                         
  -7  16   4         17.82         11.48         2.36 o                         
  -6  16   4         78.59         94.80         5.34 o                         
  -5  16   4          0.02         -0.04         1.01 o                         
  -4  16   4         44.81         49.29         2.96 o                         
  -3  16   4         25.87         29.91         3.00 o                         
  -2  16   4         26.51         20.45         1.88 o                         
  -1  16   4          0.92          0.48         0.80 o                         
   0  16   4        151.44        157.91         3.43 o                         
   1  16   4         19.40         21.25         1.55 o                         
   2  16   4          3.15          3.40         0.84 o                         
   3  16   4          0.03          0.67         1.64 o                         
   4  16   4          2.24          2.85         1.46 o                         
   5  16   4          1.38          1.88         1.42 o                         
   6  16   4         25.10         21.12         2.41 o                         
   7  16   4          0.15          0.57         1.52 o                         
  -6  17   4          4.50          5.13         1.62 o                         
  -5  17   4         33.74         35.52         5.31 o                         
  -4  17   4          5.18          4.75         1.44 o                         
  -3  17   4         55.23         60.45         2.83 o                         
  -2  17   4         53.58         48.01         3.09 o                         
  -1  17   4         30.40         32.22         2.18 o                         
   0  17   4          1.19          1.51         0.77 o                         
   1  17   4         18.00         18.08         1.57 o                         
   2  17   4         30.12         31.98         1.52 o                         
   3  17   4         45.16         39.98         3.55 o                         
   4  17   4          9.09          5.58         1.71 o                         
   5  17   4        101.24        102.99         4.71 o                         
   6  17   4         16.41         13.72         2.41 o                         
  -4  18   4         27.08         29.03         6.08 o                         
  -3  18   4          1.62          3.57         1.47 o                         
  -2  18   4         15.79         15.72         5.33 o                         
  -1  18   4         33.53         35.27         2.40 o                         
   0  18   4          0.12         -0.40         0.81 o                         
   1  18   4          0.49          0.32         1.29 o                         
   2  18   4         12.66         18.25         3.33 o                         
   3  18   4          6.29          5.21         2.10 o                         
   4  18   4         22.95         17.63         2.49 o                         
  -2  19   4         38.43         41.76         3.51 o                         
  -1  19   4          0.43         -0.57         1.77 o                         
   0  19   4          0.88          0.44         1.62 o                         
   1  19   4          1.65          1.34         1.48 o                         
   2  19   4          1.70         -0.77         1.39 o                         
 -11   0   5        126.87        116.45         9.87 o                         
  -9   0   5        160.67        160.43         4.05 o                         
  -7   0   5        510.86        487.94         7.27 o                         
  -5   0   5        767.19        971.47         9.13 o                         
  -3   0   5       4819.49       4983.28        46.45 o                         
  -1   0   5        851.10        827.94         7.92 o                         
   1   0   5       1203.03       1276.02        14.61 o                         
   3   0   5        281.74        305.11         3.89 o                         
   5   0   5        541.37        509.03         6.18 o                         
   7   0   5       1079.31       1092.45        11.75 o                         
   9   0   5        140.76        134.11         4.85 o                         
  11   0   5          0.82          3.68         2.74 o                         
 -12   1   5         27.89         28.07         2.47 o                         
 -11   1   5         16.69         18.43         2.00 o                         
 -10   1   5         18.98         20.33         1.90 o                         
  -9   1   5         97.05         99.38         2.93 o                         
  -8   1   5          2.25          2.20         0.70 o                         
  -7   1   5        122.26        121.74         2.37 o                         
  -6   1   5          0.01          0.25         0.39 o                         
  -5   1   5         17.15          5.83         0.53 o                         
  -4   1   5        550.94        552.54         4.37 o                         
  -3   1   5        676.52        704.33         4.85 o                         
  -2   1   5        710.54        710.25         5.00 o                         
  -1   1   5          9.48          9.82         0.58 o                         
   0   1   5        833.66        963.09         7.89 o                         
   1   1   5         36.70         58.34         1.22 o                         
   2   1   5          3.84          3.75         0.41 o                         
   3   1   5        885.96        884.95         5.95 o                         
   4   1   5       1674.67       1682.41        10.78 o                         
   5   1   5         85.40         87.56         1.44 o                         
   6   1   5        938.20        914.69         6.76 o                         
   7   1   5        213.24        207.13         3.21 o                         
   8   1   5         96.80         89.69         2.73 o                         
   9   1   5        152.15        150.18         3.87 o                         
  10   1   5         17.18         17.01         2.02 o                         
  11   1   5          8.35          6.79         1.35 o                         
  12   1   5         83.16         87.25         3.79 o                         
 -12   2   5         15.54         13.98         1.95 o                         
 -11   2   5         17.96         21.18         1.92 o                         
 -10   2   5          0.06          0.37         0.92 o                         
  -9   2   5          0.22          1.03         0.81 o                         
  -8   2   5        220.27        239.99         3.83 o                         
  -7   2   5          2.54          1.19         0.58 o                         
  -6   2   5        478.04        492.61         4.03 o                         
  -5   2   5        147.28        160.14         1.92 o                         
  -4   2   5         15.16         25.57         1.19 o                         
  -3   2   5         23.43         31.84         0.82 o                         
  -2   2   5       1347.03       1300.19         8.28 o                         
  -1   2   5         42.15         59.96         0.98 o                         
   0   2   5       2628.88       2747.96        17.32 o                         
   1   2   5       1241.68       1356.17         8.45 o                         
   2   2   5        314.03        394.63         3.32 o                         
   3   2   5        630.32        621.59         4.35 o                         
   4   2   5        229.77        226.74         2.19 o                         
   5   2   5        294.62        325.74         2.98 o                         
   6   2   5        255.99        229.62         2.57 o                         
   7   2   5       1034.12        981.42         8.53 o                         
   8   2   5        168.11        177.86         3.64 o                         
   9   2   5         11.77         12.42         1.63 o                         
  10   2   5         36.49         33.87         2.16 o                         
  11   2   5         25.35         26.39         2.47 o                         
  12   2   5          3.74          3.36         1.45 o                         
 -12   3   5          9.42          5.27         2.85 o                         
 -11   3   5        129.13        131.51         3.88 o                         
 -10   3   5          6.53          5.11         1.24 o                         
  -9   3   5        149.48        146.48         3.40 o                         
  -8   3   5         31.03         33.18         1.75 o                         
  -7   3   5        994.20        962.68         8.02 o                         
  -6   3   5          2.41          1.84         0.44 o                         
  -5   3   5        736.69        631.11         4.63 o                         
  -4   3   5        346.90        427.14         3.36 o                         
  -3   3   5       1930.98       1919.53        10.37 o                         
  -2   3   5        151.43        133.80         1.63 o                         
  -1   3   5        369.77        431.71         3.41 o                         
   0   3   5       2119.49       2340.56        14.37 o                         
   1   3   5        650.92        731.14         5.02 o                         
   2   3   5        147.24        158.39         1.60 o                         
   3   3   5        414.96        366.75         2.85 o                         
   4   3   5        156.25        150.37         1.74 o                         
   5   3   5         51.94         52.20         1.16 o                         
   6   3   5         29.67         35.40         1.20 o                         
   7   3   5        111.45        103.40         2.24 o                         
   8   3   5          0.19          0.12         0.70 o                         
   9   3   5         28.53         23.56         1.72 o                         
  10   3   5         73.89         73.57         2.69 o                         
  11   3   5         72.65         74.93         3.63 o                         
  12   3   5         25.10         34.78         3.36 o                         
 -12   4   5          0.06          1.95         1.41 o                         
 -11   4   5         12.15         14.64         1.85 o                         
 -10   4   5          0.64          0.18         0.88 o                         
  -9   4   5        145.80        150.65         3.46 o                         
  -8   4   5         28.57         31.09         1.91 o                         
  -7   4   5        393.28        395.20         5.23 o                         
  -6   4   5        111.01        121.35         1.89 o                         
  -5   4   5        130.77        141.30         1.81 o                         
  -4   4   5        574.90        626.30         4.41 o                         
  -3   4   5       1463.80       1427.15         8.14 o                         
  -2   4   5        130.97        137.96         1.49 o                         
  -1   4   5        604.07        593.65         4.24 o                         
   0   4   5         81.13        113.80         1.69 o                         
   1   4   5       4318.05       4639.14        27.46 o                         
   2   4   5        540.32        495.64         3.45 o                         
   3   4   5         24.96         35.18         0.92 o                         
   4   4   5        248.92        239.25         2.21 o                         
   5   4   5        207.09        173.61         2.17 o                         
   6   4   5        352.29        329.81         3.49 o                         
   7   4   5          2.35          2.78         0.77 o                         
   8   4   5        169.30        166.93         3.13 o                         
   9   4   5         14.04         16.97         1.33 o                         
  10   4   5         12.75         12.78         1.73 o                         
  11   4   5          2.46          0.23         1.11 o                         
  12   4   5         20.92         21.95         2.43 o                         
 -12   5   5          6.18          4.28         1.78 o                         
 -11   5   5          0.75          1.70         1.35 o                         
 -10   5   5        140.22        144.02         4.04 o                         
  -9   5   5         45.57         44.52         2.43 o                         
  -8   5   5         45.55         44.93         2.32 o                         
  -7   5   5         69.94         66.14         2.07 o                         
  -6   5   5         80.42         80.02         1.72 o                         
  -5   5   5         57.05         54.60         1.27 o                         
  -4   5   5        757.94        741.95         5.02 o                         
  -3   5   5        110.89        105.59         1.48 o                         
  -2   5   5        916.05        866.21         5.49 o                         
  -1   5   5         60.06         49.30         1.08 o                         
   0   5   5          3.88          3.58         0.32 o                         
   1   5   5        445.29        453.80         3.49 o                         
   2   5   5        120.15         84.18         1.45 o                         
   3   5   5         90.25        123.50         1.44 o                         
   4   5   5        668.88        631.84         4.18 o                         
   5   5   5        446.04        411.60         3.80 o                         
   6   5   5          1.79          2.34         0.51 o                         
   7   5   5         72.76         85.72         2.07 o                         
   8   5   5         11.11         10.69         1.03 o                         
   9   5   5          0.01         -0.57         0.57 o                         
  10   5   5         31.90         31.43         2.33 o                         
  11   5   5         17.48         11.59         2.00 o                         
  12   5   5        153.37        162.13         5.71 o                         
 -11   6   5         26.64         26.72         2.28 o                         
 -10   6   5        133.58        140.03         4.28 o                         
  -9   6   5         36.02         33.59         2.15 o                         
  -8   6   5         56.43         69.20         2.94 o                         
  -7   6   5        416.03        418.07         5.80 o                         
  -6   6   5         83.21         71.08         2.31 o                         
  -5   6   5         80.88         68.75         1.34 o                         
  -4   6   5         15.70         23.76         1.18 o                         
  -3   6   5        149.10        142.95         1.67 o                         
  -2   6   5        221.62        220.36         1.90 o                         
  -1   6   5        156.09        187.37         1.95 o                         
   0   6   5        952.30       1046.98         6.84 o                         
   1   6   5       1228.94       1282.31         7.54 o                         
   2   6   5       2120.10       2315.96        12.75 o                         
   3   6   5        334.13        367.81         2.85 o                         
   4   6   5         29.03         36.69         1.07 o                         
   5   6   5        173.19        154.67         2.05 o                         
   6   6   5        206.22        195.54         2.62 o                         
   7   6   5        688.11        671.77         5.99 o                         
   8   6   5         16.97         15.48         1.39 o                         
   9   6   5        220.07        228.21         4.37 o                         
  10   6   5          6.46          6.28         1.38 o                         
  11   6   5          0.72          0.50         1.28 o                         
 -11   7   5         61.31         58.49         3.12 o                         
 -10   7   5         54.30         55.56         3.75 o                         
  -9   7   5         50.13         55.25         2.51 o                         
  -8   7   5          0.01         -0.61         0.65 o                         
  -7   7   5          0.01         -0.66         0.66 o                         
  -6   7   5        493.14        485.79         5.31 o                         
  -5   7   5        571.99        561.65         5.87 o                         
  -4   7   5         84.67         85.74         1.54 o                         
  -3   7   5       1029.58       1045.48         7.35 o                         
  -2   7   5        190.20        195.38         2.02 o                         
  -1   7   5        633.52        591.57         3.96 o                         
   0   7   5          0.06          0.25         0.31 o                         
   1   7   5        737.16        734.86         4.75 o                         
   2   7   5        321.69        237.07         2.31 o                         
   3   7   5         35.71         35.07         1.15 o                         
   4   7   5        623.17        574.96         4.28 o                         
   5   7   5          6.58          2.89         0.52 o                         
   6   7   5        176.98        187.74         2.57 o                         
   7   7   5          0.55          0.77         0.45 o                         
   8   7   5          9.28          6.20         1.01 o                         
   9   7   5          9.17         10.24         1.48 o                         
  10   7   5          1.26          0.09         1.04 o                         
  11   7   5         42.26         47.46         3.25 o                         
 -11   8   5          0.00          0.10         1.39 o                         
 -10   8   5         35.70         41.65         2.98 o                         
  -9   8   5         38.68         47.84         2.95 o                         
  -8   8   5        421.17        406.54         8.22 o                         
  -7   8   5          0.05          1.03         0.89 o                         
  -6   8   5          3.15          2.79         0.93 o                         
  -5   8   5         23.91         26.12         1.46 o                         
  -4   8   5        250.38        240.88         2.85 o                         
  -3   8   5         21.13         22.50         0.82 o                         
  -2   8   5         35.44         47.82         1.00 o                         
  -1   8   5        564.51        575.03         3.70 o                         
   0   8   5        957.26        944.49         6.03 o                         
   1   8   5        497.26        545.38         3.80 o                         
   2   8   5        486.42        531.94         4.01 o                         
   3   8   5        155.77        142.55         1.89 o                         
   4   8   5        129.81        151.06         1.91 o                         
   5   8   5         65.77         63.00         1.68 o                         
   6   8   5        240.07        236.78         2.99 o                         
   7   8   5         27.23         30.60         1.43 o                         
   8   8   5        212.35        211.40         3.93 o                         
   9   8   5         58.89         56.50         3.73 o                         
  10   8   5         33.80         32.20         2.43 o                         
  11   8   5         15.73         11.30         1.94 o                         
 -11   9   5         48.80         53.83         3.18 o                         
 -10   9   5        144.55        145.69         5.36 o                         
  -9   9   5         13.75         15.31         1.93 o                         
  -8   9   5         59.16         58.50         2.84 o                         
  -7   9   5         25.90         23.67         1.88 o                         
  -6   9   5          0.92          0.17         0.76 o                         
  -5   9   5         86.12         86.25         2.45 o                         
  -4   9   5         74.75         78.92         1.76 o                         
  -3   9   5        326.88        327.91         3.16 o                         
  -2   9   5        524.19        527.63         4.53 o                         
  -1   9   5        354.81        340.02         2.85 o                         
   0   9   5         41.98         46.54         0.93 o                         
   1   9   5          8.49          6.55         0.49 o                         
   2   9   5          9.17         11.85         0.63 o                         
   3   9   5        153.74        154.59         1.97 o                         
   4   9   5        168.57        166.15         1.96 o                         
   5   9   5        519.09        498.84         4.98 o                         
   6   9   5         28.50         23.78         0.97 o                         
   7   9   5        106.44        103.19         2.08 o                         
   8   9   5          1.30          0.03         0.67 o                         
   9   9   5          5.88          5.41         1.33 o                         
  10   9   5         31.69         29.12         2.28 o                         
  11   9   5         24.46         18.84         2.44 o                         
 -10  10   5          3.71          4.33         1.63 o                         
  -9  10   5        139.71        135.52        10.47 o                         
  -8  10   5          0.13          0.47         1.36 o                         
  -7  10   5        216.75        218.36         5.04 o                         
  -6  10   5        264.92        255.91         4.52 o                         
  -5  10   5          1.27         -0.67         0.67 o                         
  -4  10   5        281.08        286.21         3.65 o                         
  -3  10   5         12.79         15.62         0.81 o                         
  -2  10   5        103.72        111.88         1.64 o                         
  -1  10   5        220.55        230.76         2.44 o                         
   0  10   5          0.37          0.34         0.31 o                         
   1  10   5        739.65        720.92         5.28 o                         
   2  10   5        318.74        311.01         2.82 o                         
   3  10   5        499.13        485.74         4.83 o                         
   4  10   5          0.75          0.13         0.52 o                         
   5  10   5         31.11         29.02         1.16 o                         
   6  10   5          4.71          4.72         0.83 o                         
   7  10   5         73.69         73.44         2.28 o                         
   8  10   5         62.25         65.69         3.00 o                         
   9  10   5         22.58         25.02         2.31 o                         
  10  10   5         23.06         26.17         2.35 o                         
 -10  11   5         72.80         66.89         4.99 o                         
  -9  11   5         71.52         72.17         3.46 o                         
  -8  11   5          1.99          3.69         1.31 o                         
  -7  11   5          2.83          2.00         0.96 o                         
  -6  11   5         47.17         49.22         2.12 o                         
  -5  11   5         87.85         90.47         2.09 o                         
  -4  11   5        109.35        108.71         1.74 o                         
  -3  11   5          4.26          2.96         0.50 o                         
  -2  11   5        516.07        513.00         4.54 o                         
  -1  11   5         41.43         42.21         1.14 o                         
   0  11   5         87.75         84.64         1.75 o                         
   1  11   5        115.02        109.43         1.60 o                         
   2  11   5          2.67          1.99         0.62 o                         
   3  11   5         12.25         14.99         1.14 o                         
   4  11   5        401.77        396.62         4.46 o                         
   5  11   5         19.03         17.80         1.23 o                         
   6  11   5         45.86         46.67         1.52 o                         
   7  11   5         23.93         21.94         1.94 o                         
   8  11   5         16.95         19.16         1.92 o                         
   9  11   5          2.80          2.99         1.38 o                         
  10  11   5          1.68          1.39         1.36 o                         
  -9  12   5         66.11         66.78         4.05 o                         
  -8  12   5        104.02        101.60         2.78 o                         
  -7  12   5         44.54         44.32         4.99 o                         
  -6  12   5         18.42         19.99         1.79 o                         
  -5  12   5        210.37        221.17         4.80 o                         
  -4  12   5         52.82         52.66         2.66 o                         
  -3  12   5          0.41         -0.04         0.51 o                         
  -2  12   5         22.38         30.57         1.04 o                         
  -1  12   5          0.31          0.57         0.43 o                         
   0  12   5        164.86        165.35         2.36 o                         
   1  12   5        154.68        145.19         2.11 o                         
   2  12   5        283.48        279.33         3.26 o                         
   3  12   5          2.40          1.33         0.58 o                         
   4  12   5         14.87         20.43         1.18 o                         
   5  12   5          0.07         -0.24         0.53 o                         
   6  12   5        154.21        148.02         2.86 o                         
   7  12   5          7.12          6.29         0.95 o                         
   8  12   5         62.60         69.89         3.36 o                         
   9  12   5         13.12         14.02         2.27 o                         
  -9  13   5          0.24          0.40         1.83 o                         
  -8  13   5         36.93         38.52         3.05 o                         
  -7  13   5         32.24         33.33         2.65 o                         
  -6  13   5         93.40         89.60         3.83 o                         
  -5  13   5         91.87         87.23         4.39 o                         
  -4  13   5          1.60          1.52         0.95 o                         
  -3  13   5         53.47         57.90         1.90 o                         
  -2  13   5         32.10         33.97         1.40 o                         
  -1  13   5        195.93        194.92         3.12 o                         
   0  13   5        141.20        123.36         1.96 o                         
   1  13   5         57.10         61.06         2.19 o                         
   2  13   5         18.59         22.81         1.18 o                         
   3  13   5        385.31        371.58         4.42 o                         
   4  13   5         23.78         26.03         1.76 o                         
   5  13   5        104.82        108.90         2.48 o                         
   6  13   5          7.03          6.03         1.20 o                         
   7  13   5        100.94         93.08         3.04 o                         
   8  13   5          0.70         -1.04         1.04 o                         
   9  13   5         13.18         12.28         1.78 o                         
  -8  14   5         98.88        101.21         7.16 o                         
  -7  14   5          5.66          6.56         1.99 o                         
  -6  14   5        120.49        117.67         4.06 o                         
  -5  14   5          2.74          3.69         1.28 o                         
  -4  14   5          4.02          2.99         1.00 o                         
  -3  14   5         41.69         42.55         1.66 o                         
  -2  14   5          4.94          3.99         0.72 o                         
  -1  14   5         39.62         50.97         2.93 o                         
   0  14   5        376.78        363.69         5.00 o                         
   1  14   5          0.00         -0.30         0.66 o                         
   2  14   5          5.38          6.83         0.74 o                         
   3  14   5         63.38         59.42         2.86 o                         
   4  14   5         64.88         62.63         1.74 o                         
   5  14   5          0.03          0.21         0.71 o                         
   6  14   5          0.02          0.41         0.74 o                         
   7  14   5         32.44         31.55         2.92 o                         
   8  14   5         36.83         36.88         2.30 o                         
  -7  15   5         33.20         32.60         2.85 o                         
  -6  15   5          1.35          1.19         1.32 o                         
  -5  15   5        114.34        115.73         3.79 o                         
  -4  15   5          6.92          9.94         1.49 o                         
  -3  15   5          8.03         10.47         1.72 o                         
  -2  15   5         62.73         65.73         2.05 o                         
  -1  15   5        140.85        132.89         2.29 o                         
   0  15   5          0.39          0.96         0.59 o                         
   1  15   5          0.97          1.18         1.04 o                         
   2  15   5         22.33         21.01         1.65 o                         
   3  15   5        174.99        163.69         3.89 o                         
   4  15   5         27.88         29.76         1.58 o                         
   5  15   5          0.77          1.81         0.58 o                         
   6  15   5         91.09         92.63         4.13 o                         
   7  15   5         85.57         88.00         4.21 o                         
  -6  16   5          1.43          0.62         1.39 o                         
  -5  16   5         97.40         99.58         5.82 o                         
  -4  16   5          7.86          7.77         1.59 o                         
  -3  16   5          1.19          2.11         1.26 o                         
  -2  16   5          0.59          0.26         0.76 o                         
  -1  16   5         24.29         23.13         1.43 o                         
   0  16   5          0.79          1.04         0.71 o                         
   1  16   5        144.41        137.29         3.21 o                         
   2  16   5          2.17          2.13         1.04 o                         
   3  16   5          1.27         -0.77         2.11 o                         
   4  16   5         41.17         43.89         3.52 o                         
   5  16   5          5.34          5.35         1.84 o                         
   6  16   5         27.33         23.96         2.66 o                         
  -5  17   5          5.59          4.35         2.20 o                         
  -4  17   5         59.44         61.66         3.37 o                         
  -3  17   5          1.24          1.13         0.99 o                         
  -2  17   5         17.65         22.17         1.67 o                         
  -1  17   5          0.08         -0.20         0.70 o                         
   0  17   5          3.36          2.08         0.70 o                         
   1  17   5          2.12          2.92         1.22 o                         
   2  17   5          5.41          4.73         1.07 o                         
   3  17   5         11.09         10.79         2.42 o                         
   4  17   5         45.38         36.23         3.18 o                         
   5  17   5         41.69         39.83         3.34 o                         
  -4  18   5         26.41         30.44         3.58 o                         
  -3  18   5          0.00          2.21         1.76 o                         
  -2  18   5         31.58         30.88         3.05 o                         
  -1  18   5         11.21         11.55         2.21 o                         
   0  18   5         16.17         14.32         1.73 o                         
   1  18   5          2.81          1.51         1.13 o                         
   2  18   5         10.88          9.91         1.44 o                         
   3  18   5         10.57         15.68         2.65 o                         
   4  18   5          0.00          0.65         1.53 o                         
  -1  19   5          0.77         -0.43         3.04 o                         
   0  19   5          0.78         -0.22         1.52 o                         
   1  19   5          1.58          2.99         1.43 o                         
 -12   0   6         41.37         55.86         4.70 o                         
 -10   0   6          0.13         -1.14         1.14 o                         
  -8   0   6        614.83        639.12         8.93 o                         
  -6   0   6         42.72         51.42         3.01 o                         
  -4   0   6        222.06        228.90         3.63 o                         
  -2   0   6          7.54          8.22         0.80 o                         
   0   0   6       7762.32       8065.26       274.14 o                         
   2   0   6       2958.97       2984.60        28.42 o                         
   4   0   6        128.38        104.42         2.83 o                         
   6   0   6       1255.68       1138.20        19.53 o                         
   8   0   6         93.13         96.39         5.51 o                         
  10   0   6        162.93        158.01         6.03 o                         
  12   0   6          0.90          2.43         1.75 o                         
 -12   1   6          4.67          7.90         1.90 o                         
 -11   1   6        258.71        266.25         4.81 o                         
 -10   1   6         20.94         21.57         2.27 o                         
  -9   1   6          4.27          2.35         0.74 o                         
  -8   1   6         16.40         13.36         1.07 o                         
  -7   1   6          7.03          5.74         0.82 o                         
  -6   1   6        167.40        164.68         2.21 o                         
  -5   1   6        238.19        243.44         2.68 o                         
  -4   1   6        154.13        189.19         2.29 o                         
  -3   1   6          4.45         14.42         0.89 o                         
  -2   1   6        877.07        966.70         7.19 o                         
  -1   1   6        328.53        285.03         2.68 o                         
   0   1   6        372.10        368.96         3.90 o                         
   1   1   6        963.29       1127.78         8.46 o                         
   2   1   6        359.03        391.14         3.36 o                         
   3   1   6       1495.59       1449.61         9.41 o                         
   4   1   6         36.55         31.08         1.20 o                         
   5   1   6        475.95        491.43         4.51 o                         
   6   1   6        212.03        204.47         2.51 o                         
   7   1   6        343.45        328.27         4.21 o                         
   8   1   6         21.77         21.26         1.50 o                         
   9   1   6         57.13         55.04         3.19 o                         
  10   1   6        122.29        113.81         5.20 o                         
  11   1   6          1.39          1.03         1.09 o                         
  12   1   6         70.98         79.17         3.69 o                         
 -12   2   6         55.75         54.53         3.47 o                         
 -11   2   6         63.42         62.80         3.01 o                         
 -10   2   6        128.91        131.05         3.31 o                         
  -9   2   6         21.96         26.76         1.91 o                         
  -8   2   6         28.86         30.52         1.46 o                         
  -7   2   6        544.19        524.95         5.41 o                         
  -6   2   6         11.45          5.04         0.61 o                         
  -5   2   6          6.77         14.38         0.77 o                         
  -4   2   6         20.41         17.48         1.12 o                         
  -3   2   6        660.72        664.67         4.84 o                         
  -2   2   6        234.61        245.33         2.59 o                         
  -1   2   6         67.85         77.17         1.34 o                         
   0   2   6        255.93        226.94         2.57 o                         
   1   2   6       1960.45       1989.88        12.58 o                         
   2   2   6       1558.72       1618.45         9.76 o                         
   3   2   6        362.09        409.79         3.53 o                         
   4   2   6         37.58         37.70         0.98 o                         
   5   2   6         25.34         23.76         0.94 o                         
   6   2   6         75.29         81.38         1.61 o                         
   7   2   6        462.97        453.45         5.18 o                         
   8   2   6          1.34          1.76         0.84 o                         
   9   2   6        193.89        187.83         4.09 o                         
  10   2   6         50.51         50.09         3.21 o                         
  11   2   6         16.19         15.04         1.80 o                         
  12   2   6         22.02         19.97         2.20 o                         
 -12   3   6          2.96          3.16         1.58 o                         
 -11   3   6         13.40         13.90         1.66 o                         
 -10   3   6        110.03        111.76         4.54 o                         
  -9   3   6          4.32         12.76         1.38 o                         
  -8   3   6         79.50         70.23         1.98 o                         
  -7   3   6          6.24          8.15         0.85 o                         
  -6   3   6          5.52         11.21         0.73 o                         
  -5   3   6        650.16        618.60         4.87 o                         
  -4   3   6        331.63        300.51         2.65 o                         
  -3   3   6         68.88         92.46         1.88 o                         
  -2   3   6       1214.71       1229.16         8.50 o                         
  -1   3   6        501.49        563.37         4.56 o                         
   0   3   6         16.35          8.18         0.45 o                         
   1   3   6        275.91        305.66         2.92 o                         
   2   3   6         27.78         21.74         0.87 o                         
   3   3   6       1479.76       1569.93         9.69 o                         
   4   3   6        330.08        312.68         2.87 o                         
   5   3   6        116.88        123.98         1.96 o                         
   6   3   6         51.70         61.84         1.78 o                         
   7   3   6        141.97        130.55         2.48 o                         
   8   3   6          3.80          0.99         0.79 o                         
   9   3   6         48.09         49.23         2.30 o                         
  10   3   6         77.25         71.65         3.76 o                         
  11   3   6         23.35         21.51         1.64 o                         
  12   3   6        231.08        232.43         6.07 o                         
 -12   4   6          0.01         -1.43         1.43 o                         
 -11   4   6          9.19          6.24         1.36 o                         
 -10   4   6          2.41          1.44         1.04 o                         
  -9   4   6          5.88          6.54         1.17 o                         
  -8   4   6        117.40        110.42         3.58 o                         
  -7   4   6        127.39        120.68         2.29 o                         
  -6   4   6         49.86         54.93         1.49 o                         
  -5   4   6         16.27         14.22         0.78 o                         
  -4   4   6          0.06          0.05         0.30 o                         
  -3   4   6          1.64          1.21         0.35 o                         
  -2   4   6         10.59          5.38         0.44 o                         
  -1   4   6          7.42          3.62         0.48 o                         
   0   4   6        238.34        248.88         2.36 o                         
   1   4   6        244.33        241.70         3.08 o                         
   2   4   6        480.85        464.39         3.68 o                         
   3   4   6        302.53        287.69         2.73 o                         
   4   4   6         59.93         59.24         1.12 o                         
   5   4   6         27.46         25.54         1.02 o                         
   6   4   6        682.41        649.98         5.91 o                         
   7   4   6         36.64         30.19         1.58 o                         
   8   4   6        224.64        235.38         3.96 o                         
   9   4   6        358.08        364.02         5.28 o                         
  10   4   6         35.93         31.15         2.21 o                         
  11   4   6          0.04         -0.68         1.04 o                         
  12   4   6         30.13         32.31         3.04 o                         
 -11   5   6         48.80         51.30         3.13 o                         
 -10   5   6        113.16        116.72         3.85 o                         
  -9   5   6        107.74        107.36         3.16 o                         
  -8   5   6         39.85         44.56         2.39 o                         
  -7   5   6         49.24         39.04         2.37 o                         
  -6   5   6          6.81          7.67         0.69 o                         
  -5   5   6        671.82        624.91         5.13 o                         
  -4   5   6         15.56         21.36         0.86 o                         
  -3   5   6       1056.23        991.83         6.23 o                         
  -2   5   6         52.14         68.47         1.13 o                         
  -1   5   6        707.30        739.05         5.64 o                         
   0   5   6         71.64        102.97         1.36 o                         
   1   5   6         73.82         80.83         1.40 o                         
   2   5   6       1804.95       1856.17        11.31 o                         
   3   5   6        674.57        582.05         4.32 o                         
   4   5   6          3.43          2.11         0.40 o                         
   5   5   6          3.56          2.18         0.45 o                         
   6   5   6         98.72         92.13         1.88 o                         
   7   5   6         61.77         64.08         1.90 o                         
   8   5   6          0.74         -0.71         0.71 o                         
   9   5   6          2.25          1.32         0.79 o                         
  10   5   6         23.87         21.48         2.40 o                         
  11   5   6         46.78         42.22         3.02 o                         
 -11   6   6         43.00         43.84         3.99 o                         
 -10   6   6         35.34         32.16         2.40 o                         
  -9   6   6         93.73         92.37         2.90 o                         
  -8   6   6        509.38        522.09         9.14 o                         
  -7   6   6         58.33         56.79         2.60 o                         
  -6   6   6         39.55         47.41         1.67 o                         
  -5   6   6         45.08         48.52         1.48 o                         
  -4   6   6          4.91          2.70         0.57 o                         
  -3   6   6        359.91        374.36         3.12 o                         
  -2   6   6          5.47          2.34         0.41 o                         
  -1   6   6          7.01          5.69         0.55 o                         
   0   6   6        746.04        609.45         4.60 o                         
   1   6   6        176.92        174.55         2.17 o                         
   2   6   6       1569.14       1577.32         9.52 o                         
   3   6   6        334.43        418.91         4.43 o                         
   4   6   6          0.94          1.11         0.37 o                         
   5   6   6          1.00         -0.32         0.38 o                         
   6   6   6         13.47         20.51         1.22 o                         
   7   6   6        222.98        219.59         3.32 o                         
   8   6   6        230.84        222.20         3.22 o                         
   9   6   6          0.03          0.54         1.15 o                         
  10   6   6         60.63         57.45         3.49 o                         
  11   6   6          3.64          0.81         1.38 o                         
 -11   7   6          0.16          1.35         1.34 o                         
 -10   7   6         19.66         16.10         1.91 o                         
  -9   7   6        106.86        107.27         3.32 o                         
  -8   7   6         23.60         28.22         2.28 o                         
  -7   7   6          3.23          3.54         0.95 o                         
  -6   7   6         65.67         54.09         2.40 o                         
  -5   7   6          7.15          7.11         0.57 o                         
  -4   7   6       1777.17       1696.61        10.17 o                         
  -3   7   6         10.71         14.91         0.61 o                         
  -2   7   6       1572.65       1533.88         8.79 o                         
  -1   7   6        279.97        313.65         2.97 o                         
   0   7   6         28.44         27.30         0.95 o                         
   1   7   6        519.63        498.58         4.00 o                         
   2   7   6         14.07          6.43         0.54 o                         
   3   7   6       2436.86       2270.28        12.58 o                         
   4   7   6        142.15        142.86         1.93 o                         
   5   7   6        132.53        123.33         1.91 o                         
   6   7   6        112.07        105.12         2.10 o                         
   7   7   6        110.96        107.47         2.46 o                         
   8   7   6          4.07          4.09         0.74 o                         
   9   7   6         16.01         17.54         1.81 o                         
  10   7   6          0.40         -0.43         1.03 o                         
  11   7   6          7.19          4.55         1.53 o                         
 -11   8   6         22.26         22.35         2.21 o                         
 -10   8   6          3.12          3.39         1.26 o                         
  -9   8   6         66.63         73.11         5.15 o                         
  -8   8   6         57.30         53.62         2.78 o                         
  -7   8   6        398.56        393.26         6.43 o                         
  -6   8   6         42.02         42.18         2.22 o                         
  -5   8   6        223.41        221.41         3.22 o                         
  -4   8   6         60.31         64.94         1.74 o                         
  -3   8   6         15.02         19.81         0.84 o                         
  -2   8   6          2.40          1.24         0.35 o                         
  -1   8   6        283.84        259.74         2.46 o                         
   0   8   6        654.09        594.52         4.59 o                         
   1   8   6        161.94        170.39         2.37 o                         
   2   8   6         50.92         44.00         0.97 o                         
   3   8   6        380.62        385.09         3.71 o                         
   4   8   6         62.70         63.19         1.45 o                         
   5   8   6          6.95          5.11         0.57 o                         
   6   8   6        148.23        133.55         2.04 o                         
   7   8   6        190.68        183.47         3.01 o                         
   8   8   6        180.01        181.90         3.61 o                         
   9   8   6        165.28        168.34         4.84 o                         
  10   8   6         11.15         10.78         1.72 o                         
  11   8   6         28.42         32.56         3.00 o                         
 -10   9   6         67.50         65.08         3.14 o                         
  -9   9   6         45.51         50.28         3.37 o                         
  -8   9   6         33.76         36.18         2.48 o                         
  -7   9   6         33.61         32.64         2.36 o                         
  -6   9   6          0.32          6.16         1.23 o                         
  -5   9   6        134.88        133.53         2.24 o                         
  -4   9   6        553.92        523.39         5.21 o                         
  -3   9   6       1442.43       1389.29        10.31 o                         
  -2   9   6        172.40        152.79         2.12 o                         
  -1   9   6        321.32        302.66         2.85 o                         
   0   9   6        184.55        176.08         2.76 o                         
   1   9   6         19.05         11.16         0.58 o                         
   2   9   6          0.02         -0.15         0.36 o                         
   3   9   6         82.31         76.95         2.16 o                         
   4   9   6        403.87        415.38         4.03 o                         
   5   9   6         79.75         81.67         1.71 o                         
   6   9   6         97.61         96.74         1.84 o                         
   7   9   6         19.18         17.50         1.39 o                         
   8   9   6         20.96         27.96         1.91 o                         
   9   9   6         18.50         16.05         1.88 o                         
  10   9   6         31.97         30.61         4.06 o                         
 -10  10   6         10.99          9.93         1.66 o                         
  -9  10   6          8.69         12.30         1.89 o                         
  -8  10   6         69.56         75.80         3.04 o                         
  -7  10   6         20.70         26.59         3.04 o                         
  -6  10   6        176.81        185.45         3.89 o                         
  -5  10   6        938.73        919.83         8.05 o                         
  -4  10   6         92.98         88.90         1.89 o                         
  -3  10   6         12.69         15.13         0.82 o                         
  -2  10   6        235.72        245.06         2.90 o                         
  -1  10   6        189.96        200.77         2.52 o                         
   0  10   6          3.42          6.32         0.61 o                         
   1  10   6         37.78         42.92         0.99 o                         
   2  10   6         97.49        108.97         2.16 o                         
   3  10   6         23.01         26.45         1.12 o                         
   4  10   6          4.17          5.57         0.59 o                         
   5  10   6          8.33          9.93         0.94 o                         
   6  10   6        240.66        234.72         3.41 o                         
   7  10   6         10.83          9.94         0.81 o                         
   8  10   6        119.60        117.66         3.66 o                         
   9  10   6         28.81         28.91         2.36 o                         
  10  10   6          0.38          1.51         1.48 o                         
 -10  11   6          0.78          0.47         1.53 o                         
  -9  11   6          1.37          1.40         1.33 o                         
  -8  11   6          1.17          2.61         1.51 o                         
  -7  11   6         48.58         49.26         2.27 o                         
  -6  11   6          3.58          4.04         0.80 o                         
  -5  11   6        107.48        106.10         2.88 o                         
  -4  11   6         74.41         80.95         1.84 o                         
  -3  11   6        469.64        461.94         4.22 o                         
  -2  11   6        259.85        251.19         3.13 o                         
  -1  11   6         64.64         63.62         1.66 o                         
   0  11   6        292.06        277.37         3.85 o                         
   1  11   6        121.87        121.54         1.90 o                         
   2  11   6        264.07        256.34         2.68 o                         
   3  11   6        137.69        139.56         2.35 o                         
   4  11   6          0.74          0.42         0.55 o                         
   5  11   6        221.52        225.14         3.78 o                         
   6  11   6          7.35          8.18         1.22 o                         
   7  11   6          4.51          5.00         0.89 o                         
   8  11   6         30.66         30.19         2.23 o                         
   9  11   6        135.49        137.49         4.41 o                         
  10  11   6         11.17         11.57         2.08 o                         
  -9  12   6         26.12         31.18         2.73 o                         
  -8  12   6         70.51         72.56         3.93 o                         
  -7  12   6         46.35         49.87         2.34 o                         
  -6  12   6        221.72        226.83         5.83 o                         
  -5  12   6         43.43         50.54         3.81 o                         
  -4  12   6        296.53        286.11         5.86 o                         
  -3  12   6         14.98         19.86         0.90 o                         
  -2  12   6        133.26        134.55         1.92 o                         
  -1  12   6         60.54         61.82         1.85 o                         
   0  12   6        152.34        152.35         3.75 o                         
   1  12   6        271.77        254.35         2.64 o                         
   2  12   6          7.93         10.61         0.84 o                         
   3  12   6         50.55         49.63         1.52 o                         
   4  12   6          6.30          6.12         0.84 o                         
   5  12   6        122.79        125.73         2.61 o                         
   6  12   6         90.25         84.36         2.46 o                         
   7  12   6         25.86         23.07         1.84 o                         
   8  12   6         20.40         22.09         2.09 o                         
   9  12   6         34.55         36.88         2.70 o                         
  -9  13   6          2.26          1.37         1.85 o                         
  -8  13   6          7.28          7.41         2.98 o                         
  -7  13   6          2.59         -0.46         1.43 o                         
  -6  13   6         71.81         73.14         3.69 o                         
  -5  13   6         15.87         16.17         1.57 o                         
  -4  13   6        136.08        128.38         2.80 o                         
  -3  13   6         80.35         80.57         1.90 o                         
  -2  13   6        265.90        254.16         2.84 o                         
  -1  13   6         19.10         23.96         1.36 o                         
   0  13   6          0.21         -0.25         0.60 o                         
   1  13   6          2.05          3.24         0.65 o                         
   2  13   6         39.00         41.76         1.53 o                         
   3  13   6          3.79          1.76         0.67 o                         
   4  13   6        399.89        377.78         5.32 o                         
   5  13   6         29.77         33.92         1.57 o                         
   6  13   6         71.09         67.36         2.55 o                         
   7  13   6          0.24         -0.75         1.11 o                         
   8  13   6         24.20         25.50         2.58 o                         
  -8  14   6          1.20          0.71         1.86 o                         
  -7  14   6        209.83        220.21         5.88 o                         
  -6  14   6          3.19          1.42         1.33 o                         
  -5  14   6        156.05        145.08         7.02 o                         
  -4  14   6          0.10          0.77         0.76 o                         
  -3  14   6          9.37         10.60         0.95 o                         
  -2  14   6         90.92         84.49         2.07 o                         
  -1  14   6        113.69        109.67         2.57 o                         
   0  14   6         11.32         15.08         1.09 o                         
   1  14   6        543.15        533.01         6.03 o                         
   2  14   6         18.14         17.44         1.01 o                         
   3  14   6          3.56          3.68         0.77 o                         
   4  14   6         15.86         21.34         1.33 o                         
   5  14   6         12.38         15.26         1.51 o                         
   6  14   6         44.81         39.58         2.02 o                         
   7  14   6         30.65         32.95         2.18 o                         
   8  14   6          3.16          4.44         1.30 o                         
  -7  15   6          0.49         -1.04         1.33 o                         
  -6  15   6         93.73         90.54         3.71 o                         
  -5  15   6         39.94         35.16         2.85 o                         
  -4  15   6          9.55          4.54         1.65 o                         
  -3  15   6         34.19         34.92         1.83 o                         
  -2  15   6          5.48          6.06         1.15 o                         
  -1  15   6         71.55         74.03         2.01 o                         
   0  15   6          0.04          1.78         0.91 o                         
   1  15   6          7.18          7.94         1.17 o                         
   2  15   6         25.01         27.85         1.60 o                         
   3  15   6         67.70         70.85         2.82 o                         
   4  15   6         13.27          9.31         1.24 o                         
   5  15   6         51.90         50.56         2.13 o                         
   6  15   6         93.07         94.79         3.17 o                         
   7  15   6         31.37         32.34         2.09 o                         
  -6  16   6         43.60         42.44         4.54 o                         
  -5  16   6          3.89          2.42         1.37 o                         
  -4  16   6         15.83         15.12         2.61 o                         
  -3  16   6          0.14         -1.10         1.10 o                         
  -2  16   6          9.21          5.71         1.48 o                         
  -1  16   6          1.78          4.13         1.02 o                         
   0  16   6        168.18        150.99         3.68 o                         
   1  16   6          4.18          2.78         0.97 o                         
   2  16   6          5.34          5.31         2.20 o                         
   3  16   6          2.51          4.35         1.10 o                         
   4  16   6          1.19          0.32         0.86 o                         
   5  16   6         54.22         57.96         3.68 o                         
   6  16   6         36.78         32.93         2.90 o                         
  -5  17   6         37.80         24.24         3.60 o                         
  -4  17   6          0.75         -1.50         1.50 o                         
  -3  17   6          6.07          6.42         2.15 o                         
  -2  17   6         42.65         47.24         3.24 o                         
  -1  17   6         15.37         19.01         2.34 o                         
   0  17   6          6.00          7.80         1.63 o                         
   1  17   6          0.07         -0.94         0.94 o                         
   2  17   6         32.42         34.89         2.64 o                         
   3  17   6         10.87         15.31         1.71 o                         
   4  17   6         43.58         48.79         4.33 o                         
   5  17   6         58.25         53.27         3.82 o                         
  -3  18   6          0.05         -0.40         1.86 o                         
  -2  18   6          1.57         -1.61         1.61 o                         
  -1  18   6         45.48         43.32         3.10 o                         
   0  18   6          9.48          9.54         1.42 o                         
   1  18   6         69.85         67.65         4.90 o                         
   2  18   6          1.88          1.78         1.23 o                         
   3  18   6         11.13         12.90         2.60 o                         
 -11   0   7         24.15         27.83         2.77 o                         
  -9   0   7          6.50          6.70         1.62 o                         
  -7   0   7        177.39        210.62         4.55 o                         
  -5   0   7        140.33        157.14         2.93 o                         
  -3   0   7         47.80         42.04         2.17 o                         
  -1   0   7       2207.76       2198.44        21.74 o                         
   1   0   7       1993.75       2055.19        20.69 o                         
   3   0   7        900.08        905.01         8.93 o                         
   5   0   7          1.79          1.59         0.62 o                         
   7   0   7        591.62        540.02         8.69 o                         
   9   0   7         38.90         41.51         3.89 o                         
  11   0   7          0.10         -0.19         1.45 o                         
 -12   1   7         26.73         28.35         2.57 o                         
 -11   1   7         24.65         25.88         1.89 o                         
 -10   1   7         35.54         34.54         2.15 o                         
  -9   1   7         31.69         31.95         1.69 o                         
  -8   1   7          0.95          0.55         0.79 o                         
  -7   1   7         15.92         16.39         1.30 o                         
  -6   1   7         81.21         79.57         1.67 o                         
  -5   1   7        631.34        587.50         4.83 o                         
  -4   1   7       1919.22       1795.87        11.80 o                         
  -3   1   7         90.21         87.41         1.56 o                         
  -2   1   7       3419.53       3447.82        20.26 o                         
  -1   1   7        206.44        198.38         2.47 o                         
   0   1   7         14.90         21.40         1.02 o                         
   1   1   7        250.10        248.25         2.87 o                         
   2   1   7         56.07         53.99         1.27 o                         
   3   1   7         16.19         11.67         0.68 o                         
   4   1   7       1140.59       1098.52         7.58 o                         
   5   1   7        104.89        104.48         1.83 o                         
   6   1   7         59.18         53.20         1.61 o                         
   7   1   7        190.71        183.90         3.60 o                         
   8   1   7         17.87         14.59         1.33 o                         
   9   1   7          1.79          2.71         1.48 o                         
  10   1   7          3.39          2.38         1.03 o                         
  11   1   7         15.21         15.02         1.64 o                         
  12   1   7         14.23         14.84         2.25 o                         
 -12   2   7         14.92         14.52         2.29 o                         
 -11   2   7         17.31         17.00         1.72 o                         
 -10   2   7        103.29        106.64         3.11 o                         
  -9   2   7          0.01         -0.70         0.70 o                         
  -8   2   7        131.18        129.44         4.04 o                         
  -7   2   7         12.37         12.14         1.00 o                         
  -6   2   7        110.46        117.84         2.13 o                         
  -5   2   7        197.91        197.80         2.53 o                         
  -4   2   7        897.14        977.47         6.86 o                         
  -3   2   7       1323.99       1323.11         9.71 o                         
  -2   2   7        529.63        527.90         4.51 o                         
  -1   2   7        871.21        927.22         6.60 o                         
   0   2   7         58.35         43.03         1.30 o                         
   1   2   7         34.25         30.32         1.33 o                         
   2   2   7        841.12        899.51         6.38 o                         
   3   2   7       1118.00       1123.43         8.10 o                         
   4   2   7         37.21         37.68         1.38 o                         
   5   2   7        141.80        146.47         2.39 o                         
   6   2   7       1564.31       1465.98        10.38 o                         
   7   2   7         16.92         14.34         0.95 o                         
   8   2   7        594.52        598.28         7.94 o                         
   9   2   7          0.11         -0.39         0.81 o                         
  10   2   7          8.31          7.16         1.31 o                         
  11   2   7         13.86         12.56         1.56 o                         
  12   2   7         36.63         42.49         3.11 o                         
 -12   3   7         19.78         16.77         2.06 o                         
 -11   3   7         20.34         20.61         1.73 o                         
 -10   3   7         62.10         60.34         2.81 o                         
  -9   3   7          9.77         10.64         1.38 o                         
  -8   3   7          0.07          1.44         0.78 o                         
  -7   3   7         66.86         74.39         1.82 o                         
  -6   3   7        117.67        112.96         2.09 o                         
  -5   3   7        827.64        779.11         5.72 o                         
  -4   3   7          1.65          2.99         0.41 o                         
  -3   3   7       1353.13       1359.58         9.57 o                         
  -2   3   7        438.00        437.89         3.75 o                         
  -1   3   7        143.25        136.68         1.74 o                         
   0   3   7         18.27         14.56         0.92 o                         
   1   3   7          6.76         17.00         0.69 o                         
   2   3   7        257.87        263.28         2.73 o                         
   3   3   7        236.57        226.28         2.38 o                         
   4   3   7         77.00         92.02         1.53 o                         
   5   3   7        646.87        642.75         4.87 o                         
   6   3   7         67.67         60.09         1.87 o                         
   7   3   7        187.17        185.26         3.03 o                         
   8   3   7         93.24         90.18         2.67 o                         
   9   3   7         16.84         17.62         1.60 o                         
  10   3   7         52.99         51.22         3.16 o                         
  11   3   7          6.73          6.91         1.65 o                         
  12   3   7          0.23         -1.64         1.64 o                         
 -11   4   7          0.75          2.58         1.18 o                         
 -10   4   7          0.44          0.49         1.00 o                         
  -9   4   7         54.51         52.58         2.40 o                         
  -8   4   7         37.09         38.00         1.51 o                         
  -7   4   7        331.98        342.27         4.40 o                         
  -6   4   7        196.32        198.10         2.80 o                         
  -5   4   7         23.98         30.04         1.06 o                         
  -4   4   7        395.71        366.38         3.37 o                         
  -3   4   7        230.58        268.66         3.28 o                         
  -2   4   7        846.21        901.74         6.49 o                         
  -1   4   7         72.22        106.36         1.76 o                         
   0   4   7          5.63         16.37         0.75 o                         
   1   4   7        212.53        200.15         2.06 o                         
   2   4   7         49.95         53.90         1.11 o                         
   3   4   7          3.76          7.58         0.54 o                         
   4   4   7        434.42        433.81         4.47 o                         
   5   4   7        233.07        229.41         2.42 o                         
   6   4   7        307.25        302.66         3.68 o                         
   7   4   7        261.01        259.75         3.83 o                         
   8   4   7        392.01        370.34         5.91 o                         
   9   4   7        132.22        133.09         3.28 o                         
  10   4   7        115.46        123.84         4.46 o                         
  11   4   7          0.40          1.49         1.30 o                         
 -11   5   7         53.10         52.52         2.96 o                         
 -10   5   7         68.80         67.99         3.69 o                         
  -9   5   7         17.34         14.14         1.48 o                         
  -8   5   7         19.45         23.97         1.63 o                         
  -7   5   7         28.90         32.13         1.43 o                         
  -6   5   7         12.46         12.52         1.09 o                         
  -5   5   7          0.06         -0.36         0.36 o                         
  -4   5   7        490.08        477.11         3.88 o                         
  -3   5   7          2.94          0.76         0.37 o                         
  -2   5   7       3118.25       3079.16        18.71 o                         
  -1   5   7         21.55         20.05         0.88 o                         
   0   5   7        425.40        405.12         3.48 o                         
   1   5   7          0.07          0.49         0.41 o                         
   2   5   7        841.74        847.81         6.56 o                         
   3   5   7         29.94         21.01         1.00 o                         
   4   5   7        996.58        978.87         6.59 o                         
   5   5   7         74.40         67.76         1.42 o                         
   6   5   7         23.76         23.81         1.41 o                         
   7   5   7        103.57        112.70         2.38 o                         
   8   5   7          0.06          0.45         0.70 o                         
   9   5   7        204.20        217.11         4.41 o                         
  10   5   7          2.38          2.01         0.85 o                         
  11   5   7          8.09          8.16         1.64 o                         
 -11   6   7          9.00          7.97         1.97 o                         
 -10   6   7         13.81          5.68         1.38 o                         
  -9   6   7         89.62        101.37         3.31 o                         
  -8   6   7         76.99         75.15         3.36 o                         
  -7   6   7        317.46        315.95         4.98 o                         
  -6   6   7        114.54        126.39         2.04 o                         
  -5   6   7          0.21          0.24         0.40 o                         
  -4   6   7        402.98        397.98         3.70 o                         
  -3   6   7         86.91         81.17         1.92 o                         
  -2   6   7        118.79        127.33         1.81 o                         
  -1   6   7        248.28        225.09         2.43 o                         
   0   6   7         23.96         36.96         1.04 o                         
   1   6   7       1254.76       1120.93         7.85 o                         
   2   6   7        237.47        294.85         3.12 o                         
   3   6   7          6.71          5.57         0.57 o                         
   4   6   7          3.18          4.28         0.52 o                         
   5   6   7        152.26        149.60         2.07 o                         
   6   6   7        269.09        258.30         3.69 o                         
   7   6   7         50.63         54.78         1.83 o                         
   8   6   7          7.11          9.34         0.91 o                         
   9   6   7        248.21        256.11         5.60 o                         
  10   6   7          0.18          2.11         1.14 o                         
  11   6   7          0.03          0.11         1.32 o                         
 -11   7   7         51.55         57.47         3.05 o                         
 -10   7   7         73.47         80.44         3.30 o                         
  -9   7   7         41.55         38.91         3.22 o                         
  -8   7   7         18.91         20.53         1.50 o                         
  -7   7   7          1.85          3.59         0.87 o                         
  -6   7   7         44.07         41.08         1.56 o                         
  -5   7   7         58.32         55.88         1.97 o                         
  -4   7   7          1.09          1.56         0.48 o                         
  -3   7   7        860.12        823.13         6.08 o                         
  -2   7   7        128.02        108.60         1.96 o                         
  -1   7   7       1195.59       1146.14        10.61 o                         
   0   7   7        168.19        178.73         2.22 o                         
   1   7   7          1.97          1.46         0.50 o                         
   2   7   7         64.70         59.07         1.41 o                         
   3   7   7        721.12        717.36         5.50 o                         
   4   7   7         39.82         37.83         1.62 o                         
   5   7   7         17.98         17.85         0.87 o                         
   6   7   7         97.31         89.97         1.92 o                         
   7   7   7         13.15         17.87         1.23 o                         
   8   7   7          6.24          4.41         0.79 o                         
   9   7   7          7.90          9.00         2.15 o                         
  10   7   7         16.72         17.72         2.04 o                         
  11   7   7         22.34         18.93         2.35 o                         
 -11   8   7         16.95         16.43         3.17 o                         
 -10   8   7         22.23         22.74         2.04 o                         
  -9   8   7         65.63         67.35         3.38 o                         
  -8   8   7        396.51        392.94         6.14 o                         
  -7   8   7         71.89         74.12         3.20 o                         
  -6   8   7        347.87        346.33         5.80 o                         
  -5   8   7          0.73          0.29         0.48 o                         
  -4   8   7         20.42         20.70         0.92 o                         
  -3   8   7         33.42         32.12         0.82 o                         
  -2   8   7         14.20          9.54         0.84 o                         
  -1   8   7        648.87        620.74         4.76 o                         
   0   8   7        189.12        164.65         2.16 o                         
   1   8   7       1036.81        949.77         6.84 o                         
   2   8   7         37.70         52.68         1.39 o                         
   3   8   7         37.19         32.29         1.16 o                         
   4   8   7        130.57        124.04         2.06 o                         
   5   8   7        104.90         94.78         1.72 o                         
   6   8   7         50.28         51.05         1.70 o                         
   7   8   7         54.25         53.95         2.88 o                         
   8   8   7        103.58        100.62         2.25 o                         
   9   8   7         41.94         36.62         2.46 o                         
  10   8   7         76.64         85.08         3.67 o                         
 -10   9   7          0.14         -0.09         1.41 o                         
  -9   9   7         54.42         52.74         2.83 o                         
  -8   9   7         21.50         21.82         2.09 o                         
  -7   9   7         49.87         57.08         2.72 o                         
  -6   9   7          9.16          7.21         1.00 o                         
  -5   9   7        163.12        158.97         3.54 o                         
  -4   9   7         56.32         56.04         1.43 o                         
  -3   9   7         36.51         37.40         1.11 o                         
  -2   9   7        443.23        451.85         6.26 o                         
  -1   9   7         66.67         69.30         1.44 o                         
   0   9   7         94.91         90.47         1.69 o                         
   1   9   7         47.72         44.95         1.29 o                         
   2   9   7        735.51        752.85         5.99 o                         
   3   9   7         41.43         40.54         1.42 o                         
   4   9   7        182.95        175.77         2.67 o                         
   5   9   7        112.51        110.51         2.21 o                         
   6   9   7         71.61         70.89         1.67 o                         
   7   9   7          5.32          6.03         0.83 o                         
   8   9   7         18.91         15.90         1.69 o                         
   9   9   7         91.14         96.65         3.83 o                         
  10   9   7          1.62          0.81         1.27 o                         
 -10  10   7         17.75         20.01         2.36 o                         
  -9  10   7         80.03         94.88         3.58 o                         
  -8  10   7          0.37          0.94         1.20 o                         
  -7  10   7        273.37        260.51         4.50 o                         
  -6  10   7          0.28         -0.43         0.66 o                         
  -5  10   7        119.82        127.16         3.38 o                         
  -4  10   7         79.95         72.58         1.83 o                         
  -3  10   7          1.05          1.12         0.46 o                         
  -2  10   7        412.34        408.74         4.15 o                         
  -1  10   7         62.02         53.57         2.01 o                         
   0  10   7          1.96          1.77         0.54 o                         
   1  10   7         91.61         96.03         1.81 o                         
   2  10   7        236.90        225.15         3.52 o                         
   3  10   7         37.65         33.33         1.26 o                         
   4  10   7          7.43          4.69         0.65 o                         
   5  10   7         38.71         35.63         1.46 o                         
   6  10   7         77.50         80.49         2.26 o                         
   7  10   7        200.13        188.66         3.43 o                         
   8  10   7          4.67          5.07         1.29 o                         
   9  10   7        107.79        120.26         5.08 o                         
  10  10   7         25.45         30.76         2.54 o                         
  -9  11   7          0.14          5.36         2.95 o                         
  -8  11   7          1.03          4.10         1.31 o                         
  -7  11   7          8.16          7.31         1.19 o                         
  -6  11   7          9.92          9.66         1.31 o                         
  -5  11   7          1.81          1.74         0.64 o                         
  -4  11   7         96.00         94.15         1.94 o                         
  -3  11   7         79.15         77.13         1.89 o                         
  -2  11   7         11.38         15.52         1.04 o                         
  -1  11   7        237.82        236.14         3.60 o                         
   0  11   7          0.42         -0.31         0.42 o                         
   1  11   7         53.89         60.80         2.76 o                         
   2  11   7          0.12          0.28         0.40 o                         
   3  11   7        174.05        162.75         2.24 o                         
   4  11   7        234.87        234.41         3.40 o                         
   5  11   7          7.16          6.71         0.92 o                         
   6  11   7         15.11         13.88         1.27 o                         
   7  11   7        106.37         99.79         3.21 o                         
   8  11   7          4.83          2.12         1.24 o                         
   9  11   7          2.06          3.27         1.35 o                         
  -9  12   7          1.97          2.37         1.41 o                         
  -8  12   7        104.83         99.45         3.78 o                         
  -7  12   7         11.72         15.35         1.99 o                         
  -6  12   7        100.68        108.23         2.50 o                         
  -5  12   7        115.07        106.97         2.26 o                         
  -4  12   7          4.29          6.93         0.77 o                         
  -3  12   7        104.58         92.88         1.88 o                         
  -2  12   7          2.05          1.10         0.54 o                         
  -1  12   7         87.61         95.56         2.44 o                         
   0  12   7        101.51        110.10         2.49 o                         
   1  12   7        396.38        400.70         4.61 o                         
   2  12   7         69.33         75.28         1.68 o                         
   3  12   7          0.42          0.48         0.53 o                         
   4  12   7         29.47         29.23         1.52 o                         
   5  12   7        105.68        119.13         2.71 o                         
   6  12   7          9.32          8.23         1.18 o                         
   7  12   7         18.77         16.79         1.76 o                         
   8  12   7         12.29         15.33         2.13 o                         
   9  12   7          2.52          2.69         1.78 o                         
  -8  13   7          0.22          0.51         1.91 o                         
  -7  13   7          0.20          1.04         1.57 o                         
  -6  13   7          0.13          0.08         1.39 o                         
  -5  13   7        143.09        132.12         3.89 o                         
  -4  13   7         53.35         47.26         1.61 o                         
  -3  13   7         40.70         43.30         1.51 o                         
  -2  13   7          1.15          2.14         0.70 o                         
  -1  13   7        163.69        157.11         3.03 o                         
   0  13   7          0.45          1.58         0.85 o                         
   1  13   7         10.75          7.51         0.66 o                         
   2  13   7          4.56          3.96         1.00 o                         
   3  13   7         51.65         47.44         1.58 o                         
   4  13   7          1.37          0.69         0.64 o                         
   5  13   7         20.39         22.16         1.73 o                         
   6  13   7         62.00         62.32         2.77 o                         
   7  13   7         70.69         68.73         3.06 o                         
   8  13   7          0.01          0.45         1.25 o                         
  -8  14   7        143.72        143.80         5.26 o                         
  -7  14   7         13.14         12.27         2.06 o                         
  -6  14   7         12.78         11.54         1.74 o                         
  -5  14   7         16.02         17.75         1.81 o                         
  -4  14   7         77.02         76.65         4.46 o                         
  -3  14   7         54.85         49.17         2.27 o                         
  -2  14   7         12.70         14.47         1.16 o                         
  -1  14   7          1.11          1.18         0.79 o                         
   0  14   7        276.84        274.72         4.07 o                         
   1  14   7          0.87         -0.19         0.77 o                         
   2  14   7        244.75        235.12         3.89 o                         
   3  14   7         29.42         29.19         1.80 o                         
   4  14   7          1.85          1.23         0.92 o                         
   5  14   7          6.25          5.42         1.12 o                         
   6  14   7         26.34         26.27         1.99 o                         
   7  14   7         43.18         46.03         2.75 o                         
   8  14   7          9.58         11.76         1.71 o                         
  -7  15   7          1.00          1.56         1.88 o                         
  -6  15   7         41.94         39.01         3.41 o                         
  -5  15   7         12.44          9.62         1.64 o                         
  -4  15   7         47.60         47.31         4.33 o                         
  -3  15   7          0.54         -0.98         0.98 o                         
  -2  15   7          1.65          0.86         0.64 o                         
  -1  15   7        108.67        119.43         2.90 o                         
   0  15   7         18.75         19.40         1.58 o                         
   1  15   7          0.06          1.01         1.06 o                         
   2  15   7          4.63          3.50         1.15 o                         
   3  15   7          3.06          1.86         0.74 o                         
   4  15   7         55.80         61.53         4.07 o                         
   5  15   7          2.98          0.80         1.12 o                         
   6  15   7         52.94         61.71         2.97 o                         
   7  15   7          0.60          2.07         1.52 o                         
  -6  16   7          6.67          6.82         2.41 o                         
  -5  16   7         14.46         14.70         2.82 o                         
  -4  16   7          0.52         -1.36         1.36 o                         
  -3  16   7          7.17          4.48         1.59 o                         
  -2  16   7         12.02         12.95         2.06 o                         
  -1  16   7         63.90         64.31         2.42 o                         
   0  16   7         13.50         12.70         1.75 o                         
   1  16   7        126.31        112.04         4.22 o                         
   2  16   7          0.27          0.07         1.22 o                         
   3  16   7         11.80         10.32         1.77 o                         
   4  16   7          0.11         -1.14         1.14 o                         
   5  16   7          3.92          4.72         1.23 o                         
   6  16   7          2.78          2.66         1.10 o                         
  -5  17   7          7.35          4.00         2.38 o                         
  -4  17   7          8.38          7.22         2.28 o                         
  -3  17   7         20.03         20.94         2.93 o                         
  -2  17   7          8.49          9.57         1.83 o                         
  -1  17   7          0.00         -0.19         1.22 o                         
   0  17   7          1.79          1.75         1.18 o                         
   1  17   7         28.87         27.46         2.51 o                         
   2  17   7          3.29          6.91         2.37 o                         
   3  17   7         23.63         32.48         2.86 o                         
   4  17   7        107.50        107.92         3.60 o                         
   5  17   7         38.36         42.38         3.52 o                         
  -3  18   7          1.33          1.29         2.05 o                         
  -2  18   7         87.03         86.48         4.09 o                         
  -1  18   7          5.13          7.62         1.79 o                         
   0  18   7         46.84         47.40         2.65 o                         
   1  18   7          0.04         -0.92         1.20 o                         
   2  18   7         64.93         67.25         3.50 o                         
   3  18   7          1.82          0.34         1.20 o                         
 -10   0   8          7.41          7.32         1.88 o                         
  -8   0   8        260.30        257.34         5.82 o                         
  -6   0   8        429.16        431.17         6.08 o                         
  -4   0   8        511.40        511.98         8.11 o                         
  -2   0   8         24.53         29.32         1.68 o                         
   0   0   8          5.21          2.82         0.90 o                         
   2   0   8       1429.79       1382.26        15.27 o                         
   4   0   8        105.05        112.43         2.73 o                         
   6   0   8          0.15         -0.55         0.55 o                         
   8   0   8        101.06        105.44         3.94 o                         
  10   0   8         17.72         16.70         2.53 o                         
 -11   1   8         24.34         24.69         1.90 o                         
 -10   1   8        145.23        151.96         3.68 o                         
  -9   1   8          0.64         -0.66         0.82 o                         
  -8   1   8          2.72          3.49         0.93 o                         
  -7   1   8         36.46         41.23         1.62 o                         
  -6   1   8         65.40         66.35         1.96 o                         
  -5   1   8        702.16        713.04         6.24 o                         
  -4   1   8        633.48        626.51         6.29 o                         
  -3   1   8        988.31        974.22         7.43 o                         
  -2   1   8          9.38          8.73         0.68 o                         
  -1   1   8       1313.82       1347.94         9.84 o                         
   0   1   8         11.73         23.53         1.41 o                         
   1   1   8          0.87          8.44         0.64 o                         
   2   1   8       2099.19       2159.30        14.83 o                         
   3   1   8        343.03        329.88         3.29 o                         
   4   1   8         91.97         93.95         1.76 o                         
   5   1   8          6.12          3.27         0.57 o                         
   6   1   8         59.04         60.01         1.74 o                         
   7   1   8         72.66         73.31         2.38 o                         
   8   1   8         98.49         87.44         2.69 o                         
   9   1   8         70.59         69.87         2.83 o                         
  10   1   8          1.70          1.96         1.13 o                         
  11   1   8         17.79         14.76         1.82 o                         
 -11   2   8          2.06          3.37         1.27 o                         
 -10   2   8          7.01          4.59         1.16 o                         
  -9   2   8         87.03         89.47         2.59 o                         
  -8   2   8          9.00          9.82         1.35 o                         
  -7   2   8        654.67        636.91         7.27 o                         
  -6   2   8         81.16         74.68         1.79 o                         
  -5   2   8         51.63         39.04         1.20 o                         
  -4   2   8         65.80         58.46         1.54 o                         
  -3   2   8         60.18         62.45         1.41 o                         
  -2   2   8        146.97        147.06         1.95 o                         
  -1   2   8        347.71        415.38         4.21 o                         
   0   2   8          0.05          3.13         0.50 o                         
   1   2   8        762.73        723.45         6.04 o                         
   2   2   8         17.49         17.84         0.81 o                         
   3   2   8        513.57        446.53         4.08 o                         
   4   2   8          0.01          0.02         0.40 o                         
   5   2   8        113.62        118.00         2.11 o                         
   6   2   8         89.98         88.47         2.21 o                         
   7   2   8        296.91        273.90         3.98 o                         
   8   2   8        139.37        136.81         3.30 o                         
   9   2   8        233.56        246.36         4.71 o                         
  10   2   8         74.77         77.66         3.56 o                         
  11   2   8          6.76          8.37         1.49 o                         
 -11   3   8          0.51         -0.69         1.10 o                         
 -10   3   8        131.66        141.23         5.59 o                         
  -9   3   8         69.32         77.88         2.86 o                         
  -8   3   8         13.04         13.40         1.19 o                         
  -7   3   8          0.07          1.83         0.68 o                         
  -6   3   8         92.30        101.29         2.95 o                         
  -5   3   8          4.38          1.99         0.44 o                         
  -4   3   8        620.78        600.48         5.32 o                         
  -3   3   8         59.08         69.33         1.54 o                         
  -2   3   8        571.82        540.54         4.64 o                         
  -1   3   8        379.82        387.34         3.80 o                         
   0   3   8         42.45         55.35         1.78 o                         
   1   3   8       1308.71       1471.67        10.04 o                         
   2   3   8       1240.32       1347.22         9.07 o                         
   3   3   8         14.90         20.08         0.83 o                         
   4   3   8       2747.91       2621.36        15.99 o                         
   5   3   8          0.18          0.11         0.44 o                         
   6   3   8        187.45        180.09         2.94 o                         
   7   3   8        226.25        221.19         3.41 o                         
   8   3   8         94.58         87.48         2.73 o                         
   9   3   8          0.69         -0.19         0.88 o                         
  10   3   8         13.57         13.55         1.65 o                         
  11   3   8          6.18          5.17         1.66 o                         
 -11   4   8         48.34         44.75         2.63 o                         
 -10   4   8          1.56          1.14         1.20 o                         
  -9   4   8         65.88         64.40         4.17 o                         
  -8   4   8        168.40        172.13         3.12 o                         
  -7   4   8        270.56        257.83         3.79 o                         
  -6   4   8        430.24        411.62         4.67 o                         
  -5   4   8          0.83          1.15         0.43 o                         
  -4   4   8        242.82        239.76         2.70 o                         
  -3   4   8        159.62        177.96         2.51 o                         
  -2   4   8        138.19        134.56         1.86 o                         
  -1   4   8        134.85        137.22         1.75 o                         
   0   4   8          0.02         -0.18         0.33 o                         
   1   4   8       1056.74        915.63         6.50 o                         
   2   4   8         57.31         70.92         1.33 o                         
   3   4   8         61.82         63.39         1.39 o                         
   4   4   8         12.24         12.99         0.75 o                         
   5   4   8          1.63          0.96         0.51 o                         
   6   4   8          3.48          4.13         0.75 o                         
   7   4   8         56.35         61.77         1.94 o                         
   8   4   8        215.65        217.19         3.99 o                         
   9   4   8          8.07          6.31         1.42 o                         
  10   4   8          4.16          3.84         1.32 o                         
  11   4   8          6.32          4.60         1.50 o                         
 -11   5   8         36.71         35.53         2.96 o                         
 -10   5   8          0.94          1.18         1.12 o                         
  -9   5   8          0.34         -0.47         0.97 o                         
  -8   5   8         30.36         33.83         1.93 o                         
  -7   5   8          1.73          2.38         0.65 o                         
  -6   5   8        433.86        414.10         4.87 o                         
  -5   5   8         47.69         44.60         1.42 o                         
  -4   5   8        427.08        401.54         3.69 o                         
  -3   5   8        425.46        391.47         3.44 o                         
  -2   5   8        234.28        227.75         2.75 o                         
  -1   5   8        756.01        693.56         6.12 o                         
   0   5   8        434.71        416.46         3.77 o                         
   1   5   8        183.68        253.33         2.60 o                         
   2   5   8          0.06          0.01         0.39 o                         
   3   5   8        711.83        714.48         5.84 o                         
   4   5   8        545.62        510.39         5.25 o                         
   5   5   8        260.31        284.30         3.30 o                         
   6   5   8        153.64        154.69         2.90 o                         
   7   5   8        254.64        234.68         3.51 o                         
   8   5   8         39.14         41.50         2.06 o                         
   9   5   8         25.75         28.56         1.81 o                         
  10   5   8          6.99          8.09         1.23 o                         
  11   5   8         26.32         25.88         2.51 o                         
 -11   6   8         10.55         16.14         2.03 o                         
 -10   6   8         25.93         26.58         2.21 o                         
  -9   6   8         25.23         25.71         2.52 o                         
  -8   6   8        359.06        360.91         5.30 o                         
  -7   6   8         80.91         78.06         1.79 o                         
  -6   6   8        166.93        159.13         2.65 o                         
  -5   6   8        439.73        435.17         4.52 o                         
  -4   6   8        175.86        152.87         2.41 o                         
  -3   6   8         49.44         40.02         1.43 o                         
  -2   6   8         63.80         62.00         1.50 o                         
  -1   6   8        144.23        158.56         2.29 o                         
   0   6   8        682.34        644.74         4.49 o                         
   1   6   8        698.54        666.10         5.72 o                         
   2   6   8         22.35         18.30         0.93 o                         
   3   6   8        102.89        102.67         1.90 o                         
   4   6   8          2.59          3.66         0.68 o                         
   5   6   8         56.45         56.08         1.50 o                         
   6   6   8         38.26         44.09         1.80 o                         
   7   6   8         68.37         63.81         2.21 o                         
   8   6   8         31.69         31.08         1.63 o                         
   9   6   8         63.29         70.14         2.56 o                         
  10   6   8        148.60        152.53         4.46 o                         
  11   6   8          5.05          3.73         1.69 o                         
 -11   7   8          0.09          2.18         2.00 o                         
 -10   7   8          9.50          6.24         1.47 o                         
  -9   7   8         56.70         56.88         2.94 o                         
  -8   7   8         56.00         59.39         2.55 o                         
  -7   7   8          5.70          4.45         0.84 o                         
  -6   7   8         34.23         26.79         1.67 o                         
  -5   7   8        132.63        140.68         2.67 o                         
  -4   7   8         90.99         82.74         1.89 o                         
  -3   7   8        283.64        253.94         4.33 o                         
  -2   7   8        583.50        534.96         5.14 o                         
  -1   7   8       1918.93       1779.48        11.25 o                         
   0   7   8         52.49         44.86         1.21 o                         
   1   7   8          0.03          0.93         0.45 o                         
   2   7   8          4.10          9.30         0.79 o                         
   3   7   8          0.03          1.10         0.54 o                         
   4   7   8        696.06        689.68         5.87 o                         
   5   7   8          3.91          3.21         0.58 o                         
   6   7   8         17.19         14.76         1.01 o                         
   7   7   8         40.29         40.52         1.68 o                         
   8   7   8         23.70         22.59         1.49 o                         
   9   7   8         60.32         67.22         2.60 o                         
  10   7   8         29.06         30.45         2.69 o                         
  11   7   8         12.94         12.29         2.34 o                         
 -10   8   8          0.04         -1.25         1.25 o                         
  -9   8   8          1.48          0.93         1.08 o                         
  -8   8   8         46.72         52.97         2.21 o                         
  -7   8   8        450.87        439.29         5.22 o                         
  -6   8   8        123.00        122.89         2.72 o                         
  -5   8   8        362.21        334.07         3.71 o                         
  -4   8   8         28.40         32.65         1.33 o                         
  -3   8   8          7.67          9.51         0.77 o                         
  -2   8   8        102.60        103.76         1.97 o                         
  -1   8   8         75.07         72.33         1.47 o                         
   0   8   8         81.68         77.31         1.62 o                         
   1   8   8        197.41        178.76         2.33 o                         
   2   8   8         16.26         18.33         1.01 o                         
   3   8   8          3.79          4.16         0.72 o                         
   4   8   8         76.38         87.88         2.04 o                         
   5   8   8          3.24          2.55         0.66 o                         
   6   8   8          2.95          3.25         0.65 o                         
   7   8   8        380.89        381.53         4.94 o                         
   8   8   8          1.77          5.74         1.19 o                         
   9   8   8         67.97         71.05         3.20 o                         
  10   8   8          0.57          0.04         1.25 o                         
 -10   9   8         60.05         57.66         3.64 o                         
  -9   9   8          4.15          3.63         1.09 o                         
  -8   9   8         22.69         22.28         1.81 o                         
  -7   9   8         27.46         29.80         1.83 o                         
  -6   9   8          3.22          5.44         1.29 o                         
  -5   9   8         62.44         57.70         2.83 o                         
  -4   9   8        261.15        248.76         3.67 o                         
  -3   9   8         18.22         15.14         1.22 o                         
  -2   9   8        124.93        125.60         1.94 o                         
  -1   9   8          1.46          1.17         0.44 o                         
   0   9   8         13.98         15.77         1.08 o                         
   1   9   8        134.44        130.36         1.97 o                         
   2   9   8        138.15        133.54         2.21 o                         
   3   9   8        614.99        592.72         5.75 o                         
   4   9   8        461.15        446.06         4.77 o                         
   5   9   8        388.36        385.42         4.72 o                         
   6   9   8        124.80        122.55         2.62 o                         
   7   9   8         47.80         43.10         2.00 o                         
   8   9   8          5.51          7.06         1.49 o                         
   9   9   8         24.36         26.64         2.28 o                         
  10   9   8         30.70         32.10         2.56 o                         
 -10  10   8          1.81          1.57         1.70 o                         
  -9  10   8         39.81         41.83         3.23 o                         
  -8  10   8         76.19         74.13         5.69 o                         
  -7  10   8          0.50          1.18         1.12 o                         
  -6  10   8        166.72        166.29         4.04 o                         
  -5  10   8         40.40         41.38         1.75 o                         
  -4  10   8         86.10         80.98         2.03 o                         
  -3  10   8          0.06         -0.67         0.67 o                         
  -2  10   8        221.63        211.74         3.20 o                         
  -1  10   8         45.55         44.94         1.47 o                         
   0  10   8        177.85        186.55         2.95 o                         
   1  10   8         61.36         58.67         1.54 o                         
   2  10   8        118.00        127.15         2.37 o                         
   3  10   8        110.65        103.80         2.15 o                         
   4  10   8        141.51        134.59         2.34 o                         
   5  10   8        223.74        219.19         3.57 o                         
   6  10   8        294.24        274.09         4.08 o                         
   7  10   8        168.27        156.98         5.93 o                         
   8  10   8         51.80         48.44         3.70 o                         
   9  10   8          0.13         -1.28         1.28 o                         
  10  10   8         51.08         61.84         5.33 o                         
  -9  11   8         37.01         42.85         3.09 o                         
  -8  11   8          0.42         -1.05         1.71 o                         
  -7  11   8        159.33        161.78         4.63 o                         
  -6  11   8          0.67          0.80         0.99 o                         
  -5  11   8         61.56         65.21         2.06 o                         
  -4  11   8        108.06        102.33         2.16 o                         
  -3  11   8        245.48        254.95         3.70 o                         
  -2  11   8        268.21        259.68         3.48 o                         
  -1  11   8         10.51         10.99         1.05 o                         
   0  11   8          5.07          6.08         0.77 o                         
   1  11   8        110.97        102.68         2.29 o                         
   2  11   8         40.47         49.10         1.68 o                         
   3  11   8        109.57        100.88         2.47 o                         
   4  11   8          0.87          1.62         0.60 o                         
   5  11   8        342.41        327.08         4.20 o                         
   6  11   8          6.76          6.51         1.15 o                         
   7  11   8          1.05          1.16         1.17 o                         
   8  11   8          2.59          0.42         1.17 o                         
   9  11   8         13.85         14.80         2.61 o                         
  -9  12   8          5.39          5.59         1.83 o                         
  -8  12   8         23.91         27.92         2.43 o                         
  -7  12   8         77.32         74.87         3.43 o                         
  -6  12   8         10.26         16.70         3.67 o                         
  -5  12   8        100.16        100.08         2.35 o                         
  -4  12   8        111.75        117.00         2.65 o                         
  -3  12   8         44.49         43.21         2.20 o                         
  -2  12   8         79.20         78.41         2.33 o                         
  -1  12   8         85.39         86.58         2.32 o                         
   0  12   8         47.52         52.25         1.96 o                         
   1  12   8        112.71        117.00         2.50 o                         
   2  12   8        166.17        163.48         2.85 o                         
   3  12   8         50.32         53.70         1.69 o                         
   4  12   8          3.17          3.19         0.80 o                         
   5  12   8          0.96          0.86         0.77 o                         
   6  12   8         71.90         81.12         3.19 o                         
   7  12   8         65.82         72.49         4.75 o                         
   8  12   8        121.16        125.26         4.20 o                         
   9  12   8          8.05         12.09         1.92 o                         
  -8  13   8         11.66         13.82         2.64 o                         
  -7  13   8         19.95         19.07         2.56 o                         
  -6  13   8          1.12          2.59         1.74 o                         
  -5  13   8         13.89         15.33         1.00 o                         
  -4  13   8        163.93        164.83         3.44 o                         
  -3  13   8         17.55         18.96         1.30 o                         
  -2  13   8        197.98        206.42         3.56 o                         
  -1  13   8          0.59         -0.28         0.69 o                         
   0  13   8         36.01         40.34         1.83 o                         
   1  13   8          7.18          5.77         0.82 o                         
   2  13   8          0.29          0.76         0.63 o                         
   3  13   8         12.36         12.93         1.59 o                         
   4  13   8          2.97          2.59         0.99 o                         
   5  13   8          9.63          9.93         1.36 o                         
   6  13   8         12.27         10.86         1.50 o                         
   7  13   8         22.29         25.92         2.08 o                         
   8  13   8          7.28          8.12         1.62 o                         
  -7  14   8         83.32         88.58         5.01 o                         
  -6  14   8          0.75         -1.35         1.35 o                         
  -5  14   8         20.72         24.44         2.89 o                         
  -4  14   8          0.06          1.07         1.47 o                         
  -3  14   8         55.62         57.30         2.04 o                         
  -2  14   8          0.84          1.42         0.79 o                         
  -1  14   8         62.51         60.34         2.30 o                         
   0  14   8         23.81         31.32         1.81 o                         
   1  14   8        234.05        205.76         4.21 o                         
   2  14   8        165.26        167.40         4.31 o                         
   3  14   8          1.27          0.49         0.96 o                         
   4  14   8         58.41         57.80         2.73 o                         
   5  14   8          0.46          0.35         0.94 o                         
   6  14   8         29.17         32.05         2.50 o                         
   7  14   8        109.33        109.20         3.93 o                         
  -6  15   8          6.32          4.73         1.99 o                         
  -5  15   8         41.96         40.48         4.06 o                         
  -4  15   8         14.71         13.56         1.94 o                         
  -3  15   8         32.91         33.05         3.22 o                         
  -2  15   8         10.58          9.61         1.11 o                         
  -1  15   8         91.91         87.58         2.83 o                         
   0  15   8         61.35         74.08         2.80 o                         
   1  15   8         21.33         26.17         2.39 o                         
   2  15   8          9.25         10.08         1.82 o                         
   3  15   8         97.24        103.85         4.27 o                         
   4  15   8         18.23         21.09         2.12 o                         
   5  15   8         39.47         40.34         2.64 o                         
   6  15   8         17.14         15.89         1.78 o                         
  -5  16   8          2.44          0.06         1.82 o                         
  -4  16   8          0.00          1.30         1.55 o                         
  -3  16   8          0.00         -1.09         1.09 o                         
  -2  16   8         23.93         29.35         2.45 o                         
  -1  16   8         11.91         16.54         1.53 o                         
   0  16   8        169.54        176.21         4.51 o                         
   1  16   8         24.69         29.96         2.48 o                         
   2  16   8        201.95        198.73         5.64 o                         
   3  16   8         59.28         67.07         3.68 o                         
   4  16   8          0.58          1.46         1.50 o                         
   5  16   8          0.71          0.42         1.48 o                         
  -4  17   8         47.79         52.32         4.51 o                         
  -3  17   8         16.88         16.86         2.20 o                         
  -2  17   8         22.58         21.94         2.26 o                         
  -1  17   8          0.10          2.26         1.17 o                         
   0  17   8         17.94         20.59         2.06 o                         
   1  17   8          1.84          3.06         1.34 o                         
   2  17   8         39.95         42.37         3.15 o                         
   3  17   8         42.07         43.36         2.99 o                         
   4  17   8          6.96          4.93         1.59 o                         
  -2  18   8         48.92         48.25         3.35 o                         
  -1  18   8         69.28         78.48         4.26 o                         
   0  18   8          9.21         11.39         1.69 o                         
   1  18   8        124.04        120.14         4.16 o                         
   2  18   8          2.66          2.12         1.54 o                         
 -11   0   9         87.22         87.69         4.72 o                         
  -9   0   9         20.68         19.39         2.65 o                         
  -7   0   9        881.63        828.58        19.29 o                         
  -5   0   9        721.57        758.20        17.60 o                         
  -3   0   9        208.16        234.09         6.16 o                         
  -1   0   9          8.02          6.12         0.90 o                         
   1   0   9         86.69         63.02         1.70 o                         
   3   0   9       1270.13       1268.21        12.20 o                         
   5   0   9        625.72        609.04         8.02 o                         
   7   0   9        454.56        428.09         8.82 o                         
   9   0   9        267.09        280.94         8.63 o                         
  11   0   9         31.93         31.84         3.56 o                         
 -11   1   9          3.23          3.73         1.43 o                         
 -10   1   9          4.03          4.45         1.44 o                         
  -9   1   9         50.03         49.29         2.34 o                         
  -8   1   9         94.09         87.07         2.90 o                         
  -7   1   9          0.21          0.17         0.68 o                         
  -6   1   9        164.71        152.49         2.63 o                         
  -5   1   9          3.61          3.81         0.71 o                         
  -4   1   9        999.84        932.45         8.98 o                         
  -3   1   9         78.28         76.84         1.82 o                         
  -2   1   9        250.71        264.54         3.01 o                         
  -1   1   9        659.06        669.47         5.87 o                         
   0   1   9        319.23        363.01         4.26 o                         
   1   1   9        194.10        243.96         3.06 o                         
   2   1   9        272.69        301.90         3.26 o                         
   3   1   9        454.03        413.86         3.96 o                         
   4   1   9        381.77        390.13         4.03 o                         
   5   1   9        174.57        175.01         2.75 o                         
   6   1   9         38.60         36.39         1.30 o                         
   7   1   9          6.50          5.40         1.12 o                         
   8   1   9         18.45         21.12         1.61 o                         
   9   1   9         53.66         63.44         2.80 o                         
  10   1   9         11.65         10.20         1.49 o                         
  11   1   9          3.43          2.52         1.27 o                         
 -11   2   9         39.84         41.18         2.46 o                         
 -10   2   9         64.61         68.20         3.06 o                         
  -9   2   9          3.06          4.78         1.08 o                         
  -8   2   9        339.65        324.79         4.94 o                         
  -7   2   9        138.63        138.32         2.79 o                         
  -6   2   9        532.52        533.98         7.74 o                         
  -5   2   9       1259.59       1241.60        10.13 o                         
  -4   2   9          0.36          0.11         0.44 o                         
  -3   2   9         24.97         23.19         1.11 o                         
  -2   2   9        193.03        196.37         2.56 o                         
  -1   2   9         66.45         54.19         1.29 o                         
   0   2   9       1205.23       1145.56         9.97 o                         
   1   2   9        136.13        151.59         2.29 o                         
   2   2   9       1220.03       1237.50         8.97 o                         
   3   2   9         21.02         17.23         0.98 o                         
   4   2   9       1459.78       1375.98        10.25 o                         
   5   2   9          2.39          1.18         0.56 o                         
   6   2   9          0.08         -0.16         0.51 o                         
   7   2   9         20.85         18.98         1.27 o                         
   8   2   9         69.52         71.46         3.02 o                         
   9   2   9          7.58          8.63         1.89 o                         
  10   2   9          9.00         16.48         1.80 o                         
  11   2   9          2.71          1.75         1.22 o                         
 -11   3   9         41.81         44.19         2.83 o                         
 -10   3   9         48.36         51.61         2.67 o                         
  -9   3   9          0.62          2.58         1.03 o                         
  -8   3   9         61.09         63.70         2.45 o                         
  -7   3   9          1.28          2.48         0.72 o                         
  -6   3   9          1.38          1.34         0.66 o                         
  -5   3   9         50.07         60.22         1.76 o                         
  -4   3   9         42.19         43.60         1.78 o                         
  -3   3   9        345.68        359.81         5.06 o                         
  -2   3   9        249.62        220.22         2.72 o                         
  -1   3   9        843.04        801.15         6.58 o                         
   0   3   9         19.45         65.94         3.13 o                         
   1   3   9         10.64         25.22         1.36 o                         
   2   3   9       1488.19       1457.22        10.25 o                         
   3   3   9        437.59        452.64         4.36 o                         
   4   3   9          4.86          2.38         0.50 o                         
   5   3   9       1055.80       1033.52         8.88 o                         
   6   3   9          3.57          2.87         0.60 o                         
   7   3   9         20.00         18.42         1.42 o                         
   8   3   9         40.50         49.02         2.88 o                         
   9   3   9        110.61        118.76         3.55 o                         
  10   3   9         29.88         28.39         2.11 o                         
  11   3   9          8.84          7.06         1.38 o                         
 -11   4   9          3.24          0.73         1.21 o                         
 -10   4   9         10.34          7.81         1.41 o                         
  -9   4   9         35.98         43.05         2.28 o                         
  -8   4   9        172.08        173.46         3.22 o                         
  -7   4   9        132.56        118.71         2.51 o                         
  -6   4   9        171.28        167.86         2.91 o                         
  -5   4   9          2.58          4.46         0.77 o                         
  -4   4   9        450.05        446.97         4.35 o                         
  -3   4   9         59.43         45.72         1.62 o                         
  -2   4   9       1272.21       1252.86         9.71 o                         
  -1   4   9        153.81        176.85         2.08 o                         
   0   4   9        402.62        387.90         3.45 o                         
   1   4   9        669.03        664.85         5.20 o                         
   2   4   9       1188.62       1110.33         8.36 o                         
   3   4   9        689.82        709.08         5.76 o                         
   4   4   9        207.59        194.82         2.74 o                         
   5   4   9        245.36        240.56         3.13 o                         
   6   4   9         15.66         15.58         0.96 o                         
   7   4   9        289.36        275.65         4.18 o                         
   8   4   9          1.64          1.67         0.92 o                         
   9   4   9        149.47        162.42         5.04 o                         
  10   4   9          0.01          2.01         1.00 o                         
  11   4   9          0.39         -1.40         1.40 o                         
 -11   5   9          4.92          4.06         1.87 o                         
 -10   5   9        172.73        168.95         5.63 o                         
  -9   5   9          1.30          0.24         0.91 o                         
  -8   5   9          0.24          0.17         0.60 o                         
  -7   5   9         84.80         84.21         2.44 o                         
  -6   5   9         39.64         36.07         1.69 o                         
  -5   5   9        412.37        405.65         4.67 o                         
  -4   5   9         68.60         58.96         1.99 o                         
  -3   5   9        115.68        120.14         2.17 o                         
  -2   5   9        370.06        363.29         4.16 o                         
  -1   5   9         55.25         37.82         2.13 o                         
   0   5   9         34.14         41.51         1.18 o                         
   1   5   9         13.30         10.32         0.65 o                         
   2   5   9        128.89        148.11         2.23 o                         
   3   5   9        128.93        119.27         2.04 o                         
   4   5   9        799.60        807.06         8.74 o                         
   5   5   9          0.02         -0.30         0.49 o                         
   6   5   9         66.28         65.84         2.00 o                         
   7   5   9         97.24         97.62         2.54 o                         
   8   5   9         10.05          9.38         1.14 o                         
   9   5   9         17.63         19.44         1.58 o                         
  10   5   9         58.46         50.48         2.40 o                         
  11   5   9          0.90          0.25         1.39 o                         
 -11   6   9         15.66         20.79         2.68 o                         
 -10   6   9          8.71          7.61         1.86 o                         
  -9   6   9          2.91          2.70         1.01 o                         
  -8   6   9         35.24         37.24         1.72 o                         
  -7   6   9        588.83        587.95        12.13 o                         
  -6   6   9        186.48        184.13         3.32 o                         
  -5   6   9        542.71        522.78         5.44 o                         
  -4   6   9          0.01         -0.06         0.51 o                         
  -3   6   9         31.11         27.26         1.26 o                         
  -2   6   9         43.68         42.59         1.56 o                         
  -1   6   9        420.72        433.24         4.01 o                         
   0   6   9         16.54         17.29         0.70 o                         
   1   6   9        567.12        530.64         4.80 o                         
   2   6   9         13.25         19.00         1.13 o                         
   3   6   9        107.22        100.75         2.01 o                         
   4   6   9          4.28          4.83         0.77 o                         
   5   6   9         77.50         74.60         1.74 o                         
   6   6   9        127.92        123.48         2.47 o                         
   7   6   9        123.92        119.16         2.99 o                         
   8   6   9          9.65          8.02         1.16 o                         
   9   6   9         63.65         63.84         2.98 o                         
  10   6   9         90.90         91.03         3.07 o                         
  11   6   9          0.28          0.28         1.70 o                         
 -10   7   9         38.22         42.64         3.32 o                         
  -9   7   9         17.76         19.01         1.60 o                         
  -8   7   9          0.16          0.24         1.29 o                         
  -7   7   9         39.92         37.81         1.77 o                         
  -6   7   9         11.19         13.56         1.78 o                         
  -5   7   9          0.79          0.90         0.55 o                         
  -4   7   9         80.16         82.64         2.23 o                         
  -3   7   9        172.49        150.33         2.49 o                         
  -2   7   9         76.67         75.72         1.79 o                         
  -1   7   9        256.17        266.96         3.00 o                         
   0   7   9         39.14         40.75         1.20 o                         
   1   7   9          0.00         -0.11         0.47 o                         
   2   7   9          0.49          0.16         0.52 o                         
   3   7   9        770.48        748.00         7.22 o                         
   4   7   9          4.61          4.78         0.73 o                         
   5   7   9        316.73        315.78         4.25 o                         
   6   7   9         79.89         87.33         2.27 o                         
   7   7   9         32.00         30.71         1.56 o                         
   8   7   9         84.09         86.01         3.16 o                         
   9   7   9          6.80          4.74         1.14 o                         
  10   7   9        139.21        139.84         5.98 o                         
 -10   8   9         16.20         16.32         2.65 o                         
  -9   8   9          4.00          3.15         1.56 o                         
  -8   8   9        220.23        221.19         5.82 o                         
  -7   8   9          4.48          4.31         0.86 o                         
  -6   8   9        154.06        147.75         2.93 o                         
  -5   8   9         37.63         33.61         1.47 o                         
  -4   8   9        149.39        150.06         2.56 o                         
  -3   8   9        152.54        140.67         2.57 o                         
  -2   8   9        163.13        149.78         2.29 o                         
  -1   8   9          5.85          7.80         0.78 o                         
   0   8   9         73.31         71.25         1.82 o                         
   1   8   9        427.69        387.04         4.20 o                         
   2   8   9        685.30        671.71         6.52 o                         
   3   8   9        180.74        178.47         3.16 o                         
   4   8   9        110.16        113.36         2.47 o                         
   5   8   9          9.75         10.72         1.09 o                         
   6   8   9         73.24         71.84         2.38 o                         
   7   8   9          0.04         -0.35         0.70 o                         
   8   8   9         55.51         66.10         3.10 o                         
   9   8   9          5.10          9.13         1.84 o                         
  10   8   9        118.96        130.12         4.38 o                         
 -10   9   9         61.20         64.00         3.94 o                         
  -9   9   9         93.61         89.01         4.23 o                         
  -8   9   9          0.01         -0.23         1.31 o                         
  -7   9   9          1.26         -0.62         1.32 o                         
  -6   9   9         10.30         11.59         1.18 o                         
  -5   9   9        228.05        233.13         4.12 o                         
  -4   9   9          4.06          5.16         1.00 o                         
  -3   9   9         85.00         87.93         1.64 o                         
  -2   9   9         51.71         55.69         1.44 o                         
  -1   9   9         19.15         22.88         1.16 o                         
   0   9   9         99.35        109.17         2.43 o                         
   1   9   9          6.31          6.39         0.81 o                         
   2   9   9         49.35         50.72         1.76 o                         
   3   9   9        290.08        297.38         4.07 o                         
   4   9   9        307.31        287.88         4.29 o                         
   5   9   9        109.00        108.49         2.61 o                         
   6   9   9          5.54         14.41         1.32 o                         
   7   9   9          5.55          6.46         1.17 o                         
   8   9   9         56.89         52.90         2.98 o                         
   9   9   9         11.20         13.72         1.78 o                         
  10   9   9          7.63          7.83         1.78 o                         
  -9  10   9          0.31         -1.19         1.46 o                         
  -8  10   9         16.08         15.20         2.24 o                         
  -7  10   9        153.35        143.93         4.13 o                         
  -6  10   9          1.11          1.39         0.68 o                         
  -5  10   9         24.96         30.86         1.77 o                         
  -4  10   9          0.28          1.37         0.78 o                         
  -3  10   9         86.16         82.04         3.66 o                         
  -2  10   9         25.07         23.64         1.19 o                         
  -1  10   9        299.18        277.55         3.41 o                         
   0  10   9         12.40         14.07         1.17 o                         
   1  10   9        741.48        707.70         7.69 o                         
   2  10   9        247.65        244.77         3.61 o                         
   3  10   9         81.74         82.74         2.23 o                         
   4  10   9          4.27          3.54         0.91 o                         
   5  10   9          5.71          5.74         1.16 o                         
   6  10   9        162.03        172.00         3.84 o                         
   7  10   9         37.15         29.20         2.25 o                         
   8  10   9          8.76         10.21         1.98 o                         
   9  10   9         77.60         78.09         3.61 o                         
  -9  11   9          0.05          0.33         1.53 o                         
  -8  11   9          7.52          7.28         1.71 o                         
  -7  11   9          7.28          9.58         1.68 o                         
  -6  11   9          0.84         -0.37         1.40 o                         
  -5  11   9         14.68         18.73         2.07 o                         
  -4  11   9        371.81        368.16         5.04 o                         
  -3  11   9          5.11          5.43         0.87 o                         
  -2  11   9        125.32        127.36         2.36 o                         
  -1  11   9         28.52         30.98         1.67 o                         
   0  11   9          6.03          5.15         0.80 o                         
   1  11   9         10.49          9.97         0.97 o                         
   2  11   9         15.60         19.13         1.27 o                         
   3  11   9          1.53          1.45         0.86 o                         
   4  11   9        313.38        302.94         4.98 o                         
   5  11   9         12.57         11.87         1.22 o                         
   6  11   9         12.15         12.21         1.60 o                         
   7  11   9         31.10         29.34         2.47 o                         
   8  11   9         33.63         38.45         4.08 o                         
   9  11   9         16.05         16.85         2.19 o                         
  -8  12   9         48.52         48.74         4.00 o                         
  -7  12   9         10.83         14.24         2.41 o                         
  -6  12   9         46.17         45.37         2.40 o                         
  -5  12   9          0.17          0.07         0.82 o                         
  -4  12   9         53.55         47.50         2.38 o                         
  -3  12   9          0.34          1.14         0.70 o                         
  -2  12   9         72.91         67.18         2.18 o                         
  -1  12   9         73.41         66.54         2.18 o                         
   0  12   9          0.07          4.63         0.64 o                         
   1  12   9         46.82         44.61         1.97 o                         
   2  12   9          2.62          1.09         0.69 o                         
   3  12   9          7.98         12.32         1.13 o                         
   4  12   9          0.14          0.41         0.71 o                         
   5  12   9         50.26         54.59         2.42 o                         
   6  12   9         19.57         19.79         1.84 o                         
   7  12   9         19.55         18.30         1.96 o                         
   8  12   9        119.78        116.15         4.20 o                         
  -8  13   9         18.39         16.71         2.05 o                         
  -7  13   9          0.51         -1.32         1.48 o                         
  -6  13   9          4.50          4.12         1.11 o                         
  -5  13   9         29.11         32.96         2.05 o                         
  -4  13   9          0.15          1.03         0.84 o                         
  -3  13   9        181.08        186.25         3.96 o                         
  -2  13   9          1.08          1.07         0.81 o                         
  -1  13   9         50.21         49.41         3.24 o                         
   0  13   9          1.25          1.31         0.84 o                         
   1  13   9         53.74         55.94         2.07 o                         
   2  13   9         22.70         25.04         1.63 o                         
   3  13   9         42.81         43.51         2.05 o                         
   4  13   9          0.95         -0.20         1.04 o                         
   5  13   9         12.28         13.96         1.71 o                         
   6  13   9         35.84         42.56         2.66 o                         
   7  13   9         15.63         16.55         2.27 o                         
   8  13   9          0.78         -0.10         2.36 o                         
  -7  14   9         18.58         16.69         3.61 o                         
  -6  14   9          2.08         -0.39         1.68 o                         
  -5  14   9          8.15          3.64         1.79 o                         
  -4  14   9          6.33          6.57         0.99 o                         
  -3  14   9         15.13         16.29         1.56 o                         
  -2  14   9         99.70        104.30         2.91 o                         
  -1  14   9         29.56         30.50         2.00 o                         
   0  14   9         66.55         65.82         2.60 o                         
   1  14   9          3.25          4.28         0.96 o                         
   2  14   9          3.24          2.25         0.96 o                         
   3  14   9         89.12         99.16         4.40 o                         
   4  14   9         24.58         23.22         2.51 o                         
   5  14   9          0.61          0.09         1.23 o                         
   6  14   9         77.06         81.81         3.46 o                         
   7  14   9          0.33          1.32         1.26 o                         
  -6  15   9         24.70         22.15         4.23 o                         
  -5  15   9          5.65          5.65         2.13 o                         
  -4  15   9         90.38         89.38         7.15 o                         
  -3  15   9         23.42         29.27         1.57 o                         
  -2  15   9        176.52        177.23         4.17 o                         
  -1  15   9         72.68         68.89         3.23 o                         
   0  15   9         54.07         55.16         3.44 o                         
   1  15   9         26.96         30.70         2.89 o                         
   2  15   9         15.07          9.86         1.81 o                         
   3  15   9          7.79         14.34         2.13 o                         
   4  15   9         13.11          8.47         1.79 o                         
   5  15   9         38.56         42.35         3.37 o                         
   6  15   9         10.62         10.74         1.74 o                         
  -5  16   9          0.03          0.55         1.94 o                         
  -4  16   9         12.24          6.54         1.88 o                         
  -3  16   9          0.00          1.89         1.83 o                         
  -2  16   9         37.42         35.84         1.83 o                         
  -1  16   9         72.53         76.63         3.17 o                         
   0  16   9          0.53          0.66         1.21 o                         
   1  16   9        155.35        147.98         4.30 o                         
   2  16   9          2.72          2.91         1.54 o                         
   3  16   9          0.81          1.34         1.40 o                         
   4  16   9         58.81         59.55         3.62 o                         
   5  16   9          0.01          0.05         1.25 o                         
  -3  17   9        109.16        108.51         4.65 o                         
  -2  17   9         55.35         55.13         3.43 o                         
  -1  17   9         29.73         29.90         2.19 o                         
   0  17   9         28.39         31.39         2.81 o                         
   1  17   9          2.73          7.40         1.77 o                         
   2  17   9          3.16          3.57         1.65 o                         
   3  17   9          0.30          2.07         1.73 o                         
 -10   0  10          0.44          0.60         1.59 o                         
  -8   0  10        575.73        587.70        12.44 o                         
  -6   0  10        549.82        552.75        13.95 o                         
  -4   0  10        502.82        444.77         6.91 o                         
  -2   0  10       1200.95       1167.76        16.67 o                         
   0   0  10        195.77        186.54         4.73 o                         
   2   0  10        580.90        605.23         8.83 o                         
   4   0  10        139.88        106.67         2.87 o                         
   6   0  10          1.70          0.53         1.72 o                         
   8   0  10         22.33         17.57         2.09 o                         
  10   0  10        506.45        543.24        15.85 o                         
 -11   1  10         19.60         22.04         2.05 o                         
 -10   1  10         49.59         52.92         2.66 o                         
  -9   1  10        214.09        209.85         5.73 o                         
  -8   1  10         42.36         47.10         2.34 o                         
  -7   1  10        169.74        169.90         3.32 o                         
  -6   1  10         26.92         32.47         1.85 o                         
  -5   1  10          0.27          0.24         0.75 o                         
  -4   1  10          2.16          0.90         0.62 o                         
  -3   1  10          9.79          8.62         0.53 o                         
  -2   1  10        941.62        888.17         9.21 o                         
  -1   1  10        473.98        445.39         4.62 o                         
   0   1  10        245.32        258.94         3.84 o                         
   1   1  10        119.30        109.48         1.94 o                         
   2   1  10         28.62         51.76         1.90 o                         
   3   1  10        583.68        596.25         5.83 o                         
   4   1  10         60.91         76.34         1.84 o                         
   5   1  10         52.36         53.94         2.21 o                         
   6   1  10        169.64        163.60         2.89 o                         
   7   1  10         74.46         65.71         3.30 o                         
   8   1  10          0.99          1.57         0.90 o                         
   9   1  10         58.74         69.74         3.09 o                         
  10   1  10          4.58          7.13         1.60 o                         
  11   1  10         52.98         46.98         3.13 o                         
 -11   2  10         18.57         23.76         2.26 o                         
 -10   2  10          5.92          7.14         1.65 o                         
  -9   2  10         90.59         92.91         5.07 o                         
  -8   2  10          2.27          2.65         0.96 o                         
  -7   2  10        452.33        450.59         8.19 o                         
  -6   2  10        142.00        137.53         4.46 o                         
  -5   2  10         37.80         48.02         3.05 o                         
  -4   2  10         11.59         16.37         1.11 o                         
  -3   2  10         40.06         38.19         1.20 o                         
  -2   2  10         70.11         76.10         2.05 o                         
  -1   2  10        668.30        695.73         6.74 o                         
   0   2  10          1.35          0.40         0.57 o                         
   1   2  10       1098.95       1052.64         9.91 o                         
   2   2  10        723.49        672.49         5.77 o                         
   3   2  10        235.02        244.45         3.31 o                         
   4   2  10         20.25         16.10         0.99 o                         
   5   2  10         23.56         28.67         1.53 o                         
   6   2  10         67.40         67.48         2.24 o                         
   7   2  10         64.89         71.12         2.26 o                         
   8   2  10          0.26         -0.05         0.92 o                         
   9   2  10        184.18        198.90         4.36 o                         
  10   2  10         19.14         22.97         2.16 o                         
  11   2  10         19.82         23.27         2.45 o                         
 -11   3  10          6.63          2.49         1.85 o                         
 -10   3  10        300.65        301.10         5.88 o                         
  -9   3  10          0.88         -0.85         0.97 o                         
  -8   3  10          3.15          4.00         0.94 o                         
  -7   3  10          1.18          0.92         0.67 o                         
  -6   3  10          3.47          5.58         1.08 o                         
  -5   3  10        142.31        131.78         3.11 o                         
  -4   3  10        321.58        290.11         3.99 o                         
  -3   3  10        479.71        482.50         5.21 o                         
  -2   3  10       1109.32       1045.78         9.69 o                         
  -1   3  10        369.77        388.55         4.38 o                         
   0   3  10       1047.62        979.29         9.86 o                         
   1   3  10          2.52          4.21         0.53 o                         
   2   3  10         57.84         38.59         1.43 o                         
   3   3  10         99.46        101.21         2.03 o                         
   4   3  10        122.69        134.60         2.20 o                         
   5   3  10          0.22         -0.23         0.50 o                         
   6   3  10        202.73        180.12         2.86 o                         
   7   3  10          5.38          5.40         0.93 o                         
   8   3  10          8.40          9.78         1.10 o                         
   9   3  10         54.59         61.90         2.78 o                         
  10   3  10          8.56          7.84         1.44 o                         
  11   3  10         20.16         21.29         2.14 o                         
 -11   4  10          5.63          6.04         2.15 o                         
 -10   4  10          0.05          0.39         1.00 o                         
  -9   4  10         31.94         31.63         2.68 o                         
  -8   4  10        119.97        127.47         4.20 o                         
  -7   4  10        343.14        340.48         5.12 o                         
  -6   4  10        121.08        118.94         3.01 o                         
  -5   4  10         75.61         76.09         2.13 o                         
  -4   4  10          1.54          1.47         0.66 o                         
  -3   4  10        335.79        302.17         3.38 o                         
  -2   4  10       1570.24       1479.57        12.19 o                         
  -1   4  10        231.50        228.02         2.97 o                         
   0   4  10        269.10        256.06         2.46 o                         
   1   4  10       1140.41       1081.48         7.74 o                         
   2   4  10          2.51          0.68         0.42 o                         
   3   4  10         60.05         67.09         1.61 o                         
   4   4  10        294.29        271.39         3.52 o                         
   5   4  10         15.52         15.81         1.03 o                         
   6   4  10          0.99          0.53         0.61 o                         
   7   4  10        113.90        120.07         2.78 o                         
   8   4  10         59.56         56.01         2.35 o                         
   9   4  10          0.31         -1.05         1.08 o                         
  10   4  10        132.45        147.71         3.78 o                         
  11   4  10         31.79         30.57         2.77 o                         
 -10   5  10         66.11         65.18         4.18 o                         
  -9   5  10         96.32         96.64         3.74 o                         
  -8   5  10         25.72         31.36         1.84 o                         
  -7   5  10         17.89         16.68         1.45 o                         
  -6   5  10         50.44         46.60         2.50 o                         
  -5   5  10         20.48         27.28         1.47 o                         
  -4   5  10         16.60         22.19         1.13 o                         
  -3   5  10        158.04        152.81         2.24 o                         
  -2   5  10         67.36         63.21         1.35 o                         
  -1   5  10        483.73        492.57         5.39 o                         
   0   5  10       1064.69        998.64         7.40 o                         
   1   5  10         43.49         41.60         1.57 o                         
   2   5  10          5.43          9.21         0.67 o                         
   3   5  10          0.05          0.17         0.50 o                         
   4   5  10        137.04        143.44         2.90 o                         
   5   5  10        419.63        437.86         5.18 o                         
   6   5  10          0.99         -0.36         0.55 o                         
   7   5  10         21.54         20.25         1.43 o                         
   8   5  10          0.06          0.22         0.87 o                         
   9   5  10         67.31         66.62         2.67 o                         
  10   5  10         33.93         33.23         2.16 o                         
 -10   6  10          2.43         -1.42         1.42 o                         
  -9   6  10         89.73         90.48         5.27 o                         
  -8   6  10         45.95         51.59         2.86 o                         
  -7   6  10          2.03          1.33         0.86 o                         
  -6   6  10        121.31        121.15         2.94 o                         
  -5   6  10         59.40         58.91         2.10 o                         
  -4   6  10        141.82        140.81         2.57 o                         
  -3   6  10        440.76        413.57         4.86 o                         
  -2   6  10        176.23        173.01         2.72 o                         
  -1   6  10        608.53        596.68         5.15 o                         
   0   6  10        522.38        503.04         4.17 o                         
   1   6  10          8.01         11.63         0.87 o                         
   2   6  10        636.62        625.58         5.63 o                         
   3   6  10        167.56        169.12         2.78 o                         
   4   6  10          3.07          2.51         0.73 o                         
   5   6  10          0.03          0.21         0.65 o                         
   6   6  10          6.33          8.42         0.89 o                         
   7   6  10         55.54         52.22         2.28 o                         
   8   6  10        410.83        421.44         7.00 o                         
   9   6  10         34.42         37.88         2.78 o                         
  10   6  10          7.09          5.80         1.99 o                         
 -10   7  10         92.54         94.83         4.64 o                         
  -9   7  10        199.25        200.60         7.00 o                         
  -8   7  10          0.02          2.28         1.52 o                         
  -7   7  10          0.00         -0.32         0.73 o                         
  -6   7  10          9.12          3.06         1.20 o                         
  -5   7  10         77.56         79.90         2.78 o                         
  -4   7  10        139.14        126.32         2.56 o                         
  -3   7  10         37.13         46.36         1.72 o                         
  -2   7  10         14.71         11.54         0.91 o                         
  -1   7  10         29.96         36.94         1.27 o                         
   0   7  10          0.00         -0.45         0.45 o                         
   1   7  10        230.18        232.09         3.26 o                         
   2   7  10         72.14         78.08         1.99 o                         
   3   7  10          6.87          6.21         0.89 o                         
   4   7  10        266.50        276.30         4.23 o                         
   5   7  10         54.80         58.25         2.01 o                         
   6   7  10         95.00        116.53         2.95 o                         
   7   7  10        165.35        164.88         3.37 o                         
   8   7  10         33.77         34.42         2.28 o                         
   9   7  10         32.76         33.93         2.18 o                         
  10   7  10          9.36          8.78         1.97 o                         
 -10   8  10          3.79          7.45         1.97 o                         
  -9   8  10         45.10         42.85         3.70 o                         
  -8   8  10          0.01          0.79         1.70 o                         
  -7   8  10        207.22        210.06         5.54 o                         
  -6   8  10         11.98         13.59         1.37 o                         
  -5   8  10         13.75         20.07         1.34 o                         
  -4   8  10          0.54          0.37         0.69 o                         
  -3   8  10          0.69          0.74         0.61 o                         
  -2   8  10        157.65        152.07         2.99 o                         
  -1   8  10        325.78        316.14         3.63 o                         
   0   8  10          3.73          3.20         0.78 o                         
   1   8  10        931.35        918.02         8.69 o                         
   2   8  10          3.67          3.24         0.87 o                         
   3   8  10         55.22         61.00         1.90 o                         
   4   8  10          6.07          4.44         0.96 o                         
   5   8  10         10.36          9.98         1.11 o                         
   6   8  10         13.45         15.80         1.40 o                         
   7   8  10        251.99        252.35         5.20 o                         
   8   8  10         12.59          9.60         1.81 o                         
   9   8  10         67.94         69.36         3.08 o                         
  10   8  10          4.24          4.45         1.57 o                         
  -9   9  10          0.02          2.40         1.85 o                         
  -8   9  10         13.83         11.09         2.12 o                         
  -7   9  10          1.78          2.41         1.34 o                         
  -6   9  10         32.99         36.35         2.01 o                         
  -5   9  10        115.78        125.48         3.41 o                         
  -4   9  10        191.41        201.19         2.79 o                         
  -3   9  10         30.69         33.78         1.37 o                         
  -2   9  10         60.62         63.09         2.09 o                         
  -1   9  10        483.96        461.83         5.17 o                         
   0   9  10        114.14        120.81         3.01 o                         
   1   9  10          0.34         -0.46         0.57 o                         
   2   9  10         96.18        101.63         2.28 o                         
   3   9  10          1.25          1.79         0.76 o                         
   4   9  10        355.24        360.42         5.57 o                         
   5   9  10         51.81         56.81         2.37 o                         
   6   9  10         82.38         87.24         3.09 o                         
   7   9  10         11.56         14.68         1.72 o                         
   8   9  10         11.74         11.27         1.60 o                         
   9   9  10          0.21          1.45         1.34 o                         
  -9  10  10         24.51         24.47         3.24 o                         
  -8  10  10          0.08         -1.39         1.39 o                         
  -7  10  10          0.01         -0.28         1.52 o                         
  -6  10  10        164.92        173.04         4.13 o                         
  -5  10  10         32.54         33.64         2.48 o                         
  -4  10  10         64.09         67.30         2.43 o                         
  -3  10  10          5.27          2.84         0.80 o                         
  -2  10  10         69.80         64.98         2.01 o                         
  -1  10  10         12.15         13.43         1.49 o                         
   0  10  10         81.68         74.68         2.16 o                         
   1  10  10         13.95         15.15         1.12 o                         
   2  10  10        294.62        280.72         4.00 o                         
   3  10  10         64.70         69.69         2.14 o                         
   4  10  10         35.11         35.03         1.86 o                         
   5  10  10          9.70          9.25         1.15 o                         
   6  10  10         20.22         19.72         1.76 o                         
   7  10  10          0.87          0.89         0.99 o                         
   8  10  10        180.05        187.59         4.90 o                         
   9  10  10          2.56          3.38         1.54 o                         
  -8  11  10         10.08          5.98         1.73 o                         
  -7  11  10         22.17         26.27         2.93 o                         
  -6  11  10          2.31          2.38         0.86 o                         
  -5  11  10        113.20        112.25         3.26 o                         
  -4  11  10          4.63          4.84         1.06 o                         
  -3  11  10        462.99        450.38         5.71 o                         
  -2  11  10         16.66         16.78         1.42 o                         
  -1  11  10         47.37         46.24         1.64 o                         
   0  11  10          0.16         -0.50         0.50 o                         
   1  11  10          0.05         -0.61         0.68 o                         
   2  11  10         34.03         34.43         1.70 o                         
   3  11  10         74.29         79.21         2.42 o                         
   4  11  10          6.56          8.83         1.26 o                         
   5  11  10        255.12        239.11         4.65 o                         
   6  11  10         61.99         68.38         4.77 o                         
   7  11  10         92.18        100.89         3.76 o                         
   8  11  10          5.28          4.99         1.61 o                         
  -8  12  10          0.59         -1.93         2.12 o                         
  -7  12  10         18.66         19.51         2.52 o                         
  -6  12  10         45.30         50.11         3.02 o                         
  -5  12  10         16.24         17.59         1.64 o                         
  -4  12  10         55.34         56.97         2.25 o                         
  -3  12  10          4.47          7.74         1.25 o                         
  -2  12  10         26.98         25.79         1.71 o                         
  -1  12  10         42.18         38.62         2.06 o                         
   0  12  10          2.64          3.85         0.72 o                         
   1  12  10         11.04         13.66         1.27 o                         
   2  12  10         50.70         52.40         1.97 o                         
   3  12  10         24.26         28.42         1.69 o                         
   4  12  10         41.14         40.60         2.05 o                         
   5  12  10         26.16         23.85         1.94 o                         
   6  12  10         36.12         35.12         2.42 o                         
   7  12  10        168.11        176.77         4.85 o                         
   8  12  10         21.94         22.12         2.37 o                         
  -7  13  10          4.20          3.91         1.51 o                         
  -6  13  10         17.89         15.79         2.97 o                         
  -5  13  10         18.36         19.01         1.81 o                         
  -4  13  10         13.00         13.63         1.52 o                         
  -3  13  10         17.75         16.15         1.95 o                         
  -2  13  10        115.60        116.67         3.09 o                         
  -1  13  10         33.43         44.27         2.30 o                         
   0  13  10          7.93          7.17         1.18 o                         
   1  13  10         15.99         16.49         1.30 o                         
   2  13  10         99.45        108.50         4.33 o                         
   3  13  10          0.13          0.50         0.84 o                         
   4  13  10        388.40        401.33         6.86 o                         
   5  13  10         22.87         19.42         1.91 o                         
   6  13  10        202.22        199.67         5.53 o                         
   7  13  10         78.21         82.12         3.58 o                         
  -6  14  10         12.28         13.48         2.50 o                         
  -5  14  10          1.36         -0.82         0.82 o                         
  -4  14  10          5.95          5.68         1.16 o                         
  -3  14  10         16.94         18.94         1.66 o                         
  -2  14  10          9.66          8.26         1.47 o                         
  -1  14  10         45.76         51.30         2.61 o                         
   0  14  10          0.43          0.22         0.94 o                         
   1  14  10         54.29         64.90         3.64 o                         
   2  14  10         15.22         18.43         2.30 o                         
   3  14  10          0.26          3.76         1.37 o                         
   4  14  10          7.73          6.01         1.38 o                         
   5  14  10          2.05          2.85         1.21 o                         
   6  14  10          4.21          3.86         1.40 o                         
  -5  15  10          9.67          8.08         2.15 o                         
  -4  15  10          0.22         -0.04         1.59 o                         
  -3  15  10         93.07         94.22         3.42 o                         
  -2  15  10         11.92         10.50         1.67 o                         
  -1  15  10        161.39        169.88         4.95 o                         
   0  15  10         71.90         76.62         4.04 o                         
   1  15  10         10.58          9.17         1.78 o                         
   2  15  10         43.46         43.10         3.49 o                         
   3  15  10         94.83        103.19         4.49 o                         
   4  15  10         58.96         63.13         3.61 o                         
   5  15  10         12.86         14.97         1.90 o                         
  -4  16  10         92.31         99.04         5.52 o                         
  -3  16  10         17.71         14.71         2.18 o                         
  -2  16  10          8.97          9.42         1.98 o                         
  -1  16  10         44.67         54.25         2.99 o                         
   0  16  10         35.17         46.66         3.10 o                         
   1  16  10          5.40          6.20         1.64 o                         
   2  16  10         42.91         46.29         3.50 o                         
   3  16  10          0.20          1.65         1.51 o                         
   4  16  10          0.79         -0.26         1.47 o                         
  -2  17  10         32.49         33.79         2.97 o                         
  -1  17  10         13.88          9.16         1.74 o                         
   0  17  10         53.09         57.07         3.80 o                         
   1  17  10          0.00          1.43         1.51 o                         
   2  17  10          1.30          2.13         2.16 o                         
 -11   0  11         46.77         44.95         4.10 o                         
  -9   0  11         80.31         86.00         6.23 o                         
  -7   0  11        413.42        384.67        13.31 o                         
  -5   0  11        196.29        195.11         4.84 o                         
  -3   0  11        512.83        504.66         7.60 o                         
  -1   0  11        243.87        251.01         4.56 o                         
   1   0  11        339.74        310.56         6.53 o                         
   3   0  11        117.92        115.13         3.32 o                         
   5   0  11         11.79          7.89         1.25 o                         
   7   0  11        625.25        621.10         7.72 o                         
   9   0  11        319.81        321.75         8.73 o                         
  11   0  11         29.59         34.01         3.82 o                         
 -11   1  11         17.65         16.84         2.15 o                         
 -10   1  11         34.53         39.81         2.46 o                         
  -9   1  11          3.32          1.01         1.08 o                         
  -8   1  11          1.19         -0.44         1.20 o                         
  -7   1  11         18.72         22.66         2.42 o                         
  -6   1  11         14.43         12.75         1.66 o                         
  -5   1  11          1.49          2.65         1.09 o                         
  -4   1  11        539.05        508.51         6.76 o                         
  -3   1  11         88.61         91.43         2.35 o                         
  -2   1  11        262.33        245.49         3.22 o                         
  -1   1  11       1533.46       1497.23        12.00 o                         
   0   1  11        860.55        825.91        11.10 o                         
   1   1  11         89.97         85.83         1.49 o                         
   2   1  11        237.57        204.23         2.88 o                         
   3   1  11        146.82        138.12         2.43 o                         
   4   1  11        363.17        335.36         4.45 o                         
   5   1  11         63.05         70.15         2.18 o                         
   6   1  11         79.26         79.39         2.57 o                         
   7   1  11         53.42         54.78         2.79 o                         
   8   1  11         22.09         25.39         1.82 o                         
   9   1  11        104.66        103.23         3.71 o                         
  10   1  11        130.78        134.90         4.13 o                         
  11   1  11          0.57         -1.27         1.36 o                         
 -11   2  11          7.74          7.71         2.10 o                         
 -10   2  11          1.22          0.77         1.16 o                         
  -9   2  11         27.05         27.77         2.06 o                         
  -8   2  11        126.46        129.56         6.31 o                         
  -7   2  11          4.71          5.32         1.48 o                         
  -6   2  11        264.12        241.13         5.61 o                         
  -5   2  11         39.16         36.51         2.21 o                         
  -4   2  11        240.37        253.16         4.24 o                         
  -3   2  11         19.75         21.99         1.41 o                         
  -2   2  11        233.20        234.97         3.42 o                         
  -1   2  11        110.59        114.54         2.25 o                         
   0   2  11         16.88          9.55         0.93 o                         
   1   2  11         13.29         20.57         0.97 o                         
   2   2  11         20.59         24.66         1.22 o                         
   3   2  11        174.55        156.38         2.75 o                         
   4   2  11         70.46         67.17         1.76 o                         
   5   2  11         90.41         97.47         2.40 o                         
   6   2  11          0.36          0.90         0.68 o                         
   7   2  11        110.61        107.88         2.79 o                         
   8   2  11        354.14        341.69         7.36 o                         
   9   2  11         34.26         36.18         2.46 o                         
  10   2  11        243.40        256.35         5.61 o                         
 -10   3  11          6.79          6.36         1.84 o                         
  -9   3  11         66.48         69.17         3.72 o                         
  -8   3  11         64.65         65.64         3.36 o                         
  -7   3  11         49.45         52.30         2.55 o                         
  -6   3  11         20.84         22.52         1.67 o                         
  -5   3  11          2.53          3.36         0.95 o                         
  -4   3  11        183.76        168.59         2.80 o                         
  -3   3  11       1097.67       1068.93        10.90 o                         
  -2   3  11         89.28         86.53         2.16 o                         
  -1   3  11       1116.77       1069.16         9.07 o                         
   0   3  11        275.73        294.98         3.79 o                         
   1   3  11          9.04          6.19         0.72 o                         
   2   3  11         18.48         19.33         1.02 o                         
   3   3  11          5.49          5.65         0.73 o                         
   4   3  11         78.97         70.61         1.94 o                         
   5   3  11        323.01        329.06         4.06 o                         
   6   3  11         35.19         37.33         1.87 o                         
   7   3  11         13.22         14.64         1.35 o                         
   8   3  11          7.14          8.83         1.21 o                         
   9   3  11         24.71         25.27         2.18 o                         
  10   3  11          7.79          8.81         1.51 o                         
 -10   4  11         75.81         83.68         5.51 o                         
  -9   4  11          0.03          1.08         1.40 o                         
  -8   4  11          4.44          2.95         1.51 o                         
  -7   4  11         74.00         66.58         2.81 o                         
  -6   4  11        266.69        262.38         7.33 o                         
  -5   4  11        155.35        159.57         3.21 o                         
  -4   4  11        937.58        927.73         8.79 o                         
  -3   4  11         15.78         15.14         1.06 o                         
  -2   4  11         40.53         29.61         1.50 o                         
  -1   4  11        283.27        284.97         5.50 o                         
   0   4  11          3.78          3.62         0.56 o                         
   1   4  11        139.64        142.73         2.16 o                         
   2   4  11         11.25          9.69         0.83 o                         
   3   4  11          1.25          2.19         0.59 o                         
   4   4  11         19.68         17.36         1.11 o                         
   5   4  11          9.50         12.35         1.11 o                         
   6   4  11        183.32        189.62         3.26 o                         
   7   4  11        246.16        236.56         4.83 o                         
   8   4  11        135.66        130.12         3.43 o                         
   9   4  11         28.70         26.62         2.06 o                         
  10   4  11         16.62         20.28         1.81 o                         
 -10   5  11        201.96        215.69         6.77 o                         
  -9   5  11        121.99        130.59         6.24 o                         
  -8   5  11         25.72         29.83         2.47 o                         
  -7   5  11          7.54          8.25         1.38 o                         
  -6   5  11         17.55         17.46         1.75 o                         
  -5   5  11         12.48         12.00         1.42 o                         
  -4   5  11        505.99        473.96         5.03 o                         
  -3   5  11        147.57        129.18         2.44 o                         
  -2   5  11        322.95        321.12         4.75 o                         
  -1   5  11         39.96         35.20         1.90 o                         
   0   5  11        267.16        272.41         3.10 o                         
   1   5  11        404.51        385.03         4.39 o                         
   2   5  11         72.72         64.33         1.43 o                         
   3   5  11        231.50        222.20         3.14 o                         
   4   5  11        260.30        264.03         3.98 o                         
   5   5  11          8.91         10.40         1.17 o                         
   6   5  11        222.74        213.02         3.48 o                         
   7   5  11          6.05          7.30         1.21 o                         
   8   5  11          6.96          6.27         1.37 o                         
   9   5  11          7.11          7.68         1.24 o                         
  10   5  11          3.72          1.44         1.16 o                         
 -10   6  11          4.10          4.84         3.01 o                         
  -9   6  11          0.58         -1.56         1.56 o                         
  -8   6  11          0.08          1.19         1.61 o                         
  -7   6  11        138.03        140.80         3.84 o                         
  -6   6  11          4.38          7.21         1.16 o                         
  -5   6  11          4.16          3.85         0.84 o                         
  -4   6  11        218.16        187.43         3.04 o                         
  -3   6  11        115.73        121.26         2.92 o                         
  -2   6  11        307.45        303.89         4.29 o                         
  -1   6  11        559.58        545.45         5.15 o                         
   0   6  11         34.01         36.84         1.28 o                         
   1   6  11        108.42        104.04         2.31 o                         
   2   6  11        510.75        503.78         5.64 o                         
   3   6  11        223.24        236.66         3.59 o                         
   4   6  11         39.85         34.07         1.71 o                         
   5   6  11          0.79          1.36         0.72 o                         
   6   6  11          0.70          0.57         0.75 o                         
   7   6  11        329.85        314.41         4.85 o                         
   8   6  11          7.99          3.70         1.13 o                         
   9   6  11         69.43         70.02         2.94 o                         
  10   6  11        100.41        108.43         4.54 o                         
 -10   7  11         39.12         44.95         9.25 o                         
  -9   7  11        101.86        105.39         5.95 o                         
  -8   7  11         39.86         41.12         3.99 o                         
  -7   7  11         65.68         68.16         2.81 o                         
  -6   7  11          9.17          9.34         1.48 o                         
  -5   7  11        198.92        196.37         4.88 o                         
  -4   7  11        211.39        201.07         3.61 o                         
  -3   7  11        175.33        169.64         3.43 o                         
  -2   7  11        226.39        211.69         3.52 o                         
  -1   7  11        530.18        516.68         5.22 o                         
   0   7  11          2.68          2.13         0.79 o                         
   1   7  11         13.52         11.85         1.08 o                         
   2   7  11         90.10         93.56         2.30 o                         
   3   7  11        271.15        269.99         4.43 o                         
   4   7  11         24.95         26.05         2.37 o                         
   5   7  11        132.37        132.16         2.83 o                         
   6   7  11         82.37         83.07         2.47 o                         
   7   7  11          1.09          0.35         1.03 o                         
   8   7  11          4.73          6.59         1.37 o                         
   9   7  11         32.34         34.67         2.30 o                         
  10   7  11         12.34         13.33         2.01 o                         
  -9   8  11         29.57         34.12         3.84 o                         
  -8   8  11          2.58          3.28         2.08 o                         
  -7   8  11          6.68          2.90         1.38 o                         
  -6   8  11        104.49        104.13         3.94 o                         
  -5   8  11         28.98         33.94         2.44 o                         
  -4   8  11          0.43          0.10         0.78 o                         
  -3   8  11         35.84         34.98         1.74 o                         
  -2   8  11          3.50          3.35         0.79 o                         
  -1   8  11          4.33          5.03         0.60 o                         
   0   8  11        585.70        586.53         6.85 o                         
   1   8  11         24.86         26.99         1.48 o                         
   2   8  11        714.35        695.62         7.59 o                         
   3   8  11          1.04          0.59         0.69 o                         
   4   8  11          0.37          0.70         0.73 o                         
   5   8  11         31.61         32.18         1.74 o                         
   6   8  11         31.33         32.98         2.04 o                         
   7   8  11         38.34         41.71         2.34 o                         
   8   8  11         38.38         32.63         2.45 o                         
   9   8  11         13.14         12.20         1.63 o                         
  -9   9  11         40.53         42.68         3.91 o                         
  -8   9  11          8.70          7.93         2.04 o                         
  -7   9  11          0.32          1.23         1.54 o                         
  -6   9  11         28.55         30.01         2.44 o                         
  -5   9  11         91.43         80.07         2.13 o                         
  -4   9  11         22.15         19.61         1.40 o                         
  -3   9  11        122.38        114.81         3.05 o                         
  -2   9  11         15.10         12.69         1.19 o                         
  -1   9  11        176.01        174.22         3.18 o                         
   0   9  11        156.55        154.16         3.78 o                         
   1   9  11         34.52         36.86         1.69 o                         
   2   9  11         73.68         75.21         2.10 o                         
   3   9  11        144.69        148.86         3.12 o                         
   4   9  11         21.10         16.65         1.43 o                         
   5   9  11         97.69        102.04         2.78 o                         
   6   9  11          0.65          0.46         0.91 o                         
   7   9  11          3.93          3.50         1.19 o                         
   8   9  11         35.74         31.70         2.40 o                         
   9   9  11         30.36         26.48         2.38 o                         
  -8  10  11          4.98          6.64         2.03 o                         
  -7  10  11        250.20        242.89        17.99 o                         
  -6  10  11         48.23         53.44         3.22 o                         
  -5  10  11         48.26         50.47         3.78 o                         
  -4  10  11         47.54         47.10         2.54 o                         
  -3  10  11         20.91         20.20         1.08 o                         
  -2  10  11         10.55         14.11         1.11 o                         
  -1  10  11         88.60         89.33         2.43 o                         
   0  10  11          5.11          6.41         1.16 o                         
   1  10  11        127.89        123.11         3.16 o                         
   2  10  11         94.69         95.32         2.42 o                         
   3  10  11         91.76         88.83         2.51 o                         
   4  10  11         35.61         34.62         1.91 o                         
   5  10  11          0.01          0.67         0.87 o                         
   6  10  11         18.23         16.01         1.67 o                         
   7  10  11          3.60          3.53         1.24 o                         
   8  10  11         33.09         30.97         2.51 o                         
  -8  11  11         35.51         44.53         4.86 o                         
  -7  11  11         22.54         28.94         2.92 o                         
  -6  11  11          1.43          2.03         1.05 o                         
  -5  11  11          0.02         -0.50         1.11 o                         
  -4  11  11        138.45        129.10         3.16 o                         
  -3  11  11         30.87         30.15         1.57 o                         
  -2  11  11        104.08         98.71         2.81 o                         
  -1  11  11         15.84         20.01         1.58 o                         
   0  11  11         11.64         13.05         1.24 o                         
   1  11  11          6.39          6.11         1.05 o                         
   2  11  11         41.82         45.89         2.12 o                         
   3  11  11          0.02          0.07         0.83 o                         
   4  11  11        492.34        460.87         7.03 o                         
   5  11  11         21.13         18.82         1.69 o                         
   6  11  11         19.44         20.39         1.91 o                         
   7  11  11          4.74          3.99         1.37 o                         
   8  11  11          5.33          4.40         2.29 o                         
  -7  12  11         86.54         82.76         4.26 o                         
  -6  12  11         16.82         21.31         2.30 o                         
  -5  12  11         13.52          6.85         1.62 o                         
  -4  12  11          1.33         -0.45         0.90 o                         
  -3  12  11         16.55         17.48         1.30 o                         
  -2  12  11        165.60        161.15         3.63 o                         
  -1  12  11          0.00          0.26         0.82 o                         
   0  12  11        180.96        179.51         3.21 o                         
   1  12  11        154.81        144.63         3.16 o                         
   2  12  11         40.24         38.24         2.07 o                         
   3  12  11         40.46         40.82         2.11 o                         
   4  12  11        124.15        116.81         3.48 o                         
   5  12  11         11.46         15.22         1.79 o                         
   6  12  11         13.75         11.97         1.68 o                         
   7  12  11          3.73          3.43         1.40 o                         
  -7  13  11          2.85          1.42         1.58 o                         
  -6  13  11         17.42         16.50         2.13 o                         
  -5  13  11         15.12         12.07         1.92 o                         
  -4  13  11         10.73          8.39         1.73 o                         
  -3  13  11         53.40         52.31         2.55 o                         
  -2  13  11         25.98         27.03         1.81 o                         
  -1  13  11         80.14         89.73         3.08 o                         
   0  13  11          2.54          2.07         1.04 o                         
   1  13  11         42.92         44.30         3.10 o                         
   2  13  11          7.24          7.72         2.16 o                         
   3  13  11         72.94         72.96         3.34 o                         
   4  13  11         14.15         14.51         1.86 o                         
   5  13  11        175.37        177.98         4.89 o                         
   6  13  11         10.71         10.59         1.63 o                         
   7  13  11         21.01         18.93         2.03 o                         
  -6  14  11          1.48         -1.19         1.19 o                         
  -5  14  11         82.37         93.61         4.14 o                         
  -4  14  11          7.62          5.59         1.43 o                         
  -3  14  11          0.28          1.66         1.10 o                         
  -2  14  11         53.41         54.56         2.87 o                         
  -1  14  11         39.85         41.09         2.55 o                         
   0  14  11        309.58        319.86         6.18 o                         
   1  14  11          6.40          8.80         1.85 o                         
   2  14  11        241.43        247.19         6.10 o                         
   3  14  11         17.49         21.16         2.50 o                         
   4  14  11          2.90          1.34         1.24 o                         
   5  14  11          3.83          2.62         1.34 o                         
   6  14  11          0.79          0.70         1.32 o                         
  -5  15  11         10.44          4.75         2.28 o                         
  -4  15  11          2.40          7.51         3.66 o                         
  -3  15  11          2.82          3.44         1.38 o                         
  -2  15  11         62.42         64.67         3.40 o                         
  -1  15  11         10.04          7.05         2.20 o                         
   0  15  11          2.05          0.90         1.22 o                         
   1  15  11         39.76         35.58         2.77 o                         
   2  15  11         36.41         29.65         2.65 o                         
   3  15  11          7.78          6.68         2.07 o                         
   4  15  11         45.60         43.51         3.45 o                         
   5  15  11          9.33          8.24         1.75 o                         
  -3  16  11         18.74         19.73         1.92 o                         
  -2  16  11          0.01         -0.37         1.19 o                         
  -1  16  11          1.10          0.12         1.17 o                         
   0  16  11         19.29         22.50         2.41 o                         
   1  16  11        111.07        105.78         4.23 o                         
   2  16  11         41.68         44.00         3.24 o                         
   3  16  11          0.05          1.32         1.63 o                         
 -10   0  12         30.24         31.43         4.98 o                         
  -8   0  12        213.77        203.93        15.60 o                         
  -6   0  12        774.79        767.10        18.97 o                         
  -4   0  12        145.66        149.36         5.67 o                         
  -2   0  12        129.87        113.06         3.24 o                         
   0   0  12          6.92         18.64         4.03 o                         
   2   0  12        415.08        406.87         6.83 o                         
   4   0  12        451.99        455.72         8.32 o                         
   6   0  12         22.57         21.04         2.93 o                         
   8   0  12        120.82        116.29         5.06 o                         
  10   0  12        166.60        158.41         6.87 o                         
 -10   1  12         45.36         53.52         4.15 o                         
  -9   1  12        142.17        148.21         6.04 o                         
  -8   1  12          9.51          9.20         2.31 o                         
  -7   1  12         49.50         48.07         3.93 o                         
  -6   1  12          7.35          5.14         1.41 o                         
  -5   1  12        482.38        486.29         6.16 o                         
  -4   1  12          2.15          1.64         0.91 o                         
  -3   1  12          1.44          0.25         0.70 o                         
  -2   1  12          3.32          6.67         0.77 o                         
  -1   1  12        850.03        778.20         7.45 o                         
   0   1  12        250.60        247.42         5.53 o                         
   1   1  12          1.02         -0.57         0.69 o                         
   2   1  12         62.36         61.27         1.85 o                         
   3   1  12        715.30        742.62         7.35 o                         
   4   1  12        241.92        227.42         3.89 o                         
   5   1  12        741.97        745.07         8.37 o                         
   6   1  12        182.84        187.00         3.89 o                         
   7   1  12          2.63          4.22         0.68 o                         
   8   1  12         28.63         30.74         2.24 o                         
   9   1  12          9.93          7.62         1.54 o                         
  10   1  12         44.80         48.48         3.50 o                         
 -10   2  12          5.44          6.41         2.22 o                         
  -9   2  12         60.63         70.91         6.13 o                         
  -8   2  12         18.88         15.69         2.41 o                         
  -7   2  12        613.94        603.74        10.25 o                         
  -6   2  12        114.69        119.07         4.45 o                         
  -5   2  12        555.62        543.81         7.67 o                         
  -4   2  12          0.05         -0.06         0.42 o                         
  -3   2  12        293.05        256.06         4.28 o                         
  -2   2  12        130.72        116.05         2.89 o                         
  -1   2  12        562.02        552.47         6.04 o                         
   0   2  12         53.55         50.15         2.20 o                         
   1   2  12        119.60        125.57         3.14 o                         
   2   2  12        316.48        300.39         4.12 o                         
   3   2  12        330.97        300.09         4.27 o                         
   4   2  12         14.08         14.93         1.13 o                         
   5   2  12         12.15         14.80         1.31 o                         
   6   2  12         85.52         81.87         2.81 o                         
   7   2  12         90.70         88.87         2.98 o                         
   8   2  12          4.03          4.39         1.27 o                         
   9   2  12          0.25         -0.22         1.12 o                         
  10   2  12         60.50         64.16         3.27 o                         
 -10   3  12        133.99        128.92         6.49 o                         
  -9   3  12          5.24          8.66         2.27 o                         
  -8   3  12         12.05         15.60         2.60 o                         
  -7   3  12          0.91          3.44         1.84 o                         
  -6   3  12         50.34         48.52         4.40 o                         
  -5   3  12          5.72          7.00         1.09 o                         
  -4   3  12        101.21        110.24         2.46 o                         
  -3   3  12          7.65          7.90         1.12 o                         
  -2   3  12         36.98         35.39         1.81 o                         
  -1   3  12        270.91        273.31         4.57 o                         
   0   3  12         16.74         20.45         1.39 o                         
   1   3  12        112.88        102.62         1.96 o                         
   2   3  12        174.05        170.81         2.79 o                         
   3   3  12        111.80        123.44         2.58 o                         
   4   3  12        847.18        814.86         8.28 o                         
   5   3  12        161.81        167.52         3.04 o                         
   6   3  12        202.88        220.16         3.62 o                         
   7   3  12          0.03         -0.09         0.82 o                         
   8   3  12         22.08         24.52         2.00 o                         
   9   3  12         19.05         18.45         1.81 o                         
  10   3  12         22.61         26.06         2.20 o                         
 -10   4  12          8.51         13.27         4.34 o                         
  -9   4  12         21.62         18.05         2.94 o                         
  -8   4  12          1.10          0.95         1.70 o                         
  -7   4  12         18.33         23.25         1.94 o                         
  -6   4  12        144.89        144.57         3.51 o                         
  -5   4  12         94.48         84.52         2.18 o                         
  -4   4  12        406.67        395.47         8.40 o                         
  -3   4  12        105.09        103.33         2.42 o                         
  -2   4  12        158.56        142.95         2.99 o                         
  -1   4  12          1.60          0.39         0.57 o                         
   0   4  12         39.89         52.93         1.43 o                         
   1   4  12          0.21          0.23         0.44 o                         
   2   4  12          1.24          2.20         0.55 o                         
   3   4  12         81.76         83.67         2.04 o                         
   4   4  12         26.25         33.28         1.51 o                         
   5   4  12          3.12          0.60         0.69 o                         
   6   4  12         16.88         13.66         1.40 o                         
   7   4  12         40.22         40.25         2.42 o                         
   8   4  12         63.88         62.38         3.03 o                         
   9   4  12         55.93         54.72         2.93 o                         
  10   4  12          7.19          7.64         1.46 o                         
 -10   5  12         32.30         30.18         3.97 o                         
  -9   5  12        102.90        110.05         6.03 o                         
  -8   5  12        237.93        243.24         8.44 o                         
  -7   5  12         30.60         34.51         2.22 o                         
  -6   5  12         66.97         67.52         2.75 o                         
  -5   5  12        101.90        109.22         2.97 o                         
  -4   5  12         39.55         36.56         1.80 o                         
  -3   5  12        814.04        769.97         7.65 o                         
  -2   5  12         42.37         45.46         2.59 o                         
  -1   5  12        209.85        221.78         3.97 o                         
   0   5  12        165.67        165.05         2.37 o                         
   1   5  12         19.33         17.14         1.00 o                         
   2   5  12        309.82        296.99         3.27 o                         
   3   5  12        175.77        172.21         2.88 o                         
   4   5  12          3.19          6.49         0.96 o                         
   5   5  12        570.18        574.79         7.36 o                         
   6   5  12         21.46         21.62         1.58 o                         
   7   5  12         18.34         22.60         1.84 o                         
   8   5  12          1.22         -0.94         0.94 o                         
   9   5  12          9.03          7.68         1.45 o                         
  10   5  12          8.91          6.36         1.47 o                         
  -9   6  12          4.07          0.95         2.13 o                         
  -8   6  12         70.43         71.35         5.03 o                         
  -7   6  12         54.37         54.18         3.40 o                         
  -6   6  12        155.51        153.07         3.45 o                         
  -5   6  12        240.05        235.84         4.04 o                         
  -4   6  12         45.98         49.45         2.28 o                         
  -3   6  12          0.90          2.86         0.89 o                         
  -2   6  12         28.91         25.59         1.55 o                         
  -1   6  12        252.78        256.87         4.39 o                         
   0   6  12         49.48         55.33         1.91 o                         
   1   6  12         31.75         31.06         1.12 o                         
   2   6  12        312.99        300.60         4.07 o                         
   3   6  12          2.73          7.87         0.90 o                         
   4   6  12         78.37         82.75         2.39 o                         
   5   6  12          2.04          1.68         0.90 o                         
   6   6  12         15.33         21.14         1.50 o                         
   7   6  12         10.17          7.83         1.32 o                         
   8   6  12        141.06        140.53         3.87 o                         
   9   6  12          0.18          0.88         1.10 o                         
  -9   7  12         45.54         51.71         4.70 o                         
  -8   7  12          0.02         -1.54         1.54 o                         
  -7   7  12         38.27         35.69         3.48 o                         
  -6   7  12         82.34         80.10         3.02 o                         
  -5   7  12          5.20          3.16         1.06 o                         
  -4   7  12        520.83        514.08         6.87 o                         
  -3   7  12         37.41         37.06         1.93 o                         
  -2   7  12        466.84        457.90         5.69 o                         
  -1   7  12         52.60         56.04         1.88 o                         
   0   7  12        299.17        304.24         5.20 o                         
   1   7  12          8.56          8.75         1.01 o                         
   2   7  12         33.96         35.75         1.61 o                         
   3   7  12         69.87         68.85         2.38 o                         
   4   7  12        167.69        167.84         3.59 o                         
   5   7  12         88.81         86.42         2.82 o                         
   6   7  12         88.29         85.70         2.58 o                         
   7   7  12         67.28         72.95         2.97 o                         
   8   7  12         53.99         59.11         2.86 o                         
   9   7  12          5.95          4.33         1.46 o                         
  -9   8  12         14.11         13.59         2.51 o                         
  -8   8  12         45.94         50.15         3.79 o                         
  -7   8  12        134.22        142.05         5.46 o                         
  -6   8  12          0.16          1.13         1.45 o                         
  -5   8  12         85.56         91.27         3.71 o                         
  -4   8  12          4.38          2.93         0.93 o                         
  -3   8  12          5.35          3.95         0.86 o                         
  -2   8  12          0.00         -0.18         0.60 o                         
  -1   8  12         68.73         73.09         1.49 o                         
   0   8  12          0.90         -0.14         0.83 o                         
   1   8  12        247.64        247.35         3.95 o                         
   2   8  12         50.69         45.73         1.84 o                         
   3   8  12         87.23         84.97         2.57 o                         
   4   8  12          0.43          0.57         0.85 o                         
   5   8  12         58.08         64.22         2.32 o                         
   6   8  12          7.61          6.84         1.16 o                         
   7   8  12          2.02          1.08         1.15 o                         
   8   8  12          4.22          4.12         1.32 o                         
   9   8  12        177.50        188.82         5.07 o                         
  -8   9  12         35.82         42.12         3.59 o                         
  -7   9  12          2.23          1.39         1.05 o                         
  -6   9  12          6.27         10.34         1.63 o                         
  -5   9  12         25.25         29.82         2.10 o                         
  -4   9  12        223.69        213.57         3.83 o                         
  -3   9  12        142.99        139.17         3.97 o                         
  -2   9  12        111.62        106.69         2.41 o                         
  -1   9  12         35.58         34.34         1.79 o                         
   0   9  12         21.04         23.56         1.83 o                         
   1   9  12          0.88          0.43         0.73 o                         
   2   9  12         30.22         31.61         2.00 o                         
   3   9  12        128.68        122.26         3.01 o                         
   4   9  12        112.97        109.75         3.02 o                         
   5   9  12          1.40          1.04         0.95 o                         
   6   9  12         12.92         12.17         1.48 o                         
   7   9  12         25.53         34.22         2.34 o                         
   8   9  12         74.01         71.37         3.41 o                         
  -8  10  12          1.98         -0.40         1.63 o                         
  -7  10  12         13.06         13.30         2.67 o                         
  -6  10  12        111.37        111.89         5.89 o                         
  -5  10  12         12.78         14.23         1.65 o                         
  -4  10  12          9.33          7.01         1.54 o                         
  -3  10  12          1.24          0.50         0.67 o                         
  -2  10  12        113.79        118.82         3.30 o                         
  -1  10  12         33.31         37.69         1.80 o                         
   0  10  12         54.83         64.44         2.34 o                         
   1  10  12         30.84         33.74         2.09 o                         
   2  10  12        160.48        158.95         3.12 o                         
   3  10  12         59.83         64.48         2.36 o                         
   4  10  12         45.19         45.34         2.62 o                         
   5  10  12         14.23         12.62         1.33 o                         
   6  10  12          8.44          6.58         1.58 o                         
   7  10  12          1.61         -0.44         1.10 o                         
   8  10  12         40.19         43.65         2.95 o                         
  -7  11  12          7.88          8.10         2.61 o                         
  -6  11  12         33.14         33.38         3.38 o                         
  -5  11  12          9.27          8.62         1.46 o                         
  -4  11  12          2.54          3.17         1.21 o                         
  -3  11  12         54.43         59.80         2.80 o                         
  -2  11  12         91.21         95.39         3.49 o                         
  -1  11  12         42.12         43.26         2.31 o                         
   0  11  12         56.79         64.67         2.60 o                         
   1  11  12         29.49         39.04         2.81 o                         
   2  11  12         12.70         12.52         1.42 o                         
   3  11  12          0.27          0.76         0.89 o                         
   4  11  12         49.94         42.83         3.34 o                         
   5  11  12        204.94        211.49         4.42 o                         
   6  11  12         16.75         17.47         1.92 o                         
   7  11  12         18.65         19.17         2.05 o                         
  -7  12  12          6.18          1.14         1.61 o                         
  -6  12  12         34.69         38.18         3.07 o                         
  -5  12  12         41.50         49.89         2.68 o                         
  -4  12  12         16.18         11.63         1.62 o                         
  -3  12  12          4.77          4.67         1.31 o                         
  -2  12  12         91.03         97.86         3.15 o                         
  -1  12  12        112.66        111.33         3.48 o                         
   0  12  12         83.81         82.73         3.13 o                         
   1  12  12          7.30          7.47         1.62 o                         
   2  12  12        258.21        252.85        11.11 o                         
   3  12  12         69.95         82.62         2.96 o                         
   4  12  12         19.49         19.40         1.94 o                         
   5  12  12          8.32          5.81         1.34 o                         
   6  12  12          0.00          3.37         1.31 o                         
   7  12  12         32.82         33.08         2.51 o                         
  -6  13  12          0.06          0.05         1.86 o                         
  -5  13  12          6.40          2.90         1.50 o                         
  -4  13  12        113.77        109.24         3.67 o                         
  -3  13  12          1.29          1.60         1.18 o                         
  -2  13  12        224.08        231.78         5.21 o                         
  -1  13  12         17.60         22.66         1.83 o                         
   0  13  12         40.76         44.78         2.75 o                         
   1  13  12         14.88         15.38         2.07 o                         
   2  13  12         34.68         38.47         3.33 o                         
   3  13  12         32.96         35.63         2.39 o                         
   4  13  12         82.44         89.45         3.47 o                         
   5  13  12          0.11          1.70         1.31 o                         
   6  13  12         58.20         62.73         3.46 o                         
  -5  14  12          1.42          0.63         1.92 o                         
  -4  14  12         26.84         27.44         2.37 o                         
  -3  14  12         37.32         40.57         2.70 o                         
  -2  14  12         53.70         50.88         3.73 o                         
  -1  14  12        196.68        184.70         5.20 o                         
   0  14  12          0.00          0.76         1.16 o                         
   1  14  12        174.45        175.20         5.17 o                         
   2  14  12          1.01          2.70         1.50 o                         
   3  14  12         71.13         68.64         5.37 o                         
   4  14  12          3.97          3.34         1.50 o                         
   5  14  12         33.56         35.95         2.67 o                         
  -4  15  12         81.00         94.65         5.50 o                         
  -3  15  12          3.63          2.70         1.38 o                         
  -2  15  12        109.18        124.01         4.47 o                         
  -1  15  12         36.28         38.22         2.56 o                         
   0  15  12          0.13         -0.54         1.27 o                         
   1  15  12          0.48         -1.27         1.27 o                         
   2  15  12          5.45          5.88         1.73 o                         
   3  15  12          0.18         -0.87         1.39 o                         
   4  15  12         32.15         29.85         3.05 o                         
  -2  16  12          2.29          0.51         1.55 o                         
  -1  16  12         16.73         15.46         1.82 o                         
   0  16  12         91.74         84.89         3.96 o                         
   1  16  12          0.24          1.22         1.51 o                         
   2  16  12         81.34         84.49         4.12 o                         
  -9   0  13          1.63          1.14         2.99 o                         
  -7   0  13        629.76        597.24        44.14 o                         
  -5   0  13        267.80        236.72        10.21 o                         
  -3   0  13        456.72        440.11        11.38 o                         
  -1   0  13        772.41        742.22        10.30 o                         
   1   0  13        394.96        429.64        10.20 o                         
   3   0  13        115.50        131.17         3.35 o                         
   5   0  13          1.12          0.09         1.02 o                         
   7   0  13         25.29         26.48         1.79 o                         
   9   0  13         70.54         69.71         4.05 o                         
 -10   1  13         67.88         65.31         4.14 o                         
  -9   1  13        129.32        143.13         5.91 o                         
  -8   1  13         24.95         28.81         4.29 o                         
  -7   1  13         39.50         38.09         2.51 o                         
  -6   1  13         24.61         23.84         2.85 o                         
  -5   1  13         27.51         28.19         3.46 o                         
  -4   1  13          0.39         -0.18         1.10 o                         
  -3   1  13          0.06         -0.69         0.70 o                         
  -2   1  13         41.09         35.16         3.13 o                         
  -1   1  13         18.44         17.31         1.14 o                         
   0   1  13         79.90         80.16         2.93 o                         
   1   1  13         58.65         58.61         2.76 o                         
   2   1  13        196.13        203.93         3.06 o                         
   3   1  13          0.60         -0.58         0.58 o                         
   4   1  13        448.91        435.57         8.11 o                         
   5   1  13        160.20        156.89         3.15 o                         
   6   1  13        233.18        246.47         4.60 o                         
   7   1  13         47.32         50.54         1.90 o                         
   8   1  13        106.30        108.53         3.65 o                         
   9   1  13          1.65          1.44         1.16 o                         
  10   1  13         57.67         64.46         3.33 o                         
 -10   2  13          0.08          0.72         2.03 o                         
  -9   2  13         12.00         12.05         4.13 o                         
  -8   2  13         43.74         44.00         3.64 o                         
  -7   2  13         11.40         11.36         2.05 o                         
  -6   2  13        261.76        250.29         5.36 o                         
  -5   2  13         65.29         60.96         2.21 o                         
  -4   2  13        314.73        321.06         5.70 o                         
  -3   2  13          0.27          0.15         0.79 o                         
  -2   2  13        127.77        118.89         3.12 o                         
  -1   2  13          7.88         14.56         1.02 o                         
   0   2  13        312.84        287.20         5.86 o                         
   1   2  13         82.78         86.44         2.52 o                         
   2   2  13        388.18        376.97         4.85 o                         
   3   2  13         39.74         40.24         1.68 o                         
   4   2  13         29.93         32.48         1.71 o                         
   5   2  13         29.30         36.11         1.81 o                         
   6   2  13         10.10          9.80         1.19 o                         
   7   2  13          7.66          7.10         0.95 o                         
   8   2  13        189.04        191.28         5.72 o                         
   9   2  13         14.24         13.85         1.78 o                         
  10   2  13         59.46         60.20         3.55 o                         
 -10   3  13         26.22         19.97         4.40 o                         
  -9   3  13         97.43        104.38         5.23 o                         
  -8   3  13         74.68         71.09         4.53 o                         
  -7   3  13         11.11          9.55         1.83 o                         
  -6   3  13         33.91         33.64         2.34 o                         
  -5   3  13          0.01          0.48         0.74 o                         
  -4   3  13          5.08          3.03         1.01 o                         
  -3   3  13        238.48        236.84         4.39 o                         
  -2   3  13         55.55         46.59         2.03 o                         
  -1   3  13         27.57         26.49         1.79 o                         
   0   3  13         35.25         36.21         1.93 o                         
   1   3  13        185.29        172.54         3.36 o                         
   2   3  13         74.07         74.37         1.78 o                         
   3   3  13          3.40          4.28         0.83 o                         
   4   3  13         22.54         19.22         1.29 o                         
   5   3  13        565.05        567.24         6.32 o                         
   6   3  13         77.90         77.71         2.51 o                         
   7   3  13         22.38         24.98         2.48 o                         
   8   3  13          0.09         -0.10         1.03 o                         
   9   3  13         13.46         16.46         2.41 o                         
  10   3  13          7.55          5.43         1.61 o                         
  -9   4  13         22.04         13.69         3.04 o                         
  -8   4  13         10.61         14.77         2.46 o                         
  -7   4  13        121.19        126.97         5.52 o                         
  -6   4  13         23.85         22.32         1.52 o                         
  -5   4  13        217.73        205.56         4.21 o                         
  -4   4  13          2.52          1.89         0.60 o                         
  -3   4  13        107.15        111.62         3.58 o                         
  -2   4  13        450.85        431.18         5.71 o                         
  -1   4  13        364.51        346.66         5.23 o                         
   0   4  13        160.87        162.94         2.29 o                         
   1   4  13          0.58          1.80         0.54 o                         
   2   4  13         29.47         28.00         1.27 o                         
   3   4  13        162.75        155.20         2.86 o                         
   4   4  13        150.14        142.05         2.76 o                         
   5   4  13          0.07          0.93         0.77 o                         
   6   4  13          4.58          5.30         1.14 o                         
   7   4  13          1.09          0.47         1.24 o                         
   8   4  13        163.98        157.50         4.31 o                         
   9   4  13          3.13          4.07         1.45 o                         
  -9   5  13          5.35          3.50         2.98 o                         
  -8   5  13          1.76          1.69         1.66 o                         
  -7   5  13        134.56        134.56         4.45 o                         
  -6   5  13         14.92         14.44         1.39 o                         
  -5   5  13         63.64         63.33         2.26 o                         
  -4   5  13         61.69         66.63         2.06 o                         
  -3   5  13         29.22         27.65         1.63 o                         
  -2   5  13        160.80        176.56         6.28 o                         
  -1   5  13         20.79         22.91         2.04 o                         
   0   5  13         64.27         71.83         2.62 o                         
   1   5  13         81.48         77.86         1.87 o                         
   2   5  13          7.59          9.42         0.75 o                         
   3   5  13          0.02          0.69         0.60 o                         
   4   5  13        676.76        679.21         7.03 o                         
   5   5  13          0.01          0.30         1.10 o                         
   6   5  13        140.64        139.48         3.52 o                         
   7   5  13          6.45          4.49         1.29 o                         
   8   5  13          5.86          4.30         1.21 o                         
   9   5  13         97.04         95.95         3.55 o                         
  -9   6  13        110.70        111.55         6.62 o                         
  -8   6  13         39.33         34.29         3.72 o                         
  -7   6  13         84.27         66.37         3.91 o                         
  -6   6  13        153.93        151.32         5.16 o                         
  -5   6  13         90.01         91.07         2.64 o                         
  -4   6  13        176.36        187.54         4.28 o                         
  -3   6  13         29.84         32.31         1.71 o                         
  -2   6  13        142.11        147.70         3.66 o                         
  -1   6  13         47.07         50.88         2.54 o                         
   0   6  13         16.38         18.94         1.30 o                         
   1   6  13        337.10        336.02         5.31 o                         
   2   6  13        119.55        117.63         2.69 o                         
   3   6  13         83.37         82.33         2.27 o                         
   4   6  13         19.80         18.29         1.46 o                         
   5   6  13        115.64        119.31         3.05 o                         
   6   6  13          9.89          9.22         1.24 o                         
   7   6  13        116.54        117.85         3.44 o                         
   8   6  13         32.04         33.68         2.39 o                         
   9   6  13          2.97          1.33         1.34 o                         
  -9   7  13         90.05         90.07         4.90 o                         
  -8   7  13         39.12         37.50         3.30 o                         
  -7   7  13          2.40          1.66         1.32 o                         
  -6   7  13         26.87         25.54         2.34 o                         
  -5   7  13        134.19        130.09         3.99 o                         
  -4   7  13          7.62          9.17         1.26 o                         
  -3   7  13         35.11         42.20         2.00 o                         
  -2   7  13        156.98        155.47         3.57 o                         
  -1   7  13        361.48        351.44         4.80 o                         
   0   7  13         40.99         40.92         2.15 o                         
   1   7  13          4.13          5.00         0.88 o                         
   2   7  13         91.34         79.63         2.32 o                         
   3   7  13        241.10        235.32         4.12 o                         
   4   7  13         15.71         17.12         1.46 o                         
   5   7  13         82.53         82.57         2.54 o                         
   6   7  13          6.66          5.06         1.07 o                         
   7   7  13         14.97         13.48         1.62 o                         
   8   7  13          2.44          2.31         1.14 o                         
   9   7  13          0.41          4.35         1.74 o                         
  -8   8  13        130.43        115.53         5.26 o                         
  -7   8  13         19.70         19.04         2.47 o                         
  -6   8  13        344.07        322.26         7.82 o                         
  -5   8  13          0.08         -0.97         1.22 o                         
  -4   8  13         15.27         18.49         1.53 o                         
  -3   8  13         37.60         37.38         1.81 o                         
  -2   8  13          4.31          4.83         0.86 o                         
  -1   8  13         38.04         42.75         1.69 o                         
   0   8  13        193.62        190.54         3.96 o                         
   1   8  13         20.37         26.31         1.58 o                         
   2   8  13        273.08        269.92         5.37 o                         
   3   8  13         75.32         73.29         2.64 o                         
   4   8  13          0.44          1.19         1.06 o                         
   5   8  13          7.06          8.64         1.62 o                         
   6   8  13         46.25         44.48         2.57 o                         
   7   8  13         47.50         41.76         2.57 o                         
   8   8  13         16.03         13.68         2.17 o                         
  -8   9  13         19.62         21.88         2.79 o                         
  -7   9  13         11.98         16.33         2.37 o                         
  -6   9  13         98.66        101.67         3.77 o                         
  -5   9  13         38.12         36.70         3.35 o                         
  -4   9  13          7.01          6.45         1.27 o                         
  -3   9  13         61.84         62.96         2.58 o                         
  -2   9  13         72.71         71.46         1.99 o                         
  -1   9  13        282.52        276.52         5.39 o                         
   0   9  13        179.96        185.69         4.01 o                         
   1   9  13         25.46         30.75         2.53 o                         
   2   9  13         40.95         44.81         2.15 o                         
   3   9  13         11.47         11.92         1.33 o                         
   4   9  13        145.87        147.64         3.72 o                         
   5   9  13         39.07         43.92         2.23 o                         
   6   9  13          7.47          4.76         1.22 o                         
   7   9  13          5.74          3.21         1.36 o                         
   8   9  13          0.15          0.02         1.30 o                         
  -7  10  13        108.55        109.45         6.18 o                         
  -6  10  13         38.08         29.75         3.82 o                         
  -5  10  13         28.00         28.53         2.39 o                         
  -4  10  13          7.01          9.29         1.71 o                         
  -3  10  13          0.11          1.45         0.75 o                         
  -2  10  13         79.85         91.48         3.23 o                         
  -1  10  13          8.03          7.92         1.20 o                         
   0  10  13         31.29         29.39         1.92 o                         
   1  10  13        257.16        266.08         4.72 o                         
   2  10  13        156.16        153.65         3.40 o                         
   3  10  13          1.87          1.79         1.00 o                         
   4  10  13          6.70          6.63         1.17 o                         
   5  10  13          2.53          2.56         1.07 o                         
   6  10  13          3.65          0.93         1.13 o                         
   7  10  13         24.36         25.78         2.55 o                         
  -7  11  13          1.79          2.24         2.03 o                         
  -6  11  13          9.87          6.28         1.35 o                         
  -5  11  13          1.67         -0.87         1.33 o                         
  -4  11  13        254.66        259.97         5.96 o                         
  -3  11  13          0.07         -0.14         0.78 o                         
  -2  11  13         56.05         60.75         2.90 o                         
  -1  11  13         38.40         37.49         2.96 o                         
   0  11  13        241.66        246.03         6.42 o                         
   1  11  13          1.73          1.84         1.04 o                         
   2  11  13          0.03          0.73         0.85 o                         
   3  11  13         52.16         55.82         2.41 o                         
   4  11  13         53.50         56.64         2.74 o                         
   5  11  13         57.96         60.13         2.85 o                         
   6  11  13          0.46         -0.93         1.20 o                         
   7  11  13          9.17          7.67         1.67 o                         
  -6  12  13         90.15         89.31         4.28 o                         
  -5  12  13          1.94          4.18         1.39 o                         
  -4  12  13        208.60        218.20         5.17 o                         
  -3  12  13         33.39         34.43         2.47 o                         
  -2  12  13         13.34         11.84         1.69 o                         
  -1  12  13         26.78         33.71         2.31 o                         
   0  12  13         30.51         36.07         2.65 o                         
   1  12  13        125.28        131.16         4.27 o                         
   2  12  13         18.57         18.85         2.17 o                         
   3  12  13        170.44        160.73         4.29 o                         
   4  12  13          0.02          1.61         1.04 o                         
   5  12  13         80.06         84.58         3.13 o                         
   6  12  13          2.24          2.76         1.38 o                         
  -5  13  13          7.89          4.58         1.85 o                         
  -4  13  13         11.82          8.92         1.76 o                         
  -3  13  13        181.33        189.21         4.82 o                         
  -2  13  13          8.67          8.34         1.54 o                         
  -1  13  13        115.69        111.43         3.46 o                         
   0  13  13         43.31         47.22         3.07 o                         
   1  13  13         14.47          9.57         2.34 o                         
   2  13  13          0.32          0.52         1.09 o                         
   3  13  13          0.01         -0.10         1.15 o                         
   4  13  13         19.94         23.33         2.28 o                         
   5  13  13        117.87        111.93         4.07 o                         
  -4  14  13         43.58         42.19         2.68 o                         
  -3  14  13          0.15          0.37         1.36 o                         
  -2  14  13          0.78         -0.47         1.42 o                         
  -1  14  13         49.06         52.18         3.29 o                         
   0  14  13         40.73         42.55         3.09 o                         
   1  14  13          2.42          2.85         1.48 o                         
   2  14  13         97.80         84.34         4.08 o                         
   3  14  13          3.26          3.40         1.57 o                         
   4  14  13          2.49          2.84         1.36 o                         
  -3  15  13        139.73        130.50         4.42 o                         
  -2  15  13          9.42          4.47         1.58 o                         
  -1  15  13         37.96         41.88         3.04 o                         
   0  15  13          5.77          4.94         1.71 o                         
   1  15  13          0.03          0.07         1.47 o                         
   2  15  13          8.39          8.08         1.98 o                         
   3  15  13         12.41         12.09         2.08 o                         
  -8   0  14         47.04         47.42         5.97 o                         
  -6   0  14        145.64        142.43         8.51 o                         
  -4   0  14          0.07         -1.71         1.71 o                         
  -2   0  14        119.44        102.27         5.43 o                         
   0   0  14       1626.57       1606.83        25.99 o                         
   2   0  14       1845.56       1915.11        28.32 o                         
   4   0  14         45.38         32.20         2.05 o                         
   6   0  14          7.19          5.48         1.61 o                         
   8   0  14         68.00         68.88         4.66 o                         
  -9   1  14        341.65        350.45         9.48 o                         
  -8   1  14         67.23         75.48         5.31 o                         
  -7   1  14          6.01          5.25         2.14 o                         
  -6   1  14         24.45         21.80         2.88 o                         
  -5   1  14         16.33         18.14         2.75 o                         
  -4   1  14         76.04         78.88         3.61 o                         
  -3   1  14          1.31          2.36         1.09 o                         
  -2   1  14          0.96          0.38         0.74 o                         
  -1   1  14        119.81        122.60         2.59 o                         
   0   1  14        146.55        155.72         4.14 o                         
   1   1  14         44.24         43.53         2.37 o                         
   2   1  14         93.50        103.20         2.92 o                         
   3   1  14        137.82        136.28         2.52 o                         
   4   1  14         31.20         34.57         1.68 o                         
   5   1  14         21.58         17.42         1.35 o                         
   6   1  14        107.67        100.92         3.03 o                         
   7   1  14         20.68         20.46         1.54 o                         
   8   1  14          0.57         -0.33         1.09 o                         
   9   1  14          5.23          5.42         1.42 o                         
  -9   2  14          4.13          4.50         2.07 o                         
  -8   2  14          3.91          5.65         2.05 o                         
  -7   2  14         50.62         47.21         5.80 o                         
  -6   2  14          0.46         -0.51         0.62 o                         
  -5   2  14         48.59         48.45         3.72 o                         
  -4   2  14         27.51         27.25         1.99 o                         
  -3   2  14          0.74          1.31         0.95 o                         
  -2   2  14         34.13         40.31         2.08 o                         
  -1   2  14        339.99        327.07         4.37 o                         
   0   2  14         50.96         55.19         2.50 o                         
   1   2  14        455.60        441.27         6.29 o                         
   2   2  14        174.77        172.75         2.58 o                         
   3   2  14        291.66        282.29         4.14 o                         
   4   2  14          7.11          6.03         0.93 o                         
   5   2  14          2.28          1.23         0.83 o                         
   6   2  14          4.06          5.21         1.05 o                         
   7   2  14         49.23         49.30         2.86 o                         
   8   2  14          0.78          0.00         1.00 o                         
   9   2  14         83.44         82.96         3.28 o                         
  -9   3  14         23.73         21.01         4.38 o                         
  -8   3  14         35.43         40.96         4.23 o                         
  -7   3  14         19.15         20.49         2.39 o                         
  -6   3  14          1.60          2.68         0.99 o                         
  -5   3  14          2.19          1.29         1.18 o                         
  -4   3  14        346.63        340.46         9.03 o                         
  -3   3  14         58.62         53.15         2.32 o                         
  -2   3  14         57.59         57.08         2.29 o                         
  -1   3  14        173.16        171.52         4.03 o                         
   0   3  14        189.45        181.14         4.15 o                         
   1   3  14          0.84          2.47         0.83 o                         
   2   3  14          4.13          4.35         0.66 o                         
   3   3  14          0.35          0.21         0.64 o                         
   4   3  14        578.72        562.22         7.15 o                         
   5   3  14          0.21          0.87         0.77 o                         
   6   3  14        231.34        241.42         4.49 o                         
   7   3  14         19.74         20.17         1.47 o                         
   8   3  14          2.10          2.18         1.24 o                         
   9   3  14         15.74         15.65         2.11 o                         
  -9   4  14          0.12          1.48         2.18 o                         
  -8   4  14         32.02         26.13         2.71 o                         
  -7   4  14         59.98         57.90         3.24 o                         
  -6   4  14        148.55        138.36         5.57 o                         
  -5   4  14          0.34          0.60         1.84 o                         
  -4   4  14        389.54        387.04         6.37 o                         
  -3   4  14         77.58         73.29         3.39 o                         
  -2   4  14         21.98         22.04         1.42 o                         
  -1   4  14        200.49        193.00         3.39 o                         
   0   4  14        328.57        316.16         4.87 o                         
   1   4  14          8.47          7.83         0.87 o                         
   2   4  14        360.81        349.55         4.60 o                         
   3   4  14        109.71        107.86         2.42 o                         
   4   4  14         32.70         38.25         1.86 o                         
   5   4  14          3.48          4.41         0.96 o                         
   6   4  14         25.25         26.52         1.76 o                         
   7   4  14        157.99        147.40         3.26 o                         
   8   4  14         30.31         31.81         2.32 o                         
   9   4  14         25.07         19.55         2.13 o                         
  -9   5  14         44.96         46.15         3.72 o                         
  -8   5  14          8.67          6.46         2.08 o                         
  -7   5  14          5.06          5.22         1.50 o                         
  -6   5  14         76.83         79.99         3.45 o                         
  -5   5  14          1.98          1.43         0.80 o                         
  -4   5  14         41.90         38.82         3.11 o                         
  -3   5  14        194.08        193.35         3.77 o                         
  -2   5  14         18.70         19.95         2.32 o                         
  -1   5  14        119.59        121.00         3.63 o                         
   0   5  14         14.41         14.49         1.50 o                         
   1   5  14          5.20          6.29         1.14 o                         
   2   5  14          6.30          7.11         0.86 o                         
   3   5  14          1.31          1.76         0.63 o                         
   4   5  14         79.00         80.48         2.65 o                         
   5   5  14        394.20        391.71         6.23 o                         
   6   5  14         28.87         32.13         3.50 o                         
   7   5  14          1.64          1.86         1.10 o                         
   8   5  14         61.21         60.99         3.05 o                         
   9   5  14          3.89          1.42         1.32 o                         
  -8   6  14         33.03         26.12         2.82 o                         
  -7   6  14         23.36         20.06         2.41 o                         
  -6   6  14         74.06         74.07         3.34 o                         
  -5   6  14        192.13        186.36         7.15 o                         
  -4   6  14         66.01         67.18         3.70 o                         
  -3   6  14         32.98         32.74         2.35 o                         
  -2   6  14        133.60        136.72         3.63 o                         
  -1   6  14         70.49         67.95         2.63 o                         
   0   6  14        137.58        134.25         3.30 o                         
   1   6  14         38.35         33.93         1.26 o                         
   2   6  14        126.16        125.26         2.39 o                         
   3   6  14         10.19         11.61         1.01 o                         
   4   6  14          0.30          1.09         0.82 o                         
   5   6  14         83.75         84.54         2.93 o                         
   6   6  14          1.73          1.14         0.97 o                         
   7   6  14         46.94         48.09         2.57 o                         
   8   6  14         13.15          8.14         1.53 o                         
  -8   7  14         70.17         75.51         4.52 o                         
  -7   7  14          7.33          8.58         1.98 o                         
  -6   7  14         27.36         30.26         2.81 o                         
  -5   7  14          3.31          2.11         1.28 o                         
  -4   7  14          8.15          8.56         1.59 o                         
  -3   7  14         56.18         63.42         3.25 o                         
  -2   7  14        110.95        107.69         2.78 o                         
  -1   7  14        346.63        346.53         5.42 o                         
   0   7  14        116.14        115.26         2.02 o                         
   1   7  14          1.83          2.10         1.16 o                         
   2   7  14          1.10          0.70         0.81 o                         
   3   7  14          4.01          2.49         1.20 o                         
   4   7  14         70.52         70.67         2.34 o                         
   5   7  14         62.60         68.23         2.48 o                         
   6   7  14          5.80          4.10         1.03 o                         
   7   7  14          0.79         -0.60         1.18 o                         
   8   7  14          1.12          0.40         1.19 o                         
  -8   8  14         16.05         17.76         2.64 o                         
  -7   8  14        273.73        268.38         7.21 o                         
  -6   8  14         23.97         21.61         2.58 o                         
  -5   8  14         72.97         74.82         4.59 o                         
  -4   8  14         47.71         45.50         2.52 o                         
  -3   8  14         59.31         53.79         2.06 o                         
  -2   8  14          3.48          4.24         0.84 o                         
  -1   8  14        146.17        135.58         3.33 o                         
   0   8  14         11.43         11.95         1.39 o                         
   1   8  14         99.09         95.86         2.41 o                         
   2   8  14         10.70         13.08         1.68 o                         
   3   8  14          1.94          1.15         1.04 o                         
   4   8  14          0.25          0.54         0.92 o                         
   5   8  14         41.37         42.68         2.20 o                         
   6   8  14         15.31         14.78         1.46 o                         
   7   8  14         15.16         14.64         2.09 o                         
   8   8  14          1.35          0.24         1.28 o                         
  -7   9  14          2.65          3.31         1.46 o                         
  -6   9  14         17.92         15.56         3.12 o                         
  -5   9  14         36.37         38.79         3.15 o                         
  -4   9  14        190.43        206.24         6.97 o                         
  -3   9  14         23.70         23.09         1.53 o                         
  -2   9  14         55.76         49.82         2.00 o                         
  -1   9  14         76.76         74.39         3.19 o                         
   0   9  14         71.20         73.09         3.74 o                         
   1   9  14          5.17          5.64         1.40 o                         
   2   9  14          3.35          3.74         1.04 o                         
   3   9  14          7.59          9.16         1.26 o                         
   4   9  14          9.18         11.05         1.44 o                         
   5   9  14        120.53        126.86         3.96 o                         
   6   9  14         29.15         34.92         2.21 o                         
   7   9  14         16.43         15.66         2.04 o                         
  -7  10  14          1.52         -0.10         2.11 o                         
  -6  10  14        188.04        193.89         5.64 o                         
  -5  10  14          2.58          1.36         1.30 o                         
  -4  10  14        103.31        108.11         4.03 o                         
  -3  10  14          9.79          8.96         1.78 o                         
  -2  10  14          9.65         10.75         2.08 o                         
  -1  10  14          3.13          3.63         1.55 o                         
   0  10  14         77.93         73.46         2.93 o                         
   1  10  14          1.59         -0.95         0.95 o                         
   2  10  14         37.33         37.13         1.90 o                         
   3  10  14         16.81         16.36         1.51 o                         
   4  10  14          0.59          0.30         0.93 o                         
   5  10  14         38.76         39.20         2.31 o                         
   6  10  14          0.01          0.62         1.06 o                         
   7  10  14         77.37         74.37         3.38 o                         
  -6  11  14         21.18         25.90         3.11 o                         
  -5  11  14         13.52         11.38         1.82 o                         
  -4  11  14         24.58         24.51         2.17 o                         
  -3  11  14        212.42        209.82         4.96 o                         
  -2  11  14          0.21         -1.02         1.02 o                         
  -1  11  14         80.90         85.30         4.46 o                         
   0  11  14          9.48         12.75         1.70 o                         
   1  11  14          0.32          1.27         1.06 o                         
   2  11  14          9.06          8.37         1.42 o                         
   3  11  14          0.01         -0.85         0.85 o                         
   4  11  14         67.36         62.80         2.89 o                         
   5  11  14         89.59         87.10         3.38 o                         
   6  11  14          3.16          3.93         1.35 o                         
  -5  12  14        115.55        110.46         4.51 o                         
  -4  12  14          8.52          9.73         1.67 o                         
  -3  12  14         53.76         60.62         3.27 o                         
  -2  12  14         53.24         61.40         3.11 o                         
  -1  12  14        129.99        134.15         5.23 o                         
   0  12  14          1.53          1.39         1.34 o                         
   1  12  14          8.33          9.60         1.63 o                         
   2  12  14          7.34          4.00         1.23 o                         
   3  12  14         67.81         62.03         3.00 o                         
   4  12  14          2.06          0.79         1.20 o                         
   5  12  14          7.63          8.83         1.65 o                         
  -4  13  14        105.66         99.67         3.73 o                         
  -3  13  14         74.21         78.62         3.93 o                         
  -2  13  14         32.07         31.56         2.55 o                         
  -1  13  14         64.45         64.25         5.15 o                         
   0  13  14          0.05         -0.87         1.21 o                         
   1  13  14          0.53         -1.07         1.19 o                         
   2  13  14          4.15          6.69         1.81 o                         
   3  13  14         15.95         16.00         2.18 o                         
   4  13  14          0.20          0.65         1.27 o                         
  -3  14  14         42.76         46.74         3.18 o
[truncated: 67,314 more chars]
