# Supplementary material for: Crystal structures, Hirshfeld atom refinements and Hirshfeld surface analyses of tris­(4,5-di­hydro­furan-2-yl)methyl­silane and tris­(4,5-di­hydro­furan-2-yl)phenyl­silane
Source: Acta Crystallogr E Crystallogr Commun. 2020 Aug 28;76(Pt 9):1514–9. doi: 10.1107/S2056989020011470 (PMC7472748; doi:10.1107/S2056989020011470)
Supplement: Supplementary file 3 [file e-76-01514-1HARsup4.hkl]

data_1HAR
#b1135HAR

_audit_creation_date                2020-4-7
_audit_creation_method              'Tonto 20.01.31 github v. d26b49d'

# ============
# QCr software
# ============

_QCr_software                       'Tonto'
_QCr_software_version               '20.01.31 v. d26b49d'
_QCr_software_platform              'Windows'
_QCr_software_build_date            '2020-01-31 13:13'
_QCr_software_website               'https://github.com/dylan-jayatilaka/tonto'

# ================
# Diffraction data
# ================

_diffrn_radiation_type              MoK\a
_diffrn_radiation_wavelength        0.710730

_diffrn_measurement_method          '\w and \f scans'
_diffrn_measurement_device_type     'Bruker D8 Venture'

_diffrn_reflns_number               51391
_diffrn_reflns_theta_max            34.982174

# ===========
# Reflections
# ===========

_reflns_d_resolution_high           9.027686
_reflns_d_resolution_low            0.619835
_reflns_limit_h_max                 11
_reflns_limit_h_min                 -12
_reflns_limit_k_max                 19
_reflns_limit_k_min                 0
_reflns_limit_l_max                 21
_reflns_limit_l_min                 -10
_reflns_number_gt                   4984
_reflns_number_total                4984
_reflns_threshold_expression        'F>0 & F/u(F)>3.0 & |F_calc|>10^-3'

_reflns_special_details
;
* Specify symmetry and Friedel pair averaging *

. Only.data reflections which satisfy the threshold expression
  are listed below, and only they are considered observed,
  thus the *_gt, *_all, & *_total data are always the same
;

loop_
    _refln_index_h
    _refln_index_k
    _refln_index_l
    _refln_index_group
    _refln_stl
    _refln_d_spacing
    _refln_A_calc
    _refln_B_calc
    _refln_phase_calc
    _refln_F_calc
    _refln_F_meas
    _refln_F_sigma
    _refln_delta_F_on_sigma
  -12   0   -4  0  0.766949  0.651934    -2.581195   0.018184  179.596367    2.581259    2.799118  0.594846   0.366244
  -12   0   -2  0  0.755757  0.661589    -3.863641  -0.038593  180.572298    3.863833    4.242158  0.291645   1.297207
  -12   0    0  0  0.751872  0.665007    -1.483960   0.026053  178.994211    1.484188    1.559441  0.312113   0.241108
  -12   0    4  0  0.766263  0.652518    12.667691   0.083880    0.379384   12.667969   12.959924  0.253450   1.151922
  -12   0    6  0  0.784131  0.637648    -5.652605  -0.075631  180.766562    5.653111    6.439689  0.276937   2.840279
  -12   1   -7  0  0.797759  0.626756    -2.899762  -0.077569  181.532310    2.900799    2.765936  0.218581  -0.616993
  -12   1   -6  0  0.786199  0.635971     7.535930   0.077855    0.591915    7.536332    7.876806  0.185405   1.836377
  -12   1   -5  0  0.776271  0.644105     8.294222   0.105461    0.728479    8.294893    8.292425  0.182122  -0.013550
  -12   1   -4  0  0.768037  0.651011    -7.798153  -0.074902  180.550312    7.798512    7.876689  0.225082   0.347327
  -12   1   -3  0  0.761551  0.656555    -8.574260  -0.104489  180.698194    8.574897    8.238848  0.219973  -1.527680
  -12   1   -1  0  0.753997  0.663133     0.793413   0.046432    3.349209    0.794771    0.758576  0.187712  -0.192817
  -12   1    0  0  0.752982  0.664027    -3.282796  -0.067334  181.175039    3.283486    3.341041  0.222780   0.258348
  -12   1    1  0  0.753822  0.663286    -0.438348  -0.034959  184.559787    0.439740    0.494328  0.153327   0.356026
  -12   1    2  0  0.756513  0.660927    -1.906701   0.045417  178.635502    1.907242    1.945907  0.212622   0.181851
  -12   1    3  0  0.761033  0.657002     1.925979   0.060120    1.787925    1.926917    1.412061  0.305924  -1.682958
  -12   1    4  0  0.767351  0.651592    -1.608586  -0.042989  181.530835    1.609160    1.568135  0.197800  -0.207410
  -12   1    5  0  0.775423  0.644809    -4.037331  -0.089897  181.275558    4.038332    4.214167  0.189468   0.928047
  -12   1    6  0  0.785195  0.636785     1.323805   0.046861    2.027340    1.324634    1.748378  0.223996   1.891748
  -12   1    7  0  0.796604  0.627665     4.189708   0.083739    1.145005    4.190545    4.251337  0.197591   0.307666
  -12   2   -7  0  0.800891  0.624305    -5.116600  -0.009737  180.109031    5.116609    5.565934  0.207589   2.164499
  -12   2   -6  0  0.789378  0.633410     3.347833  -0.001384  359.976313    3.347833    3.514035  0.199118   0.834695
  -12   2   -5  0  0.779490  0.641445     0.891765   0.003178    0.204188    0.891771    0.848112  0.208280  -0.209616
  -12   2   -4  0  0.771290  0.648265    -1.528930   0.005073  179.809904    1.528938    1.535428  0.212055   0.030602
  -12   2   -3  0  0.764832  0.653738     5.533750  -0.015887  359.835508    5.533772    5.742504  0.223153   0.935376
  -12   2   -2  0  0.760161  0.657755    -1.698830  -0.010247  180.345594    1.698860    1.701074  0.246156   0.008993
  -12   2   -1  0  0.757310  0.660231    -1.202461   0.015269  179.272499    1.202558    1.062516  0.258445  -0.541865
  -12   2    1  0  0.757136  0.660383     2.243439  -0.024595  359.371880    2.243574    2.550895  0.217468   1.413179
  -12   2    2  0  0.759815  0.658055    -1.853627  -0.021828  180.674681    1.853755    2.141641  0.212795   1.352878
  -12   2    4  0  0.770607  0.648839     5.650983   0.029798    0.302125    5.651062    5.514803  0.192644  -0.707310
  -12   2    5  0  0.778646  0.642141    -2.883101  -0.048932  180.972328    2.883517    2.696107  0.194948  -0.961329
  -12   2    6  0  0.788377  0.634214    -6.391079  -0.036615  180.328250    6.391184    6.401648  0.206938   0.050566
  -12   2    7  0  0.799741  0.625203     2.924510   0.050494    0.989157    2.924946    2.769679  0.227656  -0.682023
  -12   3   -6  0  0.794646  0.629211    14.337863   0.138639    0.553999   14.338534   14.210187  0.187057  -0.686140
  -12   3   -5  0  0.784825  0.637085    -4.071325  -0.030609  180.430753    4.071440    4.908707  0.243261   3.441849
  -12   3   -4  0  0.776681  0.643765   -17.677579  -0.150759  180.488622   17.678221   18.154431  0.187388   2.541297
  -12   3   -3  0  0.770269  0.649124     1.129570   0.014237    0.722118    1.129660    1.029623  0.290714  -0.344108
  -12   3   -2  0  0.765631  0.653056    13.203232   0.139200    0.604038   13.203965   13.544663  0.212863   1.600547
  -12   3   -1  0  0.762801  0.655479    -6.195793  -0.037906  180.350530    6.195909    6.089634  0.230299  -0.461467
  -12   3    0  0  0.761797  0.656343    -5.849940  -0.120727  181.182259    5.851186    5.959741  0.236459   0.459090
  -12   3    1  0  0.762628  0.655627     3.704330   0.030248    0.467841    3.704453    4.115425  0.204964   2.005094
  -12   3    2  0  0.765288  0.653349     5.025083   0.111021    1.265647    5.026309    4.902590  0.199735  -0.619417
  -12   3    3  0  0.769757  0.649556     3.397368  -0.012238  359.793615    3.397390    3.872598  0.210235   2.260371
  -12   3    4  0  0.776004  0.644327    -9.050745  -0.119657  180.757445    9.051536    8.984410  0.240359  -0.279272
  -12   3    5  0  0.783987  0.637766     1.642993   0.018940    0.660462    1.643102    1.275430  0.412625  -0.891054
  -12   3    6  0  0.793653  0.629998     0.645576   0.043265    3.834062    0.647024    0.661913  0.192550   0.077327
  -12   3    7  0  0.804942  0.621163     3.455510  -0.015174  359.748396    3.455543    3.154443  0.199690  -1.507838
  -12   4   -6  0  0.801965  0.623469     4.450288   0.007039    0.090618    4.450294    4.728996  0.227942   1.222690
  -12   4   -5  0  0.792234  0.631127     3.555657   0.015036    0.242293    3.555689    3.704292  0.211318   0.703216
  -12   4   -4  0  0.784167  0.637619    -1.349199  -0.007748  180.329044    1.349222    1.121562  0.220522  -1.032368
  -12   4   -2  0  0.773224  0.646643    -1.620657   0.011138  179.606249    1.620695    1.393385  0.252933  -0.898697
  -12   4   -1  0  0.770421  0.648995    -2.263474   0.009887  179.749720    2.263496    1.699391  0.391920  -1.439337
  -12   4    0  0  0.769428  0.649833     2.798078  -0.015473  359.683166    2.798121    3.179032  0.252650   1.507662
  -12   4    3  0  0.777309  0.643245    -5.099491   0.024401  179.725846    5.099549    5.354959  0.209886   1.216897
  -12   5   -5  0  0.801659  0.623706   -11.543062  -0.132986  180.660067   11.543828   11.678637  0.207258   0.650438
  -12   5   -3  0  0.787415  0.634990    14.429567   0.141038    0.560003   14.430256   14.591981  0.213096   0.758929
  -12   5   -2  0  0.782878  0.638669     7.002348   0.034181    0.279679    7.002432    7.320669  0.242977   1.309741
  -12   5   -1  0  0.780110  0.640935   -10.082059  -0.127172  180.722672   10.082861   10.184137  0.218444   0.463625
  -12   5    1  0  0.779942  0.641074     8.701636   0.126192    0.830848    8.702551    8.661666  0.230843  -0.177112
  -12   5    2  0  0.782542  0.638943     3.221376   0.024965    0.444029    3.221473    3.355846  0.215683   0.623012
  -12   5    3  0  0.786913  0.635394    -6.980895  -0.116458  180.955738    6.981866    6.642488  0.205862  -1.648566
  -12   5    4  0  0.793025  0.630497    -2.061976  -0.017588  180.488707    2.062051    2.135099  0.229754   0.317939
  -12   5    5  0  0.800839  0.624346     1.156779   0.055061    2.725134    1.158089    0.945981  0.221966  -0.955586
  -12   6   -4  0  0.805172  0.620985    -2.210887  -0.017710  180.458948    2.210958    2.170390  0.229996  -0.176382
  -12   6   -3  0  0.798989  0.625791    -1.179396   0.004104  179.800621    1.179403    1.105884  0.239258  -0.307280
  -12   6   -2  0  0.794519  0.629312     0.781967   0.012184    0.892662    0.782062    0.822337  0.272656   0.147713
  -12   6   -1  0  0.791791  0.631480     3.948108  -0.005495  359.920262    3.948112    4.119017  0.235063   0.727061
  -12   6    1  0  0.791625  0.631612     3.379546   0.021233    0.359968    3.379613    3.725156  0.254224   1.359210
  -12   6    3  0  0.798495  0.626178    -7.583233  -0.029976  180.226484    7.583292    7.868664  0.235486   1.211843
  -12   7   -1  0  0.805378  0.620827    -2.827291  -0.052082  181.055329    2.827770    2.976179  0.249401   0.595059
  -12   7    1  0  0.805214  0.620953     2.727005   0.048331    1.015344    2.727433    2.411600  0.293643  -1.075566
  -11   0   -9  0  0.767702  0.651294     4.717909  -0.039463  359.520764    4.718074    4.740111  0.272660   0.080822
  -11   0   -3  0  0.698545  0.715773    -9.926306   0.016762  179.903247    9.926320   10.016491  0.291438   0.309401
  -11   0   -1  0  0.690317  0.724305     3.573737  -0.011893  359.809322    3.573757    4.037914  0.266636   1.740794
  -11   0    1  0  0.690143  0.724488     3.766190   0.016388    0.249318    3.766225    4.095014  0.327554   1.003769
  -11   0    3  0  0.698027  0.716304    -5.014548  -0.011075  180.126544    5.014561    4.564799  0.293218  -1.533879
  -11   0    5  0  0.713704  0.700570   -10.171518  -0.025608  180.144250   10.171551    9.858083  0.427002  -0.734114
  -11   0    7  0  0.736676  0.678724    -4.040741   0.011117  179.842365    4.040757    4.336093  0.221487   1.333427
  -11   0    9  0  0.766288  0.652496     8.192146  -0.010124  359.929193    8.192153    8.454226  0.230661   1.136185
  -11   0   11  0  0.801803  0.623595     5.765933   0.046856    0.465598    5.766124    5.701929  0.265894  -0.241431
  -11   1  -10  0  0.785954  0.636169     5.941158   0.087314    0.841983    5.941800    5.798651  0.196394  -0.728889
  -11   1   -9  0  0.768789  0.650374    -0.599646  -0.021839  182.085806    0.600044    0.530462  0.156701  -0.444037
  -11   1   -8  0  0.753090  0.663931    -3.056947  -0.078748  181.475637    3.057961    2.751050  0.175454  -1.749242
  -11   1   -7  0  0.738951  0.676635     2.890073   0.056307    1.116157    2.890621    2.823621  0.159110  -0.421093
  -11   1   -5  0  0.715716  0.698602    -1.586460  -0.049860  181.800127    1.587243    1.532003  0.161738  -0.341542
  -11   1   -4  0  0.706784  0.707430   -12.991138  -0.132442  180.584099   12.991814   13.307837  0.151776   2.082176
  -11   1   -3  0  0.699739  0.714552     4.740688   0.066279    0.800993    4.741151    4.851831  0.223282   0.495694
  -11   1   -2  0  0.694639  0.719799    11.243371   0.129492    0.659855   11.244117   11.319203  0.180682   0.415576
  -11   1   -1  0  0.691525  0.723039    -6.934294  -0.082434  180.681092    6.934784    7.017959  0.193359   0.430161
  -11   1    0  0  0.690426  0.724190   -14.793632  -0.149705  180.579789   14.794389   15.320215  0.168204   3.126130
  -11   1    1  0  0.691351  0.723222    10.124513   0.095462    0.540212   10.124963   10.577763  0.173115   2.615596
  -11   1    2  0  0.694291  0.720159    10.353997   0.134942    0.746684   10.354876   10.765662  0.169112   2.429076
  -11   1    3  0  0.699222  0.715080     1.089825  -0.042198  357.782627    1.090641    1.141971  0.211542   0.242648
  -11   1    4  0  0.706101  0.708114   -11.206617  -0.133454  180.682272   11.207412   11.454920  0.166118   1.489957
  -11   1    5  0  0.714873  0.699425     3.055156   0.068389    1.282343    3.055921    3.229956  0.180481   0.964282
  -11   1    6  0  0.725468  0.689210    14.921739   0.142683    0.547850   14.922421   15.286317  0.138691   2.623802
  -11   1    7  0  0.737808  0.677683    -3.842311  -0.073071  181.089496    3.843006    4.025965  0.150265   1.217577
  -11   1    8  0  0.751808  0.665063    -3.996054  -0.099342  181.424088    3.997289    3.866362  0.151345  -0.865085
  -11   1    9  0  0.767376  0.651571    -0.870271   0.038806  177.446810    0.871136    1.026109  0.219960   0.704549
  -11   1   10  0  0.784419  0.637414     3.449201   0.090348    1.500457    3.450384    3.603170  0.172143   0.887552
  -11   1   11  0  0.802843  0.622787    -3.164459  -0.057146  181.034576    3.164975    3.055175  0.201224  -0.545665
  -11   2  -10  0  0.789134  0.633606    -3.447078  -0.056660  180.941686    3.447544    3.782132  0.204512   1.636030
  -11   2   -8  0  0.756407  0.661020    -1.683909   0.030808  178.951868    1.684191    1.964784  0.185040   1.516389
  -11   2   -7  0  0.742332  0.673553     2.570491   0.015607    0.347879    2.570539    2.555387  0.163342  -0.092759
  -11   2   -6  0  0.729903  0.685023    -2.746146  -0.041230  180.860158    2.746455    2.846932  0.176417   0.569542
  -11   2   -5  0  0.719205  0.695212    -3.930422  -0.012313  180.179490    3.930441    4.172851  0.199858   1.212910
  -11   2   -3  0  0.703308  0.710926    -4.359605   0.002848  179.962576    4.359606    4.458855  0.176673   0.561764
  -11   2   -2  0  0.698234  0.716093     4.029090  -0.015110  359.785136    4.029118    4.330664  0.200206   1.506174
  -11   2    2  0  0.697888  0.716447    -7.511925  -0.014745  180.112465    7.511939    7.771622  0.182560   1.422450
  -11   2    4  0  0.709638  0.704584     0.407265  -0.002046  359.712149    0.407270    0.405141  0.130976  -0.016257
  -11   2    5  0  0.718367  0.696023     3.367917   0.004919    0.083688    3.367921    3.633682  0.169541   1.567534
  -11   2    6  0  0.728911  0.685955     6.668435   0.031172    0.267834    6.668508    6.951527  0.168304   1.681593
  -11   2    7  0  0.741194  0.674587    -3.184476   0.002042  179.963262    3.184477    3.162231  0.163853  -0.135768
  -11   2    8  0  0.755131  0.662137     0.550598  -0.010730  358.883576    0.550702    0.873223  0.184350   1.749502
  -11   2    9  0  0.770632  0.648818     5.266873  -0.004223  359.954058    5.266874    5.480051  0.165497   1.288105
  -11   2   10  0  0.787605  0.634836     3.556471   0.036294    0.584693    3.556656    3.865760  0.187815   1.645788
  -11   2   11  0  0.805956  0.620381    -1.734261   0.004810  179.841075    1.734268    1.804725  0.266767   0.264114
  -11   3  -10  0  0.794404  0.629403     3.623314  -0.011410  359.819575    3.623332    3.671199  0.189856   0.252125
  -11   3   -9  0  0.777425  0.643149    -1.751847  -0.069489  182.271514    1.753224    1.542789  0.158517  -1.327527
  -11   3   -8  0  0.761904  0.656251     1.295029   0.013127    0.580759    1.295096    1.270500  0.224206  -0.109702
  -11   3   -7  0  0.747932  0.668510     1.597228   0.071138    2.550168    1.598811    1.512948  0.192553  -0.445921
  -11   3   -6  0  0.735598  0.679719    -3.645377  -0.027758  180.436275    3.645483    3.638787  0.141906  -0.047186
  -11   3   -5  0  0.724984  0.689670    -7.359749  -0.126064  180.981318    7.360829    7.570678  0.185627   1.130489
  -11   3   -4  0  0.716168  0.698160     2.367072   0.019555    0.473323    2.367153    2.389171  0.178091   0.123633
  -11   3   -3  0  0.709217  0.705003    11.946128   0.140701    0.674797   11.946957   11.902012  0.160168  -0.280610
  -11   3   -1  0  0.701114  0.713151   -10.883408  -0.142013  180.747585   10.884334   10.852916  0.179035  -0.175489
  -11   3    0  0  0.700030  0.714255     5.191374   0.035438    0.391117    5.191495    5.220558  0.197167   0.147404
  -11   3    1  0  0.700942  0.713326    12.369009   0.150474    0.696993   12.369924   12.330599  0.183218  -0.214633
  -11   3    2  0  0.703842  0.710386     1.800360  -0.014489  359.538893    1.800418    1.981621  0.205991   0.879664
  -11   3    3  0  0.708707  0.705511    -7.110881  -0.134024  181.079765    7.112144    7.244295  0.252902   0.522535
  -11   3    4  0  0.715495  0.698817   -12.601832   0.005296  179.975923   12.601833   13.628069  0.151635   6.767801
  -11   3    5  0  0.724153  0.690462    10.164305   0.145278    0.818873   10.165343   10.388551  0.154377   1.445867
  -11   3    6  0  0.734614  0.680630    -2.574817  -0.027387  180.609412    2.574963    2.720393  0.167767   0.866860
  -11   3    7  0  0.746803  0.669520    -3.518493  -0.109136  181.776626    3.520185    3.416143  0.146854  -0.708474
  -11   3    9  0  0.776028  0.644307     5.478513   0.119473    1.249280    5.479816    5.542789  0.180061   0.349730
  -11   4  -10  0  0.801725  0.623655    -4.624624  -0.041805  180.517921    4.624813    4.520928  0.209762  -0.495253
  -11   4   -8  0  0.769534  0.649744     1.305888   0.025425    1.115366    1.306136    1.101475  0.197761  -1.034889
  -11   4   -4  0  0.724280  0.690341     3.882074   0.023267    0.343400    3.882144    4.008428  0.209642   0.602381
  -11   4   -2  0  0.712433  0.701820    -0.363063  -0.008038  181.268253    0.363152    0.477590  0.155084   0.737912
  -11   4   -1  0  0.709398  0.704823     7.855537   0.026624    0.194187    7.855582    7.854141  0.187827  -0.007671
  -11   4    0  0  0.708327  0.705889     2.116364   0.010306    0.279007    2.116389    2.187720  0.205542   0.347038
  -11   4    1  0  0.709228  0.704992    -8.425927  -0.018414  180.125213    8.425947    8.748588  0.189815   1.699764
  -11   4    3  0  0.716903  0.697445     5.653360   0.009475    0.096025    5.653368    5.679546  0.230954   0.113344
  -11   4    4  0  0.723614  0.690976     5.284020  -0.000248  359.997312    5.284020    5.399088  0.177028   0.650000
  -11   4    5  0  0.732176  0.682896     2.649882   0.011158    0.241267    2.649905    2.843274  0.184795   1.046397
  -11   4    6  0  0.742524  0.673379     1.737429   0.011862    0.391161    1.737469    1.497681  0.173071  -1.385489
  -11   4    7  0  0.754586  0.662615    -0.333809  -0.007120  181.221846    0.333885    0.597148  0.157659   1.669826
  -11   4    8  0  0.768280  0.650805    -5.847079  -0.035551  180.348365    5.847187    5.696662  0.169812  -0.886419
  -11   4   10  0  0.800220  0.624828    -1.284953   0.019029  179.151555    1.285094    1.517619  0.298818   0.778150
  -11   5   -8  0  0.779234  0.641656     3.926327   0.097322    1.419909    3.927533    3.991309  0.197854   0.322339
  -11   5   -7  0  0.765578  0.653101    -1.816250   0.011389  179.640735    1.816286    1.898043  0.199916   0.408956
  -11   5   -6  0  0.753533  0.663541    -5.693586  -0.109505  181.101833    5.694639    5.407278  0.197119  -1.457802
  -11   5   -5  0  0.743175  0.672789    -2.872758  -0.014687  180.292921    2.872795    2.418046  0.218873  -2.077688
  -11   5   -4  0  0.734578  0.680663    12.427481   0.143976    0.663759   12.428315   12.586103  0.177724   0.887832
  -11   5   -3  0  0.727802  0.687000     2.286870   0.021033    0.526957    2.286966    2.082824  0.231262  -0.882729
  -11   5   -2  0  0.722900  0.691659   -16.783045  -0.151992  180.518872   16.783733   16.672855  0.179932  -0.616222
  -11   5   -1  0  0.719909  0.694533     4.736294  -0.010897  359.868179    4.736307    4.345537  0.216560  -1.804436
  -11   5    0  0  0.718853  0.695553    15.010426   0.151528    0.578373   15.011191   15.084692  0.200027   0.367454
  -11   5    1  0  0.719741  0.694694    -4.676337   0.008040  179.901497    4.676344    5.099554  0.216994   1.950329
  -11   5    2  0  0.722566  0.691978    -4.900593  -0.124568  181.456082    4.902176    5.004167  0.219589   0.464464
  -11   5    3  0  0.727305  0.687470    -4.216641  -0.028364  180.385402    4.216737    4.683820  0.226923   2.058330
  -11   5    4  0  0.733921  0.681272     6.903196   0.134188    1.113609    6.904500    6.563319  0.169457  -2.013386
  -11   5    6  0  0.752572  0.664388    -5.796688  -0.124499  181.230392    5.798024    6.059726  0.187720   1.394106
  -11   5    7  0  0.764475  0.654043     5.989560  -0.009464  359.909464    5.989568    6.322400  0.181208   1.836742
  -11   5    8  0  0.777995  0.642677     4.946651   0.113076    1.309506    4.947943    4.857074  0.207312  -0.438320
  -11   5    9  0  0.793049  0.630478     1.091141   0.013975    0.733774    1.091230    1.000228  0.266955  -0.340889
  -11   6   -8  0  0.790928  0.632169    -1.039010  -0.009616  180.530274    1.039055    0.932817  0.243886  -0.435605
  -11   6   -4  0  0.746971  0.669370     3.197453  -0.006184  359.889190    3.197459    3.125059  0.211708  -0.341979
  -11   6   -3  0  0.740309  0.675394     5.012204  -0.018614  359.787215    5.012239    5.252009  0.198546   1.207634
  -11   6   -1  0  0.732550  0.682547     4.174722   0.026964    0.370063    4.174809    4.370884  0.218719   0.896467
  -11   6    0  0  0.731513  0.683515    -3.988555  -0.013339  180.191614    3.988577    4.032225  0.218923   0.199378
  -11   6    1  0  0.732386  0.682701    -3.433277  -0.008695  180.145097    3.433288    3.566062  0.222453   0.596864
  -11   6    2  0  0.735162  0.680122     1.468700   0.003989    0.155632    1.468705    1.033056  0.236941  -1.838636
  -11   6    5  0  0.754629  0.662577    -4.114240  -0.001014  180.014125    4.114240    4.210696  0.182818   0.527611
  -11   6    6  0  0.764674  0.653873     5.358090   0.005592    0.059796    5.358093    5.673673  0.264148   1.194708
  -11   6    7  0  0.776392  0.644005    -1.795438  -0.017753  180.566523    1.795525    1.818314  0.240081   0.094921
  -11   6    8  0  0.789707  0.633146    -2.363485  -0.001630  180.039524    2.363485    3.049645  0.198995   3.448127
  -11   6    9  0  0.804542  0.621471     3.054314   0.030855    0.578788    3.054469    3.556375  0.237259   2.115431
  -11   7   -8  0  0.804529  0.621482     2.467370   0.050385    1.169841    2.467884    2.451667  0.246099  -0.065898
  -11   7   -7  0  0.791310  0.631864    -3.583470  -0.076491  181.222826    3.584286    3.276819  0.209362  -1.468590
  -11   7   -6  0  0.779662  0.641304    -1.259839  -0.035889  181.631726    1.260351    1.073229  0.199522  -0.937850
  -11   7   -5  0  0.769656  0.649641     5.702334   0.099864    1.003313    5.703209    5.814938  0.202845   0.550814
  -11   7   -4  0  0.761358  0.656721     4.445598   0.065051    0.838325    4.446074    4.427141  0.204514  -0.092573
  -11   7   -3  0  0.754822  0.662407    -7.521234  -0.116527  180.887613    7.522137    7.796992  0.340187   0.807952
  -11   7   -2  0  0.750097  0.666581    -7.395782  -0.081043  180.627823    7.396226    7.793875  0.186696   2.129928
  -11   7   -1  0  0.747214  0.669152    12.695393   0.126338    0.570161   12.696021   12.989588  0.199453   1.471859
  -11   7    0  0  0.746197  0.670064     3.413359   0.059840    1.004358    3.413883    2.997332  0.268318  -1.552455
  -11   7    1  0  0.747053  0.669296    -9.899792  -0.122889  180.711195    9.900555    9.910056  0.203862   0.046605
  -11   7    2  0  0.749775  0.666867    -3.959274  -0.067922  180.982826    3.959856    3.907394  0.220459  -0.237967
  -11   7    3  0  0.754343  0.662828    10.466633   0.128506    0.703425   10.467422   10.572681  0.205177   0.513013
  -11   7    4  0  0.760724  0.657268     7.722240   0.079486    0.589728    7.722649    8.079832  0.202304   1.765572
  -11   7    5  0  0.768873  0.650303    -6.684491  -0.115052  180.986064    6.685481    6.557605  0.177829  -0.719097
  -11   7    7  0  0.790243  0.632717     6.080747   0.102751    0.968083    6.081615    6.514868  0.175680   2.466159
  -11   8   -6  0  0.795557  0.628490    -4.429089   0.029616  179.616891    4.429188    4.795250  0.226549   1.615817
  -11   8   -5  0  0.785754  0.636332     2.791980   0.000734    0.015060    2.791980    2.389919  0.215839  -1.862782
  -11   8   -4  0  0.777627  0.642982     0.775441  -0.011819  359.126803    0.775531    0.767835  0.229792  -0.033493
  -11   8   -1  0  0.763785  0.654634    -1.607386  -0.007633  180.272069    1.607404    1.481610  0.252636  -0.497926
  -11   8    2  0  0.766290  0.652494    -5.866364  -0.007536  180.073601    5.866368    5.854362  0.239998  -0.050028
  -11   8    3  0  0.770761  0.648710     1.637493   0.000971    0.033986    1.637493    1.305058  0.268051  -1.240197
  -11   8    6  0  0.794647  0.629210     3.541142  -0.005543  359.910321    3.541147    3.775562  0.192158   1.219911
  -11   8    7  0  0.805929  0.620402     3.242266   0.004844    0.085597    3.242269    3.079343  0.314252  -0.518457
  -11   9   -5  0  0.803608  0.622194     3.671778   0.077987    1.216759    3.672606    3.261860  0.217708  -1.886684
  -11   9   -3  0  0.789412  0.633383    -4.049949  -0.089678  181.268497    4.050942    4.143000  0.201474   0.456920
  -11   9   -2  0  0.784895  0.637028     5.079499   0.064834    0.731272    5.079913    5.189986  0.203128   0.541888
  -11   9   -1  0  0.782141  0.639271     3.152227   0.086877    1.578706    3.153424    3.183332  0.232069   0.128878
  -11   9    0  0  0.781169  0.640066    -4.430845  -0.061367  180.793498    4.431270    4.543722  0.241863   0.464940
  -11   9    1  0  0.781987  0.639397    -9.209276  -0.112847  180.702046    9.209967    9.581524  0.214653   1.730962
  -11   9    3  0  0.788954  0.633750    11.235506   0.118100    0.602234   11.236127   11.939225  0.214470   3.278313
  -11   9    4  0  0.795057  0.628885    -1.401757  -0.046566  181.902647    1.402530    1.449469  0.252722   0.185733
  -11   9    5  0  0.802858  0.622775    -6.090728  -0.100767  180.947835    6.091561    6.267385  0.188075   0.934858
  -11  10   -1  0  0.802159  0.623318    -1.258668  -0.014032  180.638718    1.258746    1.268330  0.280256   0.034195
  -11  10    0  0  0.801212  0.624055     4.793823   0.008998    0.107539    4.793832    4.553434  0.241707  -0.994584
  -10   0   -8  0  0.694943  0.719483     3.248563   0.085153    1.501516    3.249678    2.992277  0.235098  -1.094867
  -10   0   -6  0  0.666014  0.750735   -11.643970  -0.120350  180.592179   11.644591   11.531629  0.221992  -0.508859
  -10   0   -4  0  0.644507  0.775787    11.685697   0.119995    0.588322   11.686313   11.973059  0.199613   1.436508
  -10   0   -2  0  0.631182  0.792165     3.202117  -0.079568  358.576583    3.203106    3.365249  0.214862   0.754639
  -10   0    2  0  0.630834  0.792601    -9.853628  -0.086355  180.502116    9.854007    9.707557  0.219119  -0.668357
  -10   0    4  0  0.643826  0.776607     8.628692   0.072099    0.478736    8.628994    8.823333  0.196557   0.988716
  -10   0    8  0  0.693680  0.720793     1.608264   0.026180    0.932600    1.608477    1.682010  0.231280   0.317938
  -10   0   12  0  0.769817  0.649505    -4.471174  -0.008835  180.113211    4.471182    4.638401  0.383956   0.435515
  -10   1   -9  0  0.713089  0.701175    -2.204381  -0.055834  181.450927    2.205088    2.124105  0.160731  -0.503847
  -10   1   -7  0  0.680831  0.734396    -0.697654   0.035795  177.062855    0.698572    0.644877  0.160614  -0.334309
  -10   1   -6  0  0.667266  0.749327    -9.779327  -0.071977  180.421695    9.779592    9.674807  0.223712  -0.468391
  -10   1   -5  0  0.655555  0.762712    -2.893484  -0.081851  181.620345    2.894642    3.029973  0.185705   0.728741
  -10   1   -4  0  0.645800  0.774233     6.873088   0.071966    0.599906    6.873465    6.928237  0.143580   0.381474
  -10   1   -3  0  0.638091  0.783587     8.967098   0.103365    0.660430    8.967693    9.218714  0.135129   1.857635
  -10   1   -2  0  0.632502  0.790511    -4.752267  -0.060806  180.733063    4.752655    4.862044  0.166077   0.658664
  -10   1   -1  0  0.629091  0.794798    -3.747247  -0.086840  181.327559    3.748253    2.991791  0.169782  -4.455479
  -10   1    0  0  0.627891  0.796317     8.400398   0.089860    0.612875    8.400878    8.609123  0.168126   1.238628
  -10   1    1  0  0.628916  0.795018     9.363966   0.123224    0.753934    9.364776    9.613587  0.166729   1.492309
  -10   1    2  0  0.632156  0.790944   -12.816476  -0.096525  180.431506   12.816839   12.906991  0.129686   0.695161
  -10   1    3  0  0.637576  0.784220   -18.172326  -0.131803  180.415556   18.172804   18.180257  0.126706   0.058819
  -10   1    4  0  0.645121  0.775048     4.874591   0.073796    0.867328    4.875150    4.836540  0.134410  -0.287259
  -10   1    5  0  0.654719  0.763687     3.365466   0.097812    1.664742    3.366887    3.406993  0.162698   0.246507
  -10   1    6  0  0.666280  0.750436    -3.423006  -0.075134  181.257424    3.423831    3.574924  0.193302   0.781645
  -10   1    7  0  0.679703  0.735615    -4.936755  -0.107541  181.247917    4.937926    4.783797  0.150947  -1.021086
  -10   1    8  0  0.694883  0.719546    11.094363   0.097608    0.504072   11.094792   11.317246  0.137980   1.612222
  -10   1    9  0  0.711705  0.702539     0.959341   0.058693    3.500997    0.961134    0.989674  0.176755   0.161465
  -10   1   10  0  0.730056  0.684879    -6.208882  -0.078507  180.724427    6.209379    6.238955  0.159055   0.185948
  -10   1   11  0  0.749824  0.666823    -4.991138  -0.101984  181.170557    4.992180    5.232068  0.163487   1.467325
  -10   1   12  0  0.770901  0.648592     5.750290   0.074740    0.744666    5.750776    6.286707  0.248484   2.156806
  -10   1   13  0  0.793181  0.630373     7.073165   0.107743    0.872698    7.073985    7.013832  0.225384  -0.266893
  -10   2   -9  0  0.716592  0.697747     2.324242   0.077677    1.914145    2.325540    2.979724  0.167939   3.895373
  -10   2   -8  0  0.699731  0.714561     7.773439   0.051549    0.379947    7.773610    7.824255  0.181359   0.279252
  -10   2   -7  0  0.684499  0.730461    -1.800498  -0.058268  181.853580    1.801440    1.593714  0.154951  -1.340593
  -10   2   -6  0  0.671008  0.745148    -5.994361  -0.048147  180.460190    5.994554    6.075745  0.198391   0.409248
  -10   2   -5  0  0.659363  0.758307     4.861155   0.086388    1.018103    4.861922    4.752820  0.154325  -0.706966
  -10   2   -4  0  0.649666  0.769626     4.137291   0.037230    0.515571    4.137459    4.154844  0.154964   0.112190
  -10   2   -3  0  0.642003  0.778812    -4.866842  -0.079574  180.936713    4.867492    4.859396  0.157917  -0.051267
  -10   2   -1  0  0.633058  0.789817     0.796914   0.029355    2.109611    0.797454    0.602052  0.133728  -1.461188
  -10   2    0  0  0.631866  0.791307     5.607776   0.040924    0.418118    5.607926    5.828835  0.215430   1.025434
  -10   2    1  0  0.632885  0.790033     3.845253  -0.051370  359.234617    3.845596    3.913243  0.197304   0.342855
  -10   2    2  0  0.636104  0.786035    -8.057678  -0.033047  180.234985    8.057746    8.345698  0.203488   1.415080
  -10   2    3  0  0.641491  0.779434    15.244699   0.082410    0.309726   15.244921   15.459814  0.123147   1.745015
  -10   2    6  0  0.670027  0.746239   -10.283079  -0.031178  180.173718   10.283126   10.513459  0.133521   1.725063
  -10   2    7  0  0.683377  0.731660    -9.084962   0.021126  179.866768    9.084987    9.445815  0.138788   2.599861
  -10   2    8  0  0.698476  0.715844     1.382814   0.006091    0.252370    1.382828    1.152390  0.156334  -1.474006
  -10   2    9  0  0.715214  0.699092    -6.774743  -0.039634  180.335190    6.774859    7.278144  0.164984   3.050502
  -10   2   10  0  0.733477  0.681684    -1.580466  -0.003069  180.111267    1.580469    1.693456  0.208011   0.543177
  -10   2   12  0  0.774142  0.645877     1.336860   0.002508    0.107480    1.336863    1.552689  0.296453   0.728030
  -10   3   -9  0  0.722392  0.692145    -4.530988   0.003838  179.951462    4.530990    4.378225  0.165807  -0.921345
  -10   3   -8  0  0.705669  0.708547    -2.809725   0.067523  178.623329    2.810536    2.805762  0.175777  -0.027162
  -10   3   -7  0  0.690568  0.724041    -6.102762  -0.019582  180.183841    6.102794    6.202403  0.194647   0.511742
  -10   3   -6  0  0.677198  0.738336    -7.500563  -0.102318  180.781541    7.501261    7.410206  0.196791  -0.462699
  -10   3   -5  0  0.665662  0.751132     7.339848   0.035766    0.279190    7.339935    7.606864  0.140871   1.894840
  -10   3   -4  0  0.656058  0.762128     5.045579   0.106278    1.206680    5.046698    4.447608  0.181720  -3.296776
  -10   3   -3  0  0.648471  0.771045     5.685025  -0.009640  359.902846    5.685033    5.657429  0.169129  -0.163215
  -10   3   -2  0  0.642972  0.777639    -4.803402  -0.111682  181.331925    4.804700    4.571180  0.158676  -1.471680
  -10   3   -1  0  0.639616  0.781719     1.236533   0.013981    0.647796    1.236612    0.937391  0.163972  -1.824834
  -10   3    0  0  0.638436  0.783164    11.595370   0.148324    0.732870   11.596319   11.606151  0.187355   0.052478
  -10   3    1  0  0.639445  0.781929   -10.398817  -0.049399  180.272180   10.398935   10.547105  0.169362   0.874876
  -10   3    2  0  0.642631  0.778051   -10.325005  -0.148251  180.822619   10.326069   10.517554  0.174007   1.100441
  -10   3    4  0  0.655389  0.762905    13.463945   0.161186    0.685896   13.464909   13.274221  0.135579  -1.406477
  -10   3    5  0  0.664839  0.752062     1.444095  -0.017534  359.304351    1.444202    1.315942  0.169681  -0.755887
  -10   3    6  0  0.676226  0.739397    -9.365639  -0.153460  180.938734    9.366897    9.465944  0.194312   0.509734
  -10   3    7  0  0.689457  0.725209     6.538621   0.042918    0.376075    6.538762    6.778717  0.159545   1.503994
  -10   3    8  0  0.704426  0.709798    10.630163   0.151687    0.817528   10.631245   10.798097  0.216101   0.772101
  -10   3    9  0  0.721025  0.693457    -5.867146  -0.037474  180.365952    5.867266    6.199343  0.163198   2.034813
  -10   3   10  0  0.739145  0.676457   -16.271561  -0.162994  180.573920   16.272377   16.305162  0.160052   0.204837
  -10   3   11  0  0.758676  0.659042     1.682300   0.018342    0.624667    1.682400    1.513216  0.237552  -0.712195
  -10   3   12  0  0.779514  0.641426    10.411369   0.140150    0.771228   10.412312   10.277332  0.262019  -0.515154
  -10   3   13  0  0.801554  0.623788    -3.919110  -0.031079  180.454347    3.919233    3.460006  0.404667  -1.134826
  -10   4   -9  0  0.730434  0.684524     0.069824   0.017725   14.243605    0.072038    0.353662  0.103585   2.718762
  -10   4   -8  0  0.713900  0.700378    -0.984359  -0.034593  182.012694    0.984967    0.897435  0.170671  -0.512871
  -10   4   -7  0  0.698977  0.715331    -9.852921  -0.079653  180.463178    9.853243   10.132132  0.183800   1.517353
  -10   4   -6  0  0.685771  0.729106     4.815290   0.067690    0.805377    4.815765    4.538410  0.163158  -1.699918
  -10   4   -5  0  0.674382  0.741420     2.589139   0.048122    1.064785    2.589586    2.538149  0.178441  -0.288258
  -10   4   -4  0  0.664903  0.751989    -6.247586  -0.068080  180.624331    6.247957    6.905228  0.189768   3.463558
  -10   4   -3  0  0.657418  0.760551    -4.635518  -0.050288  180.621546    4.635791    4.435574  0.173156  -1.156277
  -10   4   -2  0  0.651995  0.766877     5.482447   0.061926    0.647145    5.482797    5.618511  0.218595   0.620848
  -10   4   -1  0  0.648686  0.770789    -1.333245   0.039438  178.305677    1.333828    1.757376  0.174217   2.431146
  -10   4    1  0  0.648517  0.770990    -1.766674  -0.032914  181.067314    1.766981    1.863297  0.193594   0.497518
  -10   4    2  0  0.651659  0.767273     0.652191   0.019362    1.700507    0.652478    0.612960  0.142841  -0.276654
  -10   4    3  0  0.656918  0.761130     3.918856   0.031856    0.465747    3.918985    3.738704  0.171004  -1.054257
  -10   4    4  0  0.664244  0.752736    -8.634565  -0.051584  180.342290    8.634720    8.942469  0.152537   2.017536
  -10   4    9  0  0.729083  0.685793    -2.056969  -0.010615  180.295670    2.056996    1.804663  0.171247  -1.473509
  -10   4   11  0  0.766338  0.652453     7.610224   0.020317    0.152962    7.610251    8.203612  0.274542   2.161278
  -10   4   12  0  0.786973  0.635346    -2.074621  -0.005633  180.155564    2.074629    2.670284  0.480477   1.239716
  -10   5   -9  0  0.740646  0.675086     6.288668   0.084460    0.769462    6.289235    6.054478  0.145389  -1.614677
  -10   5   -8  0  0.724345  0.690278     1.744889   0.016476    0.540980    1.744967    1.841853  0.146065   0.663307
  -10   5   -7  0  0.709642  0.704580    -0.293672  -0.021769  184.239407    0.294477    0.324138  0.079113   0.374911
  -10   5   -6  0  0.696638  0.717733    -3.762205  -0.017018  180.259177    3.762244    3.656566  0.210020  -0.503184
  -10   5   -5  0  0.685430  0.729470     4.595013   0.094015    1.172119    4.595974    4.526403  0.170572  -0.407870
  -10   5   -3  0  0.668746  0.747668    -5.710302  -0.110682  181.110417    5.711375    5.696054  0.179803  -0.085210
  -10   5   -2  0  0.663416  0.753675    -3.432011  -0.033040  180.551576    3.432170    3.947662  0.202126   2.550342
  -10   5   -1  0  0.660164  0.757388     3.980990   0.108515    1.561395    3.982469    3.953719  0.178880  -0.160721
  -10   5    0  0  0.659021  0.758702     2.409543   0.020675    0.491610    2.409632    2.312130  0.186382  -0.523126
  -10   5    1  0  0.659998  0.757579    -6.445534  -0.125351  181.114134    6.446752    6.478810  0.197787   0.162080
  -10   5    2  0  0.663085  0.754051     1.171708  -0.013729  359.328694    1.171788    0.819160  0.190714  -1.848995
  -10   5    3  0  0.668255  0.748218     8.002501   0.137165    0.981967    8.003676    8.281527  0.161681   1.718512
  -10   5    4  0  0.675457  0.740239    11.888373   0.050923    0.245421   11.888482   12.375278  0.137939   3.529056
  -10   5    5  0  0.684630  0.730322   -10.850577  -0.153181  180.808808   10.851658   10.911336  0.154159   0.387120
  -10   5    6  0  0.695694  0.718707    -9.734948  -0.041563  180.244620    9.735037    9.849654  0.163557   0.700778
  -10   5    7  0  0.708560  0.705656     7.169676   0.132397    1.057915    7.170898    7.148312  0.196299  -0.115062
  -10   5    9  0  0.739313  0.676303   -11.982447  -0.148783  180.711391   11.983371   11.927996  0.200485  -0.276201
  -10   5   10  0  0.756996  0.660506    -6.918151  -0.038950  180.322580    6.918261    7.093446  0.231403   0.757057
  -10   5   11  0  0.776078  0.644265    13.236006   0.150168    0.650017   13.236858   13.629438  0.215798   1.819204
  -10   5   12  0  0.796460  0.627778     4.513320   0.030973    0.393194    4.513426    4.497775  0.306188  -0.051117
  -10   6   -9  0  0.752940  0.664064    -8.613185  -0.051579  180.343102    8.613339    8.561930  0.145876  -0.352418
  -10   6   -8  0  0.736911  0.678508   -11.176918  -0.104395  180.535138   11.177406   11.332345  0.167261   0.926331
  -10   6   -7  0  0.722464  0.692076     0.143233   0.014007    5.585290    0.143916    0.406784  0.131602   1.997444
  -10   6   -6  0  0.709694  0.704529     6.464961   0.092534    0.820024    6.465624    6.522827  0.201036   0.284544
  -10   6   -5  0  0.698695  0.715620    -1.411686  -0.029927  181.214478    1.412003    1.466713  0.170827   0.320267
  -10   6   -4  0  0.689551  0.725109    -4.136724  -0.070620  180.978026    4.137326    4.161948  0.185069   0.133037
  -10   6   -3  0  0.682336  0.732776     0.700725   0.017432    1.425066    0.700941    0.648519  0.157899  -0.332003
  -10   6   -2  0  0.677113  0.738429     6.529505   0.078290    0.686953    6.529974    6.476740  0.176908  -0.300913
  -10   6   -1  0  0.673927  0.741920    -9.552185  -0.054249  180.325389    9.552339    9.757193  0.176536   1.160410
  -10   6    0  0  0.672807  0.743155    -7.570209  -0.078187  180.591742    7.570613    7.608751  0.255229   0.149427
  -10   6    1  0  0.673764  0.742099     3.785053   0.031229    0.472719    3.785182    3.855148  0.216690   0.322887
  -10   6    3  0  0.681854  0.733294    -6.394082  -0.036624  180.328174    6.394187    6.964385  0.187192   3.046055
  -10   6    4  0  0.688915  0.725779     7.233389  -0.036324  359.712276    7.233481    7.976423  0.249643   2.976018
  -10   6    5  0  0.697911  0.716424    10.488672   0.035868    0.195931   10.488733   10.898593  0.167578   2.445785
  -10   6    6  0  0.708767  0.705450     4.531760   0.041476    0.524369    4.531949    4.664188  0.177069   0.746817
  -10   6    7  0  0.721401  0.693096    -2.058371  -0.012375  180.344468    2.058408    1.382422  0.178951  -3.777490
  -10   6    8  0  0.735720  0.679606     4.025930  -0.013151  359.812842    4.025952    4.217850  0.179690   1.067941
  -10   6    9  0  0.751629  0.665222    -1.933144   0.006947  179.794112    1.933157    1.797018  0.234678  -0.580109
  -10   7   -9  0  0.767215  0.651708    10.663525   0.056073    0.301281   10.663673   10.866031  0.234521   0.862858
  -10   7   -8  0  0.751490  0.665345    -4.168110  -0.070384  180.967429    4.168705    4.466056  0.202591   1.467741
  -10   7   -7  0  0.737328  0.678124    -3.115678  -0.046904  180.862473    3.116031    3.176051  0.188258   0.318821
  -10   7   -4  0  0.705110  0.709109    -6.562029  -0.091532  180.799150    6.562668    6.490264  0.208265  -0.347649
  -10   7   -3  0  0.698056  0.716274   -11.712741  -0.075731  180.370453   11.712986   12.179185  0.171216   2.722877
  -10   7   -2  0  0.692951  0.721551     3.842744   0.084901    1.265680    3.843682    3.497072  0.270914  -1.279411
  -10   7   -1  0  0.689839  0.724807     0.793044   0.028720    2.074045    0.793564    0.693569  0.171558  -0.582863
  -10   7    0  0  0.688745  0.725958   -14.779664  -0.117514  180.455553   14.780131   15.023497  0.200825   1.211833
  -10   7    1  0  0.689680  0.724974     4.991739  -0.052778  359.394226    4.992018    4.748663  0.210550  -1.155807
  -10   7    2  0  0.692635  0.721881     9.128262   0.106701    0.669702    9.128885    9.524414  0.202391   1.954283
  -10   7    3  0  0.697585  0.716758     4.380606   0.068795    0.899720    4.381146    4.790162  0.215240   1.900278
  -10   7    4  0  0.704488  0.709735    -4.956188  -0.104833  181.211740    4.957296    5.020445  0.212375   0.297344
  -10   7    5  0  0.713287  0.700980    -6.271925  -0.072920  180.666111    6.272349    6.429875  0.221024   0.712709
  -10   7    6  0  0.723913  0.690690     3.253993   0.087118    1.533594    3.255159    2.916490  0.178648  -1.895732
  -10   7    7  0  0.736287  0.679083     7.636164   0.076074    0.570783    7.636543    7.956622  0.165306   1.936283
  -10   7    8  0  0.750323  0.666380    -1.761824  -0.062102  182.018761    1.762918    1.401665  0.175674  -2.056376
  -10   7    9  0  0.765928  0.652803    -5.270321  -0.069317  180.753525    5.270777    5.498340  0.217552   1.046016
  -10   7   10  0  0.783009  0.638562     8.580884   0.115480    0.771032    8.581661    8.676345  0.215328   0.439721
  -10   7   11  0  0.801473  0.623852     5.339968   0.069531    0.746003    5.340421    5.672072  0.616758   0.537733
  -10   8   -9  0  0.783362  0.638274    -9.780926  -0.102694  180.601553    9.781465   10.383475  0.176266   3.415347
  -10   8   -7  0  0.754116  0.663028     7.811309   0.102838    0.754271    7.811986    8.171456  0.177935   2.020233
  -10   8   -6  0  0.741892  0.673952     2.334446  -0.001147  359.971851    2.334447    2.316167  0.192359  -0.095031
  -10   8   -5  0  0.731377  0.683641    -4.704624  -0.086123  181.048735    4.705412    4.602132  0.177172  -0.582937
  -10   8   -4  0  0.722647  0.691901    -5.453573  -0.010896  180.114474    5.453584    5.617526  0.186477   0.879151
  -10   8   -3  0  0.715766  0.698552     0.852234   0.037721    2.534357    0.853068    0.771659  0.165732  -0.491208
  -10   8   -1  0  0.707754  0.706460    -1.219185  -0.047566  182.234232    1.220113    1.123693  0.187214  -0.515023
  -10   8    0  0  0.706688  0.707526    -3.333970   0.001583  179.972793    3.333970    3.442388  0.261252   0.414993
  -10   8    1  0  0.707599  0.706615     3.531240   0.063385    1.028334    3.531809    3.818090  0.325047   0.880739
  -10   8    4  0  0.722040  0.692482     9.620591   0.018903    0.112578    9.620610    9.785490  0.186290   0.885073
  -10   8    5  0  0.730628  0.684343     5.016371   0.051957    0.593417    5.016640    5.440551  0.198597   2.134527
  -10   8    6  0  0.741005  0.674759    -0.862828  -0.004361  180.289619    0.862839    0.848655  0.174212  -0.081419
  -10   8    7  0  0.753098  0.663924    -3.609503  -0.033704  180.534982    3.609661    3.764301  0.172642   0.895726
  -10   8    9  0  0.782102  0.639303    -2.796671   0.011493  179.764550    2.796694    3.091407  0.261635   1.126428
  -10   8   10  0  0.798838  0.625909     1.257487  -0.001863  359.915135    1.257488    1.759678  0.249826   2.010158
  -10   9   -9  0  0.801270  0.624010    -1.757146  -0.032416  181.056892    1.757445    1.762464  0.211924   0.023684
  -10   9   -8  0  0.786227  0.635949    -4.570255  -0.066933  180.839063    4.570745    4.622395  0.187837   0.274972
  -10   9   -6  0  0.760776  0.657223     4.521284   0.073618    0.932840    4.521883    4.477261  0.307379  -0.145168
  -10   9   -5  0  0.750526  0.666199    -4.531061  -0.049607  180.627255    4.531332    4.378712  0.175549  -0.869387
  -10   9   -3  0  0.735321  0.679975     1.897109   0.047179    1.424576    1.897696    2.145308  0.200662   1.233978
  -10   9   -2  0  0.730477  0.684484     1.329041   0.058397    2.515920    1.330324    1.456857  0.188269   0.672092
  -10   9   -1  0  0.727525  0.687262    -9.924361  -0.077846  180.449416    9.924667    9.954123  0.254669   0.115664
  -10   9    0  0  0.726488  0.688243    -9.446477  -0.103615  180.628430    9.447045    9.379187  0.202416  -0.335240
  -10   9    1  0  0.727374  0.687404    13.272892   0.082373    0.355579   13.273148   13.385798  0.208398   0.540553
  -10   9    2  0  0.730177  0.684766     6.675366   0.101936    0.874867    6.676144    6.774812  0.211311   0.466929
  -10   9    3  0  0.734874  0.680389    -3.334196  -0.064858  181.114401    3.334827    3.576701  0.221458   1.092190
  -10   9    4  0  0.741430  0.674372    -5.673553  -0.097672  180.986271    5.674393    5.973457  0.199574   1.498513
  -10   9    5  0  0.749796  0.666848    10.914196   0.093081    0.488629   10.914593   11.057912  0.205453   0.697576
  -10   9    6  0  0.759912  0.657971     7.252497   0.103071    0.814221    7.253230    7.006614  0.171489  -1.438081
  -10   9    8  0  0.785111  0.636853    -6.730206  -0.101724  180.865931    6.730975    6.527397  0.208775  -0.975109
  -10   9    9  0  0.800038  0.624970     6.772170   0.077558    0.656148    6.772614    6.969308  0.217536   0.904192
  -10  10   -8  0  0.806144  0.620237     6.266861   0.079196    0.724022    6.267361    6.836541  0.301123   1.890191
  -10  10   -7  0  0.792959  0.630550     4.167597   0.026604    0.365739    4.167682    4.563825  0.192448   2.058443
  -10  10   -5  0  0.771366  0.648201    -4.077237  -0.029854  180.419516    4.077347    4.120267  0.188662   0.227500
  -10  10   -4  0  0.763093  0.655228    -2.185662   0.050187  178.684606    2.186238    2.139285  0.220307  -0.213124
  -10  10   -3  0  0.756580  0.660869     3.785424   0.030978    0.468874    3.785551    3.507702  0.205866  -1.349656
  -10  10   -2  0  0.751872  0.665007    -3.712725  -0.059167  180.912998    3.713196    3.804796  0.204286   0.448391
  -10  10    0  0  0.747997  0.668452     2.556961   0.051909    1.163002    2.557488    2.781927  0.210035   1.068583
  -10  10    2  0  0.751580  0.665265     1.762164  -0.034405  358.881499    1.762500    1.948393  0.236206   0.786992
  -10  10    3  0  0.756145  0.661249    -2.700708  -0.018292  180.388065    2.700770    2.671288  0.222083  -0.132754
  -10  10    4  0  0.762518  0.655722     3.009046   0.039410    0.750377    3.009304    2.946064  0.200795  -0.314947
  -10  10    5  0  0.770655  0.648799     0.916429   0.006129    0.383197    0.916450    1.087638  0.228496   0.749199
  -10  10    6  0  0.780500  0.640615    -2.189324  -0.029622  180.775172    2.189524    2.131761  0.186439  -0.309822
  -10  10    7  0  0.791990  0.631321    -3.203233  -0.010121  180.181032    3.203249    3.499138  0.212858   1.390079
  -10  11   -6  0  0.803461  0.622308     2.396332  -0.005298  359.873328    2.396338    2.436930  0.231319   0.175483
  -10  11   -4  0  0.785725  0.636355     3.403930   0.017491    0.294402    3.403975    3.396279  0.227610  -0.033812
  -10  11   -3  0  0.779401  0.641518     1.226954   0.057352    2.676235    1.228293    1.331853  0.205550   0.503818
  -10  11   -1  0  0.772050  0.647627    -6.827767  -0.104140  180.873829    6.828562    6.666524  0.187884  -0.862432
  -10  11    0  0  0.771072  0.648448     1.250123   0.012633    0.578985    1.250187    1.022915  0.229426  -0.990611
  -10  11    1  0  0.771908  0.647746     6.958596   0.113737    0.936402    6.959526    6.569922  0.208622  -1.867507
  -10  11    3  0  0.778979  0.641866    -3.756901  -0.100560  181.533250    3.758247    3.771836  0.200729   0.067698
  -10  11    5  0  0.793071  0.630460     7.577470   0.116338    0.879602    7.578363    7.096472  0.269751  -1.786431
  -10  12   -3  0  0.803653  0.622159    -1.289081  -0.035972  181.598418    1.289582    1.581688  0.204219   1.430355
  -10  12   -2  0  0.799223  0.625608    -2.326888  -0.030867  180.760005    2.327093    2.250604  0.197126  -0.388018
  -10  12   -1  0  0.796525  0.627726     2.925571   0.042511    0.832505    2.925880    2.786413  0.217004  -0.642695
  -10  12    1  0  0.796388  0.627835    -5.625937  -0.046463  180.473174    5.626129    5.076010  0.357092  -1.540554
  -10  12    2  0  0.798948  0.625823     1.313148  -0.020043  359.125556    1.313301    1.356108  0.270647   0.158163
   -9   0   -7  0  0.622250  0.803535    -5.322603  -0.131140  181.411387    5.324219    5.323859  0.256073  -0.001403
   -9   0   -5  0  0.594507  0.841033    11.066990   0.151103    0.782240   11.068021   10.498926  0.191400  -2.973328
   -9   0   -3  0  0.575212  0.869245    -3.008793  -0.115664  182.201473    3.011015    2.953419  0.183201  -0.314388
   -9   0   -1  0  0.565230  0.884596    17.536221   0.156333    0.510770   17.536918   17.656536  0.195393   0.612195
   -9   0    1  0  0.565055  0.884869   -13.096539  -0.129329  180.565779   13.097177   12.992321  0.205876  -0.509317
   -9   0    3  0  0.574697  0.870023    13.469510   0.143019    0.608343   13.470269   14.057126  0.168129   3.490515
   -9   0    5  0  0.593677  0.842209   -11.429164  -0.115654  180.579766   11.429749   11.648213  0.147625   1.479850
   -9   0    7  0  0.621140  0.804972    -1.533267   0.059242  177.787302    1.534411    1.696736  0.217556   0.746133
   -9   0    9  0  0.656021  0.762171    -3.175723  -0.078488  181.415781    3.176692    3.323411  0.234972   0.624409
   -9   0   11  0  0.697207  0.717147    -8.215533   0.057261  179.600661    8.215733    8.423002  0.310419   0.667708
   -9   0   15  0  0.794435  0.629378     2.234008   0.041291    1.058862    2.234390    3.341221  0.687864   1.609083
   -9   1   -8  0  0.640264  0.780928    -7.257494   0.016917  179.866448    7.257514    7.448619  0.152127   1.256220
   -9   1   -7  0  0.623590  0.801809     0.436593  -0.009782  358.716549    0.436702    0.685588  0.223669   1.112741
   -9   1   -6  0  0.608759  0.821343     6.574808  -0.034005  359.703667    6.574896    6.525614  0.191434  -0.257439
   -9   1   -5  0  0.595909  0.839054    11.084399   0.059470    0.307399   11.084559   11.288930  0.146089   1.398956
   -9   1   -4  0  0.585171  0.854452    15.878811   0.077264    0.278790   15.878999   15.782657  0.138431  -0.695957
   -9   1   -3  0  0.576661  0.867061    -2.361054  -0.034983  180.848860    2.361313    2.468422  0.136051   0.787272
   -9   1   -2  0  0.570480  0.876455    -9.382671  -0.068270  180.416890    9.382920    9.120690  0.129549  -2.024167
   -9   1   -1  0  0.566705  0.882294     5.809101   0.048702    0.480342    5.809305    5.904406  0.169906   0.559726
   -9   1    0  0  0.565382  0.884357     5.656906   0.081187    0.822239    5.657489    5.704271  0.202853   0.230621
   -9   1    1  0  0.566531  0.882565    -9.853935  -0.074215  180.431514    9.854214    9.970264  0.126844   0.914905
   -9   1    2  0  0.570134  0.876986    -1.942496  -0.067510  181.990474    1.943669    2.109165  0.115842   1.428633
   -9   1    3  0  0.576148  0.867833     8.196430   0.068111    0.476107    8.196713    8.102026  0.116252  -0.814501
   -9   1    4  0  0.584496  0.855438    14.815808   0.115206    0.445516   14.816256   14.661269  0.129451  -1.197260
   -9   1    5  0  0.595081  0.840221    -8.791102  -0.070150  180.457194    8.791382    8.978305  0.133453   1.400664
   -9   1    6  0  0.607786  0.822657    -0.485641  -0.031588  183.721532    0.486667    0.415111  0.072344  -0.989107
   -9   1    7  0  0.622482  0.803236     4.552658   0.066435    0.836033    4.553142    4.614253  0.122999   0.496838
   -9   1    9  0  0.657292  0.760697    -5.874939  -0.076403  180.745084    5.875436    5.981771  0.143843   0.739244
   -9   1   10  0  0.677127  0.738414   -13.480719  -0.130624  180.555163   13.481352   13.453503  0.185232  -0.150342
   -9   1   12  0  0.720992  0.693489    10.984588   0.119068    0.621034   10.985233   11.136528  0.229392   0.659548
   -9   1   13  0  0.744774  0.671345   -10.391573  -0.080180  180.442077   10.391882   10.977197  0.228616   2.560258
   -9   1   14  0  0.769639  0.649655   -17.444116  -0.136305  180.447691   17.444648   17.718667  0.241193   1.136098
   -9   1   15  0  0.795485  0.628547     7.287871   0.076875    0.604355    7.288277    7.003133  0.264963  -1.076165
   -9   2   -8  0  0.644163  0.776202   -14.637552  -0.146849  180.574793   14.638289   14.662608  0.140597   0.172971
   -9   2   -6  0  0.612859  0.815849    12.894031   0.148640    0.660468   12.894888   12.646668  0.138590  -1.791038
   -9   2   -5  0  0.600096  0.833200     2.523728   0.043447    0.986268    2.524102    2.487804  0.168834  -0.214988
   -9   2   -4  0  0.589434  0.848272   -18.820464  -0.159885  180.486730   18.821143   18.675452  0.147894  -0.985102
   -9   2   -3  0  0.580987  0.860605     2.352889  -0.032004  359.220703    2.353107    2.217871  0.140569  -0.962058
   -9   2   -2  0  0.574852  0.869788    11.068184   0.151164    0.782469   11.069216   10.908953  0.148744  -1.077443
   -9   2   -1  0  0.571106  0.875495     1.426060   0.030557    1.227505    1.426387    1.245949  0.140159  -1.287386
   -9   2    0  0  0.569794  0.877511   -12.306811  -0.137090  180.638210   12.307575   12.495825  0.132980   1.415622
   -9   2    1  0  0.570933  0.875759    -2.313525  -0.036257  180.897864    2.313809    2.295014  0.148225  -0.126801
   -9   2    2  0  0.574509  0.870308    11.276009   0.133735    0.679504   11.276802   11.234882  0.110915  -0.377946
   -9   2    3  0  0.580477  0.861360     5.216825   0.037208    0.408644    5.216958    5.282804  0.131603   0.500335
   -9   2    4  0  0.588764  0.849237   -18.188025  -0.146072  180.460147   18.188612   18.310923  0.119704   1.021782
   -9   2    6  0  0.611892  0.817137     4.018585   0.083221    1.186363    4.019447    4.108220  0.149542   0.593638
   -9   2    8  0  0.642936  0.777682    -8.332921  -0.097958  180.673509    8.333496    8.418120  0.122837   0.688912
   -9   2    9  0  0.661090  0.756327     0.992104  -0.014053  359.188488    0.992203    1.227730  0.146713   1.605355
   -9   2   10  0  0.680815  0.734414     8.288215   0.086116    0.595291    8.288662    8.614413  0.238729   1.364524
   -9   2   11  0  0.701979  0.712272    -4.287916   0.015221  179.796614    4.287944    4.335750  0.163619   0.292185
   -9   2   12  0  0.724456  0.690173     6.803290  -0.046504  359.608359    6.803449    7.551670  0.333937   2.240605
   -9   2   13  0  0.748128  0.668335    -2.449975  -0.020868  180.488011    2.450064    2.468754  0.467281   0.039997
   -9   2   14  0  0.772885  0.646927     1.038501   0.027359    1.509072    1.038861    1.081927  0.287110   0.149999
   -9   2   15  0  0.798626  0.626075    -1.434949   0.008499  179.660666    1.434975    1.679492  0.321442   0.760689
   -9   3   -7  0  0.634207  0.788386    -3.219369  -0.044762  180.796579    3.219680    3.169068  0.146560  -0.345336
   -9   3   -6  0  0.619630  0.806933     5.959300   0.022320    0.214597    5.959341    6.047772  0.143393   0.616704
   -9   3   -5  0  0.607010  0.823709     3.722994   0.064445    0.991695    3.723551    3.801457  0.141062   0.552279
   -9   3   -3  0  0.588125  0.850159    -6.232963  -0.080083  180.736112    6.233478    6.422879  0.166232   1.139383
   -9   3   -2  0  0.582066  0.859008     1.285557   0.006939    0.309249    1.285576    1.102251  0.136697  -1.341099
   -9   3   -1  0  0.578367  0.864504     4.670554   0.085508    1.048849    4.671337    4.365330  0.138106  -2.215733
   -9   3    0  0  0.577071  0.866445    -7.475532  -0.030011  180.230018    7.475592    7.453246  0.141527  -0.157890
   -9   3    1  0  0.578196  0.864759    -5.065223  -0.098015  181.108563    5.066171    5.398295  0.137693   2.412067
   -9   3    2  0  0.581727  0.859509     0.110146   0.003039    1.580620    0.110187    0.115829  0.036780   0.153396
   -9   3    4  0  0.595810  0.839194    -4.536660  -0.020490  180.258779    4.536706    4.620843  0.140851   0.597346
   -9   3    5  0  0.606197  0.824814   -11.101676  -0.129321  180.667398   11.102429   11.052665  0.128910  -0.386034
   -9   3    6  0  0.618674  0.808179     1.346214   0.016018    0.681722    1.346309    2.585114  0.143576   8.628220
   -9   3    7  0  0.633117  0.789743     2.046128   0.085052    2.380248    2.047895    2.149127  0.143877   0.703606
   -9   3    8  0  0.649395  0.769948    -7.225802  -0.034287  180.271871    7.225884    7.863284  0.145764   4.372826
   -9   3    9  0  0.667372  0.749207     0.311902  -0.061451  348.854386    0.317898    0.751364  0.167342   2.590288
   -9   3   11  0  0.707899  0.706316     7.034024   0.121342    0.988292    7.035071    7.236719  0.197213   1.022491
   -9   3   12  0  0.730194  0.684750     1.321432  -0.008661  359.624492    1.321461    1.976158  0.278958   2.346941
   -9   3   13  0  0.753686  0.663407    -8.924468  -0.124198  180.797310    8.925332    9.154111  0.231868   0.986676
   -9   3   14  0  0.778266  0.642454     3.644271   0.027521    0.432682    3.644375    3.583696  0.395436  -0.153448
   -9   3   15  0  0.803834  0.622019     4.588805   0.106405    1.328334    4.590038    4.629094  0.311971   0.125191
   -9   4   -8  0  0.659527  0.758119    -1.855829  -0.060886  181.879085    1.856828    1.411337  0.167915  -2.653076
   -9   4   -7  0  0.643353  0.777179    10.508962   0.109999    0.599704   10.509538   10.506844  0.129951  -0.020731
   -9   4   -6  0  0.628988  0.794927    17.844767   0.129861    0.416949   17.845240   18.094043  0.131556   1.891239
   -9   4   -5  0  0.616560  0.810951    -2.993063  -0.084236  181.612094    2.994248    3.027250  0.122084   0.270324
   -9   4   -4  0  0.606187  0.824828    -9.968262  -0.106848  180.614117    9.968835    9.918789  0.108552  -0.461038
   -9   4   -3  0  0.597977  0.836153     4.424773   0.094875    1.228339    4.425790    4.739275  0.144920   2.163170
   -9   4   -2  0  0.592019  0.844568     6.948154   0.100023    0.824749    6.948874    6.742588  0.146095  -1.411999
   -9   4   -1  0  0.588381  0.849789   -15.647420  -0.122681  180.449209   15.647901   15.534781  0.139823  -0.809028
   -9   4    0  0  0.587108  0.851633   -15.162989  -0.124831  180.471684   15.163503   15.168917  0.137353   0.039419
   -9   4    1  0  0.588213  0.850032     5.577143   0.087581    0.899671    5.577831    5.599778  0.143241   0.153219
   -9   4    2  0  0.591685  0.845044    12.782186   0.104804    0.469770   12.782615   12.870617  0.099036   0.888580
   -9   4    3  0  0.597482  0.836846    -3.110370  -0.082828  181.525403    3.111473    3.292194  0.160080   1.128942
   -9   4    4  0  0.605536  0.825715    -8.288860  -0.087546  180.605131    8.289322    8.252942  0.146969  -0.247538
   -9   4    5  0  0.615760  0.812005    10.927787   0.093286    0.489101   10.928185   11.272209  0.130521   2.635771
   -9   4    6  0  0.628047  0.796119     1.481724   0.053208    2.056587    1.482679    1.468429  0.136762  -0.104194
   -9   4    7  0  0.642279  0.778478    -6.503030  -0.071844  180.632962    6.503427    6.225113  0.143470  -1.939874
   -9   4    8  0  0.658330  0.759498    -6.827933  -0.070876  180.594726    6.828301    7.004683  0.231346   0.762416
   -9   4    9  0  0.676070  0.739569     4.959342   0.069436    0.802153    4.959828    5.523511  0.148809   3.787970
   -9   4   10  0  0.695370  0.719042     4.498297   0.048974    0.623765    4.498564    4.611257  0.199833   0.563936
   -9   4   12  0  0.738151  0.677368    -3.547499  -0.042544  180.687098    3.547754    3.219853  0.275013  -1.192312
   -9   4   13  0  0.761398  0.656687     3.460841   0.037739    0.624758    3.461047    2.671290  0.315434  -2.503718
   -9   5   -8  0  0.670820  0.745357    -4.067931  -0.043462  180.612131    4.068163    4.331550  0.139208   1.892032
   -9   5   -7  0  0.654924  0.763447   -13.258819  -0.038691  180.167196   13.258875   13.817451  0.140665   3.970952
   -9   5   -4  0  0.618454  0.808467    -4.789212  -0.066644  180.797250    4.789676    4.782726  0.143489  -0.048430
   -9   5   -3  0  0.610409  0.819123    -9.422712  -0.033269  180.202295    9.422771    9.561057  0.141907   0.974479
   -9   5   -2  0  0.604573  0.827030     4.448177   0.077339    0.996082    4.448849    4.464285  0.149029   0.103576
   -9   5   -1  0  0.601012  0.831930     3.164620   0.025650    0.464382    3.164724    3.368109  0.186499   1.090540
   -9   5    0  0  0.599765  0.833660    -4.099785  -0.088513  181.236806    4.100741    4.210409  0.142211   0.771168
   -9   5    1  0  0.600848  0.832158    -0.450069  -0.006357  180.809180    0.450114    0.497321  0.137387   0.343611
   -9   5    2  0  0.604247  0.827476     2.056327   0.072442    2.017626    2.057602    2.209314  0.113758   1.333643
   -9   5    3  0  0.609924  0.819774    -2.634422   0.013888  179.697946    2.634458    2.284704  0.161960  -2.159513
   -9   5    4  0  0.617816  0.809302    -9.164513  -0.122030  180.762874    9.165326    9.248836  0.138652   0.602299
   -9   5    5  0  0.627840  0.796382    -5.590220  -0.028383  180.290907    5.590292    5.697440  0.157777   0.679106
   -9   5    6  0  0.639895  0.781378     9.150559   0.126188    0.790070    9.151429    9.294314  0.138001   1.035382
   -9   5    7  0  0.653869  0.764679     2.950085   0.018553    0.360329    2.950143    2.771250  0.149423  -1.197229
   -9   5   10  0  0.706090  0.708125     8.773065   0.129982    0.848835    8.774028    8.749899  0.170838  -0.141235
   -9   5   11  0  0.726518  0.688214     9.963784   0.035529    0.204307    9.963847   10.490742  0.253702   2.076822
   -9   5   12  0  0.748258  0.668218    -9.237554  -0.127096  180.788260    9.238428    9.424570  0.261597   0.711561
   -9   5   14  0  0.795239  0.628742     5.785462   0.111167    1.100795    5.786530    5.703015  0.234626  -0.355951
   -9   6   -8  0  0.684368  0.730601     7.298704   0.057100    0.448237    7.298928    7.381800  0.135788   0.610305
   -9   6   -7  0  0.668795  0.747613    14.710733   0.144427    0.562500   14.711442   14.972172  0.164474   1.585240
   -9   6   -5  0  0.643063  0.777528   -13.899556  -0.142622  180.587887   13.900287   14.069569  0.135128   1.252750
   -9   6   -4  0  0.633125  0.789734    -6.345422   0.037124  179.664793    6.345531    6.473386  0.152159   0.840277
   -9   6   -3  0  0.625268  0.799657    10.637732   0.124008    0.667889   10.638455   10.918553  0.179027   1.564556
   -9   6   -2  0  0.619573  0.807008    -3.986615  -0.049226  180.707435    3.986919    4.159270  0.145440   1.185032
   -9   6   -1  0  0.616098  0.811559   -13.887844  -0.138307  180.570580   13.888533   13.647978  0.135329  -1.777554
   -9   6    0  0  0.614882  0.813164     0.691472   0.021120    1.749467    0.691794    0.695136  0.120009   0.027845
   -9   6    1  0  0.615938  0.811770     4.580499   0.108743    1.359967    4.581789    4.976064  0.159334   2.474510
   -9   6    2  0  0.619254  0.807423     1.750386  -0.025742  359.157450    1.750575    1.683102  0.129581  -0.520700
   -9   6    3  0  0.624795  0.800263    -6.557461  -0.098765  180.862890    6.558205    6.688316  0.125930   1.033203
   -9   6    5  0  0.642296  0.778457     4.610465   0.090861    1.129013    4.611360    4.722126  0.153274   0.722669
   -9   6    6  0  0.654085  0.764427    -8.624018  -0.040897  180.271709    8.624115    8.657996  0.136807   0.247658
   -9   6    7  0  0.667762  0.748770    -8.531462  -0.097185  180.652649    8.532016    9.035260  0.148623   3.386046
   -9   6    8  0  0.683215  0.731835     4.125151   0.036074    0.501026    4.125309    4.068255  0.204597  -0.278858
   -9   6    9  0  0.700325  0.713955     0.611577   0.026800    2.509127    0.612164    0.574603  0.118838  -0.316070
   -9   6   10  0  0.718974  0.695435     8.236807  -0.017174  359.880538    8.236825    8.617597  0.254926   1.493657
   -9   6   13  0  0.783014  0.638558     9.551814   0.065277    0.391550    9.552037    9.572242  0.288176   0.070113
   -9   7   -8  0  0.700043  0.714242    -7.017865  -0.032816  180.267914    7.017942    7.232545  0.140828   1.523863
   -9   7   -7  0  0.684826  0.730112     1.819216   0.025194    0.793429    1.819390    1.989107  0.253411   0.669726
   -9   7   -6  0  0.671350  0.744768     3.199536   0.027873    0.499119    3.199658    3.187563  0.168546  -0.071757
   -9   7   -5  0  0.659720  0.757897     2.325297  -0.029005  359.285354    2.325478    2.268486  0.170721  -0.333830
   -9   7   -4  0  0.650036  0.769188    -8.008700  -0.040971  180.293110    8.008805    7.656156  0.145863  -2.417672
   -9   7   -3  0  0.642386  0.778348     4.493808   0.051910    0.661817    4.494108    4.629575  0.154649   0.875961
   -9   7   -1  0  0.633464  0.789311    -9.125476  -0.079142  180.496891    9.125819    9.059667  0.147453  -0.448631
   -9   7    0  0  0.632281  0.790787     0.372012  -0.016623  357.441491    0.372383    0.425313  0.128983   0.410364
   -9   7    1  0  0.633308  0.789505     6.321311   0.074370    0.674053    6.321748    6.355183  0.176670   0.189246
   -9   7    2  0  0.636534  0.785504     7.690435   0.063117    0.470226    7.690694    7.658356  0.128009  -0.252622
   -9   7    3  0  0.641925  0.778907    -4.954151  -0.077343  180.894419    4.954755    4.966624  0.125632   0.094476
   -9   7    4  0  0.649429  0.769907    -8.073256  -0.069638  180.494211    8.073556    8.122878  0.125603   0.392678
   -9   7    5  0  0.658972  0.758758     6.213962   0.101906    0.939540    6.214798    6.357536  0.145691   0.979730
   -9   7    6  0  0.670467  0.745748     9.287976   0.075934    0.468412    9.288286    9.356169  0.146162   0.464433
   -9   7    7  0  0.683817  0.731190    -5.317526  -0.089238  180.961439    5.318274    5.174592  0.218642  -0.657157
   -9   7    8  0  0.698915  0.715395    -6.612249  -0.069567  180.602781    6.612615    6.520644  0.170260  -0.540180
   -9   7    9  0  0.715650  0.698666     3.304170   0.084527    1.465420    3.305251    3.271412  0.139809  -0.242034
   -9   7   10  0  0.733910  0.681283    13.301247   0.084101    0.362263   13.301513   13.189501  0.232453  -0.481870
   -9   7   11  0  0.753584  0.663496    -8.994887  -0.114453  180.729004    8.995615    9.207150  0.263829   0.801787
   -9   7   12  0  0.774565  0.645523    -5.695048  -0.071297  180.717252    5.695494    6.159182  0.286734   1.617137
   -9   7   13  0  0.796750  0.627549     8.514454   0.105045    0.706834    8.515102    8.439575  0.232708  -0.324556
   -9   8   -8  0  0.717703  0.696667     7.444147   0.126067    0.970216    7.445215    7.340827  0.167230  -0.624215
   -9   8   -7  0  0.702869  0.711370    -5.610694  -0.015679  180.160115    5.610716    5.080794  0.172880  -3.065258
   -9   8   -6  0  0.689745  0.724905   -11.808303  -0.146852  180.712515   11.809216   11.905631  0.172578   0.558678
   -9   8   -5  0  0.678431  0.736995    -6.525246   0.000191  179.998324    6.525246    6.589524  0.221641   0.290011
   -9   8   -4  0  0.669018  0.747364     4.658611   0.113186    1.391783    4.659986    4.463165  0.139733  -1.408553
   -9   8   -3  0  0.661588  0.755758     4.128173   0.003420    0.047461    4.128174    4.135581  0.137578   0.053838
   -9   8   -2  0  0.656207  0.761954   -10.301231  -0.129070  180.717856   10.302040   10.247689  0.159023  -0.341783
   -9   8   -1  0  0.652928  0.765782     5.581167   0.020335    0.208757    5.581204    5.430474  0.173128  -0.870634
   -9   8    0  0  0.651780  0.767130    14.604291   0.140853    0.552579   14.604970   14.794512  0.154009   1.230726
   -9   8    1  0  0.652777  0.765959    -4.164090  -0.011016  180.151571    4.164105    4.185810  0.146212   0.148448
   -9   8    2  0  0.655907  0.762303   -10.134947  -0.116150  180.656602   10.135613   10.092431  0.136381  -0.316626
   -9   8    3  0  0.661140  0.756269     4.220727   0.011663    0.158326    4.220743    4.454734  0.158632   1.475057
   -9   8    4  0  0.668428  0.748024     3.160747   0.079312    1.437413    3.161742    2.791021  0.189155  -1.959882
   -9   8    5  0  0.677704  0.737786    -5.541709  -0.013830  180.142990    5.541727    5.962050  0.186732   2.250944
   -9   8    6  0  0.688887  0.725809    -7.162336  -0.097108  180.776775    7.162994    7.504127  0.269093   1.267713
   -9   8    7  0  0.701886  0.712366     7.130886   0.017318    0.139148    7.130907    7.258227  0.184425   0.690358
   -9   8    9  0  0.732934  0.682189     0.851234  -0.002400  359.838466    0.851237    0.797141  0.230284  -0.234911
   -9   8   10  0  0.750774  0.665979     5.431632  -0.053024  359.440691    5.431891    5.667455  0.250239   0.941353
   -9   8   11  0  0.770018  0.649336    -4.499011  -0.004462  180.056827    4.499013    4.885918  0.283506   1.364715
   -9   8   12  0  0.790563  0.632461     2.690810   0.048542    1.033493    2.691247    2.642541  0.255770  -0.190430
   -9   9   -8  0  0.737207  0.678235     3.848490   0.027862    0.414805    3.848591    4.165509  0.181477   1.746330
   -9   9   -7  0  0.722774  0.691780     8.665163   0.046626    0.308298    8.665289    8.864804  0.177231   1.125733
   -9   9   -6  0  0.710018  0.704208    -3.090919  -0.026373  180.488860    3.091031    3.003078  0.181026  -0.485860
   -9   9   -5  0  0.699032  0.715275    -1.414572  -0.027709  181.122191    1.414843    1.296724  0.171876  -0.687233
   -9   9   -3  0  0.682697  0.732390     3.366633   0.049648    0.844878    3.366999    3.494731  0.172261   0.741499
   -9   9   -2  0  0.677484  0.738025    -8.328695  -0.051310  180.352976    8.328853    8.671759  0.181769   1.886498
   -9   9   -1  0  0.674308  0.741501    -6.069609  -0.064805  180.611718    6.069955    6.344205  0.165640   1.655694
   -9   9    0  0  0.673197  0.742725    13.287846   0.065701    0.283295   13.288008   13.805925  0.155153   3.338097
   -9   9    1  0  0.674162  0.741662     6.447554   0.075370    0.669740    6.447995    6.158531  0.170594  -1.696799
   -9   9    2  0  0.677193  0.738342    -7.250783  -0.047820  180.377871    7.250940    7.444612  0.152712   1.268220
   -9   9    4  0  0.689328  0.725344     1.040171   0.034295    1.888411    1.040736    1.175012  0.175891   0.763399
   -9   9    5  0  0.698326  0.715998    -2.660106   0.067701  178.542103    2.660968    3.040004  0.198000   1.914321
   -9   9    6  0  0.709184  0.705036    -5.633147  -0.060877  180.619162    5.633476    6.076564  0.206642   2.144228
   -9   9    7  0  0.721818  0.692696    -6.115085  -0.093185  180.873040    6.115795    6.202838  0.168396   0.516893
   -9   9    8  0  0.736136  0.679222    -1.014483   0.025976  178.533267    1.014816    0.968856  0.158538  -0.289895
   -9   9    9  0  0.752043  0.664855     8.511410   0.099947    0.672774    8.511997    8.391915  0.202162  -0.593988
   -9   9   11  0  0.788229  0.634334    -5.429979  -0.091600  180.966450    5.430752    5.465381  0.255545   0.135509
   -9  10   -7  0  0.744390  0.671691    -9.501497  -0.121322  180.731553    9.502271    9.912105  0.211522   1.937545
   -9  10   -6  0  0.732011  0.683050     4.327952  -0.026340  359.651296    4.328032    4.455679  0.185736   0.687249
   -9  10   -5  0  0.721360  0.693135     3.856016   0.104514    1.552568    3.857433    3.887965  0.183587   0.166309
   -9  10   -4  0  0.712514  0.701740     8.268713   0.057121    0.395797    8.268911    8.415141  0.213600   0.684599
   -9  10   -3  0  0.705542  0.708675   -10.779743  -0.123322  180.655442   10.780448   10.831717  0.162507   0.315485
   -9  10   -1  0  0.697428  0.716919    10.158192   0.124384    0.701534   10.158953   10.226186  0.185472   0.362499
   -9  10    0  0  0.696354  0.718025     2.895318   0.028592    0.565785    2.895459    2.749352  0.258090  -0.566108
   -9  10    1  0  0.697287  0.717065    -7.255582  -0.112485  180.888201    7.256454    7.376880  0.184182   0.653840
   -9  10    2  0  0.700218  0.714063    -6.327604  -0.042283  180.382859    6.327746    6.523320  0.203806   0.959613
   -9  10    3  0  0.705123  0.709096     9.747206   0.109108    0.641328    9.747816    9.715451  0.171137  -0.189115
   -9  10    4  0  0.711960  0.702286     1.347818   0.019172    0.814953    1.347954    1.169941  0.190055  -0.936637
   -9  10    5  0  0.720676  0.693793   -10.592041  -0.104952  180.567701   10.592561   10.612949  0.418488   0.048718
   -9  10    6  0  0.731202  0.683805     2.148311  -0.016870  359.550075    2.148377    2.562814  0.205680   2.014967
   -9  10    7  0  0.743462  0.672529     8.111470   0.089646    0.633194    8.111965    8.713972  0.165775   3.631482
   -9  10    8  0  0.757372  0.660178    -5.305403   0.010731  179.884110    5.305414    5.537869  0.218488   1.063924
   -9  10   10  0  0.789781  0.633087    -3.917134  -0.024238  180.354522    3.917209    3.956553  0.270823   0.145275
   -9  11   -8  0  0.781181  0.640057     2.630313   0.033186    0.722852    2.630522    2.830759  0.261665   0.765240
   -9  11   -7  0  0.767574  0.651403     0.659488  -0.002209  359.808056    0.659492    0.831601  0.195712   0.879403
   -9  11   -6  0  0.755575  0.661748   -10.476567  -0.063247  180.345891   10.476758   10.752136  0.174087   1.581849
   -9  11   -5  0  0.745261  0.670906    -0.743420   0.003182  179.754801    0.743427    0.752526  0.200087   0.045474
   -9  11   -4  0  0.736702  0.678700     1.385821   0.035955    1.486188    1.386288    1.108308  0.200811  -1.384286
   -9  11   -3  0  0.729961  0.684968    -1.279718  -0.007539  180.337533    1.279741    1.636115  0.196682   1.811938
   -9  11   -1  0  0.722122  0.692404     1.013171   0.010457    0.591352    1.013225    0.902711  0.189403  -0.583487
   -9  11    0  0  0.721085  0.693400     4.800777   0.074678    0.891187    4.801358    5.022482  0.186313   1.186844
   -9  11    2  0  0.724816  0.689830    -5.021447  -0.087235  180.995265    5.022204    5.243195  0.333287   0.663063
   -9  11    3  0  0.729556  0.685348     4.177699   0.017334    0.237724    4.177735    4.408283  0.227797   1.012075
   -9  11    5  0  0.744599  0.671503    -7.400397  -0.033649  180.260518    7.400473    7.525491  0.183047   0.682985
   -9  11    7  0  0.766674  0.652167    -0.278530   0.009438  178.059182    0.278690    1.354788  0.445968   2.412946
   -9  11    8  0  0.780170  0.640886     5.051619   0.096572    1.095197    5.052542    5.474048  0.201240   2.094548
   -9  12   -8  0  0.805379  0.620826    -2.084594  -0.058634  181.611145    2.085418    2.416369  0.201418   1.643105
   -9  12   -6  0  0.780567  0.640560     4.958770   0.077617    0.896747    4.959378    5.022750  0.187311   0.338326
   -9  12   -5  0  0.770588  0.648855     2.716667   0.060328    1.272142    2.717336    2.683176  0.226919  -0.150542
   -9  12   -4  0  0.762314  0.655898    -1.799009  -0.056816  181.808918    1.799906    1.807264  0.208274   0.035328
   -9  12   -3  0  0.755801  0.661550   -12.525771  -0.097846  180.447563   12.526153   12.986229  0.190166   2.419334
   -9  12   -2  0  0.751096  0.665694     3.396655   0.068014    1.147133    3.397336    3.427169  0.187935   0.158740
   -9  12   -1  0  0.748232  0.668242     8.779545   0.077223    0.503949    8.779885    8.433089  0.168209  -2.061696
   -9  12    0  0  0.747231  0.669137    -2.519096  -0.061838  181.406205    2.519855    2.669599  0.190111   0.787664
   -9  12    1  0  0.748101  0.668359    -5.543135  -0.072264  180.746902    5.543606    5.975011  0.184401   2.339499
   -9  12    2  0  0.750833  0.665927     1.819926   0.052154    1.641500    1.820673    1.920995  0.199358   0.503226
   -9  12    3  0  0.755410  0.661893     1.562237   0.045703    1.675703    1.562905    1.559005  0.177746  -0.021942
   -9  12    5  0  0.769948  0.649395    -6.981443  -0.064928  180.532837    6.981745    7.160204  0.220996   0.807520
   -9  12    6  0  0.779809  0.641183     4.183477   0.058376    0.799451    4.183885    4.555917  0.204430   1.819847
   -9  12    8  0  0.804399  0.621582    -1.298083  -0.034518  181.523222    1.298542    1.317276  0.235728   0.079471
   -9  13   -5  0  0.797205  0.627191     2.626141   0.039099    0.852978    2.626432    2.473176  0.185127  -0.827846
   -9  13   -4  0  0.789210  0.633545     3.253948   0.017341    0.305334    3.253994    3.364090  0.189589   0.580709
   -9  13   -2  0  0.778380  0.642360    -3.629392  -0.021134  180.333623    3.629453    3.756673  0.173973   0.731259
   -9  13    1  0  0.775490  0.644754    -1.972945  -0.055554  181.612905    1.973727    1.855782  0.272755  -0.432421
   -9  13    3  0  0.782543  0.638942     4.887060   0.080911    0.948511    4.887730    5.210343  0.254140   1.269431
   -9  14   -1  0  0.804146  0.621778     2.999659  -0.030856  359.410639    2.999818    3.480026  0.279809   1.716200
   -9  14    0  0  0.803215  0.622499    -3.038946  -0.067717  181.276516    3.039700    3.234452  0.258140   0.754446
   -9  14    2  0  0.806567  0.619912     3.523417   0.067671    1.100293    3.524067    3.217180  0.443279  -0.692310
   -8   0   -6  0  0.549650  0.909670     8.734279   0.164500    1.078971    8.735828    8.699275  0.252159  -0.144957
   -8   0   -4  0  0.523425  0.955247   -27.128262  -0.199179  180.420665   27.128993   26.913491  0.214676  -1.003850
   -8   0   -2  0  0.506970  0.986252    25.599357   0.220643    0.493824   25.600307   24.968418  0.187921  -3.362531
   -8   0    0  0  0.501248  0.997510    -5.811027  -0.161248  181.589471    5.813264    5.919449  0.222153   0.477980
   -8   0    2  0  0.506624  0.986926    38.410884   0.219145    0.326885   38.411509   38.213722  0.207196  -0.954589
   -8   0    4  0  0.522754  0.956472   -31.452922  -0.228316  180.415901   31.453750   31.044442  0.171661  -2.384407
   -8   0    6  0  0.548692  0.911258    23.948034   0.186357    0.445851   23.948759   24.296086  0.170168   2.041074
   -8   0    8  0  0.583129  0.857443   -14.648244  -0.170945  180.668613   14.649241   14.974617  0.170020   1.913750
   -8   0   10  0  0.624663  0.800432    23.481859   0.176547    0.430767   23.482522   23.245158  0.247409  -0.959397
   -8   0   12  0  0.671977  0.744073   -13.240603  -0.139775  180.604823   13.241340   13.234137  0.515938  -0.013962
   -8   0   14  0  0.723941  0.690664    -5.830975   0.092982  179.086422    5.831716    6.060153  0.394453   0.579123
   -8   0   16  0  0.779624  0.641335    -9.704378  -0.101799  180.601011    9.704912    9.960570  1.596095   0.160178
   -8   1   -7  0  0.567494  0.881066     2.785758   0.013576    0.279223    2.785791    2.833166  0.131517   0.360222
   -8   1   -6  0  0.551166  0.907168    -3.508442  -0.010053  180.164172    3.508456    3.637447  0.130842   0.985849
   -8   1   -5  0  0.536950  0.931186     8.690787   0.022392    0.147621    8.690815    8.522511  0.130096  -1.293689
   -8   1   -3  0  0.515526  0.969884   -16.496063  -0.036070  180.125280   16.496102   16.839956  0.125127   2.748036
   -8   1   -2  0  0.508613  0.983065    -5.807692  -0.002799  180.027618    5.807693    5.633635  0.121041  -1.438002
   -8   1   -1  0  0.504386  0.991305     0.912056   0.014735    0.925561    0.912175    0.714513  0.099377  -1.989010
   -8   1    0  0  0.502911  0.994213   -14.024921  -0.030001  180.122562   14.024953   14.098148  0.134714   0.543338
   -8   1    1  0  0.504212  0.991647    -6.125305  -0.050162  180.469199    6.125510    6.150147  0.139004   0.177241
   -8   1    2  0  0.508268  0.983732     1.976323   0.023507    0.681474    1.976463    1.961584  0.116393  -0.127840
   -8   1    3  0  0.515015  0.970845    21.498700   0.078840    0.210115   21.498844   21.677477  0.114511   1.559970
   -8   1    4  0  0.524348  0.953565    -2.775030  -0.030704  180.633924    2.775200    2.781079  0.112985   0.052030
   -8   1    5  0  0.536133  0.932605    -0.510721  -0.019725  182.211730    0.511102    0.413475  0.071782  -1.360060
   -8   1    6  0  0.550211  0.908743     2.765679   0.029048    0.601767    2.765832    2.650204  0.108662  -1.064109
   -8   1    8  0  0.584559  0.855346    -0.726749  -0.024662  181.943572    0.727167    0.819759  0.117759   0.786285
   -8   1    9  0  0.604477  0.827161    -8.456486  -0.086758  180.587797    8.456931    8.302981  0.139267  -1.105429
   -8   1   10  0  0.625997  0.798725     5.607060   0.057883    0.591454    5.607358    5.847961  0.147220   1.634312
   -8   1   12  0  0.673218  0.742701     2.066045  -0.031299  359.132066    2.066282    2.101376  0.282712   0.124135
   -8   1   13  0  0.698636  0.715680    -3.980068  -0.071087  181.023243    3.980703    4.320834  0.334823   1.015855
   -8   1   14  0  0.725093  0.689567     7.161078   0.066107    0.528909    7.161383    7.680363  0.275066   1.886743
   -8   1   15  0  0.752477  0.664472     6.910870   0.086531    0.717364    6.911412    6.704263  0.296029  -0.699760
   -8   1   16  0  0.780693  0.640456    -8.192405  -0.065749  180.459822    8.192669    8.356370  0.338837   0.483127
   -8   2   -7  0  0.571889  0.874295    23.369143   0.185996    0.456010   23.369883   23.460198  0.156159   0.578352
   -8   2   -6  0  0.555690  0.899782    -0.418496   0.020511  177.194067    0.418998    0.405682  0.113026  -0.117812
   -8   2   -5  0  0.541593  0.923203   -12.221371  -0.165536  180.776011   12.222492   12.256478  0.125698   0.270378
   -8   2   -4  0  0.529764  0.943816    -6.651823  -0.064724  180.557484    6.652137    6.723768  0.129979   0.551095
   -8   2   -3  0  0.520360  0.960873    11.012271   0.173099    0.900545   11.013631   11.077838  0.126777   0.506455
   -8   2   -2  0  0.513513  0.973686    -1.273380   0.037772  178.300952    1.273940    1.340547  0.115513   0.576620
   -8   2   -1  0  0.509326  0.981690    -7.257468  -0.165670  181.307693    7.259359    7.202022  0.128568  -0.445961
   -8   2    0  0  0.507865  0.984514    -6.742909  -0.073380  180.623495    6.743308    6.716272  0.161226  -0.167693
   -8   2    1  0  0.509153  0.982022    14.452133   0.161268    0.639325   14.453033   14.416076  0.106105  -0.348307
   -8   2    2  0  0.513171  0.974334    15.832842   0.086565    0.313258   15.833079   16.058434  0.116102   1.941018
   -8   2    3  0  0.519854  0.961808   -32.569620  -0.203561  180.358096   32.570256   32.638703  0.150773   0.453973
   -8   2    4  0  0.529102  0.944998    -1.223717  -0.038693  181.811046    1.224328    1.277829  0.109425   0.488923
   -8   2    5  0  0.540783  0.924586    14.062686   0.163578    0.666439   14.063638   14.436744  0.115543   3.229146
   -8   2    6  0  0.554743  0.901319     4.252798   0.063121    0.850341    4.253266    4.483478  0.109013   2.111789
   -8   2    7  0  0.570815  0.875940   -10.280444  -0.136229  180.759199   10.281346   10.320967  0.162364   0.244025
   -8   2    8  0  0.588827  0.849146    -2.029518  -0.048317  181.363789    2.030093    2.076215  0.148778   0.310007
   -8   2    9  0  0.608605  0.821551    17.059140   0.151492    0.508797   17.059813   17.003670  0.129665  -0.432985
   -8   2   10  0  0.629984  0.793670     0.534950   0.020450    2.189223    0.535341    0.575842  0.116923   0.346388
   -8   2   11  0  0.652807  0.765923   -10.059505  -0.121959  180.694605   10.060244   10.336768  0.254929   1.084705
   -8   2   12  0  0.676927  0.738632    -3.093926  -0.042706  180.790809    3.094220    2.930037  0.234655  -0.699679
   -8   2   13  0  0.702211  0.712037    -5.548901   0.086891  179.102872    5.549581    5.795422  0.245396   1.001815
   -8   2   14  0  0.728537  0.686307     1.141984   0.028966    1.452961    1.142352    1.336090  0.270500   0.716224
   -8   2   16  0  0.783894  0.637841    -1.745370  -0.023741  180.779300    1.745531    1.600052  0.298728  -0.486994
   -8   3   -7  0  0.579140  0.863349    -8.271174  -0.025784  180.178607    8.271214    8.543576  0.127135   2.142309
   -8   3   -4  0  0.537584  0.930088     9.454655   0.006249    0.037871    9.454657    9.272618  0.115731  -1.572945
   -8   3   -3  0  0.528319  0.946399   -14.276676  -0.015892  180.063777   14.276685   14.303865  0.118665   0.229047
   -8   3   -1  0  0.517454  0.966269    11.388360   0.019562    0.098420   11.388377   11.319491  0.125719  -0.547929
   -8   3    0  0  0.516016  0.968962   -15.617866  -0.050263  180.184395   15.617947   15.661193  0.129137   0.334884
   -8   3    1  0  0.517285  0.966586    11.719624   0.014484    0.070812   11.719633   11.742359  0.097027   0.234222
   -8   3    2  0  0.521239  0.959252    -1.819572   0.025400  179.200240    1.819749    1.686079  0.138952  -0.961987
   -8   3    4  0  0.536931  0.931218    -6.601955  -0.062714  180.544258    6.602253    6.621072  0.122157   0.154053
   -8   3    5  0  0.548445  0.911668     4.664104   0.008086    0.099331    4.664111    4.810713  0.128729   1.138838
   -8   3    6  0  0.562215  0.889340     7.361403   0.074540    0.580147    7.361780    7.365372  0.104814   0.034271
   -8   3    7  0  0.578079  0.864933     0.085315  -0.001333  359.104573    0.085325    0.218300  0.068779   1.933368
   -8   3    8  0  0.595871  0.839107     2.645997  -0.062054  358.656535    2.646725    2.779150  0.125098   1.058567
   -8   3    9  0  0.615424  0.812448     6.910962   0.031131    0.258092    6.911032    7.010230  0.136095   0.728883
   -8   3   10  0  0.636574  0.785455    -0.935200   0.054950  176.637339    0.936813    1.123757  0.141904   1.317395
   -8   3   11  0  0.659168  0.758531     7.123602  -0.004076  359.967219    7.123603    7.178205  0.186221   0.293210
   -8   3   12  0  0.683064  0.731996    -2.561183  -0.075323  181.684553    2.562290    2.868399  0.249320   1.227773
   -8   3   13  0  0.708129  0.706086    -7.629283   0.006423  179.951766    7.629285    7.515305  0.243036  -0.468986
   -8   3   14  0  0.734243  0.680973     5.171048   0.096910    1.073645    5.171956    5.321294  0.282751   0.528162
   -8   3   15  0  0.761299  0.656772   -10.253817  -0.039959  180.223281   10.253895   10.336309  0.241394   0.341409
   -8   3   16  0  0.789199  0.633553    -6.638135  -0.097254  180.839370    6.638847    6.345876  0.327719  -0.893971
   -8   4   -7  0  0.589142  0.848692    18.466236   0.139918    0.434119   18.466766   18.250612  0.146405  -1.476414
   -8   4   -6  0  0.573430  0.871946   -14.100091  -0.137902  180.560348   14.100765   14.312621  0.121189   1.748144
   -8   4   -5  0  0.559780  0.893209   -11.867837  -0.137456  180.663581   11.868633   11.863001  0.111698  -0.050415
   -8   4   -4  0  0.548344  0.911837     5.231345   0.110836    1.213743    5.232519    5.505491  0.108691   2.511464
   -8   4   -2  0  0.532659  0.938687    -9.715831  -0.138196  180.814910    9.716813    9.752828  0.133899   0.268972
   -8   4   -1  0  0.528624  0.945852    -8.723518  -0.123184  180.809014    8.724388    8.514502  0.123599  -1.698122
   -8   4    0  0  0.527216  0.948377    -2.573730   0.099295  177.790622    2.575645    2.996029  0.143775   2.923906
   -8   4    1  0  0.528458  0.946149     5.978436   0.118616    1.136635    5.979612    5.907635  0.105318  -0.683426
   -8   4    2  0  0.532330  0.939267    -1.388549  -0.066232  182.730878    1.390128    1.190372  0.121672  -1.641752
   -8   4    3  0  0.538775  0.928031   -11.226766  -0.116444  180.594249   11.227370   11.438981  0.127207   1.663515
   -8   4    4  0  0.547704  0.912902    15.618078   0.141467    0.518966   15.618718   16.156970  0.135750   3.965005
   -8   4    5  0  0.558996  0.894461     4.310313   0.092059    1.223528    4.311296    4.506773  0.140851   1.387828
   -8   4    6  0  0.572512  0.873344    -9.596205  -0.108013  180.644880    9.596813    9.477762  0.154724  -0.769437
   -8   4    7  0  0.588099  0.850197    -5.035618  -0.097421  181.108325    5.036560    5.088614  0.102762   0.506545
   -8   4    8  0  0.605597  0.825632    11.909912   0.114417    0.550419   11.910461   12.101108  0.110492   1.725443
   -8   4    9  0  0.624845  0.800199    12.070453   0.099580    0.472675   12.070864   12.177060  0.113489   0.935748
   -8   4   10  0  0.645686  0.774370   -10.271570  -0.101172  180.564328   10.272068   10.270461  0.170672  -0.009419
   -8   4   11  0  0.667973  0.748534     0.987266  -0.035840  357.920927    0.987917    0.804402  0.240799  -0.762107
   -8   4   13  0  0.716332  0.698001    -2.427605   0.059453  178.597073    2.428333    2.960730  0.258620   2.058605
   -8   4   14  0  0.742157  0.673712     4.520540  -0.057770  359.267834    4.520909    4.231580  0.226008  -1.280170
   -8   4   15  0  0.768935  0.650250    -1.240325  -0.035414  181.635493    1.240831    1.107291  0.275064  -0.485486
   -8   4   16  0  0.796568  0.627693    -1.270945   0.038082  178.283731    1.271516    1.459638  0.341036   0.551620
   -8   5   -5  0  0.573041  0.872538     2.294593   0.001526    0.038111    2.294594    2.298646  0.114315   0.035449
   -8   5   -4  0  0.561875  0.889877     9.026409   0.019995    0.126921    9.026431    9.264394  0.097565   2.439026
   -8   5   -3  0  0.553017  0.904131    -5.512759   0.000734  179.992371    5.512759    5.373568  0.130325  -1.068036
   -8   5   -2  0  0.546579  0.914781     4.431841   0.007215    0.093272    4.431847    4.592139  0.158843   1.009126
   -8   5   -1  0  0.542647  0.921409    -4.993358  -0.033380  180.383015    4.993470    4.653588  0.140288  -2.422739
   -8   5    0  0  0.541276  0.923742     8.858183   0.006317    0.040856    8.858185    8.916002  0.126121   0.458419
   -8   5    1  0  0.542486  0.921683     8.023609   0.045103    0.322069    8.023736    8.336395  0.099633   3.138104
   -8   5    2  0  0.546258  0.915318    -9.602869  -0.008295  180.049493    9.602873    9.559457  0.126932  -0.342037
   -8   5    3  0  0.552541  0.904910   -10.027168  -0.053969  180.308378   10.027313   10.227136  0.128056   1.560434
   -8   5    4  0  0.561251  0.890868    -5.152633  -0.010928  180.121514    5.152644    5.055774  0.153838  -0.629691
   -8   5    5  0  0.572276  0.873705     5.977349   0.071233    0.682766    5.977774    5.665789  0.148494  -2.100986
   -8   5    6  0  0.585485  0.853992     5.462934   0.023100    0.242277    5.462983    5.706932  0.155494   1.568874
   -8   5    7  0  0.600736  0.832313    -3.542044  -0.063636  181.029258    3.542616    3.853273  0.133139   2.333336
   -8   5    8  0  0.617876  0.809224     4.495862  -0.006180  359.921236    4.495866    4.874980  0.141182   2.685277
   -8   5   10  0  0.657217  0.760784    -4.051648   0.009224  179.869559    4.051658    4.662505  0.138969   4.395565
   -8   5   11  0  0.679125  0.736242     4.089882  -0.076352  358.930504    4.090595    4.607082  0.194695   2.652806
   -8   5   12  0  0.702342  0.711904   -14.177178  -0.045716  180.184758   14.177252   14.679731  0.256891   1.956005
   -8   5   14  0  0.752210  0.664708    -1.695650   0.009921  179.664761    1.695679    1.579944  0.281022  -0.411835
   -8   5   15  0  0.778642  0.642144    -2.811870  -0.076575  181.559945    2.812913    3.050009  0.306316   0.774027
   -8   6   -7  0  0.616824  0.810604     1.782898  -0.043829  358.591792    1.783436    2.149222  0.107689   3.396694
   -8   6   -6  0  0.601836  0.830791   -13.999273  -0.168260  180.688615   14.000284   13.828353  0.100506  -1.710651
   -8   6   -5  0  0.588844  0.849121     3.074617   0.050912    0.948657    3.075039    2.896978  0.131789  -1.351099
   -8   6   -4  0  0.577984  0.865076    15.040342   0.167550    0.638252   15.041275   15.034513  0.126128  -0.053613
   -8   6   -3  0  0.569376  0.878154     4.114015  -0.048099  359.330161    4.114296    4.176329  0.132710   0.467433
   -8   6   -2  0  0.563125  0.887902    -5.294975  -0.134451  181.454557    5.296682    5.053866  0.128149  -1.894799
   -8   6   -1  0  0.559310  0.893959     1.427783   0.046111    1.849770    1.428527    1.430030  0.128332   0.011713
   -8   6    0  0  0.557980  0.896090    17.823618   0.181279    0.582719   17.824540   17.975670  0.131888   1.145902
   -8   6    1  0  0.559153  0.894210    -5.404004  -0.063080  180.668775    5.404372    5.310832  0.118472  -0.789552
   -8   6    2  0  0.562814  0.888393   -19.617768  -0.176662  180.515946   19.618564   19.687544  0.125127   0.551283
   -8   6    3  0  0.568914  0.878867     6.804824   0.075561    0.636185    6.805244    7.065178  0.187657   1.385157
   -8   6    4  0  0.577377  0.865986    15.682882   0.155470    0.567973   15.683652   15.492890  0.146247  -1.304390
   -8   6    5  0  0.588099  0.850197    -6.842370  -0.069453  180.581554    6.842722    7.304663  0.156451   2.952620
   -8   6    6  0  0.600961  0.832000   -21.596937  -0.166340  180.441284   21.597578   21.859357  0.192100   1.362720
   -8   6    7  0  0.615828  0.811914     7.805042   0.069746    0.511985    7.805354    7.655826  0.173181  -0.863420
   -8   6    8  0  0.632560  0.790439    18.035135   0.153890    0.488881   18.035791   17.982383  0.132324  -0.403617
   -8   6    9  0  0.651011  0.768036    -5.006081  -0.063152  180.722757    5.006480    5.065951  0.118115   0.503508
   -8   6   10  0  0.671040  0.745112    -5.961119  -0.105646  181.015316    5.962055    6.111011  0.171873   0.866662
   -8   6   12  0  0.715294  0.699013     7.298326   0.104153    0.817600    7.299069    7.388394  0.265810   0.336051
   -8   6   13  0  0.739267  0.676346    -4.960901  -0.051800  180.598236    4.961171    4.832824  0.269569  -0.476121
   -8   6   14  0  0.764318  0.654178    -4.554712  -0.084626  181.064430    4.555498    4.030051  0.224149  -2.344191
   -8   7   -7  0  0.634170  0.788432    -1.172710   0.001288  179.937069    1.172710    1.130091  0.105589  -0.403636
   -8   7   -6  0  0.619602  0.806970    -1.070325  -0.001328  180.071097    1.070326    1.034550  0.099673  -0.358931
   -8   7   -5  0  0.606990  0.823736     1.570860   0.000244    0.008906    1.570860    1.513096  0.127463  -0.453181
   -8   7   -4  0  0.596460  0.838279    -1.349162   0.001652  179.929852    1.349163    1.245699  0.131007  -0.789757
   -8   7   -3  0  0.588123  0.850162     9.477780   0.022956    0.138774    9.477808    9.449261  0.132583  -0.215316
   -8   7   -2  0  0.582074  0.858998    -4.420184  -0.022791  180.295424    4.420243    4.339978  0.144707  -0.554676
   -8   7   -1  0  0.578383  0.864479    -4.904485  -0.024506  180.286281    4.904546    5.083076  0.115085   1.551294
   -8   7    0  0  0.577097  0.866405    14.478273   0.058128    0.230032   14.478389   14.405622  0.101559  -0.716506
   -8   7    2  0  0.581772  0.859443    -8.032101  -0.040442  180.288484    8.032203    8.662934  0.106112   5.944024
   -8   7    3  0  0.587676  0.850809   -13.968474  -0.046431  180.190448   13.968551   13.871868  0.107586  -0.898659
   -8   7    4  0  0.595872  0.839106     3.226680   0.047935    0.851105    3.227036    3.199670  0.118518  -0.230897
   -8   7    6  0  0.618752  0.808078    -3.985332  -0.061476  180.883752    3.985807    4.267948  0.176758   1.596197
   -8   7    7  0  0.633202  0.789638    -3.313134  -0.041184  180.712188    3.313390    3.512191  0.130935   1.518313
   -8   7    8  0  0.649485  0.769840     6.442887   0.061609    0.547863    6.443182    6.703155  0.145860   1.782346
   -8   7   11  0  0.708005  0.706209    -5.402148  -0.052795  180.559930    5.402406    5.400039  0.268458  -0.008819
   -8   7   13  0  0.753800  0.663306     5.018749   0.050728    0.579108    5.019005    5.112067  0.229426   0.405629
   -8   7   14  0  0.778384  0.642357    -7.502411  -0.078159  180.596880    7.502818    7.669557  0.233290   0.714731
   -8   7   15  0  0.803956  0.621925     1.976127  -0.031546  359.085442    1.976379    2.017584  0.360919   0.114165
   -8   8   -7  0  0.653613  0.764979    -9.241079  -0.145695  180.903250    9.242228    8.937840  0.100617  -3.025213
   -8   8   -6  0  0.639488  0.781876    12.532091   0.027039    0.123618   12.532121   12.572764  0.125439   0.324006
   -8   8   -5  0  0.627276  0.797097    13.517777   0.169156    0.716940   13.518836   13.460500  0.125813  -0.463673
   -8   8   -4  0  0.617092  0.810251     4.043457   0.006714    0.095139    4.043463    4.349898  0.141418   2.166870
   -8   8   -3  0  0.609038  0.820967    -7.581810  -0.147259  181.112698    7.583239    7.549769  0.104252  -0.321054
   -8   8   -2  0  0.603198  0.828915     0.355446   0.001160    0.186951    0.355448    0.425064  0.079554   0.875081
   -8   8   -1  0  0.599638  0.833837    23.721129   0.186176    0.449678   23.721859   23.523188  0.148428  -1.338502
   -8   8    0  0  0.598397  0.835565    -3.468760  -0.007328  180.121040    3.468768    3.867685  0.131044   3.044148
   -8   8    1  0  0.599492  0.834040   -17.460013  -0.182211  180.597912   17.460964   17.330903  0.123697  -1.051444
   -8   8    2  0  0.602907  0.829315    -6.928931  -0.007152  180.059143    6.928935    6.688802  0.145381  -1.651750
   -8   8    3  0  0.608606  0.821550    15.199012   0.167941    0.633064   15.199939   14.882751  0.136197  -2.328897
   -8   8    4  0  0.616524  0.810999    -2.456440  -0.002873  180.067015    2.456441    2.823747  0.153630   2.390843
   -8   8    5  0  0.626577  0.797987   -19.102745  -0.169499  180.508374   19.103497   19.142981  0.194616   0.202882
   -8   8    6  0  0.638665  0.782884    -6.368312  -0.009558  180.085997    6.368319    6.373045  0.167968   0.028136
   -8   8    7  0  0.652673  0.766080    18.797012   0.168204    0.512693   18.797765   18.794014  0.147231  -0.025476
   -8   8    8  0  0.668483  0.747962    -5.777437  -0.013709  180.135953    5.777453    6.327237  0.133811   4.108667
   -8   8    9  0  0.685969  0.728896   -13.832656  -0.143804  180.595625   13.833403   13.828768  0.183409  -0.025271
   -8   8   12  0  0.747250  0.669120     5.678619   0.005454    0.055032    5.678622    6.138084  0.236513   1.942653
   -8   8   13  0  0.770229  0.649157   -10.032175  -0.115546  180.659876   10.032841    9.692936  0.223065  -1.523791
   -8   8   14  0  0.794305  0.629482     2.992682   0.010166    0.194634    2.992699    3.235711  0.249089   0.975603
   -8   9   -7  0  0.674972  0.740772    -3.285000   0.005284  179.907839    3.285004    3.032569  0.164805  -1.531722
   -8   9   -6  0  0.661303  0.756084    -3.749846  -0.003275  180.050043    3.749848    4.332662  0.150834   3.863952
   -8   9   -4  0  0.639672  0.781651     6.521578   0.017090    0.150145    6.521600    6.144603  0.140970  -2.674303
   -8   9   -3  0  0.631905  0.791258    13.542362   0.022912    0.096936   13.542381   13.578269  0.137334   0.261320
   -8   9   -2  0  0.626278  0.798367    -6.242218  -0.026707  180.245138    6.242275    6.324568  0.136467   0.603024
   -8   9   -1  0  0.622850  0.802762     6.780568   0.020020    0.169167    6.780598    7.001007  0.143954   1.531110
   -8   9    0  0  0.621656  0.804303     3.657454   0.029200    0.457422    3.657571    3.813156  0.138052   1.127007
   -8   9    1  0  0.622709  0.802943    -4.558864  -0.016324  180.205162    4.558894    4.515415  0.137752  -0.315629
   -8   9    2  0  0.625998  0.798724    -3.259268  -0.041718  180.733329    3.259535    3.475122  0.137808   1.564404
   -8   9    3  0  0.631489  0.791780    -8.876553   0.002472  179.984042    8.876553    8.957112  0.137466   0.586026
   -8   9    4  0  0.639123  0.782322     1.304489   0.029310    1.287118    1.304818    1.157829  0.145912  -1.007386
   -8   9    5  0  0.648826  0.770622    -6.693961  -0.042694  180.365426    6.694097    6.659770  0.163828  -0.209529
   -8   9    6  0  0.660507  0.756995    -4.929961  -0.057321  180.666149    4.930294    4.992137  0.174468   0.354463
   -8   9    7  0  0.674062  0.741772     3.535098   0.031146    0.504788    3.535236    3.674830  0.180500   0.773380
   -8   9    8  0  0.689381  0.725288     3.617080   0.058371    0.924529    3.617551    3.677225  0.152186   0.392115
   -8   9   10  0  0.724852  0.689796    -2.539292  -0.052691  181.188738    2.539839    2.271744  0.227582  -1.178017
   -8   9   11  0  0.744773  0.671346     1.922119   0.034573    1.030469    1.922430    1.775246  0.245376  -0.599831
   -8   9   12  0  0.766002  0.652739     5.152889   0.070588    0.784826    5.153373    5.453999  0.237837   1.264001
   -8   9   13  0  0.788435  0.634168    -3.572015  -0.045121  180.723704    3.572300    3.653521  0.240755   0.337362
   -8  10   -7  0  0.698070  0.716261     1.344409  -0.025578  358.910038    1.344652    1.316488  0.179055  -0.157292
   -8  10   -6  0  0.684862  0.730074     9.842380   0.142232    0.827923    9.843408    9.760267  0.153220  -0.542623
   -8  10   -5  0  0.673474  0.742419    -6.971643   0.034736  179.714528    6.971729    7.217116  0.166938   1.469924
   -8  10   -4  0  0.663999  0.753013    -4.648281  -0.123692  181.524295    4.649926    4.644180  0.157304  -0.036533
   -8  10   -3  0  0.656520  0.761591    -6.327685  -0.060310  180.546079    6.327972    6.374446  0.222056   0.209285
   -8  10   -2  0  0.651107  0.767923    10.967431   0.143977    0.752117   10.968376   10.969733  0.140285   0.009674
   -8  10   -1  0  0.647810  0.771832     6.809803   0.051393    0.432398    6.809997    6.724680  0.181214  -0.470808
   -8  10    0  0  0.646662  0.773202   -16.801034  -0.157811  180.538159   16.801775   17.045715  0.134914   1.808116
   -8  10    1  0  0.647674  0.771993    -3.930486  -0.046206  180.673530    3.930758    3.909819  0.140730  -0.148789
   -8  10    2  0  0.650837  0.768241     5.021277   0.121568    1.386894    5.022748    5.068739  0.143217   0.321125
   -8  10    4  0  0.663471  0.753613   -12.572984  -0.137832  180.628084   12.573739   12.324722  0.150073  -1.659309
   -8  10    6  0  0.684094  0.730894     7.193118   0.119744    0.953715    7.194114    7.634196  0.154610   2.846405
   -8  10    8  0  0.712012  0.702235    -7.629161  -0.113082  180.849197    7.629999    7.543207  0.295054  -0.294158
   -8  10    9  0  0.728454  0.686385     2.953046  -0.028562  359.445851    2.953184    2.974614  0.227415   0.094235
   -8  10   11  0  0.765769  0.652939     1.242708   0.029436    1.356931    1.243057    1.537872  0.257902   1.143130
   -8  11   -6  0  0.709993  0.704233    -4.341429  -0.005661  180.074715    4.341432    4.541780  0.171295   1.169607
   -8  11   -5  0  0.699014  0.715293     3.212314   0.001679    0.029942    3.212314    3.419193  0.175126   1.181317
   -8  11   -4  0  0.689890  0.724753     3.862357   0.008216    0.121880    3.862366    4.174564  0.155521   2.007423
   -8  11   -2  0  0.677490  0.738018    -2.375038  -0.005133  180.123827    2.375043    2.584044  0.167623   1.246852
   -8  11    1  0  0.674192  0.741628    -5.978091  -0.035509  180.340324    5.978197    5.936583  0.222779  -0.186793
   -8  11    2  0  0.677232  0.738300     7.704713   0.004210    0.031304    7.704714    8.080952  0.144121   2.610563
   -8  11    3  0  0.682310  0.732805    -2.355065   0.032798  179.202122    2.355293    2.556310  0.213083   0.943376
   -8  11    4  0  0.689381  0.725288    -6.038888  -0.012966  180.123020    6.038902    5.961501  0.155868  -0.496576
   -8  11    5  0  0.698387  0.715936     0.720830  -0.025316  357.988531    0.721274    0.984510  0.193445   1.360781
   -8  11    7  0  0.721892  0.692625    -0.526169   0.036258  176.057992    0.527416    1.112775  0.194333   3.012147
   -8  11    9  0  0.752129  0.664779    -1.676823  -0.048003  181.639777    1.677510    1.631431  0.203034  -0.226947
   -8  11   10  0  0.769531  0.649746    -1.837044   0.005911  179.815657    1.837053    1.476788  0.232792  -1.547588
   -8  11   11  0  0.788324  0.634257     5.270620   0.074289    0.807526    5.271144    5.634546  0.316517   1.148129
   -8  12   -7  0  0.748831  0.667708     2.666499   0.072317    1.553505    2.667480    2.838239  0.204415   0.835354
   -8  12   -6  0  0.736533  0.678856    -3.686292   0.068315  178.938306    3.686925    3.828890  0.185726   0.764381
   -8  12   -5  0  0.725956  0.688747    -7.001005  -0.099517  180.814386    7.001712    7.305407  0.177838   1.707700
   -8  12   -4  0  0.717175  0.697180    -2.842974  -0.079671  181.605220    2.844090    3.042667  0.162023   1.225610
   -8  12   -3  0  0.710257  0.703971     3.740436   0.087839    1.345272    3.741467    3.931218  0.139480   1.360419
   -8  12   -2  0  0.705255  0.708963    12.864978   0.109474    0.487545   12.865444   12.895278  0.133664   0.223203
   -8  12   -1  0  0.702213  0.712035    -1.083978  -0.051606  182.725687    1.085206    0.951473  0.128628  -1.039691
   -8  12    0  0  0.701154  0.713110    -6.567839  -0.089646  180.781994    6.568451    6.655327  0.124599   0.697243
   -8  12    2  0  0.705007  0.709213     2.967524   0.073554    1.419860    2.968436    3.200493  0.155981   1.487724
   -8  12    3  0  0.709886  0.704338    -2.547651  -0.077356  181.739181    2.548825    2.549456  0.161222   0.003912
   -8  12    4  0  0.716686  0.697656    -6.162011  -0.085028  180.790555    6.162598    6.179721  0.121833   0.140549
   -8  12    5  0  0.725352  0.689320     8.972410   0.101739    0.649652    8.972987    9.040958  0.124145   0.547512
   -8  12    6  0  0.735819  0.679515     7.248567   0.082657    0.653326    7.249039    7.492382  0.205874   1.182003
   -8  12    7  0  0.748011  0.668440    -9.239612  -0.093933  180.582470    9.240089    8.944797  0.171274  -1.724091
   -8  12    8  0  0.761844  0.656302     3.843191  -0.052891  359.211525    3.843555    4.394351  0.195659   2.815078
   -8  12    9  0  0.777232  0.643308     5.953361   0.081250    0.781908    5.953915    5.935064  0.249073  -0.075685
   -8  13   -6  0  0.764338  0.654161    -3.846801  -0.009022  180.134374    3.846812    4.083780  0.211680   1.119463
   -8  13   -4  0  0.745701  0.670510    -4.661775  -0.015929  180.195772    4.661802    4.615207  0.140761  -0.331025
   -8  13   -3  0  0.739050  0.676544    -1.346572  -0.006101  180.259583    1.346586    1.277179  0.166001  -0.418117
   -8  13   -2  0  0.734245  0.680972    -0.583969   0.006990  179.314191    0.584011    0.772809  0.108173   1.745331
   -8  13   -1  0  0.731323  0.683693    -3.296222  -0.001953  180.033941    3.296222    3.437940  0.214218   0.661559
   -8  13    2  0  0.734006  0.681193     8.335884   0.050530    0.347308    8.336037    8.450740  0.317606   0.361147
   -8  13    4  0  0.745231  0.670933    -2.707596  -0.037700  180.797731    2.707858    2.882760  0.232705   0.751601
   -8  13    5  0  0.753569  0.663509     5.109790   0.000557    0.006250    5.109790    5.256819  0.211705   0.694499
   -8  13    6  0  0.763649  0.654751     1.708257   0.034961    1.172446    1.708614    1.684424  0.383357  -0.063101
   -8  13    8  0  0.788757  0.633909    -2.514605  -0.050514  181.150826    2.515112    2.670870  0.267337   0.582627
   -8  13    9  0  0.803630  0.622177    -3.297550  -0.015293  180.265727    3.297585    3.102497  0.197271  -0.988933
   -8  14   -7  0  0.804703  0.621348     2.192600   0.076287    1.992687    2.193927    2.334017  0.176972   0.791599
   -8  14   -6  0  0.793272  0.630301    -1.032077  -0.025243  181.401078    1.032386    1.072180  0.171520   0.232012
   -8  14   -5  0  0.783461  0.638194    -5.081939  -0.097993  181.104675    5.082883    4.993865  0.157404  -0.565541
   -8  14   -3  0  0.768937  0.650249     8.623219   0.119863    0.796363    8.624052    8.971870  0.193139   1.800869
   -8  14   -2  0  0.764319  0.654177     1.140900  -0.031524  358.417285    1.141335    1.347758  0.185982   1.109909
   -8  14   -1  0  0.761513  0.656588    -7.695064  -0.112510  180.837666    7.695887    7.415667  0.164761  -1.700761
   -8  14    1  0  0.761398  0.656687    11.756786   0.123972    0.604144   11.757440   11.526207  0.207981  -1.111795
   -8  14    2  0  0.764090  0.654373    -2.353987  -0.036721  180.893701    2.354273    1.899349  0.244258  -1.862470
   -8  14    3  0  0.768594  0.650538    -4.489325  -0.097874  181.248930    4.490391    4.387042  0.251515  -0.410907
   -8  14    4  0  0.774879  0.645262     3.201806   0.048543    0.868608    3.202174    3.340805  0.234373   0.591499
   -8  14    5  0  0.782902  0.638650     8.966176   0.112998    0.722042    8.966888    9.003035  0.324724   0.111315
   -8  14    7  0  0.803940  0.621937   -10.887347  -0.106119  180.558443   10.887865   10.967770  0.202321   0.394944
   -8  15   -3  0  0.799794  0.625161     1.772766   0.009059    0.292773    1.772789    1.550263  0.223196  -0.996998
   -8  15   -2  0  0.795356  0.628649     3.077068   0.018737    0.348889    3.077125    2.919190  0.293772  -0.537609
   -8  15    0  0  0.791721  0.631535    -3.520745  -0.018348  180.298580    3.520793    3.489865  0.197203  -0.156834
   -8  15    1  0  0.792549  0.630876     3.106296   0.023923    0.441248    3.106388    3.281178  0.199951   0.874162
   -8  15    2  0  0.795136  0.628823     2.098020   0.020624    0.563212    2.098121    1.851822  0.214100  -1.150389
   -7   0   -5  0  0.477184  1.047815   -32.152382  -0.204496  180.364409   32.153033   32.122641  0.173161  -0.175512
   -7   0   -3  0  0.452966  1.103836    30.872940   0.223989    0.415684   30.873753   30.147667  0.175438  -4.138692
   -7   0   -1  0  0.440271  1.135665   -27.636771  -0.240773  180.499152   27.637820   27.390081  0.213821  -1.158628
   -7   0    1  0  0.440096  1.136115    -4.151476   0.162538  177.757911    4.154656    4.582475  0.143578   2.979695
   -7   0    3  0  0.452457  1.105076   -39.498995  -0.246553  180.357635   39.499765   39.348199  0.258560  -0.586191
   -7   0    5  0  0.476379  1.049584    21.291044   0.222073    0.597592   21.292202   21.019003  0.157315  -1.736643
   -7   0    7  0  0.510238  0.979934   -13.192503  -0.186152  180.808414   13.193816   13.422932  0.146077   1.568458
   -7   0    9  0  0.552209  0.905453    27.855141   0.205689    0.423079   27.855901   27.809819  0.325639  -0.141512
   -7   0   11  0  0.600595  0.832508   -18.776333  -0.183700  180.560540   18.777232   18.571826  0.323937  -0.634091
   -7   0   13  0  0.653972  0.764559    23.930539   0.177494    0.424958   23.931197   23.452333  0.883329  -0.542113
   -7   0   17  0  0.771472  0.648112     7.216642   0.121710    0.966209    7.217668    7.186432  0.421514  -0.074105
   -7   1   -6  0  0.494805  1.010500   -17.296910  -0.084862  180.281100   17.297118   17.188056  0.110348  -0.988354
   -7   1   -5  0  0.478930  1.043995    13.405153   0.050052    0.213928   13.405246   13.472408  0.105072   0.639198
   -7   1   -4  0  0.465523  1.074060    -2.020582   0.038099  178.919796    2.020941    2.004582  0.096898  -0.168826
   -7   1   -3  0  0.454805  1.099373     0.828222  -0.015209  358.947998    0.828362    0.867405  0.088958   0.438894
   -7   1   -2  0  0.446966  1.118652   -21.953725  -0.074691  180.194931   21.953852   21.826347  0.112339  -1.135002
   -7   1   -1  0  0.442162  1.130807    17.576698   0.045020    0.146753   17.576755   17.480615  0.097168  -0.989425
   -7   1    0  0  0.440491  1.135097    20.376232   0.058746    0.165188   20.376316   20.143636  0.095227  -2.443432
   -7   1    1  0  0.441989  1.131251   -12.770799  -0.032937  180.147769   12.770842   12.465757  0.092479  -3.298963
   -7   1    2  0  0.446623  1.119512    -3.167724  -0.029440  180.532473    3.167861    3.228543  0.092892   0.653252
   -7   1    3  0  0.454298  1.100599    -6.544338  -0.005562  180.048694    6.544341    6.520960  0.109710  -0.213112
   -7   1    4  0  0.464864  1.075584    -5.421037   0.005584  179.940978    5.421040    5.231721  0.094407  -2.005344
   -7   1    5  0  0.478128  1.045745    10.247463   0.011584    0.064766   10.247469   10.121175  0.098585  -1.281065
   -7   1    6  0  0.493873  1.012405    -1.491612  -0.008085  180.310564    1.491633    1.391847  0.103582  -0.963356
   -7   1    7  0  0.511871  0.976808     3.028124   0.004137    0.078283    3.028127    3.076199  0.124983   0.384629
   -7   1    8  0  0.531893  0.940039     5.407398  -0.001269  359.986558    5.407398    5.476619  0.109148   0.634198
   -7   1   10  0  0.577144  0.866334    12.136660   0.039027    0.184242   12.136723   12.110650  0.119105  -0.218909
   -7   1   11  0  0.601983  0.830589    -3.585745  -0.020975  180.335156    3.585806    3.775518  0.208383   0.910398
   -7   1   12  0  0.628067  0.796094     5.925920  -0.015771  359.847512    5.925941    6.009098  0.251061   0.331222
   -7   1   13  0  0.655247  0.763071    -5.433937   0.012480  179.868412    5.433952    5.241350  0.175095  -1.099987
   -7   1   14  0  0.683393  0.731643    -1.295934   0.026151  178.843982    1.296198    1.361506  0.314087   0.207930
   -7   2   -6  0  0.499839  1.000322   -20.254322  -0.171533  180.485224   20.255049   20.287893  0.116324   0.282351
   -7   2   -5  0  0.484129  1.032782   -30.803227  -0.108111  180.201091   30.803417   30.490122  0.132763  -2.359800
   -7   2   -4  0  0.470871  1.061861     1.082035   0.070419    3.723573    1.084324    0.952302  0.085096  -1.551453
   -7   2   -3  0  0.460277  1.086303    11.894538   0.083134    0.400450   11.894828   11.931772  0.096334   0.383490
   -7   2   -2  0  0.452534  1.104890   -28.417164  -0.209946  180.423294   28.417940   27.899712  0.132436  -3.913053
   -7   2   -1  0  0.447789  1.116597    -3.437365  -0.064498  181.074961    3.437970    3.621849  0.090110   2.040610
   -7   2    0  0  0.446139  1.120727     8.006778   0.166332    1.190082    8.008505    8.283716  0.087465   3.146523
   -7   2    1  0  0.447618  1.117025    10.247864   0.088633    0.495537   10.248247    9.958657  0.085426  -3.389946
   -7   2    2  0  0.452194  1.105719     4.881949  -0.148564  358.256957    4.884209    5.172862  0.102599   2.813398
   -7   2    3  0  0.459777  1.087485    -6.416699  -0.076226  180.680599    6.417152    6.422454  0.140022   0.037864
   -7   2    4  0  0.470219  1.063334    24.367946   0.214752    0.504929   24.368892   24.248557  0.119025  -1.011013
   -7   2    5  0  0.483336  1.034476    -0.216236   0.010904  177.113347    0.216511    0.166972  0.048905  -1.012946
   -7   2    6  0  0.498917  1.002170   -22.247141  -0.193502  180.498337   22.247982   21.896020  0.113271  -3.107272
   -7   2    7  0  0.516740  0.967605     2.567550  -0.054064  358.793728    2.568119    2.594003  0.109271   0.236885
   -7   2    8  0  0.536580  0.931828    24.287632   0.195198    0.460473   24.288416   24.237177  0.138851  -0.369022
   -7   2    9  0  0.558222  0.895700    10.975370   0.074735    0.390140   10.975624   10.780311  0.109249  -1.787793
   -7   2   10  0  0.581466  0.859895   -20.021880  -0.183096  180.523943   20.022717   20.200281  0.184386   0.963005
   -7   2   11  0  0.606128  0.824909    -1.252771  -0.032281  181.476073    1.253187    1.266839  0.191488   0.071295
   -7   2   12  0  0.632040  0.791089    24.013770   0.182425    0.435249   24.014463   23.572801  0.200850  -2.198964
   -7   2   13  0  0.659057  0.758660     2.445913   0.041748    0.977851    2.446270    2.338566  0.221960  -0.485238
   -7   2   14  0  0.687047  0.727752    -6.022207  -0.124736  181.186576    6.023499    5.763236  0.366248  -0.710619
   -7   2   16  0  0.745505  0.670686     2.760359   0.089320    1.853341    2.761804    2.370880  0.298658  -1.308935
   -7   2   18  0  0.806666  0.619835    -6.691129  -0.111788  180.957148    6.692063    6.634887  0.496014  -0.115270
   -7   3   -6  0  0.508119  0.984021    10.596269   0.034037    0.184041   10.596324   10.487507  0.100299  -1.084929
   -7   3   -5  0  0.492674  1.014871     9.277401   0.072535    0.447958    9.277685    9.179597  0.099733  -0.983497
   -7   3   -4  0  0.479652  1.042423    -1.203734  -0.005084  180.241994    1.203745    1.230716  0.098246   0.274526
   -7   3   -3  0  0.469256  1.065517    -0.477879  -0.018207  182.181928    0.478226    0.389466  0.066787  -1.329011
   -7   3   -2  0  0.461663  1.083041     2.722715   0.011161    0.234860    2.722738    2.838168  0.088438   1.305201
   -7   3    0  0  0.455397  1.097944    -0.071877  -0.000692  180.551580    0.071881    0.056125  0.015505  -1.016201
   -7   3    2  0  0.461330  1.083822   -16.650249  -0.013829  180.047587   16.650255   16.300522  0.104278  -3.353839
   -7   3    3  0  0.468765  1.066633    -9.354658   0.004809  179.970544    9.354659    9.237505  0.100165  -1.169614
   -7   3    4  0  0.479012  1.043816     3.746840   0.014093    0.215504    3.746867    3.931932  0.155768   1.188084
   -7   3    5  0  0.491894  1.016478    30.298317   0.037224    0.070392   30.298340   30.271765  0.126196  -0.210584
   -7   3    6  0  0.507213  0.985780     1.745099   0.004977    0.163407    1.745107    1.871588  0.101243   1.249283
   -7   3    7  0  0.524753  0.952829    -7.507583  -0.020147  180.153755    7.507610    7.681230  0.094730   1.832775
   -7   3    8  0  0.544301  0.918609    -0.252935   0.002254  179.489394    0.252945    0.377264  0.078426   1.585169
   -7   3    9  0  0.565649  0.883941     0.531724   0.013090    1.410248    0.531885    0.542644  0.084686   0.127046
   -7   3   11  0  0.612974  0.815695    -5.979548  -0.041326  180.395979    5.979691    6.245606  0.154583   1.720206
   -7   3   12  0  0.638609  0.782952    -0.348471  -0.000189  180.031095    0.348471    0.870970  0.276204   1.891712
   -7   3   13  0  0.665359  0.751474     2.156864   0.036654    0.973608    2.157175    2.055352  0.208831  -0.487589
   -7   3   14  0  0.693094  0.721403     3.385083  -0.006536  359.889379    3.385089    3.580568  0.215841   0.905663
   -7   3   15  0  0.721702  0.692807     3.124914  -0.043828  359.196462    3.125222    3.177967  0.273152   0.193097
   -7   3   16  0  0.751082  0.665706     5.327430   0.019643    0.211259    5.327466    5.712333  0.325210   1.183440
   -7   4   -6  0  0.519490  0.962483    -4.636591  -0.098090  181.211946    4.637629    4.407813  0.116433  -1.973796
   -7   4   -5  0  0.504392  0.991292    -0.861819   0.054513  176.380691    0.863542    0.790873  0.118593  -0.612752
   -7   4   -4  0  0.491681  1.016919    10.966646   0.123186    0.643562   10.967338   10.976608  0.095605   0.096962
   -7   4   -3  0  0.481545  1.038325    -4.171509  -0.103001  181.414440    4.172780    4.001505  0.089057  -1.923209
   -7   4   -2  0  0.474149  1.054521    12.020516  -0.099924  359.523722   12.020931   11.885922  0.100400  -1.344707
   -7   4   -1  0  0.469623  1.064684     8.935051   0.136596    0.875848    8.936095    8.998299  0.096292   0.645993
   -7   4    0  0  0.468050  1.068263     8.650322   0.126871    0.840276    8.651253    8.832131  0.085055   2.126610
   -7   4    1  0  0.469459  1.065055     9.906712  -0.107727  359.376982    9.907298   10.060898  0.093620   1.640669
   -7   4    2  0  0.473825  1.055241   -11.403998  -0.140961  180.708177   11.404869   11.192678  0.103747  -2.045283
   -7   4    3  0  0.481067  1.039357    15.857221   0.151637    0.547881   15.857946   15.971240  0.108099   1.048056
   -7   4    4  0  0.491057  1.018213     8.668232   0.125261    0.827900    8.669137    8.686346  0.103559   0.166171
   -7   4    5  0  0.503631  0.992790   -18.869692  -0.151429  180.459789   18.870300   18.885077  0.125578   0.117672
   -7   4    6  0  0.518603  0.964128    -9.721009  -0.130829  180.771063    9.721889    9.924881  0.094553   2.146857
   -7   4    7  0  0.535771  0.933235    17.410049   0.142781    0.469875   17.410635   17.504670  0.112831   0.833422
   -7   4    8  0  0.554931  0.901013    15.302344   0.148768    0.557006   15.303067   15.016481  0.110786  -2.586856
   -7   4    9  0  0.575884  0.868230    -9.936977  -0.131189  180.756380    9.937842    9.828035  0.104161  -1.054211
   -7   4   10  0  0.598443  0.835502   -17.554039  -0.135535  180.442372   17.554562   17.459874  0.131601  -0.719513
   -7   4   11  0  0.622432  0.803301     7.486700   0.114215    0.874019    7.487571    7.084351  0.150942  -2.671352
   -7   4   12  0  0.647693  0.771971     3.495634   0.092701    1.519070    3.496862    3.728594  0.159736   1.450716
   -7   4   13  0  0.674082  0.741749    -9.915286  -0.117909  180.681308    9.915987   10.220111  0.224805   1.352835
   -7   4   14  0  0.701473  0.712786    -6.651332  -0.106667  180.918771    6.652187    6.529175  0.185052  -0.664739
   -7   4   15  0  0.729752  0.685164    -0.487856   0.047580  174.429680    0.490171    0.844242  0.234890   1.507394
   -7   4   16  0  0.758821  0.658917     6.373939   0.090225    0.810985    6.374577    6.440019  0.247726   0.264170
   -7   5   -6  0  0.533753  0.936762     6.960875   0.073485    0.604840    6.961263    6.988665  0.105113   0.260693
   -7   5   -5  0  0.519071  0.963259     7.994620   0.020724    0.148522    7.994647    8.319782  0.101252   3.211158
   -7   5   -4  0  0.506728  0.986723   -10.524092  -0.077300  180.420831   10.524375   10.271044  0.088689  -2.856399
   -7   5   -3  0  0.496899  1.006241    -1.160405  -0.006546  180.323198    1.160424    1.045019  0.096389  -1.197275
   -7   5   -2  0  0.489735  1.020961    13.821358   0.072220    0.299383   13.821547   13.669266  0.117089  -1.300556
   -7   5   -1  0  0.485354  1.030176   -10.780553  -0.010587  180.056268   10.780558   10.790074  0.099163   0.095956
   -7   5    0  0  0.483832  1.033416     8.453600  -0.019385  359.868617    8.453623    8.410768  0.094251  -0.454688
   -7   5    1  0  0.485196  1.030512    10.404296   0.017268    0.095092   10.404310   10.367524  0.086906  -0.423290
   -7   5    2  0  0.489421  1.021615    -5.467414   0.024916  179.738894    5.467471    5.858044  0.104141   3.750431
   -7   5    3  0  0.496435  1.007180     7.315568   0.004645    0.036377    7.315570    7.352325  0.116036   0.316761
   -7   5    4  0  0.506122  0.987904    13.392806   0.003878    0.016592   13.392807   13.460034  0.113564   0.591977
   -7   5    5  0  0.518331  0.964634     7.328169   0.016555    0.129435    7.328188    7.183993  0.113511  -1.270316
   -7   5    6  0  0.532890  0.938279    -5.433922  -0.014085  180.148510    5.433941    5.283506  0.163479  -0.920207
   -7   5    7  0  0.549612  0.909733    -4.588647  -0.023869  180.298039    4.588709    4.677512  0.105304   0.843306
   -7   5    8  0  0.568306  0.879808     0.441834   0.006721    0.871513    0.441885    0.535979  0.078251   1.202471
   -7   5    9  0  0.588783  0.849209    -8.095442  -0.003943  180.027903    8.095443    8.255817  0.120065   1.335721
   -7   5   10  0  0.610866  0.818511    -3.153801  -0.027857  180.506065    3.153924    3.080597  0.136759  -0.536179
   -7   5   11  0  0.634385  0.788165    -1.687314  -0.013187  180.447773    1.687365    1.870791  0.163371   1.122760
   -7   5   12  0  0.659188  0.758509    -4.792808   0.030461  179.635859    4.792904    4.967558  0.162229   1.076590
   -7   5   13  0  0.685135  0.729783    10.410297   0.030509    0.167912   10.410342   10.665090  0.177913   1.431874
   -7   5   14  0  0.712100  0.702148    -1.198007  -0.032497  181.553813    1.198448    1.233970  0.192505   0.184523
   -7   5   15  0  0.739974  0.675700     3.358185  -0.002748  359.953115    3.358186    3.287291  0.293267  -0.241740
   -7   6   -6  0  0.550685  0.907960    13.753451   0.088834    0.370070   13.753737   13.839051  0.105190   0.811042
   -7   6   -5  0  0.536466  0.932025    25.083118   0.184203    0.420757   25.083795   24.933504  0.111399  -1.349115
   -7   6   -4  0  0.524533  0.953229    -9.273659  -0.070884  180.437936    9.273930    9.172814  0.094934  -1.065115
   -7   6   -3  0  0.515043  0.970792    -6.053208  -0.142444  181.348034    6.054884    6.109157  0.169379   0.320424
   -7   6   -2  0  0.508135  0.983990    23.602737   0.103754    0.251862   23.602966   23.589937  0.115274  -0.113023
   -7   6   -1  0  0.503915  0.992232     3.597327   0.128767    2.050043    3.599630    3.547190  0.094764  -0.553381
   -7   6    0  0  0.502449  0.995126    -3.930708  -0.067019  180.976806    3.931280    3.998675  0.085028   0.792629
   -7   6    1  0  0.503762  0.992532   -16.670509  -0.186644  180.641460   16.671554   16.663618  0.106007  -0.074866
   -7   6    2  0  0.507833  0.984575    -2.973085   0.060071  178.842498    2.973692    3.313873  0.123670   2.750709
   -7   6    3  0  0.514596  0.971635    13.889368   0.177308    0.731383   13.890499   13.856256  0.117643  -0.291080
   -7   6    5  0  0.535751  0.933270   -19.204807  -0.175028  180.522166   19.205604   19.433237  0.135099   1.684924
   -7   6    6  0  0.549849  0.909341     6.530371   0.064246    0.563656    6.530687    6.528955  0.150781  -0.011485
   -7   6    7  0  0.566070  0.883284    16.618819   0.179244    0.617945   16.619786   16.717851  0.132016   0.742824
   -7   6    8  0  0.584237  0.855817    -7.954491  -0.075555  180.544205    7.954850    7.818551  0.090058  -1.513462
   -7   6    9  0  0.604175  0.827575   -23.170786  -0.181236  180.448143   23.171495   23.252355  0.241306   0.335093
   -7   6   11  0  0.648695  0.770778    10.738529   0.139184    0.742577   10.739431   10.806736  0.148541   0.453109
   -7   6   12  0  0.672971  0.742974    -6.293362  -0.056678  180.515996    6.293617    6.358989  0.202602   0.322663
   -7   6   13  0  0.698406  0.715916    -7.830550  -0.130003  180.951138    7.831629    7.045003  0.210979  -3.728451
   -7   6   14  0  0.724878  0.689771     3.585882   0.046154    0.737411    3.586179    3.455227  0.214528  -0.610421
   -7   6   15  0  0.752278  0.664648     5.224673   0.111173    1.218987    5.225855    5.262082  0.202715   0.178704
   -7   6   16  0  0.780508  0.640608     4.325223  -0.032067  359.575225    4.325342    4.390758  0.322909   0.202583
   -7   7   -6  0  0.570047  0.877120     9.642433   0.045851    0.272444    9.642542    9.407993  0.108621  -2.159336
   -7   7   -4  0  0.544825  0.917726    -7.085142  -0.040142  180.324618    7.085256    7.087841  0.100069   0.025829
   -7   7   -3  0  0.535695  0.933366    23.278109   0.087868    0.216273   23.278275   22.850323  0.121741  -3.515253
   -7   7   -2  0  0.529057  0.945078     7.697326   0.033955    0.252746    7.697401    7.713642  0.097727   0.166184
   -7   7   -1  0  0.525004  0.952373    -6.848359  -0.039596  180.331273    6.848474    7.012404  0.086094   1.904097
   -7   7    0  0  0.523598  0.954932    -1.604280  -0.017381  180.620725    1.604374    2.323858  0.107967   6.663936
   -7   7    1  0  0.524858  0.952638     8.029655   0.035823    0.255616    8.029734    7.997826  0.123893  -0.257549
   -7   7    2  0  0.528767  0.945596     3.543181   0.012804    0.207056    3.543204    3.576492  0.100149   0.332386
   -7   7    3  0  0.535266  0.934116    -6.922136  -0.037820  180.313037    6.922240    6.824731  0.095653  -1.019407
   -7   7    4  0  0.544262  0.918676    -1.725436  -0.008918  180.296119    1.725459    1.855013  0.111636   1.160494
   -7   7    6  0  0.569239  0.878365     0.988335  -0.002797  359.837838    0.988339    0.906591  0.130768  -0.625140
   -7   7    7  0  0.584923  0.854814     0.667492   0.001241    0.106505    0.667493    0.915582  0.116769   2.124605
   -7   7    8  0  0.602522  0.829846    -1.200065   0.004255  179.796859    1.200072    1.135726  0.112787  -0.570515
   -7   7    9  0  0.621874  0.804022    -5.121147  -0.013737  180.153690    5.121165    5.195128  0.123045   0.601103
   -7   7   11  0  0.665211  0.751641    -7.070225   0.011229  179.909005    7.070234    7.341585  0.152774   1.776160
   -7   7   12  0  0.688905  0.725790    -5.261564   0.020440  179.777421    5.261604    5.058547  0.253448  -0.801181
   -7   7   14  0  0.739695  0.675955    -1.792777  -0.019742  180.630900    1.792886    1.925891  0.237301   0.560492
   -7   7   16  0  0.794288  0.629495     2.103113   0.024364    0.663738    2.103254    1.867064  0.379952  -0.621634
   -7   8   -6  0  0.591601  0.845164    12.662812   0.163246    0.738603   12.663864   12.459415  0.102408  -1.996413
   -7   8   -5  0  0.578389  0.864470     4.369841   0.003541    0.046422    4.369842    4.579509  0.108278   1.936373
   -7   8   -4  0  0.567338  0.881309   -22.150481  -0.189960  180.491349   22.151295   22.000560  0.109354  -1.378407
   -7   8   -3  0  0.558576  0.895133     0.025779  -0.000340  359.243961    0.025782    0.051227  0.016573   1.535354
   -7   8   -2  0  0.552213  0.905447    12.876808   0.172593    0.767912   12.877965   12.538331  0.099368  -3.417942
   -7   8   -1  0  0.548332  0.911857    -1.234882  -0.001620  180.075142    1.234883    1.367430  0.118333   1.120127
   -7   8    0  0  0.546985  0.914102   -18.858991  -0.194719  180.591559   18.859996   19.008763  0.121536   1.224055
   -7   8    1  0  0.548192  0.912089    -4.193585  -0.005258  180.071837    4.193588    4.593119  0.149035   2.680788
   -7   8    2  0  0.551935  0.905903    19.821764   0.201079    0.581207   19.822784   20.022485  0.135024   1.479010
   -7   8    3  0  0.558164  0.895794     6.848583  -0.000734  359.993857    6.848583    6.968009  0.128291   0.930905
   -7   8    4  0  0.566797  0.882150    -8.632575  -0.167715  181.113010    8.634204    8.665770  0.135144   0.233570
   -7   8    6  0  0.590823  0.846278    18.779711   0.185417    0.565677   18.780627   18.789967  0.154398   0.060492
   -7   8    7  0  0.605948  0.825154    -7.505541  -0.015274  180.116599    7.505557    7.668366  0.167364   0.972784
   -7   8    8  0  0.622953  0.802629   -20.197925  -0.189088  180.536373   20.198810   19.918068  0.118706  -2.365018
   -7   8    9  0  0.641689  0.779193    -1.153370   0.005550  179.724317    1.153384    1.112376  0.116921  -0.350729
   -7   8   10  0  0.662009  0.755277    13.281014   0.157512    0.679492   13.281948   13.435472  0.178434   0.860400
   -7   8   11  0  0.683772  0.731238    -1.180821  -0.000855  180.041465    1.180821    0.717705  0.197831  -2.340964
   -7   8   12  0  0.706844  0.707370   -10.494163  -0.142318  180.776977   10.495128   10.851568  0.210328   1.694685
   -7   8   13  0  0.731101  0.683900     3.442264   0.013405    0.223126    3.442290    3.379157  0.226524  -0.278705
   -7   8   14  0  0.756430  0.661000    15.338243   0.146856    0.548561   15.338946   15.349478  0.207445   0.050771
   -7   8   15  0  0.782726  0.638793    -4.330259  -0.011103  180.146908    4.330273    4.058291  0.305472  -0.890368
   -7   9   -6  0  0.615117  0.812854     3.274839  -0.024108  359.578219    3.274928    3.249874  0.132151  -0.189586
   -7   9   -5  0  0.602421  0.829985    -9.210057  -0.058170  180.361872    9.210241    9.182031  0.093538  -0.301590
   -7   9   -4  0  0.591819  0.844854    16.313664   0.055496    0.194910   16.313758   16.251876  0.120863  -0.512002
   -7   9   -3  0  0.583425  0.857009     3.576325   0.035559    0.569674    3.576502    3.784106  0.127701   1.625706
   -7   9   -2  0  0.577335  0.866048   -11.270591  -0.044210  180.224748   11.270677   11.259278  0.105991  -0.107545
   -7   9   -1  0  0.573624  0.871651    -1.275048  -0.023397  181.051270    1.275263    1.299125  0.107335   0.222313
   -7   9    0  0  0.572337  0.873611    -0.718615   0.001777  179.858345    0.718617    0.616912  0.104595  -0.972370
   -7   9    2  0  0.577070  0.866447    -7.017608  -0.024850  180.202886    7.017652    6.742067  0.125073  -2.203398
   -7   9    3  0  0.583030  0.857589    -2.522154  -0.011780  180.267599    2.522181    2.692492  0.133294   1.277703
   -7   9    4  0  0.591300  0.845595    -4.778541  -0.001282  180.015368    4.778541    5.207947  0.145819   2.944785
   -7   9    5  0  0.601784  0.830863     3.883559   0.008737    0.128905    3.883569    3.894361  0.157611   0.068471
   -7   9    6  0  0.614368  0.813844     4.523947   0.013976    0.177005    4.523969    4.739987  0.174538   1.237656
   -7   9    7  0  0.628927  0.795005     6.113037   0.014622    0.137045    6.113054    6.609136  0.159280   3.114531
   -7   9    8  0  0.645327  0.774801    -4.400127  -0.011147  180.145148    4.400141    4.494134  0.139663   0.672997
   -7   9   13  0  0.750257  0.666438    -2.911822  -0.029414  180.578752    2.911970    3.038718  0.229776   0.551614
   -7   9   14  0  0.774960  0.645195    -0.752698   0.012611  179.040169    0.752804    0.868020  0.220337   0.522908
   -7  10   -6  0  0.640378  0.780789     2.048325   0.033248    0.929930    2.048594    2.132851  0.088132   0.956024
   -7  10   -5  0  0.628192  0.795935    -7.512812  -0.126409  180.963959    7.513875    7.484304  0.116627  -0.253556
   -7  10   -4  0  0.618033  0.809019    -0.557906  -0.022439  182.303201    0.558357    0.584816  0.097147   0.272368
   -7  10   -3  0  0.609999  0.819673     9.309941   0.134898    0.830136    9.310919    8.966674  0.129692  -2.654324
   -7  10   -2  0  0.604178  0.827571     5.029155   0.058698    0.668697    5.029498    5.078854  0.127099   0.388331
   -7  10   -1  0  0.600633  0.832456   -12.216609  -0.148418  180.696044   12.217510   12.185075  0.117323  -0.276461
   -7  10    0  0  0.599403  0.834163    -9.023963  -0.068299  180.433645    9.024222    9.391753  0.114433   3.211769
   -7  10    1  0  0.600505  0.832633     6.522091   0.137800    1.210380    6.523547    6.473094  0.117702  -0.428644
   -7  10    2  0  0.603924  0.827919     2.659786   0.046568    1.003046    2.660194    2.821000  0.126754   1.268642
   -7  10    4  0  0.617536  0.809670    -0.308797  -0.012970  182.405050    0.309069    0.259164  0.083546  -0.597338
   -7  10    5  0  0.627582  0.796709    13.598123   0.157158    0.662155   13.599031   13.720223  0.159326   0.760651
   -7  10    6  0  0.639659  0.781667     3.676346   0.058390    0.909934    3.676810    4.116482  0.242446   1.813481
   -7  10    7  0  0.653655  0.764930   -15.282912  -0.161175  180.604225   15.283762   15.087711  0.131037  -1.496145
   -7  10    9  0  0.686918  0.727889    11.247124   0.147627    0.752008   11.248093   10.917286  0.157760  -2.096906
   -7  10   11  0  0.726385  0.688340   -14.698837  -0.143230  180.558290   14.699535   14.551016  0.549088  -0.270482
   -7  10   12  0  0.748144  0.668320    -2.523324  -0.039421  180.895031    2.523632    2.617799  0.276762   0.340246
   -7  10   13  0  0.771104  0.648421     9.502486   0.129302    0.779583    9.503366    9.385742  0.268297  -0.438409
   -7  11   -6  0  0.667186  0.749416     1.230084  -0.040452  358.116460    1.230749    1.333552  0.124918   0.822966
   -7  11   -5  0  0.655499  0.762777    -3.866382   0.005500  179.918491    3.866386    3.730924  0.167979  -0.806422
   -7  11   -4  0  0.645769  0.774271     3.737812   0.044303    0.679081    3.738075    4.113695  0.145487   2.581809
   -7  11   -3  0  0.638085  0.783594   -11.477513  -0.037547  180.187432   11.477575   11.235089  0.118518  -2.045975
   -7  11   -2  0  0.632522  0.790486    -1.177838  -0.022534  181.096034    1.178054    1.118414  0.136737  -0.436166
   -7  11    1  0  0.629015  0.794894     1.873235  -0.004212  359.871166    1.873240    2.091996  0.125781   1.739186
   -7  11    2  0  0.632280  0.790789     6.426090  -0.001484  359.986766    6.426091    6.462359  0.120364   0.301323
   -7  11    3  0  0.637725  0.784038    -0.369642   0.005033  179.219905    0.369676    0.445377  0.104559   0.724005
   -7  11    5  0  0.654914  0.763459     0.483855   0.000725    0.085849    0.483856    0.420521  0.117904  -0.537171
   -7  11    6  0  0.666496  0.750192     5.861467   0.014049    0.137325    5.861484    6.063439  0.141405   1.428200
   -7  11    7  0  0.679940  0.735359     1.700110   0.004397    0.148175    1.700115    1.721281  0.147287   0.143706
   -7  11    8  0  0.695137  0.719282   -11.612144  -0.033478  180.165183   11.612192   11.794059  0.170010   1.069742
   -7  11    9  0  0.711976  0.702271     1.840842   0.001341    0.041753    1.840843    2.122899  0.195116   1.445579
   -7  11   10  0  0.730343  0.684610     3.866155   0.031739    0.470355    3.866285    4.124254  0.237028   1.088345
   -7  11   11  0  0.750126  0.666555     3.963129   0.002842    0.041095    3.963130    4.427198  0.228775   2.028494
   -7  11   12  0  0.771215  0.648327    -1.790634  -0.027238  180.871491    1.790841    1.822638  0.322191   0.098689
   -7  12   -6  0  0.695363  0.719049    -3.978703  -0.078826  181.134988    3.979483    3.730054  0.152010  -1.640869
   -7  12   -5  0  0.684157  0.730826     1.650777  -0.052712  358.171071    1.651618    1.610982  0.126226  -0.321933
   -7  12   -4  0  0.674840  0.740916     3.857236   0.083564    1.241074    3.858141    3.830871  0.128721  -0.211858
   -7  12   -3  0  0.667491  0.749073     5.568551   0.088901    0.914639    5.569261    5.575849  0.127196   0.051797
   -7  12   -2  0  0.662176  0.755087    -2.466120  -0.075057  181.743265    2.467262    2.166147  0.111733  -2.694948
   -7  12   -1  0  0.658942  0.758792    -7.332008  -0.095582  180.746881    7.332631    7.288120  0.157487  -0.282636
   -7  12    1  0  0.658826  0.758926     2.652887   0.076270    1.646794    2.653983    2.720078  0.224445   0.294479
   -7  12    2  0  0.661944  0.755351    -8.841688  -0.107528  180.696765    8.842342    8.811864  0.202636  -0.150409
   -7  12    3  0  0.667147  0.749461    -3.795483  -0.079080  181.193606    3.796307    3.305981  0.195251  -2.511257
   -7  12    4  0  0.674386  0.741416     8.429268   0.110204    0.749043    8.429988    8.519614  0.191628   0.467706
   -7  12    5  0  0.683596  0.731426     5.505092   0.100161    1.042342    5.506004    5.577481  0.323226   0.221139
   -7  12    6  0  0.694700  0.719735    -5.729760  -0.097937  180.979242    5.730597    5.998245  0.142512   1.878079
   -7  12    7  0  0.707609  0.706605    -2.558383  -0.074278  181.663001    2.559461    2.838608  0.189973   1.469404
   -7  12    8  0  0.722224  0.692306     7.956978   0.100917    0.726631    7.957618    7.601077  0.176323  -2.022085
   -7  12    9  0  0.738446  0.677098     2.514472   0.070139    1.597793    2.515450    2.697261  0.239344   0.759622
   -7  12   10  0  0.756170  0.661227    -3.214226  -0.077761  181.385880    3.215166    3.341730  0.223409   0.566508
   -7  12   11  0  0.775294  0.644917    -8.153164  -0.098751  180.693935    8.153762    8.045054  0.209547  -0.518775
   -7  13   -5  0  0.714004  0.700276     8.697359   0.064440    0.424502    8.697598    8.653359  0.142459  -0.310540
   -7  13   -4  0  0.705082  0.709138     0.305807   0.001659    0.310903    0.305812    0.285222  0.072861  -0.282596
   -7  13   -2  0  0.692970  0.721532    -1.263799   0.000662  179.970000    1.263799    1.185753  0.182074  -0.428652
   -7  13    0  0  0.688811  0.725889    -0.618437   0.000908  179.915875    0.618438    0.585098  0.172884  -0.192846
   -7  13    1  0  0.689769  0.724880     2.661758  -0.020867  359.550832    2.661840    3.214189  0.232751   2.373133
   -7  13    2  0  0.692748  0.721763     3.638739   0.012266    0.193139    3.638760    3.565258  0.208083  -0.353231
   -7  13    3  0  0.697721  0.716619    -5.288569   0.004743  179.948615    5.288571    5.858490  0.208143   2.738119
   -7  13    4  0  0.704646  0.709576     8.594742   0.003679    0.024524    8.594743    9.092035  0.272204   1.826909
   -7  13    5  0  0.713466  0.700804    -4.826523  -0.012488  180.148244    4.826539    4.806128  0.194747  -0.104808
   -7  13    8  0  0.750558  0.666171    -3.330108  -0.015639  180.269078    3.330145    3.381038  0.234711   0.216830
   -7  13   10  0  0.783277  0.638343     1.088239   0.006793    0.357622    1.088260    0.980760  0.210730  -0.510134
   -7  14   -6  0  0.755201  0.662076    -4.435846  -0.092540  181.195122    4.436811    4.663489  0.156996   1.443846
   -7  14   -5  0  0.744896  0.671235     4.516086   0.046447    0.589257    4.516325    4.603630  0.217851   0.400757
   -7  14   -4  0  0.736348  0.679027     0.313651   0.024572    4.479565    0.314612    0.284227  0.066040  -0.460102
   -7  14   -3  0  0.729619  0.685289    -3.264888  -0.047931  180.841084    3.265240    3.778677  0.192213   2.671193
   -7  14   -2  0  0.724759  0.689884    -5.158921  -0.107202  181.190426    5.160035    4.849898  0.183600  -1.689194
   -7  14   -1  0  0.721806  0.692707     4.113611   0.054945    0.765253    4.113978    4.189452  0.160951   0.468923
   -7  14    0  0  0.720784  0.693689     7.874954   0.123704    0.899958    7.875926    8.242224  0.216622   1.690956
   -7  14    2  0  0.724547  0.690086   -11.009960  -0.128002  180.666094   11.010704   11.332075  0.171228   1.876852
   -7  14    4  0  0.735931  0.679411     7.158646   0.118418    0.947701    7.159626    7.102798  0.180479  -0.314871
   -7  14    5  0  0.744381  0.671699    -1.487942  -0.038081  181.466063    1.488429    1.509218  0.248729   0.083580
   -7  14    6  0  0.754591  0.662611   -13.450801  -0.134226  180.571738   13.451471   13.807439  0.185654   1.917375
   -7  14    7  0  0.766491  0.652323     2.557396   0.041230    0.923637    2.557728    2.469564  0.216486  -0.407251
   -7  14    8  0  0.780004  0.641022     8.051660   0.108008    0.768541    8.052384    8.363866  0.239800   1.298921
   -7  14    9  0  0.795048  0.628893    -3.105263  -0.043204  180.797115    3.105563    3.057198  0.351113  -0.137748
   -7  15   -6  0  0.786597  0.635649     4.522812   0.048337    0.612320    4.523071    4.670613  0.153564   0.960786
   -7  15   -5  0  0.776709  0.643741     8.284790   0.036716    0.253919    8.284871    8.417164  0.203395   0.650421
   -7  15   -4  0  0.768515  0.650605    -1.539401  -0.023322  180.867970    1.539577    1.355885  0.211768  -0.867424
   -7  15    0  0  0.753615  0.663468    -6.511723  -0.036306  180.319451    6.511824    7.049605  0.224739   2.392917
   -7  15    1  0  0.754492  0.662698    -1.030393  -0.006630  180.368652    1.030415    0.956443  0.213857  -0.345893
   -7  15    5  0  0.776215  0.644151    -4.624477  -0.007716  180.095596    4.624484    4.746795  0.213090   0.573989
   -7  16   -3  0  0.795297  0.628696    -7.475066  -0.111499  180.854570    7.475897    7.309072  0.231553  -0.720462
   -7  16   -1  0  0.788135  0.634409     6.682128   0.112668    0.965981    6.683078    6.906537  0.221500   1.008847
   -7  16    0  0  0.787199  0.635164     2.778200   0.002418    0.049870    2.778201    2.744009  0.189603  -0.180333
   -7  16    1  0  0.788038  0.634487   -10.032848  -0.127746  180.729497   10.033662    9.824551  0.205722  -1.016474
   -7  16    2  0  0.790646  0.632394    -1.494498  -0.002918  180.111883    1.494501    1.863839  0.253869   1.454832
   -7  16    3  0  0.795007  0.628925     8.701715   0.119595    0.787417    8.702537    8.534274  0.332556  -0.505968
   -7  16    4  0  0.801092  0.624148    -3.020564  -0.009497  180.180145    3.020579    2.400487  0.260964  -2.376159
   -6   0   -4  0  0.404925  1.234798    21.546893   0.135898    0.361365   21.547322   21.417422  0.119172  -1.090015
   -6   0   -2  0  0.383475  1.303868    -8.096162  -0.155166  181.097964    8.097649    8.149986  0.108472   0.482494
   -6   0    0  0  0.375936  1.330013     0.764685   0.104401    7.774392    0.771779    1.791091  0.125251   8.138189
   -6   0    2  0  0.383131  1.305035    -0.925041  -0.080621  184.980992    0.928547    1.053969  0.081738   1.534435
   -6   0    4  0  0.404274  1.236784   -14.621445   0.168167  179.341046   14.622412   14.139150  0.122379  -3.948888
   -6   0    6  0  0.437347  1.143257     5.419246  -0.163422  358.272723    5.421710    6.411945  0.191242   5.177919
   -6   0    8  0  0.479889  1.041908    19.869295   0.196486    0.566577   19.870267   19.724797  0.139533  -1.042551
   -6   0   10  0  0.529623  0.944067   -21.981058  -0.192817  180.502584   21.981903   22.505147  0.285703   1.831426
   -6   0   12  0  0.584718  0.855114    26.677605   0.211945    0.455186   26.678447   26.691272  0.332083   0.038618
   -6   0   14  0  0.643797  0.776642   -11.108159  -0.164589  180.848889   11.109378   10.836177  0.328697  -0.831165
   -6   0   16  0  0.705862  0.708353    10.596225   0.151267    0.817875   10.597304   10.950340  0.359735   0.981376
   -6   0   18  0  0.770191  0.649189   -13.968803  -0.162902  180.668145   13.969753   14.695007  0.378651   1.915363
   -6   1   -5  0  0.422236  1.184171    29.720680   0.156237    0.301193   29.721090   29.343257  0.108601  -3.479080
   -6   1   -4  0  0.406980  1.228560   -14.559150  -0.089182  180.350961   14.559423   14.384886  0.084363  -2.068884
   -6   1   -3  0  0.394689  1.266821   -26.877696  -0.147490  180.314404   26.878101   26.162124  0.132665  -5.396888
   -6   1   -2  0  0.385645  1.296530     2.516531   0.055316    1.259216    2.517139    2.595645  0.078029   1.006107
   -6   1   -1  0  0.380081  1.315510    16.704842   0.119282    0.409117   16.705268   16.636062  0.082218  -0.841742
   -6   1    0  0  0.378150  1.322228   -22.312293  -0.090216  180.231664   22.312475   22.239113  0.082321  -0.891172
   -6   1    1  0  0.379908  1.316110   -50.018528  -0.148108  180.169656   50.018747   49.379778  0.131148  -4.872137
   -6   1    2  0  0.385304  1.297678    22.547833   0.089544    0.227536   22.548011   22.176372  0.116183  -3.198743
   -6   1    4  0  0.406334  1.230516     1.750172  -0.026106  359.145425    1.750366    1.770246  0.086083   0.230932
   -6   1    6  0  0.439251  1.138301    11.875879   0.062390    0.301001   11.876043   11.872737  0.080187  -0.041231
   -6   1    7  0  0.459406  1.088362    -8.227075   0.049458  179.655563    8.227223    8.064846  0.085615  -1.896609
   -6   1    8  0  0.481625  1.038152    -7.253614  -0.044154  180.348763    7.253749    7.162764  0.105977  -0.858531
   -6   1    9  0  0.505636  0.988853    11.217268  -0.015156  359.922587   11.217278   11.471522  0.099287   2.560683
   -6   1   10  0  0.531197  0.941271     4.738311   0.017654    0.213466    4.738344    4.735525  0.137598  -0.020484
   -6   1   11  0  0.558094  0.895907     2.533701   0.018100    0.409298    2.533766    2.582403  0.174300   0.279042
   -6   1   12  0  0.586143  0.853034    -1.394119  -0.015227  180.625765    1.394202    1.253711  0.185703  -0.756539
   -6   1   13  0  0.615188  0.812760     3.914325  -0.005797  359.915139    3.914329    3.934465  0.241912   0.083236
   -6   1   14  0  0.645092  0.775083     3.743767   0.012485    0.191074    3.743788    3.694333  0.252387  -0.195950
   -6   1   15  0  0.675744  0.739926     4.219043   0.000703    0.009549    4.219043    4.268655  0.281511   0.176234
   -6   1   16  0  0.707044  0.707170    -3.472436  -0.003249  180.053614    3.472437    3.341474  0.428666  -0.305512
   -6   1   17  0  0.738911  0.676672    -1.723220   0.004387  179.854128    1.723226    1.685474  0.404505  -0.093330
   -6   2   -5  0  0.428125  1.167883    14.018382   0.128709    0.526044   14.018973   14.143590  0.079515   1.567210
   -6   2   -4  0  0.413087  1.210399    25.507845   0.077093    0.173165   25.507961   25.241140  0.102702  -2.598012
   -6   2   -3  0  0.400982  1.246938    -7.684625  -0.132583  180.988424    7.685768    7.613748  0.081278  -0.886090
   -6   2   -2  0  0.392084  1.275238     1.522387  -0.032428  358.779737    1.522732    1.620192  0.091872   1.060826
   -6   2   -1  0  0.386612  1.293286    47.393861   0.213764    0.258424   47.394343   47.146879  0.145019  -1.706432
   -6   2    0  0  0.384714  1.299667   -20.639331   0.038555  179.892969   20.639367   20.281290  0.086581  -4.135774
   -6   2    2  0  0.391748  1.276330   -20.541777  -0.080078  180.223355   20.541933   20.392558  0.114670  -1.302652
   -6   2    3  0  0.400490  1.248470    18.310564   0.187116    0.585485   18.311520   18.722902  0.083292   4.939051
   -6   2    4  0  0.412450  1.212269    -8.102553   0.049213  179.652003    8.102703    8.265166  0.075710   2.145855
   -6   2    5  0  0.427357  1.169983   -20.915674  -0.196461  180.538164   20.916597   21.162007  0.086968   2.821848
   -6   2    6  0  0.444915  1.123810     1.562040  -0.033879  358.757509    1.562408    1.317420  0.081969  -2.988782
   -6   2    7  0  0.464824  1.075676     9.909827   0.173109    1.000766    9.911339    9.731924  0.088255  -2.032922
   -6   2    8  0  0.486796  1.027124     7.495084   0.071329    0.545253    7.495423    7.633550  0.091930   1.502525
   -6   2    9  0  0.510564  0.979309   -22.208868  -0.187651  180.484101   22.209661   22.099980  0.160783  -0.682165
   -6   2   10  0  0.535890  0.933028   -10.982431  -0.073466  180.383271   10.982676   10.749748  0.175423  -1.327813
   -6   2   11  0  0.562562  0.888790    14.561917   0.174622    0.687042   14.562964   14.455156  0.169261  -0.636928
   -6   2   12  0  0.590400  0.846884     9.729284   0.067259    0.396081    9.729516    9.935217  0.187495   1.097102
   -6   2   13  0  0.619244  0.807436   -14.802659  -0.174086  180.673794   14.803683   14.744843  0.158847  -0.370419
   -6   2   15  0  0.679439  0.735902    10.903823   0.137730    0.723682   10.904693   10.705541  0.242051  -0.822765
   -6   2   16  0  0.710576  0.703654     7.873115   0.065648    0.477736    7.873389    8.700299  0.272372   3.035956
   -6   2   17  0  0.742292  0.673590   -10.232796  -0.140120  180.784518   10.233755   10.208863  0.261949  -0.095026
   -6   2   18  0  0.774514  0.645566    -1.059307  -0.032595  181.762430    1.059809    1.455092  0.343747   1.149924
   -6   3   -5  0  0.437764  1.142168     5.039931  -0.020199  359.770374    5.039971    5.031092  0.085855  -0.103424
   -6   3   -4  0  0.423068  1.181842    -8.770113  -0.134153  180.876365    8.771139    8.848185  0.079068   0.974429
   -6   3   -3  0  0.411258  1.215783     1.670761   0.017705    0.607133    1.670855    3.268805  0.087096  18.346959
   -6   3   -2  0  0.402586  1.241970    14.194958   0.139528    0.563166   14.195644   14.119352  0.083333  -0.915504
   -6   3   -1  0  0.397259  1.258624     9.903312  -0.010399  359.939835    9.903318    9.507380  0.073344  -5.398360
   -6   3    0  0  0.395412  1.264503    -9.620762  -0.114514  180.681948    9.621443    9.893471  0.083302   3.265549
   -6   3    1  0  0.397094  1.259148    15.400613   0.047165    0.175471   15.400685   15.124056  0.076455  -3.618188
   -6   3    2  0  0.402259  1.242979    31.474882   0.140125    0.255077   31.475194   31.114668  0.103816  -3.472733
   -6   3    3  0  0.410778  1.217203   -13.965735  -0.027897  180.114448   13.965763   15.173971  0.126946   9.517525
   -6   3    4  0  0.422446  1.183583    -0.046401  -0.004693  185.774892    0.046637    0.057606  0.009316   1.177365
   -6   3    5  0  0.437012  1.144133     0.371398   0.004126    0.636457    0.371421    0.355833  0.044202  -0.352648
   -6   3    6  0  0.454197  1.100843    -1.957125   0.060639  178.225331    1.958064    2.470204  0.082130   6.235755
   -6   3    7  0  0.473717  1.055483    -9.413003  -0.040962  180.249329    9.413093    9.666614  0.089924   2.819284
   -6   3    8  0  0.495294  1.009501    -8.985063  -0.067872  180.432796    8.985319    9.071489  0.133085   0.647478
   -6   3    9  0  0.518673  0.963998     0.220352   0.001359    0.353346    0.220356    0.160907  0.046373  -1.281970
   -6   3   10  0  0.543621  0.919758     1.219667   0.026974    1.266953    1.219966    1.329173  0.134623   0.811215
   -6   3   11  0  0.569932  0.877298    -3.494623  -0.012667  180.207679    3.494646    3.771919  0.141870   1.954415
   -6   3   12  0  0.597426  0.836924     5.998790  -0.027127  359.740905    5.998851    6.072550  0.281747   0.261578
   -6   3   13  0  0.625947  0.798790     4.847717   0.020537    0.242729    4.847761    4.818659  0.170730  -0.170452
   -6   3   14  0  0.655361  0.762938     0.556476   0.005072    0.522203    0.556499    0.639033  0.130476   0.632558
   -6   3   16  0  0.716425  0.697910    -3.149830  -0.007662  180.139380    3.149839    2.857174  0.276948  -1.056751
   -6   4   -5  0  0.450912  1.108863    17.425130   0.118109    0.388351   17.425530   17.183685  0.091064  -2.655767
   -6   4   -4  0  0.436659  1.145058    -7.775508  -0.087675  180.646030    7.776002    7.520923  0.075887  -3.361312
   -6   4   -3  0  0.425226  1.175844   -28.094592  -0.138998  180.283468   28.094936   27.552961  0.117993  -4.593293
   -6   4   -2  0  0.416845  1.199485    27.462687   0.145306    0.303152   27.463072   27.110655  0.102343  -3.443499
   -6   4   -1  0  0.411703  1.214467    20.364545   0.129874    0.365396   20.364959   20.256550  0.084714  -1.279716
   -6   4    0  0  0.409921  1.219746   -35.769202  -0.151873  180.243271   35.769524   35.436045  0.120373  -2.770380
   -6   4    1  0  0.411543  1.214939   -21.804537  -0.148960  180.391415   21.805046   21.740697  0.091015  -0.707013
   -6   4    2  0  0.416530  1.200394    13.493078   0.129870    0.551452   13.493703   13.183696  0.078479  -3.950214
   -6   4    3  0  0.424762  1.177129    25.479472   0.162808    0.366102   25.479992   25.120680  0.104573  -3.435980
   -6   4    4  0  0.436057  1.146640   -12.710841  -0.141769  180.639017   12.711632   12.700135  0.080728  -0.142406
   -6   4    5  0  0.450182  1.110661    -9.941648  -0.127881  180.736964    9.942470    9.959936  0.078084   0.223686
   -6   4    6  0  0.466883  1.070932     6.072879   0.119532    1.127604    6.074055    6.323114  0.087048   2.861172
   -6   4    7  0  0.485893  1.029033    12.884264   0.141128    0.627565   12.885037   13.028903  0.092637   1.553013
   -6   4    8  0  0.506953  0.986286   -19.489026  -0.151965  180.446754   19.489618   19.292022  0.109664  -1.801845
   -6   4    9  0  0.529817  0.943722   -11.982284  -0.143152  180.684477   11.983139   11.890562  0.103666  -0.893024
   -6   4   10  0  0.554264  0.902098     9.820571   0.124817    0.728175    9.821364    9.853101  0.125200   0.253493
   -6   4   11  0  0.580092  0.861932    15.275922   0.129262    0.484816   15.276469   15.196199  0.213770  -0.375499
   -6   4   12  0  0.607126  0.823552   -11.067485  -0.131801  180.682295   11.068270   10.965164  0.133710  -0.771118
   -6   4   13  0  0.635212  0.787139    -3.812537  -0.094216  181.415618    3.813701    3.628683  0.125752  -1.471294
   -6   4   14  0  0.664216  0.752768    10.902860   0.117852    0.619302   10.903496   10.724806  0.217703  -0.820797
   -6   4   15  0  0.694023  0.720438    10.995638   0.117878    0.614211   10.996270   11.119520  0.254435   0.484408
   -6   4   16  0  0.724534  0.690099    -5.146812  -0.091740  181.021170    5.147629    5.006366  0.239811  -0.589062
   -6   4   17  0  0.755664  0.661670    -5.406552  -0.087436  180.926520    5.407259    5.318114  0.250279  -0.356181
   -6   4   18  0  0.787339  0.635051     7.656586   0.101130    0.756732    7.657254    7.538207  0.277793  -0.428544
   -6   5   -5  0  0.467274  1.070037    -0.383319  -0.035170  185.242244    0.384929    0.397975  0.045085   0.289351
   -6   5   -4  0  0.453535  1.102450    11.249971  -0.007244  359.963105   11.249973   11.091166  0.090978  -1.745557
   -6   5   -3  0  0.442539  1.129845    19.972695   0.157772    0.452592   19.973318   19.385401  0.083977  -7.000943
   -6   5   -2  0  0.434492  1.150770     3.288272   0.020270    0.353180    3.288334    3.263803  0.091680  -0.267575
   -6   5   -1  0  0.429561  1.163980    -7.683981  -0.112833  180.841281    7.684809    7.593396  0.071977  -1.270033
   -6   5    0  0  0.427853  1.168625     0.984785  -0.007000  359.592730    0.984810    0.999627  0.066719   0.222078
   -6   5    1  0  0.429408  1.164395     7.685456   0.104715    0.780612    7.686169    7.794143  0.078821   1.369855
   -6   5    2  0  0.434189  1.151572    12.219538   0.021345    0.100083   12.219557   12.222442  0.083461   0.034567
   -6   5    3  0  0.442093  1.130985   -20.940688  -0.120219  180.328926   20.941033   20.658499  0.094428  -2.992073
   -6   5    4  0  0.452955  1.103863   -11.345402  -0.038047  180.192141   11.345466   11.160091  0.090987  -2.037379
   -6   5    5  0  0.466570  1.071652     8.086873   0.079187    0.561024    8.087260    7.933114  0.085535  -1.802143
   -6   5    6  0  0.482704  1.035832    -1.533605   0.004962  179.814633    1.533613    1.803273  0.083920   3.213316
   -6   5    7  0  0.501114  0.997777     2.380864  -0.048830  358.825054    2.381365    2.642954  0.117610   2.224215
   -6   5    8  0  0.521559  0.958664   -19.649350  -0.029905  180.087200   19.649372   19.505143  0.114866  -1.255624
   -6   5    9  0  0.543810  0.919439    -5.094136   0.035511  179.600600    5.094260    5.105384  0.120324   0.092446
   -6   5   10  0  0.567654  0.880818     5.715685   0.025601    0.256632    5.715743    5.845878  0.159132   0.817784
   -6   5   11  0  0.592900  0.843313    -3.092264  -0.035260  180.653302    3.092465    3.161630  0.162756   0.424963
   -6   5   12  0  0.619375  0.807266     7.073145   0.004791    0.038807    7.073147    7.289298  0.150150   1.439569
   -6   5   13  0  0.646929  0.772883    -2.776581   0.009445  179.805094    2.776597    2.848213  0.140964   0.508048
   -6   5   14  0  0.675430  0.740269     7.804591   0.013151    0.096549    7.804602    8.007013  0.174608   1.159236
   -6   5   15  0  0.704763  0.709459     4.482727   0.001982    0.025331    4.482728    4.332930  0.350807  -0.427010
   -6   5   16  0  0.734828  0.680431    -3.198400  -0.007154  180.128156    3.198408    2.908868  0.247803  -1.168428
   -6   5   17  0  0.765539  0.653134     2.263884   0.003821    0.096706    2.263887    1.996263  0.299634  -0.893172
   -6   6   -5  0  0.486524  1.027697   -13.281377  -0.053893  180.232493   13.281486   13.056249  0.088039  -2.558384
   -6   6   -4  0  0.473345  1.056312   -21.702932  -0.149405  180.394424   21.703447   21.393073  0.098867  -3.139304
   -6   6   -3  0  0.462819  1.080335     0.649744   0.018686    1.647324    0.650012    0.661711  0.051644   0.226531
   -6   6   -2  0  0.455131  1.098584    11.504926   0.133744    0.666031   11.505703   11.371431  0.077418  -1.734370
   -6   6   -1  0  0.450426  1.110060    -3.301822  -0.047817  180.829705    3.302168    3.545946  0.109560   2.225073
   -6   6    0  0  0.448798  1.114087     0.657026  -0.105012  350.919234    0.665366    2.235979  0.093343  16.826271
   -6   6    1  0  0.450280  1.110420    -2.081069   0.031975  179.119744    2.081314    2.196003  0.079585   1.441089
   -6   6    2  0  0.454842  1.099282    33.326407   0.194788    0.334882   33.326976   33.403884  0.119139   0.645530
   -6   6    3  0  0.462393  1.081332     2.003246  -0.047287  358.647779    2.003804    2.481243  0.109011   4.379755
   -6   6    4  0  0.472789  1.057554    -6.913085  -0.147032  181.218419    6.914648    7.027449  0.104964   1.074660
   -6   6    5  0  0.485848  1.029128    -7.631607   0.042746  179.679082    7.631726    7.551033  0.123505  -0.653359
   -6   6    6  0  0.501362  0.997283     5.328381   0.137773    1.481133    5.330162    5.767986  0.102038   4.290797
   -6   6    7  0  0.519111  0.963185   -10.205770  -0.068426  180.384142   10.205999   10.269304  0.083142   0.761411
   -6   6    8  0  0.538874  0.927861   -11.601060  -0.172030  180.849568   11.602336   11.507903  0.096074  -0.982915
   -6   6    9  0  0.560438  0.892160    12.562998   0.077146    0.351833   12.563234   12.604393  0.114336   0.359980
   -6   6   10  0  0.583603  0.856747     9.851882   0.156837    0.912046    9.853130    9.907488  0.120630   0.450615
   -6   6   11  0  0.608187  0.822116     1.440545  -0.038603  358.464974    1.441062    1.767067  0.148768   2.191367
   -6   6   12  0  0.634024  0.788614   -11.144357  -0.147457  180.758066   11.145332   11.305382  0.128161   1.248820
   -6   6   13  0  0.660968  0.756467    11.324539   0.075968    0.384348   11.324794   11.319578  0.194930  -0.026761
   -6   6   14  0  0.688888  0.725807     7.532954   0.140496    1.068488    7.534264    7.494847  0.171098  -0.230377
   -6   6   15  0  0.717671  0.696698    -3.499837  -0.050174  180.821343    3.500197    3.944362  0.166431   2.668768
   -6   6   16  0  0.747217  0.669150   -15.706763  -0.147792  180.539106   15.707458   16.309038  0.265173   2.268630
   -6   6   17  0  0.777439  0.643137     1.705753   0.039405    1.323374    1.706208    1.606960  0.284980  -0.348263
   -6   7   -5  0  0.508336  0.983601   -12.734698  -0.083407  180.375258   12.734971   12.729359  0.087580  -0.064077
   -6   7   -4  0  0.495737  1.008599    20.542602   0.137846    0.384464   20.543065   20.489490  0.093310  -0.574152
   -6   7   -3  0  0.485697  1.029449     2.965439   0.055499    1.072182    2.965958    3.227784  0.088317   2.964600
   -6   7   -2  0  0.478377  1.045202   -35.852270  -0.155693  180.248812   35.852608   35.490354  0.113579  -3.189459
   -6   7   -1  0  0.473902  1.055069   -12.771842  -0.076206  180.341865   12.772069   12.528568  0.080816  -3.013020
   -6   7    0  0  0.472355  1.058525     8.317030   0.087746    0.604457    8.317493    8.363641  0.069147   0.667397
   -6   7    1  0  0.473764  1.055378     4.039186   0.044324    0.628715    4.039429    3.941144  0.103407  -0.950478
   -6   7    2  0  0.478102  1.045803   -16.698654  -0.105163  180.360826   16.698985   16.556400  0.107394  -1.327686
   -6   7    3  0  0.485291  1.030311     0.349648  -0.011757  358.074085    0.349845    0.302087  0.090978  -0.524946
   -6   7    4  0  0.495206  1.009680    11.297195   0.082146    0.416611   11.297493   11.204003  0.102940  -0.908202
   -6   7    5  0  0.507689  0.984855    20.916243   0.060598    0.165995   20.916330   21.179036  0.116065   2.263424
   -6   7    6  0  0.522555  0.956837     6.364482  -0.043715  359.606465    6.364632    6.471260  0.144954   0.735597
   -6   7    7  0  0.539607  0.926600    -5.660191  -0.023787  180.240780    5.660241    5.446629  0.104097  -2.052057
   -6   7    8  0  0.558646  0.895022    -4.375502   0.028892  179.621671    4.375597    4.254401  0.134178  -0.903249
   -6   7    9  0  0.579474  0.862851     2.361836   0.021553    0.522851    2.361934    2.684194  0.183067   1.760335
   -6   7   10  0  0.601907  0.830693     1.181379  -0.014003  359.320888    1.181462    0.794864  0.174978  -2.209404
   -6   7   11  0  0.625772  0.799013    -2.004197  -0.009127  180.260923    2.004218    2.071920  0.171848   0.393966
   -6   7   12  0  0.650912  0.768153     7.811716   0.027256    0.199913    7.811763    8.001370  0.152369   1.244387
   -6   7   13  0  0.677184  0.738352    -4.308659  -0.003710  180.049331    4.308660    4.090828  0.192152  -1.133646
   -6   7   14  0  0.704462  0.709762     4.077552   0.007456    0.104766    4.077559    4.532996  0.215296   2.115399
   -6   7   16  0  0.761599  0.656513     2.175555   0.005281    0.139092    2.175562    2.000433  0.320999  -0.545575
   -6   8   -5  0  0.532395  0.939153   -14.386002  -0.131237  180.522669   14.386600   14.370810  0.090899  -0.173712
   -6   8   -4  0  0.520378  0.960839    -4.575346  -0.003029  180.037934    4.575347    4.767777  0.085534   2.249755
   -6   8   -3  0  0.510823  0.978813    15.526436   0.142479    0.525764   15.527089   15.514842  0.100816  -0.121481
   -6   8   -2  0  0.503867  0.992324    -9.664836  -0.017765  180.105317    9.664852    9.773450  0.093557   1.160761
   -6   8   -1  0  0.499622  1.000757    -7.749387  -0.129436  180.956906    7.750468    7.616961  0.092396  -1.444940
   -6   8    0  0  0.498154  1.003705     7.601339   0.007313    0.055124    7.601342    7.669409  0.095229   0.714766
   -6   8    1  0  0.499490  1.001021     6.210491   0.137748    1.270609    6.212019    6.494979  0.102226   2.767994
   -6   8    2  0  0.503606  0.992839    10.394914  -0.000633  359.996509   10.394914   10.533098  0.109643   1.260302
   -6   8    3  0  0.510436  0.979554     1.736847  -0.110260  356.367559    1.740343    1.691411  0.156169  -0.313328
   -6   8    4  0  0.519873  0.961774    -0.916288   0.003709  179.768067    0.916296    0.889109  0.129157  -0.210495
   -6   8    5  0  0.531777  0.940244    -0.614641   0.077659  172.798893    0.619528    0.830831  0.152460   1.385956
   -6   8    6  0  0.545987  0.915772     5.512157   0.010339    0.107466    5.512167    5.537059  0.147491   0.168769
   -6   8    7  0  0.562329  0.889159   -17.480629  -0.175077  180.573826   17.481506   17.573229  0.147585   0.621490
   -6   8    8  0  0.580623  0.861144    10.063376   0.023318    0.132759   10.063403   10.153028  0.112897   0.793855
   -6   8    9  0  0.600690  0.832376    11.100891   0.168090    0.867507   11.102164   11.051711  0.110211  -0.457782
   -6   8   10  0  0.622359  0.803395    -2.517969  -0.002756  180.062713    2.517971    2.718397  0.139499   1.436754
   -6   8   11  0  0.645468  0.774632    -9.194955  -0.148342  180.924273    9.196151    9.112363  0.173765  -0.482192
   -6   8   13  0  0.695425  0.718985    17.499038   0.166093    0.543809   17.499826   16.911528  0.206260  -2.852211
   -6   8   14  0  0.722014  0.692507    -3.650914  -0.007034  180.110384    3.650921    3.681849  0.227839   0.135745
   -6   8   15  0  0.749526  0.667088   -13.124438  -0.153682  180.670882   13.125338   13.376975  0.197007   1.277300
   -6   8   16  0  0.777863  0.642786    -1.776297  -0.001636  180.052767    1.776297    1.397345  0.335650  -1.129009
   -6   9   -5  0  0.558409  0.895401    -3.904804   0.045000  179.339731    3.905063    3.968651  0.081401   0.781162
   -6   9   -4  0  0.546965  0.914136     7.986973   0.101676    0.729352    7.987620    7.984301  0.089764  -0.036983
   -6   9   -3  0  0.537881  0.929573   -21.052182  -0.101278  180.275638   21.052426   20.804298  0.113781  -2.180758
   -6   9   -2  0  0.531281  0.941122   -17.866626  -0.111920  180.358906   17.866976   18.055675  0.112444   1.678150
   -6   9   -1  0  0.527256  0.948307    16.895932   0.076535    0.259536   16.896105   16.769173  0.110556  -1.148130
   -6   9    0  0  0.525865  0.950814    16.285616   0.106551    0.374861   16.285965   16.409057  0.117482   1.047746
   -6   9    1  0  0.527131  0.948531     0.664910  -0.022271  358.081578    0.665283    0.644108  0.100521  -0.210649
   -6   9    2  0  0.531033  0.941561   -10.871319  -0.080222  180.422791   10.871615   10.784463  0.108403  -0.803965
   -6   9    3  0  0.537514  0.930208    25.849048   0.089412    0.198186   25.849203   25.276897  0.156539  -3.655987
   -6   9    4  0  0.546483  0.914941     3.416949   0.056330    0.944460    3.417414    3.428972  0.136119   0.084913
   -6   9    6  0  0.571383  0.875069     0.289365  -0.031248  353.836671    0.291047    1.555478  0.164722   7.676160
   -6   9    7  0  0.587019  0.851762     1.933421   0.027507    0.815112    1.933616    1.657807  0.119489  -2.308241
   -6   9    8  0  0.604566  0.827040     1.052965   0.023589    1.283342    1.053229    1.308085  0.165356   1.541254
   -6   9    9  0  0.623863  0.801458    -2.275624  -0.026186  180.659278    2.275774    2.391893  0.125080   0.928359
   -6   9   10  0  0.644754  0.775490     4.826868  -0.017220  359.795595    4.826899    5.105880  0.143928   1.938331
   -6   9   11  0  0.667088  0.749527     4.568810   0.032553    0.408228    4.568926    4.475380  0.186585  -0.501355
   -6   9   12  0  0.690725  0.723877    -1.805570   0.004551  179.855572    1.805576    2.247252  0.184475   2.394233
   -6   9   13  0  0.715537  0.698776    -9.046976  -0.021287  180.134814    9.047001    9.152132  0.171387   0.613417
   -6   9   14  0  0.741405  0.674395    -3.115915  -0.009253  180.170138    3.115929    2.965554  0.313082  -0.480305
   -6   9   15  0  0.768223  0.650853     1.071930   0.005281    0.282251    1.071943    0.874688  0.262534  -0.751348
   -6  10   -5  0  0.586119  0.853069    -1.118232  -0.022795  181.167806    1.118464    1.147242  0.107123   0.268644
   -6  10   -4  0  0.575226  0.869223     7.986114   0.112875    0.809760    7.986912    7.730083  0.176979  -1.451183
   -6  10   -3  0  0.566596  0.882462     4.323105   0.043141    0.571750    4.323321    4.592329  0.119509   2.250952
   -6  10   -2  0  0.560334  0.892325   -20.676557  -0.146385  180.405632   20.677075   20.388232  0.126120  -2.290221
   -6  10   -1  0  0.556519  0.898442   -16.411776  -0.067399  180.235297   16.411914   16.260751  0.111691  -1.353404
   -6  10    0  0  0.555202  0.900573    14.510580   0.144146    0.569150   14.511296   14.492918  0.114916  -0.159926
   -6  10    2  0  0.560099  0.892699    -2.391739  -0.103132  182.469061    2.393962    2.322983  0.118301  -0.599983
   -6  10    3  0  0.566248  0.883005     3.975857  -0.032126  359.537049    3.975987    4.125530  0.120544   1.240568
   -6  10    4  0  0.574769  0.869915    17.479690   0.163020    0.534340   17.480450   17.461288  0.134258  -0.142723
   -6  10    5  0  0.585558  0.853886    14.985857   0.078552    0.300327   14.986063   15.048207  0.133581   0.465213
   -6  10    6  0  0.598493  0.835432   -12.435666  -0.151226  180.696722   12.436586   12.555545  0.132023   0.901047
   -6  10    8  0  0.630250  0.793336    11.914322   0.155505    0.747778   11.915337   11.813101  0.144403  -0.707996
   -6  10    9  0  0.648784  0.770673    -0.190171   0.009258  177.213048    0.190397    0.234645  0.066612   0.664264
   -6  10   10  0  0.668896  0.747500   -11.968288  -0.145851  180.698200   11.969177   12.093443  0.145183   0.855930
   -6  10   11  0  0.690450  0.724166    -6.051707  -0.060575  180.573483    6.052010    6.294513  0.192473   1.259931
   -6  10   12  0  0.713313  0.700954     9.517985   0.133891    0.805933    9.518927    9.503884  0.253195  -0.059415
   -6  10   13  0  0.737366  0.678090     4.981471   0.045963    0.528642    4.981683    4.442843  0.295516  -1.823388
   -6  10   14  0  0.762494  0.655743   -12.506953  -0.137635  180.630498   12.507711   12.878822  0.188415   1.969647
   -6  10   15  0  0.788595  0.634039    -3.072106  -0.039206  180.731173    3.072356    3.057086  0.241267  -0.063293
   -6  11   -5  0  0.615296  0.812617     5.885744   0.105395    1.025880    5.886688    5.751930  0.094437  -1.426961
   -6  11   -4  0  0.604929  0.826544    -0.365248  -0.008593  181.347730    0.365349    0.455947  0.085209   1.063241
   -6  11   -3  0  0.596728  0.837902   -10.578879  -0.102117  180.553056   10.579372   10.417084  0.132012  -1.229335
   -6  11   -2  0  0.590786  0.846331     5.681207   0.035304    0.356044    5.681316    5.405441  0.112153  -2.459807
   -6  11   -1  0  0.587169  0.851544    11.576276   0.108356    0.536283   11.576783   11.526383  0.109881  -0.458672
   -6  11    0  0  0.585921  0.853358     2.158934  -0.008064  359.785979    2.158949    2.310820  0.100391   1.512798
   -6  11    1  0  0.587057  0.851707     0.537826  -0.038983  355.854323    0.539237    0.631327  0.109891   0.838008
   -6  11    2  0  0.590563  0.846650     5.652058   0.029124    0.295236    5.652133    5.976342  0.115016   2.818824
   -6  11    3  0  0.596398  0.838367     2.522731   0.058473    1.327799    2.523409    2.567902  0.096130   0.462848
   -6  11    4  0  0.604494  0.827138    -4.432717  -0.022033  180.284791    4.432772    4.676537  0.161102   1.513112
   -6  11    5  0  0.614762  0.813324    -5.853738  -0.066597  180.651815    5.854117    5.991876  0.129819   1.061165
   -6  11    6  0  0.627094  0.797328    -0.881210   0.007334  179.523131    0.881241    1.042606  0.109555   1.472908
   -6  11    7  0  0.641373  0.779577     2.310502   0.042097    1.043805    2.310885    2.060646  0.144340  -1.733683
   -6  11   10  0  0.694605  0.719834     0.545855   0.005606    0.588442    0.545884    0.537688  0.107841  -0.075997
   -6  11   11  0  0.715384  0.698925    -0.302650   0.008308  178.427610    0.302764    0.468687  0.143141   1.159157
   -6  11   12  0  0.737475  0.677989    -4.778572  -0.015613  180.187200    4.778598    4.808776  0.249894   0.120765
   -6  11   13  0  0.760764  0.657234    -1.964155  -0.015316  180.446771    1.964215    1.493348  0.171523  -2.745203
   -6  11   14  0  0.785143  0.636826    -3.742152  -0.003193  180.048887    3.742153    4.128977  0.255836   1.512003
   -6  12   -5  0  0.645741  0.774304    11.110653   0.077687    0.400614   11.110924   11.187065  0.108628   0.700933
   -6  12   -4  0  0.635870  0.786324     6.332186   0.077446    0.700726    6.332659    6.361548  0.107982   0.267537
   -6  12   -3  0  0.628074  0.796085   -10.442057  -0.085375  180.468446   10.442406   10.869107  0.125731   3.393761
   -6  12   -2  0  0.622430  0.803303    -6.172934  -0.082678  180.767353    6.173488    6.020578  0.135164  -1.131291
   -6  12   -1  0  0.618998  0.807757     8.078951   0.091263    0.647207    8.079467    8.218296  0.156058   0.889598
   -6  12    0  0  0.617815  0.809304    14.608636   0.114600    0.449456   14.609085   14.861155  0.164616   1.531260
   -6  12    1  0  0.618892  0.807895   -14.157569  -0.102268  180.413874   14.157938   14.514105  0.163693   2.175817
   -6  12    2  0  0.622219  0.803576    -1.239882  -0.054949  182.537574    1.241100    1.319476  0.297414   0.263527
   -6  12    3  0  0.627760  0.796483     5.123862   0.091207    1.019787    5.124674    5.624196  0.190008   2.628957
   -6  12    4  0  0.635456  0.786836    12.763924   0.111109    0.498742   12.764407   12.734787  0.150907  -0.196285
   -6  12    5  0  0.645231  0.774916    -3.361263  -0.082839  181.411772    3.362283    3.388280  0.155082   0.167633
   -6  12    6  0  0.656993  0.761044   -13.664222  -0.123914  180.519573   13.664784   14.038603  0.181539   2.059170
   -6  12    7  0  0.670635  0.745562     9.229643   0.105497    0.654877    9.230246    9.365427  0.108940   1.240869
   -6  12    8  0  0.686047  0.728813     2.415422   0.072597    1.721530    2.416513    3.018221  0.351722   1.710748
   -6  12    9  0  0.703111  0.711125    -5.766279  -0.094307  180.936980    5.767051    5.670111  0.151713  -0.638965
   -6  12   10  0  0.721712  0.692797    -5.657979  -0.094767  180.959573    5.658773    6.013673  0.184108   1.927674
   -6  12   11  0  0.741732  0.674098     3.080319   0.079951    1.486797    3.081357    3.541425  0.197115   2.334013
   -6  12   12  0  0.763061  0.655256     4.732748   0.086691    1.049383    4.733542    5.113210  0.210290   1.805452
   -6  12   13  0  0.785591  0.636463    -8.365750  -0.099336  180.680307    8.366340    8.405550  0.204421   0.191812
   -6  13   -5  0  0.677282  0.738244     1.541252   0.013153    0.488941    1.541308    1.450153  0.152135  -0.599176
   -6  13   -4  0  0.667878  0.748640    -0.543240  -0.029998  183.160711    0.544067    0.428814  0.050022  -2.304050
   -6  13   -3  0  0.660460  0.757048    -3.234628  -0.006897  180.122170    3.234636    3.368415  0.120982   1.105778
   -6  13    0  0  0.650711  0.768390   -10.696475  -0.101112  180.541594   10.696953   10.866331  0.147471   1.148549
   -6  13    1  0  0.651734  0.767184     0.782643  -0.003721  359.727594    0.782652    0.804268  0.158812   0.136111
   -6  13    2  0  0.654895  0.763482     1.840247   0.052087    1.621275    1.840984    1.857352  0.186536   0.087746
   -6  13    4  0  0.667484  0.749082    -3.474192  -0.054460  180.898077    3.474619    3.556629  0.197186   0.415905
   -6  13    5  0  0.676797  0.738774    -8.539455  -0.019337  180.129743    8.539477    8.526677  0.184020  -0.069558
   -6  13    6  0  0.688019  0.726725     7.526497   0.058475    0.445133    7.526724    7.558312  0.193703   0.163071
   -6  13    9  0  0.732186  0.682887    -1.094006  -0.004260  180.223127    1.094014    1.033586  0.150227  -0.402246
   -6  13   10  0  0.750065  0.666609    -2.922186   0.016902  179.668608    2.922235    3.030133  0.299641   0.360090
   -6  13   11  0  0.769348  0.649901     3.002027   0.003603    0.068773    3.002029    3.093695  0.206310   0.444309
   -6  14   -4  0  0.700807  0.713464    -0.308983  -0.010675  181.978710    0.309167    0.463674  0.153617   1.005792
   -6  14   -3  0  0.693741  0.720731    -0.910919  -0.043873  182.757449    0.911975    0.923462  0.122542   0.093740
   -6  14   -2  0  0.688635  0.726074     4.588389   0.042025    0.524752    4.588582    4.562752  0.164707  -0.156821
   -6  14   -1  0  0.685535  0.729358     8.427594   0.101624    0.690868    8.428207    8.579502  0.143810   1.052048
   -6  14    0  0  0.684466  0.730496    -1.821388  -0.031571  180.993029    1.821661    1.891215  0.153212   0.453969
   -6  14    1  0  0.685439  0.729460    -8.960155  -0.111965  180.715921    8.960855    9.167570  0.152837   1.352525
   -6  14    2  0  0.688444  0.726275    -2.597768   0.028928  179.361994    2.597929    2.895811  0.180885   1.646806
   -6  14    3  0  0.693456  0.721026     3.506609   0.087803    1.434350    3.507708    3.774399  0.170186   1.567059
   -6  14    4  0  0.700431  0.713846    -6.605380  -0.051467  180.446418    6.605581    6.696553  0.175379   0.518721
   -6  14    5  0  0.709311  0.704909    -9.912260  -0.124260  180.718220    9.913039    9.786302  0.170236  -0.744475
   -6  14    7  0  0.732496  0.682597     2.599169   0.082481    1.817587    2.600478    2.290868  0.178984  -1.729811
   -6  14   10  0  0.779530  0.641412     2.539250   0.037550    0.847216    2.539527    2.649871  0.258631   0.426646
   -6  15   -5  0  0.743093  0.672863    -8.510901  -0.092825  180.624876    8.511407    8.589456  0.193668   0.403002
   -6  15   -3  0  0.727793  0.687008     4.591891   0.068993    0.860807    4.592409    4.637004  0.198418   0.224751
   -6  15   -1  0  0.719976  0.694468    -7.507901  -0.079411  180.605992    7.508321    7.794038  0.142922   1.999105
   -6  15    0  0  0.718958  0.695451    -2.629607  -0.035400  180.771284    2.629845    2.904207  0.186443   1.471553
   -6  15    1  0  0.719885  0.694556     6.979127   0.071941    0.590588    6.979498    6.814347  0.175748  -0.939709
   -6  15    2  0  0.722747  0.691805    -1.718654   0.017258  179.424663    1.718741    1.751180  0.195470   0.165954
   -6  15    3  0  0.727522  0.687264    -2.455014  -0.045802  181.068827    2.455441    2.790943  0.183448   1.828864
   -6  15    4  0  0.734174  0.681038    -7.697775  -0.037071  180.275920    7.697864    7.849089  0.185463   0.815395
   -6  15    6  0  0.752891  0.664106     8.419907   0.026954    0.183413    8.419950    8.572506  0.177036   0.861722
   -6  15    7  0  0.764825  0.653744    -5.502403  -0.043612  180.454120    5.502576    5.243218  0.234735  -1.104894
   -6  15    8  0  0.778374  0.642364    -1.339858  -0.007752  180.331492    1.339880    1.179793  0.281642  -0.568408
   -6  15    9  0  0.793456  0.630155     3.840625   0.029258    0.436466    3.840737    3.708808  0.371862  -0.354779
   -6  16   -5  0  0.777131  0.643392    -4.072133  -0.005125  180.072111    4.072136    3.932654  0.225085  -0.619687
   -6  16   -4  0  0.768949  0.650238    -3.676342  -0.075705  181.179696    3.677122    3.521895  0.207401  -0.748440
   -6  16    0  0  0.754087  0.663054    -7.149147  -0.102852  180.824236    7.149886    6.685574  0.183422  -2.531386
   -6  16    1  0  0.754970  0.662278    -2.588705  -0.002056  180.045496    2.588706    2.543947  0.195252  -0.229240
   -6  16    3  0  0.762256  0.655948     1.212013  -0.000990  359.953199    1.212013    1.550004  0.180289   1.874716
   -6  16    4  0  0.768607  0.650528    -8.062870  -0.110779  180.787161    8.063631    8.685207  0.248450   2.501819
   -6  16    6  0  0.786506  0.635723     5.679524   0.106746    1.076737    5.680527    5.422964  0.298442  -0.863023
   -6  16    7  0  0.797937  0.626616     1.611999  -0.000764  359.972835    1.611999    1.636551  0.321524   0.076360
   -6  17   -4  0  0.803969  0.621914     2.955667   0.039588    0.767368    2.955932    2.676685  0.246954  -1.130765
   -6  17   -3  0  0.797818  0.626710     5.003698   0.060199    0.689286    5.004060    5.178490  0.235146   0.741795
   -6  17   -2  0  0.793382  0.630213    -1.540983  -0.027706  181.030042    1.541232    1.318619  0.234160  -0.950688
   -6  17   -1  0  0.790693  0.632357    -3.622567  -0.052849  180.835813    3.622952    3.488074  0.275697  -0.489227
   -6  17    0  0  0.789766  0.633099     8.212537   0.052580    0.366825    8.212705    7.786060  0.290198  -1.470190
   -6  17    2  0  0.793217  0.630345    -3.214674  -0.035426  180.631378    3.214869    3.358949  0.282344   0.510301
   -6  17    3  0  0.797570  0.626904    -5.952176  -0.047933  180.461393    5.952369    6.169501  0.244272   0.888895
   -6  17    4  0  0.803642  0.622167     1.110240   0.021577    1.113398    1.110450    1.242119  0.213024   0.618094
   -5   0   -3  0  0.333007  1.501471    11.624731  -0.062871  359.690127   11.624901   11.678761  0.094001   0.572976
   -5   0   -1  0  0.315591  1.584330     5.940275   0.111694    1.077198    5.941325    6.212558  0.089092   3.044406
   -5   0    1  0  0.315417  1.585203   -16.254305  -0.122843  180.433007   16.254769   16.311190  0.089546   0.630076
   -5   0    3  0  0.332513  1.503701    24.028950   0.153283    0.365491   24.029439   24.265422  0.123571   1.909701
   -5   0    5  0  0.364456  1.371908   -29.592374  -0.173961  180.336814   29.592886   30.258117  0.142614   4.664563
   -5   0    7  0  0.407772  1.226176    11.208394   0.169240    0.865065   11.209672   11.428253  0.107126   2.040415
   -5   0    9  0  0.459254  1.088723   -26.935351  -0.178253  180.379168   26.935941   26.585296  0.310242  -1.130231
   -5   0   11  0  0.516465  0.968119    12.910602   0.165658    0.735129   12.911665   12.888714  0.161037  -0.142517
   -5   0   13  0  0.577707  0.865490   -14.895381  -0.183162  180.704504   14.896507   14.283981  0.311406  -1.966967
   -5   0   17  0  0.708042  0.706173    -4.848629  -0.126487  181.494340    4.850278    4.598106  0.370138  -0.681292
   -5   0   19  0  0.775816  0.644482    14.016044   0.146977    0.600803   14.016814   13.423719  0.383216  -1.547680
   -5   1   -4  0  0.349865  1.429122    -7.749843  -0.152459  181.127005    7.751342    7.739962  0.062055  -0.183383
   -5   1   -3  0  0.335504  1.490296    16.025420   0.124018    0.443395   16.025900   15.964636  0.072183  -0.848721
   -5   1   -2  0  0.324833  1.539253     3.513189   0.123594    2.014834    3.515362    3.545582  0.070101   0.431087
   -5   1   -1  0  0.318224  1.571218    -0.386261  -0.025903  183.836548    0.387129    0.346116  0.030693  -1.336242
   -5   1    0  0  0.315933  1.582614     0.106221  -0.016663  351.084595    0.107520    0.105229  0.016819  -0.136244
   -5   1    1  0  0.318052  1.572069    30.597481   0.142129    0.266144   30.597811   30.363980  0.094731  -2.468370
   -5   1    2  0  0.324495  1.540854    27.453844   0.173716    0.362538   27.454394   27.166437  0.094878  -3.035026
   -5   1    3  0  0.335013  1.492477   -22.764203  -0.118154  180.297382   22.764510   22.591677  0.087527  -1.974615
   -5   1    4  0  0.349238  1.431687    12.627950  -0.114347  359.481196   12.628467   12.544128  0.071832  -1.174118
   -5   1    5  0  0.366739  1.363368     1.504515   0.048499    1.846326    1.505296    1.344498  0.061194  -2.627684
   -5   1    6  0  0.387071  1.291753    14.297451   0.133183    0.533706   14.298071   14.592638  0.080602   3.654579
   -5   1    7  0  0.409813  1.220068   -23.520658  -0.116181  180.283013   23.520945   23.322425  0.096014  -2.067621
   -5   1    8  0  0.434588  1.150515   -25.669789  -0.139592  180.311571   25.670169   25.789854  0.113089   1.058329
   -5   1    9  0  0.461067  1.084440    -1.145590   0.035990  178.200573    1.146155    1.037105  0.099743  -1.093317
   -5   1   11  0  0.518079  0.965104    -0.484113  -0.021013  182.485342    0.484569    0.581043  0.135554   0.711703
   -5   1   12  0  0.548190  0.912093   -21.380000  -0.109168  180.292555   21.380279   21.125457  0.134408  -1.895882
   -5   1   13  0  0.579150  0.863334     4.084695   0.047453    0.665586    4.084970    4.293984  0.271331   0.770328
   -5   1   14  0  0.610831  0.818557     3.313419   0.058209    1.006452    3.313930    3.210488  0.253568  -0.407946
   -5   1   15  0  0.643125  0.777453    -8.044658  -0.046996  180.334711    8.044795    8.528527  0.256537   1.885625
   -5   1   16  0  0.675946  0.739704    -5.803202  -0.059164  180.584113    5.803504    5.918557  0.329039   0.349665
   -5   1   18  0  0.742885  0.673052     3.528844   0.036386    0.590759    3.529031    3.607840  0.289869   0.271876
   -5   1   19  0  0.776891  0.643591     1.971013  -0.008989  359.738697    1.971034    1.474779  0.317650  -1.562270
   -5   2   -4  0  0.356950  1.400756   -16.104702  -0.065044  180.231407   16.104834   15.829983  0.075469  -3.641888
   -5   2   -3  0  0.342885  1.458213    -3.053618  -0.030310  180.568700    3.053768    3.112661  0.066305   0.888211
   -5   2   -2  0  0.332452  1.503978    30.285147   0.114998    0.217562   30.285365   29.993146  0.094638  -3.087773
   -5   2   -1  0  0.325998  1.533754    -2.434329   0.026896  179.366993    2.434477    2.476271  0.063877   0.654283
   -5   2    0  0  0.323761  1.544348   -21.056191  -0.116668  180.317461   21.056514   21.191693  0.077608   1.741802
   -5   2    1  0  0.325829  1.534545   -13.195538  -0.054064  180.234746   13.195649   13.253781  0.067341   0.863252
   -5   2    2  0  0.332122  1.505472     9.057276   0.105726    0.668787    9.057893    8.902002  0.062306  -2.502013
   -5   2    3  0  0.342406  1.460256    43.110639   0.092751    0.123270   43.110739   42.755456  0.120044  -2.959609
   -5   2    4  0  0.356335  1.403172   -13.522884  -0.126846  180.537422   13.523479   13.630660  0.072959   1.469060
   -5   2    5  0  0.373504  1.338675   -11.404518  -0.065518  180.329156   11.404706   11.694655  0.070062   4.138475
   -5   2    6  0  0.393486  1.270692     2.568430   0.096663    2.155312    2.570248    2.678847  0.072529   1.497329
   -5   2    7  0  0.415878  1.202275    13.181493   0.069555    0.302331   13.181676   13.113736  0.083836  -0.810394
   -5   2    8  0  0.440312  1.135559     5.438265  -0.120662  358.728958    5.439604    5.445146  0.084173   0.065849
   -5   2    9  0  0.466466  1.071889   -34.942380  -0.104470  180.171301   34.942536   34.441321  0.140888  -3.557540
   -5   2   10  0  0.494069  1.012005     5.614913   0.114260    1.165772    5.616075    5.853815  0.188275   1.262724
   -5   2   11  0  0.522889  0.956225     4.986058   0.061237    0.703651    4.986434    5.012044  0.154561   0.165696
   -5   2   12  0  0.552738  0.904587   -22.331957  -0.169405  180.434623   22.332600   22.330394  0.158033  -0.013954
   -5   2   13  0  0.583457  0.856961    -6.970595  -0.061254  180.503476    6.970865    6.799994  0.123802  -1.380190
   -5   2   14  0  0.614916  0.813119     5.980357   0.124758    1.195093    5.981658    5.856578  0.229241  -0.545626
   -5   2   15  0  0.647007  0.772789     3.488833   0.054049    0.887558    3.489251    3.691769  0.266350   0.760347
   -5   2   16  0  0.679640  0.735684    -1.502756  -0.069295  182.640159    1.504353    1.282932  0.273406  -0.809860
   -5   2   17  0  0.712741  0.701517    -3.803313  -0.050985  180.768030    3.803654    4.029008  0.278710   0.808559
   -5   2   18  0  0.746248  0.670019    12.550943   0.141237    0.644726   12.551738   12.422723  0.263667  -0.489312
   -5   2   19  0  0.780108  0.640937     4.721078   0.046127    0.559782    4.721304    4.908782  0.284139   0.659813
   -5   3   -4  0  0.368455  1.357016    15.196730   0.064122    0.241756   15.196866   14.939868  0.075473  -3.405148
   -5   3   -3  0  0.354847  1.409057    22.085588   0.223685    0.580276   22.086720   22.003798  0.084451  -0.981905
   -5   3   -2  0  0.344776  1.450219    -8.600645  -0.042436  180.282695    8.600749    8.512120  0.068125  -1.300971
   -5   3   -1  0  0.338556  1.476859   -37.849100  -0.221688  180.335586   37.849749   37.717181  0.099421  -1.333393
   -5   3    0  0  0.336404  1.486310    10.820335   0.050636    0.268124   10.820453   10.881553  0.066213   0.922771
   -5   3    1  0  0.338395  1.477565    41.719398   0.223149    0.306461   41.719995   41.533741  0.117298  -1.587870
   -5   3    2  0  0.344458  1.451558   -31.162198  -0.080398  180.147822   31.162302   31.105779  0.100986  -0.559702
   -5   3    3  0  0.354384  1.410901   -40.969547  -0.209332  180.292748   40.970082   40.648065  0.116003  -2.775949
   -5   3    4  0  0.367860  1.359212    -7.707396   0.018350  179.863589    7.707418    7.919006  0.069514   3.043800
   -5   3    5  0  0.384514  1.300343    24.474009   0.176020    0.412070   24.474642   24.150948  0.088762  -3.646754
   -5   3    6  0  0.403952  1.237770   -24.122774  -0.057677  180.136993   24.122843   24.040116  0.094679  -0.873756
   -5   3    7  0  0.425794  1.174276   -27.352120  -0.171674  180.359610   27.352659   26.968966  0.099201  -3.867827
   -5   3    8  0  0.449689  1.111879     0.381324   0.011183    1.679850    0.381488    0.365696  0.043806  -0.360501
   -5   3    9  0  0.475328  1.051905     6.616031   0.107804    0.933518    6.616909    6.698752  0.098178   0.833626
   -5   3   10  0  0.502444  0.995136    10.538019  -0.004240  359.976949   10.538020   10.586290  0.125696   0.384024
   -5   3   11  0  0.530810  0.941956    -0.799690  -0.044207  183.164120    0.800911    0.721963  0.110172  -0.716581
   -5   3   12  0  0.560237  0.892479     1.611761   0.014100    0.501209    1.611822    1.648950  0.133720   0.277654
   -5   3   15  0  0.653425  0.765199    -6.000067  -0.061674  180.588920    6.000384    5.964506  0.310469  -0.115560
   -5   3   18  0  0.751819  0.665054     2.796256   0.001803    0.036937    2.796256    3.030853  0.310160   0.756373
   -5   3   19  0  0.785439  0.636587     5.189218  -0.021097  359.767063    5.189261    5.272243  0.266022   0.311934
   -5   4   -4  0  0.383984  1.302137   -16.465038  -0.072990  180.253993   16.465200   16.202476  0.081653  -3.217575
   -5   4   -3  0  0.370946  1.347905    19.126718   0.068230    0.204388   19.126839   18.879821  0.081820  -3.019041
   -5   4   -2  0  0.361324  1.383801    23.437065   0.083463    0.204039   23.437214   23.261544  0.083387  -2.106677
   -5   4   -1  0  0.355394  1.406889   -31.838731  -0.104756  180.188514   31.838903   31.909831  0.093381   0.759548
   -5   4    0  0  0.353344  1.415052    -4.537724  -0.058038  180.732784    4.538095    4.616405  0.061529   1.272731
   -5   4    1  0  0.355240  1.407500    13.155088   0.078362    0.341297   13.155322   13.169273  0.069277   0.201380
   -5   4    2  0  0.361020  1.384965     8.265814   0.086435    0.599118    8.266266    8.350163  0.065734   1.276311
   -5   4    3  0  0.370503  1.349518   -11.393038  -0.096781  180.486701   11.393449   11.228578  0.069994  -2.355501
   -5   4    4  0  0.383413  1.304077   -27.128386  -0.114393  180.241598   27.128627   26.929128  0.088957  -2.242639
   -5   4    5  0  0.399419  1.251818    10.747655   0.095262    0.507831   10.748077   10.888360  0.069791   2.010027
   -5   4    6  0  0.418165  1.195700    -2.657461   0.061677  178.670460    2.658177    2.875952  0.078858   2.761597
   -5   4    7  0  0.439301  1.138172    -4.422933  -0.089451  181.158607    4.423838    4.407748  0.078090  -0.206044
   -5   4    8  0  0.462499  1.081084    -0.038734  -0.003104  184.581776    0.038858    0.032153  0.006734  -0.995645
   -5   4    9  0  0.487464  1.025716     1.061019   0.050250    2.711520    1.062208    1.017777  0.092042  -0.482734
   -5   4   10  0  0.513940  0.972876     7.798568   0.102362    0.752007    7.799240    7.675049  0.108060  -1.149273
   -5   4   11  0  0.541705  0.923012   -11.673075  -0.105923  180.519893   11.673556   11.625831  0.117174  -0.407293
   -5   4   12  0  0.570570  0.876317    -8.486623  -0.093620  180.632031    8.487140    8.169627  0.106115  -2.992157
   -5   4   13  0  0.600377  0.832810    13.443906   0.121755    0.518884   13.444457   13.316855  0.137375  -0.928863
   -5   4   15  0  0.662305  0.754939    -6.503567  -0.087856  180.773953    6.504160    6.531665  0.316516   0.086898
   -5   4   16  0  0.694220  0.720233    -8.455392  -0.102949  180.697574    8.456018    8.615617  0.299890   0.532189
   -5   4   17  0  0.726657  0.688083     9.294221   0.103632    0.638832    9.294799    9.259050  0.235565  -0.151755
   -5   4   18  0  0.759550  0.658285    12.248732   0.099213    0.464079   12.249133   11.600111  0.216720  -2.994745
   -5   4   19  0  0.792842  0.630643    -6.829780  -0.089630  180.751871    6.830368    6.752228  0.240399  -0.325043
   -5   5   -4  0  0.403072  1.240474    11.161078   0.187531    0.962604   11.162653   11.212860  0.069381   0.723641
   -5   5   -3  0  0.390671  1.279849    -6.297128   0.030843  179.719373    6.297203    6.270544  0.076969  -0.346364
   -5   5   -2  0  0.381546  1.310457   -33.289733  -0.225468  180.388053   33.290497   33.287016  0.096607  -0.036030
   -5   5   -1  0  0.375936  1.330014   -24.034895  -0.072825  180.173603   24.035006   24.190688  0.079410   1.960489
   -5   5    0  0  0.373998  1.336904    20.770566   0.188139    0.518970   20.771418   20.784525  0.076780   0.170705
   -5   5    1  0  0.375790  1.330530     4.678979   0.028741    0.351938    4.679067    4.667616  0.091104  -0.125692
   -5   5    2  0  0.381259  1.311444   -31.251479  -0.201765  180.369906   31.252130   31.177529  0.103141  -0.723297
   -5   5    3  0  0.390250  1.281230    -7.378283  -0.039328  180.305398    7.378388    7.427989  0.078515   0.631746
   -5   5    4  0  0.402528  1.242151    35.122887   0.191918    0.313072   35.123412   34.867239  0.112824  -2.270550
   -5   5    5  0  0.417802  1.196739     6.228574   0.043789    0.402807    6.228728    6.392701  0.074746   2.193721
   -5   5    6  0  0.435758  1.147426   -24.172674  -0.169927  180.402767   24.173271   24.030363  0.098860  -1.445559
   -5   5    8  0  0.478464  1.045010     5.510507   0.112580    1.170398    5.511657    5.592373  0.090388   0.893002
   -5   5    9  0  0.502637  0.994753    19.187905   0.041158    0.122898   19.187949   19.282240  0.111226   0.847739
   -5   5   10  0  0.528353  0.946336    -3.966107  -0.094525  181.365286    3.967233    4.137918  0.112711   1.514357
   -5   5   11  0  0.555398  0.900255     2.439997  -0.010913  359.743736    2.440021    2.513128  0.152573   0.479164
   -5   5   12  0  0.583586  0.856771     9.204243   0.103839    0.646363    9.204829    9.412734  0.128767   1.614579
   -5   5   13  0  0.612761  0.815979    -7.007268  -0.001661  180.013579    7.007268    7.024845  0.126079   0.139415
   -5   5   18  0  0.769376  0.649878    -4.623674  -0.043494  180.538960    4.623878    4.583260  0.229815  -0.176743
   -5   5   19  0  0.802260  0.623239     2.030624   0.001396    0.039379    2.030625    1.489698  0.356208  -1.518573
   -5   6   -3  0  0.413504  1.209179    16.545260   0.093482    0.323722   16.545524   16.456091  0.072023  -1.241736
   -5   6   -2  0  0.404894  1.234892   -23.843290  -0.058610  180.140839   23.843362   23.315727  0.087684  -6.017482
   -5   6   -1  0  0.399611  1.251216   -13.211043  -0.092454  180.400962   13.211367   12.794900  0.071948  -5.788414
   -5   6    0  0  0.397789  1.256948     2.718311   0.030539    0.643674    2.718482    2.781994  0.061227   1.037322
   -5   6    1  0  0.399474  1.251645    16.534564   0.110132    0.381626   16.534931   16.571724  0.088424   0.416097
   -5   6    2  0  0.404623  1.235718   -19.925917  -0.068663  180.197434   19.926036   19.757958  0.087203  -1.927431
   -5   6    3  0  0.413106  1.210343   -32.172740  -0.153562  180.273473   32.173107   31.762027  0.110269  -3.727973
   -5   6    4  0  0.424723  1.177237     9.803736   0.064895    0.379259    9.803951    9.534342  0.075750  -3.559187
   -5   6    5  0  0.439226  1.138365    -7.715533   0.104234  179.226002    7.716237    7.485555  0.073346  -3.145097
   -5   6    6  0  0.456340  1.095674    -5.878525  -0.052081  180.507603    5.878755    5.964370  0.091910   0.931503
   -5   6    8  0  0.497282  1.005466    20.027302   0.088856    0.254204   20.027499   19.942071  0.103914  -0.822099
   -5   6    9  0  0.520582  0.960463    22.167777   0.162949    0.421158   22.168376   21.876596  0.114020  -2.559035
   -5   6   10  0  0.545453  0.916670    -6.871056  -0.059565  180.496680    6.871314    6.668618  0.119466  -1.696684
   -5   6   11  0  0.571689  0.874602     1.108191  -0.076392  356.056634    1.110821    1.113095  0.129157   0.017610
   -5   6   12  0  0.599111  0.834569    14.351494   0.078748    0.314384   14.351710   14.399154  0.123882   0.382970
   -5   6   13  0  0.627564  0.796731     8.387257   0.125445    0.856887    8.388196    8.473625  0.124003   0.688928
   -5   6   14  0  0.656914  0.761134   -12.878160  -0.069613  180.309709   12.878348   12.691961  0.245896  -0.757990
   -5   6   15  0  0.687046  0.727753   -10.948180  -0.137087  180.717388   10.949038   11.316918  0.211949   1.735704
   -5   6   17  0  0.749276  0.667311     9.010014   0.123707    0.786616    9.010863    9.204745  0.239474   0.809614
   -5   7   -4  0  0.450031  1.111034    -7.177710   0.075750  179.395352    7.178110    7.101488  0.075824  -1.010517
   -5   7   -3  0  0.438959  1.139058   -14.892772  -0.163171  180.627728   14.893666   14.887540  0.068270  -0.089729
   -5   7   -1  0  0.425898  1.173990     9.521678   0.140430    0.844961    9.522713    9.569649  0.078889   0.594957
   -5   7    0  0  0.424189  1.178721     3.879183   0.079067    1.167662    3.879989    4.160454  0.078545   3.570743
   -5   7    1  0  0.425769  1.174345    -3.919539  -0.108941  181.592088    3.921053    4.002519  0.077726   1.048118
   -5   7    2  0  0.430604  1.161160   -11.380709  -0.084384  180.424818   11.381021   11.311235  0.083995  -0.830843
   -5   7    3  0  0.438584  1.140031     3.258689   0.107269    1.885378    3.260455    3.560109  0.098973   3.027645
   -5   7    4  0  0.449544  1.112239    28.121488   0.113852    0.231965   28.121718   28.105147  0.128751  -0.128710
   -5   7    5  0  0.463270  1.079283   -22.866207  -0.143010  180.358336   22.866654   22.755240  0.119108  -0.935402
   -5   7    6  0  0.479527  1.042694     1.530650  -0.046120  358.274142    1.531345    1.759390  0.072397   3.149924
   -5   7    7  0  0.498066  1.003884     6.507061   0.104281    0.918138    6.507896    6.408282  0.113796  -0.875372
   -5   7    8  0  0.518642  0.964057    10.831908   0.070707    0.374000   10.832139   10.888175  0.103577   0.541014
   -5   7   10  0  0.564994  0.884965    -7.911457  -0.065078  180.471291    7.911725    7.936243  0.138842   0.176586
   -5   7   11  0  0.590363  0.846937    13.165416   0.107418    0.467471   13.165854   13.003814  0.162617  -0.996451
   -5   7   12  0  0.616956  0.810431     0.935130   0.020366    1.247629    0.935352    0.741701  0.136105  -1.422812
   -5   7   13  0  0.644622  0.775649   -10.560727  -0.077233  180.419011   10.561010   10.416720  0.160872  -0.896923
   -5   7   15  0  0.702661  0.711581     1.560509   0.032065    1.177120    1.560838    1.199094  0.249112  -1.452137
   -5   7   17  0  0.763619  0.654777    -3.062937  -0.044597  180.834188    3.063261    2.658138  0.342656  -1.182303
   -5   7   18  0  0.794984  0.628943    -7.877592  -0.031329  180.227866    7.877654    7.937869  0.276399   0.217853
   -5   8   -4  0  0.477039  1.048132    -5.159697   0.055082  179.388361    5.159991    5.247450  0.098564   0.887330
   -5   8   -3  0  0.466608  1.071563    -9.068854  -0.010239  180.064692    9.068860    9.134591  0.073821   0.890409
   -5   8   -2  0  0.458996  1.089335   -11.627584  -0.091260  180.449683   11.627942   11.390062  0.089283  -2.664336
   -5   8   -1  0  0.454343  1.100491    -0.599489  -0.001453  180.138880    0.599491    0.603538  0.067532   0.059939
   -5   8    0  0  0.452741  1.104385     0.861887   0.043809    2.909795    0.863000    0.917380  0.068051   0.799105
   -5   8    1  0  0.454222  1.100783    22.207841   0.032480    0.083797   22.207865   21.890309  0.096506  -3.290543
   -5   8    2  0  0.458757  1.089902    -8.339983  -0.115007  180.790048    8.340776    8.363883  0.085421   0.270501
   -5   8    4  0  0.476579  1.049143    14.478375   0.138446    0.547862   14.479037   14.372766  0.107638  -0.987300
   -5   8    5  0  0.489549  1.021349     4.103774   0.015127    0.211203    4.103802    4.129537  0.117560   0.218904
   -5   8    6  0  0.504960  0.990178   -13.774128  -0.134370  180.558916   13.774783   13.858014  0.101081   0.823402
   -5   8    8  0  0.542243  0.922096    17.806307   0.159223    0.512323   17.807019   17.246716  0.096263  -5.820524
   -5   8    9  0  0.563688  0.887016     4.913201   0.004165    0.048567    4.913203    4.846795  0.106880  -0.621335
   -5   8   10  0  0.586734  0.852175    -3.060737  -0.115397  182.159159    3.062912    3.338430  0.113405   2.429501
   -5   8   11  0  0.611201  0.818062     4.618076  -0.001504  359.981336    4.618076    4.889241  0.179664   1.509291
   -5   8   12  0  0.636924  0.785023     8.325834   0.133538    0.918885    8.326904    8.469551  0.173491   0.822215
   -5   8   14  0  0.691574  0.722988    -7.475006  -0.133227  181.021072    7.476193    7.549880  0.235491   0.312906
   -5   8   15  0  0.720257  0.694196    -5.497157  -0.009919  180.103383    5.497166    5.875972  0.209904   1.804661
   -5   8   16  0  0.749709  0.666926     5.179263   0.120828    1.336422    5.180672    5.628708  0.294809   1.519751
   -5   9   -4  0  0.505908  0.988322    -8.154194  -0.101493  180.713109    8.154825    7.980584  0.090666  -1.921786
   -5   9   -3  0  0.496085  1.007893    -6.435243  -0.119648  181.065153    6.436355    6.510322  0.077240   0.957625
   -5   9   -2  0  0.488931  1.022639    24.757065   0.138311    0.320092   24.757451   24.686192  0.111877  -0.636945
   -5   9   -1  0  0.484566  1.031852    11.036279   0.137885    0.715803   11.037140   11.061216  0.088548   0.271894
   -5   9    0  0  0.483064  1.035060   -10.627404  -0.097321  180.524673   10.627849   10.339265  0.093687  -3.080296
   -5   9    1  0  0.484453  1.032093    -6.788388  -0.116433  180.982628    6.789386    6.639173  0.085282  -1.761377
   -5   9    2  0  0.488707  1.023108     2.289159   0.070602    1.766559    2.290248    2.387352  0.088284   1.099904
   -5   9    4  0  0.505474  0.989170   -18.401519  -0.106536  180.331713   18.401827   18.156010  0.123571  -1.989278
   -5   9    5  0  0.517720  0.965772    -8.226221  -0.108017  180.752300    8.226930    8.238177  0.117823   0.095453
   -5   9    6  0  0.532317  0.939291    10.243393   0.088534    0.495195   10.243776   10.552086  0.088672   3.476987
   -5   9    7  0  0.549076  0.910621    11.754857   0.101619    0.495300   11.755297   11.606035  0.129944  -1.148657
   -5   9    8  0  0.567806  0.880582     6.774427  -0.050252  359.574990    6.774613    6.721827  0.166622  -0.316802
   -5   9    9  0  0.588320  0.849878   -14.192668  -0.103479  180.417738   14.193045   14.283345  0.127078   0.710590
   -5   9   10  0  0.610437  0.819085     9.958642   0.068337    0.393162    9.958877   10.222809  0.140050   1.884559
   -5   9   11  0  0.633990  0.788656     8.394373   0.073895    0.504356    8.394698    7.940045  0.106187  -4.281613
   -5   9   12  0  0.658824  0.758928    -4.229672  -0.051919  180.703261    4.229990    4.437161  0.159828   1.296208
   -5   9   13  0  0.684801  0.730140    -5.275376  -0.059042  180.641231    5.275707    5.033606  0.236005  -1.025832
   -5   9   14  0  0.711794  0.702450     5.081654   0.030764    0.346860    5.081747    5.256248  0.217663   0.801701
   -5   9   15  0  0.739694  0.675955     1.125336   0.026989    1.373869    1.125659    0.938049  0.215836  -0.869225
   -5  10   -4  0  0.536337  0.932249     1.448630   0.015503    0.613148    1.448713    1.427745  0.079876  -0.262506
   -5  10   -3  0  0.527082  0.948620   -10.272509  -0.072351  180.403538   10.272764   10.487286  0.091631   2.341151
   -5  10   -2  0  0.520354  0.960884     4.829603  -0.013511  359.839712    4.829622    4.934239  0.093107   1.123619
   -5  10   -1  0  0.516255  0.968514    12.384588   0.084564    0.391219   12.384877   12.631732  0.098613   2.503280
   -5  10    0  0  0.514845  0.971165    10.668235   0.054419    0.292267   10.668374   10.710837  0.122236   0.347381
   -5  10    1  0  0.516149  0.968713    -6.013268  -0.078442  180.747367    6.013780    6.299718  0.096185   2.972810
   -5  10    3  0  0.526770  0.949182     6.827203   0.094935    0.796669    6.827863    6.805743  0.097329  -0.227266
   -5  10    4  0  0.535929  0.932960     6.478984   0.040905    0.361731    6.479113    6.756089  0.103868   2.666623
   -5  10    6  0  0.561316  0.890763   -29.423114  -0.090796  180.176807   29.423254   29.498421  0.129288   0.581394
   -5  10    7  0  0.577234  0.866200    10.252592   0.110238    0.616034   10.253184   10.249466  0.137106  -0.027118
   -5  10    8  0  0.595079  0.840225     5.224798   0.041914    0.459620    5.224966    5.442035  0.116484   1.863501
   -5  10    9  0  0.614683  0.813427    -4.352049  -0.100037  181.316776    4.353198    4.466782  0.129995   0.873760
   -5  10   10  0  0.635884  0.786307    -4.626601  -0.048463  180.600142    4.626855    4.787703  0.180195   0.892634
   -5  10   11  0  0.658527  0.759270     6.000511   0.102878    0.982231    6.001392    6.038075  0.230034   0.159466
   -5  10   12  0  0.682469  0.732634     2.685667   0.042156    0.899284    2.685998    2.739626  0.163180   0.328643
   -5  10   13  0  0.707578  0.706636    -4.240984  -0.098352  181.328493    4.242125    4.251328  0.182383   0.050460
   -5  10   15  0  0.760830  0.657177     5.431698   0.102098    1.076840    5.432658    5.156931  0.168416  -1.637180
   -5  10   16  0  0.788768  0.633900     1.079023   0.024502    1.300804    1.079301    1.106592  0.279535   0.097630
   -5  11   -4  0  0.568077  0.880163   -18.676316  -0.175138  180.537279   18.677137   18.299745  0.092102  -4.097535
   -5  11   -3  0  0.559346  0.893900     2.258800   0.034610    0.877838    2.259065    2.446383  0.084829   2.208188
   -5  11   -2  0  0.553012  0.904140    15.101299   0.163865    0.621696   15.102188   14.889207  0.097177  -2.191676
   -5  11   -1  0  0.549156  0.910488    -2.405949  -0.028611  180.681327    2.406119    2.501241  0.086689   1.097276
   -5  11    0  0  0.547831  0.912689   -11.175787  -0.160162  180.821059   11.176935   11.548857  0.127357   2.920313
   -5  11    1  0  0.549056  0.910653     8.619056   0.038843    0.258209    8.619144    8.653900  0.129138   0.269136
   -5  11    2  0  0.552814  0.904464    17.379344   0.159307    0.525185   17.380074   17.173257  0.145192  -1.424441
   -5  11    3  0  0.559052  0.894370    -9.389652  -0.043962  180.268252    9.389755    9.443651  0.125670   0.428866
   -5  11    4  0  0.567691  0.880761   -21.005037  -0.153051  180.417473   21.005595   20.520432  0.219297  -2.212354
   -5  11    5  0  0.578622  0.864123     8.339872   0.038858    0.266957    8.339962    8.552166  0.099452   2.133725
   -5  11    6  0  0.591717  0.844998     9.192447   0.117965    0.735225    9.193204    9.247049  0.126307   0.426305
   -5  11    7  0  0.606838  0.823943    -0.325890  -0.007412  181.302952    0.325974    0.290110  0.060050  -0.597238
   -5  11    8  0  0.623837  0.801492    -6.883167  -0.105900  180.881449    6.883981    7.008350  0.111351   1.116908
   -5  11    9  0  0.642564  0.778132    -2.892743   0.014207  179.718614    2.892777    3.384043  0.192965   2.545873
   -5  11   10  0  0.662874  0.754291     9.586249   0.093291    0.557572    9.586703    9.576781  0.139837  -0.070953
   -5  11   12  0  0.707685  0.706529    -2.124736  -0.047723  181.286682    2.125272    1.883587  0.165543  -1.459953
   -5  11   14  0  0.757245  0.660288     2.514013   0.048413    1.103229    2.514479    2.324173  0.194193  -0.979984
   -5  12   -4  0  0.600919  0.832059    -3.992998  -0.034436  180.494106    3.993146    4.047567  0.078935   0.689432
   -5  12   -3  0  0.592672  0.843637     4.485054  -0.030853  359.605861    4.485160    4.478576  0.097463  -0.067548
   -5  12   -2  0  0.586698  0.852228    13.303865   0.064948    0.279709   13.304023   13.228694  0.087966  -0.856345
   -5  12   -1  0  0.583065  0.857538     8.511880   0.060833    0.409475    8.512098    8.922455  0.129377   3.171793
   -5  12    0  0  0.581817  0.859376   -12.645314  -0.070791  180.320749   12.645512   12.776693  0.141863   0.924697
   -5  12    1  0  0.582971  0.857676   -16.344854  -0.084248  180.295325   16.345071   16.341939  0.129114  -0.024261
   -5  12    2  0  0.586511  0.852499    11.840367   0.075469    0.365192   11.840608   11.540147  0.138480  -2.169700
   -5  12    3  0  0.592395  0.844032    -4.330911   0.042054  179.443665    4.331115    4.778715  0.146370   3.058000
   -5  12    4  0  0.600554  0.832565    -4.536831  -0.068997  180.871293    4.537355    4.912991  0.145938   2.573936
   -5  12    5  0  0.610897  0.818469   -13.474121  -0.090857  180.386346   13.474427   13.899192  0.151945   2.795513
   -5  12    6  0  0.623315  0.802163     6.005260   0.075580    0.721062    6.005736    6.075777  0.233371   0.300127
   -5  12    7  0  0.637687  0.784084     9.505797   0.081159    0.489171    9.506143    9.340144  0.099662  -1.665613
   -5  12    8  0  0.653884  0.764662    -9.262893  -0.089476  180.553441    9.263325    8.980882  0.105704  -2.672023
   -5  12   10  0  0.691226  0.723352     2.984197   0.065758    1.262324    2.984922    3.135490  0.150174   1.002624
   -5  12   11  0  0.712112  0.702137     2.141035   0.052676    1.409379    2.141683    1.537693  0.195047  -3.096641
   -5  12   12  0  0.734309  0.680912    -5.603762  -0.080417  180.822165    5.604339    6.021733  0.164051   2.544294
   -5  12   13  0  0.757702  0.659890     0.773356  -0.043761  356.761308    0.774594    1.144838  0.210082   1.762382
   -5  12   14  0  0.782184  0.639236     9.728342   0.090048    0.530327    9.728759    9.489992  0.195563  -1.220923
   -5  13   -4  0  0.634692  0.787784    -8.650414  -0.035626  180.235967    8.650488    8.679409  0.099139   0.291723
   -5  13   -3  0  0.626890  0.797588     8.758319   0.131557    0.860564    8.759307    8.718533  0.083323  -0.489352
   -5  13   -1  0  0.617814  0.809304    -5.652682  -0.124028  181.256955    5.654043    5.887046  0.132947   1.752603
   -5  13    0  0  0.616637  0.810849     2.291170  -0.020688  359.482670    2.291264    2.610806  0.147559   2.165517
   -5  13    1  0  0.617726  0.809421    15.724323   0.147299    0.536709   15.725013   15.828359  0.137599   0.751063
   -5  13    2  0  0.621068  0.805065    -1.239164   0.010338  179.521987    1.239207    1.402896  0.154660   1.058382
   -5  13    3  0  0.626627  0.797922    -8.723844  -0.123190  180.809021    8.724714    8.646513  0.163734  -0.477611
   -5  13    4  0  0.634346  0.788213    -2.633529  -0.021462  180.466930    2.633616    3.185522  0.168969   3.266318
   -5  13    5  0  0.644147  0.776220     8.430622   0.110806    0.753013    8.431350    8.286712  0.210739  -0.686337
   -5  13    6  0  0.655936  0.762270     2.946806   0.015088    0.293349    2.946844    3.037794  0.151470   0.600447
   -5  13    7  0  0.669608  0.746705   -10.966886  -0.111525  180.582636   10.967453   10.458717  0.155417  -3.273354
   -5  13    8  0  0.685051  0.729873    -2.812698  -0.014379  180.292904    2.812735    2.928147  0.097285   1.186334
   -5  13    9  0  0.702147  0.712101     4.428058   0.085701    1.108767    4.428887    4.669975  0.148046   1.628465
   -5  13   10  0  0.720780  0.693693     3.114031   0.011481    0.211246    3.114053    3.383971  0.164774   1.638109
   -5  13   11  0  0.740833  0.674916    -2.745474  -0.055425  181.156520    2.746034    2.418828  0.199981  -1.636179
   -5  13   12  0  0.762194  0.656001    -1.068493  -0.002801  180.150184    1.068497    0.711883  0.217916  -1.636475
   -5  13   13  0  0.784756  0.637140     1.445171   0.037086    1.469989    1.445646    1.071239  0.245794  -1.523260
   -5  14   -4  0  0.669255  0.747099    -5.446542  -0.050254  180.528638    5.446773    5.482026  0.117603   0.299761
   -5  14   -3  0  0.661861  0.755446     7.488939   0.022431    0.171614    7.488972    7.613440  0.098218   1.267265
   -5  14   -2  0  0.656516  0.761596     1.602852   0.036352    1.299239    1.603264    1.734664  0.123694   1.062300
   -5  14   -1  0  0.653271  0.765379    -5.634442  -0.032787  180.333401    5.634537    5.576047  0.174074  -0.336006
   -5  14    0  0  0.652158  0.766685    -8.843843  -0.083087  180.538272    8.844233    8.922328  0.142363   0.548562
   -5  14    1  0  0.653187  0.765477     4.810425   0.029885    0.355952    4.810518    4.686086  0.158897  -0.783100
   -5  14    2  0  0.656349  0.761790     7.734570   0.079400    0.588156    7.734978    7.587078  0.157214  -0.940749
   -5  14    3  0  0.661612  0.755730    -3.629175  -0.031143  180.491665    3.629309    3.577628  0.186326  -0.277368
   -5  14    5  0  0.678229  0.737215     0.784134   0.019622    1.433452    0.784380    0.888191  0.169173   0.613640
   -5  14    6  0  0.689435  0.725232    11.490762   0.110381    0.550372   11.491293   11.009815  0.269905  -1.783879
   -5  14    7  0  0.702455  0.711789    -3.110848  -0.038227  180.704030    3.111083    3.192454  0.166708   0.488106
   -5  14    8  0  0.717191  0.697164    -3.634287  -0.078765  181.241565    3.635140    3.877997  0.237030   1.024582
   -5  14    9  0  0.733539  0.681627     1.214924   0.021020    0.991204    1.215106    0.874453  0.250089  -1.362132
   -5  14   11  0  0.770651  0.648802    -8.261789  -0.048253  180.334636    8.261930    8.704572  0.194178   2.279561
   -5  15   -4  0  0.704492  0.709731     2.740338   0.079808    1.668184    2.741500    2.312896  0.194097  -2.208198
   -5  15   -1  0  0.689326  0.725346    -2.323884  -0.051566  181.271164    2.324456    2.869891  0.151517   3.599815
   -5  15    0  0  0.688271  0.726458     6.514038   0.101549    0.893130    6.514830    6.623514  0.144877   0.750187
   -5  15    1  0  0.689247  0.725430     1.552700   0.037798    1.394513    1.553160    1.761521  0.164532   1.266390
   -5  15    2  0  0.692244  0.722289    -9.348355  -0.103541  180.634572    9.348928    9.244959  0.152155  -0.683314
   -5  15    4  0  0.704181  0.710044     1.738219   0.060831    2.004310    1.739284    1.856453  0.175874   0.666215
   -5  15    5  0  0.713023  0.701240     9.979632   0.062828    0.360707    9.979830    9.777092  0.161440  -1.255811
   -5  15    6  0  0.723690  0.690903    -5.118567  -0.076139  180.852220    5.119133    4.880401  0.201511  -1.184706
   -5  15    7  0  0.736105  0.679251    -2.404221  -0.031181  180.743046    2.404423    2.081121  0.186276  -1.735603
   -5  15    8  0  0.750180  0.666506     5.212430   0.075316    0.827826    5.212974    5.315980  0.273541   0.376563
   -5  15    9  0  0.765824  0.652891     1.408796   0.026478    1.076744    1.409044    1.344020  0.282825  -0.229913
   -5  15   10  0  0.782943  0.638616    -2.061857  -0.044098  181.225224    2.062328    1.791129  0.256064  -1.059105
   -5  15   11  0  0.801442  0.623875    -1.729706  -0.019955  180.660978    1.729822    1.153314  0.321044  -1.795726
   -5  16   -2  0  0.728811  0.686049     5.039927   0.005820    0.066159    5.039930    5.190903  0.152376   0.990791
   -5  16    0  0  0.724888  0.689761    -0.866887  -0.000613  180.040547    0.866887    0.835252  0.145938  -0.216769
   -5  16    1  0  0.725815  0.688881     4.570918   0.067999    0.852293    4.571424    4.488884  0.184499  -0.447373
   -5  16    2  0  0.728661  0.686190     4.590754   0.010377    0.129518    4.590766    4.518494  0.204651  -0.353145
   -5  16    5  0  0.748430  0.668066     8.890574   0.094143    0.606689    8.891073    8.947895  0.265798   0.213781
   -5  16    7  0  0.770452  0.648970    -2.766154  -0.069700  181.443412    2.767032    2.759014  0.279297  -0.028709
   -5  17   -4  0  0.776620  0.643815     8.919792   0.094700    0.608276    8.920294    9.121202  0.211479   0.950010
   -5  17   -3  0  0.770257  0.649134    -5.918548  -0.067631  180.654685    5.918934    6.005257  0.223520   0.386198
   -5  17   -2  0  0.765670  0.653023    -3.651615  -0.075353  181.182154    3.652392    3.419962  0.215825  -1.076943
   -5  17   -1  0  0.762889  0.655403     2.361321   0.049753    1.207041    2.361845    2.012003  0.311872  -1.121750
   -5  17    0  0  0.761937  0.656223     3.641592   0.075727    1.191294    3.642379    3.741317  0.290269   0.340848
   -5  17    1  0  0.762818  0.655465    -2.696143  -0.053197  181.130346    2.696668    2.585535  0.192064  -0.578623
   -5  17    3  0  0.770044  0.649314     4.403400   0.059184    0.770045    4.403798    4.782327  0.199082   1.901369
   -5  17    4  0  0.776338  0.644049     4.998551   0.074444    0.853247    4.999105    4.908279  0.381663  -0.237975
   -5  17    5  0  0.784367  0.637457     1.298999  -0.031089  358.628994    1.299371    1.162832  0.345677  -0.394991
   -5  17    6  0  0.794076  0.629662    -4.772744  -0.059780  180.717610    4.773118    3.882829  0.300864  -2.959109
   -5  18   -2  0  0.802915  0.622731     1.946595  -0.025428  359.251595    1.946761    1.777756  0.370953  -0.455599
   -5  18    2  0  0.802779  0.622837    -3.854049  -0.053278  180.792003    3.854418    3.994079  0.206306   0.676963
   -4   0   -2  0  0.261712  1.910495    30.832020   0.031757    0.059014   30.832037   30.325153  0.125032  -4.054040
   -4   0    2  0  0.261377  1.912945    80.808396   0.094162    0.066764   80.808451   79.505257  0.409500  -3.182402
   -4   0    4  0  0.291565  1.714885    10.530784  -0.040965  359.777117   10.530864   10.784589  0.093040   2.727050
   -4   0    6  0  0.335989  1.488146    14.177740   0.079394    0.320847   14.177962   14.184683  0.112903   0.059533
   -4   0    8  0  0.389812  1.282670   -21.785995  -0.113064  180.297348   21.786289   21.704782  0.172355  -0.472902
   -4   0   10  0  0.449672  1.111923   -20.424039   0.051714  179.854928   20.424105   20.327163  0.158318  -0.612321
   -4   0   12  0  0.513461  0.973784   -11.210384  -0.111826  180.571520   11.210941   11.196279  0.214481  -0.068362
   -4   0   16  0  0.648133  0.771446    -3.561646  -0.076859  181.236229    3.562475    3.323284  0.379998  -0.629452
   -4   1   -2  0  0.264882  1.887632    -3.589273  -0.098810  181.576912    3.590633    3.786251  0.052997   3.691103
   -4   1   -1  0  0.256756  1.947372    20.051332  -0.176786  359.494856   20.052111   20.020499  0.071955  -0.439328
   -4   1    0  0  0.253932  1.969028   -15.792741   0.110492  179.599144   15.793127   15.810256  0.069961   0.244839
   -4   1    1  0  0.256586  1.948668    68.951464   0.255920    0.212658   68.951939   69.147434  0.214625   0.910871
   -4   1    2  0  0.264551  1.889995   -37.542365  -0.164710  180.251373   37.542727   37.651510  0.116135   0.936700
   -4   1    3  0  0.277371  1.802637   -27.207491  -0.217928  180.458920   27.208364   27.470343  0.089544   2.925705
   -4   1    4  0  0.294413  1.698293   -18.574020   0.100285  179.690651   18.574291   18.409722  0.078043  -2.108694
   -4   1    5  0  0.314992  1.587341    22.507030   0.193441    0.492429   22.507861   22.498725  0.088992  -0.102667
   -4   1    6  0  0.338464  1.477264    13.191152  -0.101128  359.560757   13.191539   12.996138  0.078840  -2.478455
   -4   1    7  0  0.364269  1.372613   -41.830938  -0.220589  180.302138   41.831520   41.510144  0.136597  -2.352726
   -4   1    8  0  0.391947  1.275683    24.487871   0.132478    0.309963   24.488230   24.110592  0.121399  -3.110720
   -4   1    9  0  0.421129  1.187284    29.907489   0.185093    0.354590   29.908062   29.603204  0.142815  -2.134634
   -4   1   11  0  0.482902  1.035407   -21.995822  -0.165264  180.430478   21.996443   21.558889  0.143740  -3.044061
   -4   1   12  0  0.515084  0.970716    -0.332869   0.025606  175.601126    0.333852    0.380933  0.126633   0.371785
   -4   1   14  0  0.581322  0.860108    -7.896789  -0.078707  180.571045    7.897182    7.865335  0.182164  -0.174821
   -4   1   15  0  0.615177  0.812774   -13.400236  -0.120461  180.515044   13.400778   13.163017  0.231383  -1.027566
   -4   1   16  0  0.649420  0.769918     7.658054   0.075613    0.565701    7.658427    7.614124  0.305510  -0.145016
   -4   1   17  0  0.683993  0.731002    11.051906   0.098621    0.511262   11.052346   11.136865  0.251848   0.335593
   -4   1   18  0  0.718848  0.695557    -1.900171  -0.038592  181.163513    1.900563    2.617447  0.278309   2.575853
   -4   2   -3  0  0.286715  1.743891   -14.299686  -0.026253  180.105191   14.299710   14.238892  0.070233  -0.865953
   -4   2   -2  0  0.274172  1.823674     0.057238   0.000698    0.698783    0.057242    0.047335  0.006888  -1.438409
   -4   2   -1  0  0.266330  1.877373    -5.628452  -0.017449  180.177625    5.628480    5.675045  0.047452   0.981310
   -4   2    0  0  0.263608  1.896754     8.945331  -0.003694  359.976340    8.945332    8.743885  0.056481  -3.566640
   -4   2    1  0  0.266165  1.878535    -4.696123   0.019504  179.762037    4.696164    4.538639  0.065741  -2.396132
   -4   2    2  0  0.273852  1.825805    34.252592   0.042290    0.070740   34.252618   33.884515  0.100876  -3.649045
   -4   2    3  0  0.286256  1.746688     2.984936  -0.036832  359.293055    2.985163    2.906508  0.059525  -1.321366
   -4   2    4  0  0.302798  1.651264   -14.689771  -0.038268  180.149258   14.689821   14.456017  0.076941  -3.038744
   -4   2    5  0  0.322843  1.548740     3.711194   0.043711    0.674802    3.711451    4.054001  0.094659   3.618781
   -4   2    6  0  0.345782  1.445998     3.063419   0.021915    0.409868    3.063497    3.192082  0.104524   1.230196
   -4   2    7  0  0.371079  1.347423   -30.411597  -0.113343  180.213538   30.411808   30.424194  0.107034   0.115715
   -4   2    8  0  0.398284  1.255386    -6.938911  -0.032065  180.264761    6.938985    6.681311  0.088444  -2.913432
   -4   2   10  0  0.457035  1.094007     2.690923   0.030203    0.643055    2.691092    3.043250  0.104796   3.360396
   -4   2   11  0  0.488059  1.024466   -14.833449  -0.098587  180.380799   14.833776   14.947402  0.125617   0.904539
   -4   2   13  0  0.552479  0.905012    16.967099   0.130827    0.441776   16.967603   16.915161  0.150911  -0.347500
   -4   2   14  0  0.585614  0.853805    -4.365318   0.022625  179.703048    4.365376    4.291403  0.159236  -0.464552
   -4   2   15  0  0.619234  0.807450    -4.391079  -0.083072  181.083812    4.391865    4.340676  0.190236  -0.269079
   -4   2   17  0  0.687644  0.727121     7.548844   0.103568    0.786035    7.549555    7.651357  0.269907   0.377177
   -4   2   18  0  0.722323  0.692211     2.876301   0.032228    0.641963    2.876482    3.001103  0.269112   0.463083
   -4   2   19  0  0.757261  0.660274    -2.537577  -0.073114  181.650386    2.538630    2.163630  0.225987  -1.659388
   -4   2   20  0  0.792423  0.630976    -2.321563  -0.025935  180.640037    2.321708    1.989070  0.264208  -1.259004
   -4   3   -3  0  0.300918  1.661582     2.245945  -0.036160  359.077622    2.246236    2.166642  0.062213  -1.279379
   -4   3   -2  0  0.288992  1.730153   -35.107372  -0.244883  180.399647   35.108226   34.833438  0.103765  -2.648176
   -4   3    0  0  0.278990  1.792179    16.869889   0.217265    0.737863   16.871288   16.950405  0.064838   1.220223
   -4   3    1  0  0.281407  1.776787     5.724434  -0.042019  359.579441    5.724588    5.653345  0.058302  -1.221969
   -4   3    2  0  0.288688  1.731972   -38.589286  -0.246373  180.365800   38.590072   38.620378  0.111503   0.271789
   -4   3    3  0  0.300481  1.664001    26.410954   0.060047    0.130265   26.411022   26.167795  0.091164  -2.668001
   -4   3    4  0  0.316280  1.580879     8.679303   0.185498    1.224368    8.681285    8.561253  0.064460  -1.862124
   -4   3    5  0  0.335520  1.490223    19.808994  -0.009133  359.973584   19.808996   19.866251  0.078319   0.731054
   -4   3    6  0  0.357647  1.398027   -16.202843  -0.206303  180.729479   16.204156   16.244622  0.071678   0.564547
   -4   3    7  0  0.382159  1.308356    -0.749852   0.018706  178.570986    0.750085    0.787800  0.056258   0.670391
   -4   3    8  0  0.408627  1.223609    23.447543   0.196780    0.480834   23.448369   23.505909  0.104513   0.550554
   -4   3    9  0  0.436696  1.144961     5.705575  -0.024548  359.753489    5.705628    5.693196  0.116741  -0.106490
   -4   3   10  0  0.466077  1.072785   -16.397536  -0.172505  180.602739   16.398443   15.986916  0.110230  -3.733337
   -4   3   11  0  0.496536  1.006976   -12.456414   0.014250  179.934456   12.456422   12.117887  0.101309  -3.341595
   -4   3   12  0  0.527887  0.947172     9.325026   0.152469    0.936732    9.326273    9.400599  0.105021   0.707724
   -4   3   13  0  0.559981  0.892887    -0.876932  -0.011706  180.764772    0.877010    0.727320  0.135225  -1.106963
   -4   3   14  0  0.592697  0.843602   -17.743258  -0.142299  180.459497   17.743829   17.456687  0.233022  -1.232254
   -4   3   15  0  0.625936  0.798803     2.027990   0.025265    0.713772    2.028147    2.182716  0.154274   1.001910
   -4   3   16  0  0.659621  0.758011    15.166043   0.132378    0.500099   15.166621   15.071772  0.199121  -0.476335
   -4   3   17  0  0.693686  0.720787    -8.430193  -0.029783  180.202416    8.430246    8.637853  0.230884   0.899183
   -4   3   18  0  0.728077  0.686740    -6.522255  -0.092838  180.815494    6.522916    6.668991  0.251867   0.579971
   -4   3   20  0  0.797672  0.626824     4.530170   0.072438    0.916088    4.530749    4.005967  0.220895  -2.375709
   -4   4   -3  0  0.319744  1.563752    -0.282919  -0.000673  180.136362    0.282920    0.347464  0.034746   1.857579
   -4   4   -2  0  0.308546  1.620503   -17.142000  -0.016509  180.055180   17.142008   17.043079  0.066302  -1.492111
   -4   4    0  0  0.299199  1.671130    10.005782   0.014224    0.081448   10.005792   10.036672  0.060890   0.507135
   -4   4    1  0  0.301454  1.658629   -32.254039  -0.011796  180.020954   32.254042   32.190752  0.097235  -0.650896
   -4   4    2  0  0.308262  1.621997    -0.073759  -0.001723  181.338171    0.073779    0.056830  0.008365  -2.026125
   -4   4    3  0  0.319332  1.565767   -25.257434  -0.058446  180.132583   25.257501   25.115357  0.080587  -1.763874
   -4   4    4  0  0.334242  1.495924    -9.313053   0.028264  179.826114    9.313096    9.382427  0.064066   1.082181
   -4   4    5  0  0.352503  1.418428    24.136572   0.065472    0.155419   24.136661   24.192665  0.085441   0.655477
   -4   4    7  0  0.397152  1.258963    18.632250  -0.035304  359.891439   18.632284   18.360952  0.084414  -3.214281
   -4   4    8  0  0.422683  1.182921    14.554630   0.080923    0.318560   14.554855   14.527839  0.082019  -0.329394
   -4   4    9  0  0.449876  1.111419    20.597919   0.091035    0.253225   20.598120   20.229345  0.098555  -3.741824
   -4   4   10  0  0.478447  1.045047     0.246162  -0.012767  357.031071    0.246493    0.274157  0.071062   0.389297
   -4   4   11  0  0.508166  0.983931   -29.765009  -0.109005  180.209826   29.765209   29.612203  0.140720  -1.087310
   -4   4   12  0  0.538841  0.927918    18.906527   0.099209    0.300647   18.906787   18.949099  0.202394   0.209059
   -4   4   13  0  0.570319  0.876703     0.369494   0.017087    2.647652    0.369889    0.301267  0.052974  -1.295397
   -4   4   14  0  0.602473  0.829913   -18.946957  -0.095938  180.290114   18.947200   18.740803  0.154734  -1.333881
   -4   4   15  0  0.635201  0.787152    -8.313831  -0.084699  180.583695    8.314263    8.616629  0.194562   1.554092
   -4   4   16  0  0.668419  0.748033    10.366182   0.079062    0.436983   10.366484   10.323860  0.233338  -0.182671
   -4   4   17  0  0.702057  0.712193     8.780753   0.089220    0.582153    8.781207    8.903988  0.241279   0.508876
   -4   4   18  0  0.736058  0.679294    -2.127618  -0.063105  181.698881    2.128553    2.636140  0.435304   1.166052
   -4   4   19  0  0.770373  0.649036    -5.174181  -0.069234  180.766607    5.174644    5.344148  0.235288   0.720408
   -4   5   -3  0  0.342431  1.460148   -32.265029  -0.244117  180.433491   32.265953   32.160668  0.091749  -1.147526
   -4   5   -2  0  0.332000  1.506026    -4.318595  -0.036645  180.486162    4.318751    4.491120  0.060412   2.853211
   -4   5   -1  0  0.325553  1.535847    18.230682   0.220983    0.694477   18.232022   18.218068  0.074012  -0.188527
   -4   5    0  0  0.323331  1.546404    -0.168184   0.007408  177.478054    0.168347    0.147229  0.037491  -0.563269
   -4   5    1  0  0.325419  1.536483   -45.302188  -0.251684  180.318313   45.302887   45.465578  0.117028   1.390188
   -4   5    2  0  0.331735  1.507226    35.270381   0.007912    0.012853   35.270382   35.164418  0.100733  -1.051930
   -4   5    3  0  0.342047  1.461788    25.419252   0.222747    0.502066   25.420228   25.394929  0.096210  -0.262957
   -4   5    5  0  0.373204  1.339750   -26.338912  -0.221029  180.480800   26.339839   26.231509  0.088961  -1.217734
   -4   5    6  0  0.393216  1.271566     3.518795  -0.020260  359.670115    3.518853    3.689243  0.074853   2.276334
   -4   5    7  0  0.415635  1.202977    20.819715   0.208636    0.574146   20.820761   20.791419  0.084706  -0.346390
   -4   5    8  0  0.440095  1.136118   -19.293858   0.000272  179.999191   19.293858   19.218794  0.088343  -0.849691
   -4   5    9  0  0.466273  1.072332    -6.636449  -0.147624  181.274305    6.638091    6.561923  0.111372  -0.683909
   -4   5   10  0  0.493898  1.012356    -3.662753  -0.024576  180.384430    3.662836    3.723710  0.095749   0.635769
   -4   5   11  0  0.522738  0.956501    21.121974   0.183570    0.497942   21.122772   20.746480  0.110247  -3.413171
   -4   5   12  0  0.552605  0.904805    -5.126580   0.016297  179.817860    5.126606    5.122790  0.126821  -0.030091
   -4   5   13  0  0.583341  0.857132    -6.922056  -0.130683  181.081573    6.923289    7.067455  0.109891   1.311907
   -4   5   14  0  0.614814  0.813254    -5.401883  -0.023283  180.246952    5.401934    5.259773  0.215180  -0.660660
   -4   5   15  0  0.646919  0.772895    14.381780   0.127855    0.509350   14.382348   14.486259  0.298650   0.347934
   -4   5   17  0  0.712676  0.701581   -15.516171  -0.122244  180.451394   15.516653   15.607981  0.222167   0.411078
   -4   5   19  0  0.780063  0.640974     6.012649   0.082050    0.781821    6.013209    6.266985  0.201509   1.259378
   -4   6   -3  0  0.368267  1.357712    -3.884364  -0.009124  180.134587    3.884374    3.999900  0.064189   1.799769
   -4   6   -2  0  0.358588  1.394360     0.135755  -0.001766  359.254668    0.135766    0.142325  0.019964   0.328553
   -4   6   -1  0  0.352628  1.417926    20.018905   0.028214    0.080751   20.018925   19.840970  0.069388  -2.564627
   -4   6    0  0  0.350577  1.426221    -6.731661   0.005473  179.953419    6.731663    6.744788  0.063855   0.205537
   -4   6    1  0  0.352503  1.418426   -12.789595  -0.014618  180.065486   12.789604   12.875141  0.068928   1.240954
   -4   6    2  0  0.358343  1.395311    -4.108499  -0.033813  180.471534    4.108638    4.093698  0.069764  -0.214151
   -4   6    3  0  0.367909  1.359030     2.137957   0.022109    0.592478    2.138072    2.115952  0.072681  -0.304348
   -4   6    4  0  0.380922  1.312604     1.667436   0.039907    1.370994    1.667913    1.755820  0.052666   1.669126
   -4   6    5  0  0.397042  1.259312     3.817955  -0.010205  359.846856    3.817969    3.931094  0.098855   1.144353
   -4   6    6  0  0.415909  1.202187    -0.619593  -0.021146  181.954699    0.619954    0.601531  0.067529  -0.272814
   -4   6    7  0  0.437166  1.143730    19.049376   0.045252    0.136106   19.049429   19.086295  0.088951   0.414448
   -4   6    8  0  0.460483  1.085816    11.590480   0.080760    0.399218   11.590761   11.383711  0.090218  -2.294993
   -4   6   10  0  0.512149  0.976279   -10.878052  -0.095147  180.501138   10.878468   10.857843  0.099717  -0.206843
   -4   6   11  0  0.540015  0.925899   -13.214658   0.012099  179.947541   13.214663   12.826042  0.104423  -3.721595
   -4   6   12  0  0.568976  0.878771     6.116176   0.081998    0.768099    6.116726    5.992359  0.139185  -0.893540
   -4   6   13  0  0.598872  0.834903   -12.463032  -0.048681  180.223799   12.463127   12.765774  0.146263   2.069192
   -4   6   14  0  0.629570  0.794193    -7.164345  -0.087340  180.698452    7.164877    7.162831  0.200121  -0.010225
   -4   6   15  0  0.660958  0.756478     1.535127   0.015499    0.578454    1.535206    1.253406  0.236330  -1.192399
   -4   6   16  0  0.692942  0.721561     4.769310   0.087761    1.054191    4.770117    4.281574  0.255236  -1.914084
   -4   6   18  0  0.758397  0.659286    -1.405560  -0.052001  182.118785    1.406522    1.204164  0.200354  -1.010002
   -4   7   -3  0  0.396636  1.260601   -14.882294  -0.115775  180.445715   14.882744   14.915396  0.067663   0.482564
   -4   7   -2  0  0.387666  1.289771    18.032666   0.197760    0.628324   18.033751   17.852867  0.079943  -2.262656
   -4   7   -1  0  0.382160  1.308353     7.827132   0.119273    0.873026    7.828041    8.038956  0.070416   2.995293
   -4   7    0  0  0.380268  1.314861   -19.579070  -0.192940  180.564598   19.580021   19.600380  0.079111   0.257351
   -4   7    1  0  0.382045  1.308746   -22.736765  -0.128292  180.323288   22.737127   22.529620  0.082148  -2.526025
   -4   7    2  0  0.387440  1.290524    16.311144   0.187166    0.657425   16.312218   16.421598  0.085170   1.284261
   -4   7    3  0  0.396304  1.261657    -4.353832   0.091147  178.800698    4.354786    4.153255  0.081179  -2.482560
   -4   7    4  0  0.408413  1.224250   -18.430839  -0.183687  180.571009   18.431754   18.514646  0.084156   0.984981
   -4   7    5  0  0.423488  1.180670    -8.191207  -0.110439  180.772449    8.191952    8.201656  0.073867   0.131374
   -4   7    6  0  0.441225  1.133208    40.651035   0.216233    0.304768   40.651610   40.311504  0.121036  -2.809947
   -4   7    7  0  0.461318  1.083852    -0.287956   0.027859  174.474027    0.289301    0.357235  0.060567   1.121634
   -4   7    8  0  0.483472  1.034187    -7.954137  -0.141145  181.016601    7.955389    7.998841  0.092134   0.471626
   -4   7    9  0  0.507417  0.985383    -7.895686  -0.094576  180.686268    7.896252    8.052314  0.109632   1.423501
   -4   7   10  0  0.532913  0.938240    10.277718   0.139816    0.779391   10.278669   10.165230  0.103401  -1.097074
   -4   7   11  0  0.559747  0.893261    13.265405   0.092554    0.399751   13.265728   13.200716  0.119082  -0.545942
   -4   7   12  0  0.587736  0.850722   -21.737571  -0.158199  180.416972   21.738147   21.684150  0.145279  -0.371674
   -4   7   13  0  0.616723  0.810737    -2.010927  -0.051095  181.455492    2.011576    1.967227  0.141201  -0.314078
   -4   7   14  0  0.646574  0.773307     1.873402   0.066310    2.027158    1.874575    1.840014  0.179717  -0.192308
   -4   7   15  0  0.677174  0.738363     7.105579   0.062807    0.506427    7.105857    7.431125  0.306286   1.061975
   -4   7   16  0  0.708427  0.705789    -6.018870  -0.091030  180.866481    6.019559    6.320414  0.236074   1.274411
   -4   7   18  0  0.772571  0.647190     4.129316   0.070953    0.984398    4.129926    4.382432  0.214971   1.174605
   -4   7   19  0  0.805331  0.620862     1.796530   0.029013    0.925226    1.796764    1.463539  0.257488  -1.294141
   -4   8   -3  0  0.427034  1.170866    -0.089334  -0.001121  180.718679    0.089341    0.088042  0.020799  -0.062461
   -4   8   -2  0  0.418716  1.194127     8.341597   0.014278    0.098069    8.341609    8.456355  0.072307   1.586916
   -4   8   -1  0  0.413623  1.208829    10.883195   0.027998    0.147397   10.883231   10.843612  0.072317  -0.547843
   -4   8    0  0  0.411876  1.213957   -10.610131   0.006941  179.962516   10.610133   10.720117  0.074436   1.477564
   -4   8    1  0  0.413517  1.209139     2.295322  -0.016935  359.577266    2.295385    2.224628  0.066302  -1.067191
   -4   8    2  0  0.418506  1.194725    -9.150165  -0.009299  180.058227    9.150170    9.265014  0.067394   1.704049
   -4   8    3  0  0.426726  1.171711    17.403542   0.069868    0.230018   17.403682   17.342385  0.083911  -0.730509
   -4   8    4  0  0.437995  1.141565   -16.659929  -0.021039  180.072356   16.659942   16.501967  0.082865  -1.906425
   -4   8    5  0  0.452085  1.105987   -14.468026  -0.069283  180.274369   14.468192   14.586750  0.086872   1.364749
   -4   8    6  0  0.468741  1.066687    -7.133598  -0.014943  180.120022    7.133614    7.111261  0.095603  -0.233803
   -4   8    7  0  0.487701  1.025218    -3.585174   0.049412  179.210385    3.585514    3.652652  0.081340   0.825400
   -4   8    8  0  0.508707  0.982884     4.474124  -0.000868  359.988886    4.474124    4.774442  0.097744   3.072482
   -4   8    9  0  0.531517  0.940704   -11.177342  -0.089864  180.460639   11.177704   11.254239  0.096287   0.794866
   -4   8   12  0  0.608664  0.821471     0.866655  -0.002211  359.853824    0.866658    0.739470  0.128377  -0.990741
   -4   8   13  0  0.636699  0.785300    -3.027462  -0.069758  181.319967    3.028265    3.241760  0.136102   1.568640
   -4   8   14  0  0.665655  0.751140     5.779560   0.004491    0.044522    5.779562    5.803327  0.163051   0.145752
   -4   8   15  0  0.695416  0.718994     2.857763   0.072553    1.454315    2.858684    2.715340  0.174245  -0.822655
   -4   8   16  0  0.725883  0.688816    -1.091172  -0.002793  180.146674    1.091176    1.020005  0.228748  -0.311130
   -4   8   18  0  0.788609  0.634028     2.063172   0.007504    0.208389    2.063185    1.798652  0.326694  -0.809729
   -4   9   -3  0  0.459059  1.089185     7.911585   0.109676    0.794224    7.912345    7.974755  0.073761   0.846106
   -4   9   -2  0  0.451331  1.107834    21.106484   0.175025    0.475114   21.107210   21.007491  0.088188  -1.130746
   -4   9   -1  0  0.446610  1.119544    -1.183543  -0.062285  183.012449    1.185181    1.342266  0.070152   2.239204
   -4   9    0  0  0.444993  1.123613   -10.785551  -0.163196  180.866875   10.786786   10.750462  0.085235  -0.426163
   -4   9    1  0  0.446512  1.119790   -10.366860   0.090807  179.498141   10.367258   10.236138  0.069357  -1.890484
   -4   9    2  0  0.451137  1.108312     0.262818   0.051751   11.139429    0.267864    0.283326  0.072147   0.214308
   -4   9    3  0  0.458772  1.089865    -7.245311  -0.094767  180.749374    7.245931    7.513905  0.100949   2.654539
   -4   9    4  0  0.469272  1.065480   -27.499709  -0.185689  180.386879   27.500336   27.585769  0.111916   0.763367
   -4   9    5  0  0.482449  1.036379     7.692019   0.100861    0.751245    7.692680    7.840261  0.087524   1.686191
   -4   9    6  0  0.498091  1.003833    22.356466   0.163452    0.418891   22.357064   21.897127  0.109479  -4.201144
   -4   9    7  0  0.515974  0.969042    -6.591057  -0.092347  180.802718    6.591703    6.436704  0.082684  -1.874593
   -4   9    8  0  0.535873  0.933057   -14.609495  -0.149524  180.586387   14.610261   14.732711  0.109467   1.118600
   -4   9    9  0  0.557572  0.896745    -1.406332   0.044402  178.191615    1.407032    1.355056  0.138856  -0.374315
   -4   9   10  0  0.580871  0.860777    13.075272   0.136777    0.599335   13.075988   13.143008  0.091419   0.733117
   -4   9   11  0  0.605583  0.825650    -3.615417  -0.075885  181.202426    3.616214    3.349855  0.121288  -2.196083
   -4   9   12  0  0.631545  0.791710   -13.928928  -0.118539  180.487593   13.929433   13.605162  0.122422  -2.648793
   -4   9   13  0  0.658606  0.759179     1.713695   0.044853    1.499281    1.714282    1.479331  0.153431  -1.531313
   -4   9   14  0  0.686639  0.728185    12.939126   0.110087    0.487465   12.939594   13.356771  0.227739   1.831821
   -4   9   17  0  0.775489  0.644754     3.115034   0.052787    0.970834    3.115481    3.198044  0.275455   0.299730
   -4  10   -3  0  0.492392  1.015451     8.791279   0.012910    0.084136    8.791288    8.785241  0.073560  -0.082204
   -4  10   -2  0  0.485196  1.030512    -7.706986  -0.005229  180.038873    7.706988    7.813550  0.079085   1.347440
   -4  10   -1  0  0.480808  1.039917    -4.531037   0.002383  179.969870    4.531038    4.458215  0.103581  -0.703046
   -4  10    0  0  0.479306  1.043176    -9.071346  -0.016328  180.103130    9.071361    9.047666  0.102357  -0.231494
   -4  10    1  0  0.480716  1.040114    -6.242600  -0.031169  180.286076    6.242678    6.474753  0.101839   2.278851
   -4  10    2  0  0.485015  1.030896   -10.382849   0.016877  179.906868   10.382863   10.293092  0.104524  -0.858856
   -4  10    3  0  0.492125  1.016002     4.522853   0.007989    0.101209    4.522860    4.780460  0.116099   2.218796
   -4  10    4  0  0.501928  0.996160   -11.414603  -0.055014  180.276140   11.414735   11.067255  0.101776  -3.414156
   -4  10    5  0  0.514269  0.972254   -15.912627  -0.044007  180.158453   15.912688   16.021433  0.102413   1.061823
   -4  10    6  0  0.528970  0.945232     8.291545   0.055936    0.386517    8.291734    8.450707  0.090567   1.755302
   -4  10    7  0  0.545842  0.916015     7.831584   0.036088    0.264014    7.831667    7.552044  0.095469  -2.928942
   -4  10    8  0  0.564690  0.885442    -8.458910  -0.073308  180.496536    8.459228    7.985749  0.101146  -4.681157
   -4  10   10  0  0.607557  0.822968     6.990192   0.077695    0.636810    6.990624    7.176873  0.130849   1.423383
   -4  10   11  0  0.631226  0.792109     6.024142   0.034662    0.329667    6.024242    5.883686  0.160731  -0.874477
   -4  10   12  0  0.656173  0.761994    -1.883487  -0.051876  181.577660    1.884201    1.570668  0.182947  -1.713789
   -4  10   13  0  0.682259  0.732860     1.753176  -0.021938  359.283066    1.753313    2.108309  0.202701   1.751324
   -4  10   14  0  0.709357  0.704863     9.107391   0.091186    0.573647    9.107847    9.375702  0.176082   1.521200
   -4  10   16  0  0.766158  0.652607    -3.691549  -0.076625  181.189109    3.692344    3.970321  0.252691   1.100065
   -4  11   -3  0  0.526786  0.949152    24.724676   0.188996    0.437962   24.725398   24.575349  0.100093  -1.499105
   -4  11   -2  0  0.520066  0.961417     2.314468  -0.033547  359.169596    2.314711    2.748851  0.081852   5.303988
   -4  11   -1  0  0.515974  0.969041   -19.984011  -0.185790  180.532658   19.984875   19.837678  0.118089  -1.246497
   -4  11    0  0  0.514575  0.971676    13.835121   0.049722    0.205916   13.835210   13.625597  0.110415  -1.898415
   -4  11    2  0  0.519897  0.961729   -10.997488  -0.049355  180.257130   10.997599   11.001327  0.097564   0.038211
   -4  11    3  0  0.526536  0.949602   -18.406000  -0.181513  180.565010   18.406895   18.588723  0.115573   1.573264
   -4  11    5  0  0.547289  0.913593     9.278324   0.151240    0.933861    9.279557    9.336860  0.074767   0.766428
   -4  11    6  0  0.561127  0.891064    -8.014065  -0.048991  180.350251    8.014215    8.015991  0.091696   0.019370
   -4  11    7  0  0.577059  0.866462    -8.807251  -0.141577  180.920954    8.808388    8.616487  0.089642  -2.140753
   -4  11    8  0  0.594919  0.840451    -9.221355   0.017020  179.894248    9.221371    9.226103  0.098036   0.048269
   -4  11    9  0  0.614537  0.813621    18.111202   0.160363    0.507304   18.111912   18.169068  0.124838   0.457841
   -4  11   10  0  0.635751  0.786471     1.234277  -0.017241  359.199727    1.234397    1.249346  0.144906   0.103159
   -4  11   11  0  0.658407  0.759409   -10.599938  -0.124023  180.670349   10.600664   10.316844  0.127227  -2.230815
   -4  11   12  0  0.682361  0.732750     0.708914   0.016904    1.365945    0.709116    0.745419  0.160458   0.226249
   -4  11   13  0  0.707482  0.706732    14.880971   0.124633    0.479860   14.881493   15.122429  0.174160   1.383415
   -4  11   14  0  0.733649  0.681525     3.944803  -0.009853  359.856898    3.944816    4.003205  0.180735   0.323066
   -4  11   15  0  0.760755  0.657242    -4.614574  -0.090229  181.120167    4.615456    4.395986  0.175082  -1.253528
   -4  11   16  0  0.788703  0.633953     9.332699   0.037165    0.228163    9.332773    9.221650  0.203618  -0.545744
   -4  12   -3  0  0.562046  0.889607     1.978971  -0.001765  359.948887    1.978972    1.901641  0.073613  -1.050507
   -4  12   -2  0  0.555752  0.899682   -10.111425  -0.022787  180.129119   10.111451   10.185079  0.117742   0.625335
   -4  12   -1  0  0.551925  0.905920    -3.013689  -0.009501  180.180639    3.013704    3.153809  0.121346   1.154587
   -4  12    0  0  0.550617  0.908072    -1.662599  -0.015675  180.540163    1.662673    1.604143  0.119967  -0.487880
   -4  12    1  0  0.551846  0.906050     3.653399   0.014873    0.233243    3.653429    3.990052  0.128104   2.627737
   -4  12    2  0  0.555594  0.899938    -2.362298   0.011664  179.717092    2.362327    2.388568  0.119554   0.219488
   -4  12    3  0  0.561812  0.889978    -1.663444  -0.017250  180.594122    1.663533    1.433345  0.111633  -2.062001
   -4  12    4  0  0.570418  0.876550     1.000753  -0.012130  359.305586    1.000826    1.083056  0.114859   0.715918
   -4  12    5  0  0.581307  0.860131    -6.434893   0.020298  179.819266    6.434925    6.346341  0.162628  -0.544705
   -4  12    6  0  0.594353  0.841251    16.205182   0.066665    0.235703   16.205319   15.986920  0.164683  -1.326179
   -4  12    7  0  0.609417  0.820456    -1.268964  -0.027903  181.259655    1.269271    1.607717  0.091703   3.690695
   -4  12    8  0  0.626355  0.798270    -9.850862  -0.053304  180.310028    9.851006    9.853700  0.112064   0.024037
   -4  12    9  0  0.645017  0.775173     6.059237   0.048836    0.461780    6.059434    5.892460  0.149371  -1.117846
   -4  12   10  0  0.665260  0.751585     6.272222   0.056954    0.520252    6.272481    6.542078  0.130668   2.063223
   -4  12   12  0  0.709936  0.704289    -2.674610  -0.045645  180.977708    2.674999    2.366557  0.171628  -1.797153
   -4  12   13  0  0.734114  0.681094    13.569534   0.071090    0.300168   13.569720   13.821314  0.164630   1.528238
   -4  12   14  0  0.759364  0.658446     2.068894   0.047446    1.313734    2.069438    2.060895  0.184412  -0.046328
   -4  12   15  0  0.785583  0.636470    -6.177430  -0.058990  180.547117    6.177712    6.704202  0.188197   2.797546
   -4  13   -3  0  0.598018  0.836095    -0.418829   0.007685  178.948762    0.418899    0.614301  0.057543   3.395724
   -4  13   -2  0  0.592107  0.844442   -14.489885  -0.167720  180.663168   14.490855   13.969791  0.117006  -4.453306
   -4  13   -1  0  0.588517  0.849594    -0.462536  -0.009821  181.216396    0.462640    0.505931  0.096831   0.447077
   -4  13    0  0  0.587290  0.851368    17.680697   0.177503    0.575193   17.681588   17.378758  0.124897  -2.424652
   -4  13    1  0  0.588442  0.849701    -9.959549   0.008421  179.951553    9.959552   10.152047  0.119022   1.617309
   -4  13    2  0  0.591959  0.844653   -15.799048  -0.176741  180.640931   15.800037   16.003454  0.138603   1.467619
   -4  13    3  0  0.597798  0.836402     4.025499  -0.013803  359.803533    4.025523    4.452695  0.136524   3.128910
   -4  13    4  0  0.605894  0.825227    17.515934   0.171940    0.562408   17.516778   17.074019  0.132071  -3.352429
   -4  13    6  0  0.628479  0.795572   -10.684499  -0.144456  180.774602   10.685476   10.253810  0.112004  -3.854020
   -4  13    7  0  0.642744  0.777915     5.955316  -0.005922  359.943023    5.955318    5.941146  0.101992  -0.138958
   -4  13    8  0  0.658825  0.758927    11.557599   0.149469    0.740939   11.558565   11.763600  0.123142   1.665025
   -4  13   10  0  0.695918  0.718476    -2.450579  -0.094270  182.203005    2.452392    2.567847  0.147453   0.782993
   -4  13   11  0  0.716674  0.697667    -2.010128  -0.007842  180.223523    2.010143    1.916025  0.209604  -0.449032
   -4  13   12  0  0.738742  0.676827     9.548115   0.110714    0.664334    9.548757    9.410454  0.159215  -0.868662
   -4  13   13  0  0.762006  0.656163     2.199426   0.014263    0.371550    2.199472    1.988732  0.205950  -1.023255
   -4  13   14  0  0.786361  0.635840    -9.120996  -0.106859  180.671230    9.121622    8.934265  0.169067  -1.108184
   -4  14   -2  0  0.629015  0.794894    -0.520285  -0.001360  180.149816    0.520287    0.445582  0.092106  -0.811080
   -4  14   -1  0  0.625636  0.799187     3.918291  -0.004191  359.938717    3.918294    3.875518  0.128640  -0.332518
   -4  14    0  0  0.624482  0.800663     0.627983   0.004312    0.393379    0.627997    0.664641  0.138857   0.263893
   -4  14    1  0  0.625566  0.799276     5.868003   0.034187    0.333800    5.868103    6.055909  0.145894   1.287281
   -4  14    3  0  0.634375  0.788177     3.833910  -0.015047  359.775133    3.833940    3.948156  0.147450   0.774611
   -4  14    4  0  0.642009  0.778805     3.888839   0.013935    0.205302    3.888864    3.817293  0.165620  -0.432143
   -4  14    5  0  0.651703  0.767221     0.802907   0.020020    1.428350    0.803156    0.684393  0.126426  -0.939395
   -4  14    7  0  0.676896  0.738666    -7.768050  -0.055087  180.406303    7.768246    7.767055  0.228939  -0.005200
   -4  14    9  0  0.709117  0.705103     1.438485   0.034384    1.369279    1.438896    1.524671  0.118881   0.721524
   -4  14   10  0  0.727578  0.687211    -1.410413  -0.011900  180.483416    1.410463    1.388526  0.150013  -0.146237
   -4  14   11  0  0.747456  0.668935    -1.510977  -0.038216  181.448819    1.511460    1.309253  0.179641  -1.125616
   -4  14   12  0  0.768640  0.650499     4.421902   0.025983    0.336659    4.421979    4.251726  0.186919  -0.910833
   -4  14   13  0  0.791026  0.632091     5.824736   0.063500    0.624606    5.825082    5.471126  0.176725  -2.002865
   -4  15   -3  0  0.671641  0.744445    -6.597310  -0.115079  180.999327    6.598314    6.501929  0.207376  -0.464781
   -4  15   -2  0  0.666383  0.750319   -11.041273  -0.087047  180.451699   11.041616   11.395085  0.131516   2.687658
   -4  15   -1  0  0.663195  0.753926    12.476673   0.130914    0.601165   12.477360   12.440907  0.170765  -0.213471
   -4  15    0  0  0.662107  0.755165     6.367637   0.080882    0.727733    6.368151    6.090262  0.137290  -2.024093
   -4  15    1  0  0.663129  0.754001    -1.408292  -0.070375  182.860780    1.410050    1.266532  0.132832  -1.080441
   -4  15    2  0  0.666252  0.750467     0.677729  -0.036395  356.926062    0.678705    0.896194  0.141691   1.534955
   -4  15    3  0  0.671445  0.744662    10.685989   0.130837    0.701484   10.686790   10.807777  0.156888   0.771166
   -4  15    4  0  0.678663  0.736743     1.466711   0.049313    1.925634    1.467539    1.423610  0.156659  -0.280412
   -4  15    5  0  0.687840  0.726913    -1.846398  -0.078983  182.449428    1.848086    2.044229  0.160740   1.220247
   -4  15    6  0  0.698900  0.715410    -1.607924  -0.037830  181.347759    1.608369    1.062614  0.213988  -2.550396
   -4  15    7  0  0.711755  0.702489     5.720860   0.104146    1.042927    5.721808    5.798505  0.271519   0.282474
   -4  15    8  0  0.726310  0.688411     2.633307   0.052285    1.137469    2.633826    2.632700  0.194491  -0.005792
   -4  15    9  0  0.742465  0.673433    -8.391074  -0.109945  180.750684    8.391795    8.393577  0.342811   0.005198
   -4  15   11  0  0.779165  0.641713     1.113419   0.057142    2.937885    1.114885    1.661581  0.472761   1.156391
   -4  15   12  0  0.799509  0.625383     8.012675   0.056888    0.406781    8.012877    8.747942  0.258287   2.845927
   -4  16   -3  0  0.709117  0.705102     2.519069   0.011178    0.254244    2.519094    2.933790  0.208947   1.984699
   -4  16    1  0  0.701060  0.713205    -3.705338  -0.001207  180.018663    3.705339    3.954090  0.178563   1.393071
   -4  16    2  0  0.704015  0.710212     2.060425  -0.014514  359.596407    2.060476    1.882578  0.246780  -0.720877
   -4  16    3  0  0.708932  0.705286     4.220271   0.000996    0.013518    4.220272    3.974522  0.201032  -1.222440
   -4  16    4  0  0.715771  0.698547     5.698830   0.037110    0.373093    5.698951    6.038834  0.184622   1.840966
   -4  16    5  0  0.724479  0.690151     1.729898   0.005197    0.172140    1.729906    1.804166  0.195115   0.380597
   -4  16    6  0  0.734988  0.680283    -3.020919  -0.041328  180.783784    3.021201    2.857830  0.258268  -0.632564
   -4  16    9  0  0.776530  0.643890     1.984364   0.003413    0.098552    1.984367    1.574859  0.244952  -1.671791
   -4  16   10  0  0.793425  0.630179    -8.549528  -0.067521  180.452491    8.549794    8.957030  0.253378   1.607225
   -4  17   -3  0  0.746948  0.669391    -4.673683  -0.087174  181.068564    4.674496    4.658686  0.209297  -0.075541
   -4  17   -2  0  0.742224  0.673651    -3.963653   0.057647  179.166751    3.964072    4.155759  0.283499   0.676149
   -4  17   -1  0  0.739363  0.676258    10.817639   0.116253    0.615712   10.818264   11.168511  0.153172   2.286636
   -4  17    0  0  0.738387  0.677152     1.357973  -0.044983  358.102784    1.358717    1.462136  0.176484   0.585990
   -4  17    2  0  0.742106  0.673758     3.340547   0.062759    1.076285    3.341136    3.542707  0.175629   1.147705
   -4  17    3  0  0.746772  0.669548     6.126568   0.094450    0.883232    6.127296    6.337852  0.179752   1.171372
   -4  17    4  0  0.753268  0.663774    -1.033659  -0.038648  182.141267    1.034381    1.117469  0.185545   0.447804
   -4  17    5  0  0.761547  0.656558    -6.641649  -0.098007  180.845423    6.642372    6.791759  0.188711   0.791621
   -4  17    7  0  0.783215  0.638395     1.783358   0.055818    1.792736    1.784231    1.607859  0.278899  -0.632389
   -4  17    8  0  0.796465  0.627774    -6.076971  -0.066562  180.627545    6.077336    6.210624  0.273464   0.487408
   -4  18   -3  0  0.785082  0.636876     3.798815   0.008799    0.132713    3.798825    3.695472  0.244761  -0.422258
   -4  18   -2  0  0.780589  0.640542     1.939136  -0.000358  359.989418    1.939136    2.157116  0.543722   0.400903
   -4  18   -1  0  0.777869  0.642782    -6.360040  -0.006080  180.054773    6.360042    6.459052  0.227458   0.435288
   -4  18    0  0  0.776941  0.643549     2.996604   0.008115    0.155169    2.996615    3.196864  0.253428   0.790163
   -4  18    1  0  0.777812  0.642828    -2.234585  -0.013370  180.342800    2.234625    1.869905  0.252868  -1.442329
   -4  18    2  0  0.780476  0.640634     1.472570  -0.005313  359.793283    1.472579    1.516297  0.251618   0.173745
   -4  18    3  0  0.784915  0.637012     1.365607   0.014287    0.599421    1.365682    1.744302  0.219373   1.725915
   -4  18    4  0  0.791098  0.632033     4.205909   0.018941    0.258021    4.205952    4.410997  0.488828   0.419463
   -4  18    5  0  0.798984  0.625794    -4.102038  -0.034846  180.486702    4.102186    4.518698  0.273622   1.522217
   -3   0   -1  0  0.191737  2.607735    24.101457   0.109986    0.261465   24.101708   24.086265  0.094410  -0.163581
   -3   0    1  0  0.191566  2.610070    -8.220382  -0.074080  180.516322    8.220715    8.030084  0.067892  -2.807853
   -3   0    3  0  0.218674  2.286514   -26.326917   0.042486  179.907537   26.326951   26.523730  0.126265   1.558458
   -3   0    5  0  0.264812  1.888134   -71.053303  -0.090253  180.072778   71.053360   70.177392  0.327826  -2.672054
   -3   0    7  0  0.321899  1.553284     5.495451   0.003488    0.036363    5.495452    5.547088  0.144633   0.357016
   -3   0    9  0  0.385096  1.298378    14.737845   0.015568    0.060525   14.737854   14.432662  0.191419  -1.594364
   -3   0   11  0  0.451846  1.106571    21.919375   0.008714    0.022777   21.919377   21.659386  0.163676  -1.588451
   -3   0   13  0  0.520786  0.960087    20.290515   0.072581    0.204951   20.290645   20.080593  0.261107  -0.804466
   -3   0   15  0  0.591149  0.845810    -7.474299  -0.049829  180.381966    7.474466    7.297681  0.277315  -0.637485
   -3   0   17  0  0.662482  0.754737    10.125621   0.068380    0.386921   10.125852   10.442117  0.299767   1.055036
   -3   0   19  0  0.734503  0.680732   -14.735630  -0.080004  180.311072   14.735847   15.179670  0.336002   1.320892
   -3   1   -2  0  0.206543  2.420798   -11.851930  -0.187522  180.906462   11.853413   11.991502  0.053128   2.599183
   -3   1   -1  0  0.196042  2.550476   -24.324287   0.100418  179.763467   24.324494   24.180105  0.070911  -2.036221
   -3   1    0  0  0.192357  2.599334    22.753030   0.190367    0.479364   22.753827   22.702769  0.068791  -0.742210
   -3   1    1  0  0.195874  2.552661    -5.993760  -0.122571  181.171522    5.995013    6.148090  0.072599   2.108521
   -3   1    2  0  0.206225  2.424538   -73.401234  -0.243540  180.190103   73.401638   73.295904  0.376947  -0.280500
   -3   1    3  0  0.222457  2.247621    30.107669   0.155815    0.296518   30.108072   30.021571  0.098215  -0.880728
   -3   1    4  0  0.243398  2.054249    24.815228   0.194409    0.448861   24.815990   24.696893  0.087919  -1.354618
   -3   1    5  0  0.267945  1.866056   -25.460011  -0.135616  180.305190   25.460373   25.645077  0.088359   2.090382
   -3   1    6  0  0.295200  1.693768     2.907051  -0.149076  357.064388    2.910871    3.012590  0.094939   1.071411
   -3   1    7  0  0.324481  1.540922     8.011358   0.122997    0.879583    8.012302    8.279225  0.073995   3.607296
   -3   1    8  0  0.355288  1.407308    30.490702   0.195425    0.367223   30.491328   30.286649  0.115830  -1.767064
   -3   1    9  0  0.387257  1.291132    -7.981629  -0.118085  180.847604    7.982503    7.693852  0.091843  -3.142860
   -3   1   10  0  0.420122  1.190129    -1.604910  -0.103678  183.696193    1.608255    1.770093  0.055971   2.891471
   -3   1   11  0  0.453690  1.102075     8.358522   0.114216    0.782876    8.359303    8.504260  0.109629   1.322254
   -3   1   14  0  0.557323  0.897146    -0.388775  -0.036170  185.315325    0.390454    0.401871  0.107138   0.106563
   -3   1   15  0  0.592559  0.843797     6.038758   0.095611    0.907085    6.039515    6.102732  0.146091   0.432723
   -3   1   16  0  0.628045  0.796121     7.369488   0.126565    0.983909    7.370575    6.768371  0.145255  -4.145850
   -3   1   17  0  0.663741  0.753306    -6.310694  -0.083325  180.756478    6.311244    6.123631  0.224489  -0.835734
   -3   1   18  0  0.699614  0.714680   -11.553239  -0.112755  180.559168   11.553790   11.571931  0.195518   0.092785
   -3   1   19  0  0.735639  0.679681     4.061774   0.058872    0.830395    4.062201    4.471983  0.365555   1.120987
   -3   1   20  0  0.771794  0.647842     4.432847   0.087462    1.130318    4.433709    4.490677  0.233045   0.244449
   -3   2   -2  0  0.218330  2.290115    14.953883   0.081771    0.313301   14.954106   15.129540  0.067783   2.588153
   -3   2   -1  0  0.208423  2.398971    21.763226   0.046887    0.123438   21.763276   21.934344  0.067834   2.521872
   -3   2    0  0  0.204961  2.439493    -9.862125  -0.069475  180.403621    9.862370    9.988295  0.050627   2.487323
   -3   2    1  0  0.208265  2.400788   -34.730328  -0.056916  180.093897   34.730374   34.696956  0.093344  -0.358016
   -3   2    2  0  0.218028  2.293281   -33.601787   0.016890  179.971199   33.601791   33.794824  0.094085   2.051692
   -3   2    3  0  0.233442  2.141864    22.280241   0.034440    0.088565   22.280268   22.413806  0.082983   1.609221
   -3   2    4  0  0.253476  1.972571    17.005013  -0.027465  359.907460   17.005035   16.968024  0.073259  -0.505208
   -3   2    5  0  0.277132  1.804195    -4.547565  -0.014128  180.178002    4.547587    4.677404  0.060800   2.135153
   -3   2    6  0  0.303563  1.647104    24.970412   0.034120    0.078289   24.970435   24.993288  0.090923   0.251342
   -3   2    7  0  0.332108  1.505535    36.261967   0.037543    0.059320   36.261987   35.680313  0.131140  -4.435505
   -3   2    8  0  0.362267  1.380198     6.796355   0.023465    0.197820    6.796395    6.936777  0.078892   1.779418
   -3   2    9  0  0.393669  1.270101    -3.923557  -0.004011  180.058577    3.923559    3.852205  0.093200  -0.765604
   -3   2   10  0  0.426040  1.173597     5.274965   0.003662    0.039778    5.274967    5.224686  0.082594  -0.608770
   -3   2   11  0  0.459175  1.088909     3.667967  -0.008533  359.866709    3.667977    3.748968  0.122392   0.661740
   -3   2   12  0  0.492920  1.014363    15.386163   0.047932    0.178490   15.386237   15.093163  0.126464  -2.317452
   -3   2   15  0  0.596770  0.837844    -5.343328  -0.021913  180.234972    5.343373    5.349493  0.153117   0.039970
   -3   2   16  0  0.632020  0.791115     5.248736   0.040852    0.445934    5.248895    5.101440  0.144504  -1.020424
   -3   2   17  0  0.667503  0.749061     2.843796   0.024774    0.499133    2.843904    2.500299  0.159064  -2.160176
   -3   2   18  0  0.703184  0.711052   -16.320617  -0.071291  180.250274   16.320773   16.806248  0.231589   2.096281
   -3   2   19  0  0.739034  0.676558    -8.446316  -0.034530  180.234236    8.446387    8.476281  0.221703   0.134841
   -3   2   20  0  0.775031  0.645136    -6.501473   0.040745  179.640926    6.501600    6.082059  0.246673  -1.700796
   -3   3   -2  0  0.236673  2.112624    20.337205   0.049991    0.140839   20.337266   20.252977  0.071293  -1.182294
   -3   3   -1  0  0.227566  2.197169    19.637570   0.215639    0.629136   19.638754   19.853231  0.064640   3.318016
   -3   3    0  0  0.224399  2.228174    22.852921  -0.019432  359.951280   22.852929   22.886261  0.074451   0.447707
   -3   3    1  0  0.227421  2.198565   -30.562522  -0.245833  180.460854   30.563510   30.963060  0.087424   4.570237
   -3   3    2  0  0.236395  2.115108     4.214987   0.055464    0.753905    4.215352    4.441911  0.062687   3.614105
   -3   3    3  0  0.250681  1.994566    49.323668   0.257218    0.298789   49.324339   49.797613  0.133836   3.536219
   -3   3    4  0  0.269437  1.855722   -20.749098  -0.055718  180.153858   20.749173   20.734937  0.073333  -0.194130
   -3   3    5  0  0.291802  1.713493   -42.945229  -0.255860  180.341354   42.945991   42.928673  0.116111  -0.149154
   -3   3    6  0  0.317012  1.577227    -7.902774   0.037420  179.728700    7.902863    8.754997  0.089326   9.539594
   -3   3    7  0  0.344444  1.451615    36.193992   0.255792    0.404917   36.194896   35.911091  0.126546  -2.242706
   -3   3    8  0  0.373609  1.338299     7.594913  -0.042349  359.680527    7.595031    7.462639  0.083211  -1.591045
   -3   3    9  0  0.404131  1.237223   -17.458185  -0.212953  180.698853   17.459484   17.887320  0.126212   3.389823
   -3   3   10  0  0.435725  1.147512    21.389733   0.070441    0.188687   21.389849   21.085728  0.114384  -2.658768
   -3   3   11  0  0.468175  1.067976    31.967117   0.233836    0.419105   31.967972   31.713610  0.161931  -1.570805
   -3   3   12  0  0.501314  0.997378    -1.687898  -0.027191  180.922932    1.688117    1.790562  0.132511   0.773104
   -3   3   13  0  0.535015  0.934553   -14.086854  -0.187195  180.761340   14.088097   14.297322  0.133374   1.568705
   -3   3   14  0  0.569177  0.878462     6.433845   0.039316    0.350119    6.433965    6.307413  0.139443  -0.907558
   -3   3   15  0  0.603722  0.828196    16.443448   0.178123    0.620629   16.444412   16.745885  0.255096   1.181800
   -3   3   16  0  0.638588  0.782977    -4.480860  -0.043889  180.561177    4.481075    4.479113  0.163226  -0.012017
   -3   3   17  0  0.673725  0.742142   -21.695907  -0.169587  180.447846   21.696570   21.609877  0.179486  -0.483008
   -3   3   18  0  0.709094  0.705126    -0.904525   0.010081  179.361468    0.904581    0.907658  0.249678   0.012324
   -3   3   19  0  0.744660  0.671448     8.895966   0.123872    0.797764    8.896829    9.018483  0.258173   0.471214
   -3   3   20  0  0.780397  0.640700    -5.048253  -0.028347  180.321722    5.048333    5.096395  0.247646   0.194078
   -3   4   -2  0  0.260189  1.921679     9.419151   0.042044    0.255745    9.419245    9.458907  0.054971   0.721503
   -3   4   -1  0  0.251934  1.984649   -17.472877  -0.062526  180.205029   17.472989   17.646389  0.060265   2.877283
   -3   4    0  0  0.249077  2.007410   -21.810789  -0.057758  180.151727   21.810865   21.739285  0.071007  -1.008071
   -3   4    1  0  0.251803  1.985678    17.472559   0.052808    0.173166   17.472639   17.277391  0.064764  -3.014762
   -3   4    2  0  0.259936  1.923548     9.493068   0.036249    0.218780    9.493137    9.447132  0.051030  -0.901523
   -3   4    3  0  0.272994  1.831544     2.747767  -0.013929  359.709564    2.747803    2.798020  0.059367   0.845889
   -3   4    4  0  0.290312  1.722288    13.832393   0.004189    0.017353   13.832394   13.727123  0.066350  -1.586597
   -3   4    5  0  0.311179  1.606790    37.200876   0.052347    0.080623   37.200913   37.083519  0.105840  -1.109171
   -3   4    6  0  0.334934  1.492829     0.081856   0.000792    0.554336    0.081860    0.105597  0.016878   1.406440
   -3   4    7  0  0.361007  1.385014    15.362287   0.017694    0.065994   15.362297   15.521254  0.094799   1.676779
   -3   4    8  0  0.388932  1.285573   -12.385541  -0.009629  180.044542   12.385545   12.457335  0.087915   0.816587
   -3   4    9  0  0.418337  1.195208    -5.713960  -0.009202  180.092274    5.713967    5.815142  0.103256   0.979841
   -3   4   10  0  0.448933  1.113751   -16.893361  -0.037244  180.126317   16.893402   16.497267  0.092502  -4.282454
   -3   4   11  0  0.480492  1.040600    -2.914382   0.004347  179.914545    2.914385    2.929691  0.103879   0.147338
   -3   4   12  0  0.512836  0.974971     9.246376   0.032734    0.202839    9.246434    9.219203  0.109126  -0.249537
   -3   4   13  0  0.545825  0.916044    -9.603244  -0.042548  180.253851    9.603338    9.605721  0.155116   0.015362
   -3   4   14  0  0.579350  0.863036     7.583275  -0.011506  359.913069    7.583283    7.647805  0.179351   0.359751
   -3   4   16  0  0.647672  0.771996     3.609271   0.033717    0.535222    3.609428    3.754907  0.219994   0.661286
   -3   4   17  0  0.682342  0.732771    -5.278420  -0.039574  180.429558    5.278568    4.669933  0.459793  -1.323717
   -3   4   18  0  0.717285  0.697073    -7.788717  -0.047025  180.345922    7.788859    7.910877  0.284448   0.428966
   -3   4   20  0  0.787847  0.634641    -5.988737   0.024622  179.764440    5.988787    6.056201  0.223856   0.301150
   -3   5   -2  0  0.287613  1.738446    39.348591   0.232855    0.339058   39.349280   39.109283  0.107876  -2.224744
   -3   5   -1  0  0.280167  1.784650    40.252552   0.075591    0.107596   40.252622   40.352517  0.098416   1.015014
   -3   5    0  0  0.277601  1.801146   -33.161621  -0.233086  180.402713   33.162440   33.131967  0.091425  -0.333309
   -3   5    1  0  0.280050  1.785398     1.872392  -0.024966  359.236084    1.872559    1.967832  0.057235   1.664590
   -3   5    2  0  0.287384  1.739830    41.576821   0.249608    0.343973   41.577570   41.564949  0.110442  -0.114274
   -3   5    3  0  0.299246  1.670863     4.955326   0.034353    0.397199    4.955445    5.007035  0.058975   0.874783
   -3   5    4  0  0.315125  1.586672   -11.621828  -0.205145  181.011262   11.623639   11.724794  0.066092   1.530541
   -3   5    5  0  0.334448  1.495000     9.592387  -0.044782  359.732514    9.592492    9.436615  0.066543  -2.342492
   -3   5    6  0  0.356657  1.401908    30.713617   0.248393    0.463363   30.714621   30.486388  0.095771  -2.383117
   -3   5    7  0  0.381247  1.311486    -0.086283   0.003894  177.416155    0.086371    0.076672  0.022457  -0.431854
   -3   5    8  0  0.407788  1.226128   -18.824590  -0.212027  180.645312   18.825784   18.714747  0.082233  -1.350269
   -3   5    9  0  0.435923  1.146991   -10.004255  -0.048889  180.279994   10.004375   10.002820  0.090464  -0.017179
   -3   5   10  0  0.465364  1.074427    11.385016   0.188301    0.947549   11.386573   11.239886  0.082494  -1.778142
   -3   5   11  0  0.495879  1.008312    10.577991   0.049451    0.267847   10.578107   10.407804  0.099148  -1.717660
   -3   5   12  0  0.527279  0.948264   -27.146494  -0.215688  180.455225   27.147350   26.740193  0.133207  -3.056576
   -3   5   13  0  0.559418  0.893786    -4.210138  -0.043008  180.585271    4.210357    4.237108  0.126593   0.211312
   -3   5   14  0  0.592174  0.844347    12.780606   0.165795    0.743221   12.781681   12.829337  0.125778   0.378891
   -3   5   15  0  0.625450  0.799425     6.823778   0.032798    0.275390    6.823857    7.015128  0.231216   0.827239
   -3   5   16  0  0.659168  0.758532   -15.619765  -0.162710  180.596824   15.620612   15.758996  0.214937   0.643834
   -3   5   17  0  0.693263  0.721227    -8.516930  -0.035795  180.240802    8.517005    8.817694  0.188537   1.594850
   -3   5   18  0  0.727682  0.687113    14.549388   0.141123    0.555730   14.550073   14.648239  0.176346   0.556668
   -3   5   19  0  0.762381  0.655840    -5.225398   0.021086  179.768800    5.225441    5.221788  0.247983  -0.014731
   -3   5   20  0  0.797325  0.627097    -9.801941  -0.120007  180.701446    9.802676    9.951847  0.200289   0.744783
   -3   6   -2  0  0.317935  1.572648    -5.345312  -0.033720  180.361441    5.345418    5.650065  0.053118   5.735225
   -3   6   -1  0  0.311215  1.606605     1.573464  -0.040277  358.533699    1.573980    1.408715  0.057328  -2.882803
   -3   6    0  0  0.308907  1.618609    20.710601   0.062024    0.171589   20.710694   21.111753  0.089634   4.474431
   -3   6    1  0  0.311110  1.607151    20.831988   0.081375    0.223811   20.832147   21.022506  0.074499   2.555170
   -3   6    2  0  0.317728  1.573672     5.219366  -0.021137  359.767965    5.219409    5.270307  0.074548   0.682757
   -3   6    3  0  0.328496  1.522087   -18.059117  -0.047709  180.151364   18.059180   18.371383  0.076485   4.081900
   -3   6    4  0  0.343023  1.457626    11.351227   0.031713    0.160073   11.351272   11.608969  0.068263   3.775046
   -3   6    5  0  0.360856  1.385595   -10.985244   0.006302  179.967128   10.985245   11.073491  0.064593   1.366175
   -3   6    6  0  0.381530  1.310512   -18.379829  -0.035140  180.109543   18.379863   18.485872  0.077411   1.369437
   -3   6    7  0  0.404611  1.235753    -7.934779  -0.021026  180.151824    7.934807    8.063189  0.096483   1.330622
   -3   6    8  0  0.429712  1.163571     5.591185   0.004465    0.045757    5.591187    5.382951  0.097042  -2.145835
   -3   6    9  0  0.456498  1.095295    -4.243875  -0.011775  180.158966    4.243892    4.254668  0.100224   0.107526
   -3   6   10  0  0.484691  1.031585   -19.421363  -0.025838  180.076227   19.421380   19.491445  0.114935   0.609607
   -3   6   11  0  0.514059  0.972651     9.948255   0.038091    0.219377    9.948328   10.064603  0.121665   0.955701
   -3   6   12  0  0.544412  0.918421     0.409198  -0.007857  358.899949    0.409273    0.734042  0.125407   2.589727
   -3   6   13  0  0.575595  0.868666    -4.660898  -0.029670  180.364729    4.660993    4.700851  0.126574   0.314897
   -3   6   14  0  0.607479  0.823073     4.648854   0.015345    0.189128    4.648879    4.756259  0.174650   0.614827
   -3   6   15  0  0.639960  0.781299    10.425517   0.047920    0.263351   10.425627   10.496150  0.179916   0.391976
   -3   6   16  0  0.672951  0.742996    -8.129933  -0.025396  180.178980    8.129973    8.189907  0.205169   0.292122
   -3   6   18  0  0.740191  0.675502     4.038076   0.029199    0.414297    4.038182    3.950524  0.191817  -0.456987
   -3   7   -2  0  0.350403  1.426927     4.312754   0.095422    1.267492    4.313809    4.636221  0.068991   4.673220
   -3   7   -1  0  0.344318  1.452147    -9.791000  -0.167306  180.978957    9.792430    9.698496  0.063241  -1.485332
   -3   7    0  0  0.342233  1.460993   -26.673515  -0.137711  180.295806   26.673871   26.840947  0.085265   1.959500
   -3   7    1  0  0.344222  1.452550    19.395961   0.193008    0.570129   19.396922   19.612627  0.072463   2.976776
   -3   7    2  0  0.350216  1.427692    10.479722   0.105446    0.576486   10.480252   10.444457  0.058481  -0.612086
   -3   7    3  0  0.360013  1.388838   -11.637542  -0.164459  180.809635   11.638704   11.782596  0.063877   2.252652
   -3   7    4  0  0.373316  1.339348     6.295031  -0.101589  359.075441    6.295851    6.277281  0.063947  -0.290390
   -3   7    5  0  0.389765  1.282824    31.262166   0.197846    0.362597   31.262792   31.409782  0.110577   1.329305
   -3   7    6  0  0.408981  1.222552    -2.922936   0.083646  178.360805    2.924132    3.004981  0.061890   1.306334
   -3   7    7  0  0.430593  1.161190   -27.871200  -0.197459  180.405917   27.871899   27.724006  0.102559  -1.442032
   -3   7    8  0  0.454260  1.100692   -14.909925  -0.113195  180.434977   14.910355   14.953486  0.127932   0.337144
   -3   7    9  0  0.479677  1.042368   -11.600679   0.123915  179.388007   11.601341   11.493553  0.095401  -1.129843
   -3   7   10  0  0.506582  0.987007    -5.623461   0.082921  179.155199    5.624073    5.968192  0.111521   3.085675
   -3   7   11  0  0.534749  0.935018   -11.883289  -0.157165  180.757734   11.884328   11.948527  0.121514   0.528330
   -3   7   12  0  0.563990  0.886541    -5.125133  -0.083377  180.932021    5.125811    5.032820  0.132854  -0.699952
   -3   7   13  0  0.594146  0.841544     5.178777   0.122320    1.353050    5.180221    5.390117  0.129456   1.621371
   -3   7   14  0  0.625085  0.799892     6.704229   0.083450    0.713141    6.704749    6.930108  0.180136   1.251047
   -3   7   15  0  0.656695  0.761388     2.535112  -0.090402  357.957711    2.536723    2.804757  0.206321   1.299107
   -3   7   16  0  0.688886  0.725810    -5.899428  -0.068482  180.665075    5.899825    5.952309  0.288179   0.182123
   -3   7   17  0  0.721578  0.692926     4.677502   0.098905    1.211334    4.678547    4.632327  0.176867  -0.261329
   -3   7   18  0  0.754707  0.662509     7.640046   0.074371    0.557720    7.640408    7.708029  0.228716   0.295655
   -3   7   19  0  0.788217  0.634343   -10.887159  -0.105675  180.556118   10.887672   11.038466  0.244262   0.617344
   -3   8   -2  0  0.384475  1.300476    -0.184240  -0.013341  184.141515    0.184723    0.213969  0.027013   1.082655
   -3   8   -1  0  0.378937  1.319482    -9.166570  -0.013324  180.083282    9.166580    8.854884  0.066417  -4.693031
   -3   8    0  0  0.377043  1.326107    15.989998   0.086147    0.308680   15.990230   16.085971  0.066576   1.438067
   -3   8    1  0  0.378850  1.319784     9.824891  -0.002677  359.984390    9.824892    9.801351  0.073892  -0.318582
   -3   8    2  0  0.384303  1.301055    -2.657446  -0.047209  181.017737    2.657865    2.845843  0.068174   2.757335
   -3   8    3  0  0.393253  1.271447   -23.600191  -0.030053  180.072961   23.600210   23.612027  0.098252   0.120270
   -3   8    4  0  0.405466  1.233148    10.312461   0.036836    0.204659   10.312527   10.348431  0.067075   0.535293
   -3   8    5  0  0.420660  1.188608    -3.505531  -0.005385  180.088022    3.505535    3.780953  0.069771   3.947474
   -3   8    6  0  0.438524  1.140188    -3.318034  -0.021883  180.377863    3.318106    3.456761  0.074110   1.870934
   -3   8    7  0  0.458747  1.089926    -4.754619  -0.005118  180.061676    4.754621    4.711320  0.060726  -0.713068
   -3   8    8  0  0.481030  1.039436     2.007872   0.006460    0.184328    2.007882    2.098175  0.086581   1.042865
   -3   8    9  0  0.505102  0.989898   -11.298052  -0.014629  180.074190   11.298062   10.954135  0.100704  -3.415224
   -3   8   11  0  0.557669  0.896589    -4.702421  -0.004346  180.052956    4.702423    4.962412  0.124610   2.086423
   -3   8   12  0  0.585767  0.853582    -1.054683  -0.015672  180.851316    1.054799    0.970243  0.111808  -0.756263
   -3   8   13  0  0.614856  0.813199    -5.183531  -0.004082  180.045120    5.183533    5.169078  0.126384  -0.114374
   -3   8   14  0  0.644802  0.775432     6.614888   0.037321    0.323259    6.614993    6.358478  0.122690  -2.090757
   -3   8   15  0  0.675490  0.740203     3.682816   0.015488    0.240957    3.682849    3.956818  0.211463   1.295588
   -3   8   16  0  0.706825  0.707389   -10.074763  -0.060859  180.346103   10.074946   10.499053  0.186386   2.275415
   -3   8   17  0  0.738724  0.676843    12.238779   0.018826    0.088132   12.238794   12.380648  0.229139   0.619074
   -3   8   18  0  0.771116  0.648411     3.577723   0.049887    0.798864    3.578071    3.653597  0.275158   0.274483
   -3   8   19  0  0.803943  0.621934     1.591164   0.005651    0.203467    1.591174    1.733205  0.362324   0.392000
   -3   9   -2  0  0.419759  1.191161    -6.930914  -0.099530  180.822729    6.931629    6.758123  0.064625  -2.684806
   -3   9   -1  0  0.414692  1.205714   -30.029489  -0.186765  180.356341   30.030069   29.827479  0.092853  -2.181833
   -3   9    0  0  0.412963  1.210763     1.399633   0.076976    3.147933    1.401748    2.037897  0.077001   8.261614
   -3   9    1  0  0.414613  1.205944    15.996699   0.164547    0.589342   15.997545   15.812288  0.078350  -2.364496
   -3   9    2  0  0.419602  1.191606   -11.083823  -0.116882  180.604177   11.084440   10.923800  0.067148  -2.392318
   -3   9    3  0  0.427814  1.168733   -17.660219  -0.173571  180.563105   17.661072   18.075980  0.080302   5.166871
   -3   9    4  0  0.439067  1.138779    11.081980   0.109152    0.564318   11.082518   11.092428  0.067853   0.146058
   -3   9    5  0  0.453135  1.103423    16.961277   0.169818    0.573632   16.962127   17.072803  0.082580   1.340219
   -3   9    6  0  0.469766  1.064360   -36.619434  -0.164230  180.256957   36.619802   36.419977  0.135469  -1.475062
   -3   9    7  0  0.488697  1.023128    -4.811315  -0.128250  181.526914    4.813024    4.999341  0.074639   2.496231
   -3   9    8  0  0.509673  0.981021    -2.918227   0.080376  178.422321    2.919334    3.031320  0.126094   0.888111
   -3   9    9  0  0.532452  0.939052     8.341912   0.144208    0.990385    8.343158    8.276183  0.077776  -0.861137
   -3   9   10  0  0.556812  0.897969    -4.839908  -0.090063  181.066063    4.840746    4.740505  0.097622  -1.026826
   -3   9   11  0  0.582556  0.858287    -9.937318  -0.133724  180.770968    9.938218    9.648195  0.129339  -2.242342
   -3   9   12  0  0.609508  0.820334    10.752964   0.115637    0.616132   10.753586   10.750368  0.154409  -0.020838
   -3   9   13  0  0.637514  0.784296     6.608544   0.118134    1.024108    6.609600    6.853861  0.141616   1.724815
   -3   9   14  0  0.666443  0.750252     3.888400  -0.066411  359.021520    3.888967    3.933885  0.133181   0.337270
   -3   9   15  0  0.696178  0.718207    -6.834470  -0.108378  180.908496    6.835329    6.902774  0.236206   0.285533
   -3   9   16  0  0.726621  0.688117     3.251520   0.068529    1.207385    3.252242    3.510130  0.239368   1.077372
   -3   9   17  0  0.757687  0.659903     4.163192   0.086966    1.196687    4.164100    3.839517  0.250440  -1.296051
   -3   9   18  0  0.789302  0.633471    -2.198237  -0.054717  181.425876    2.198917    2.500616  0.278656   1.082693
   -3  10   -2  0  0.455974  1.096554   -12.351944  -0.051933  180.240896   12.352053   12.320578  0.069016  -0.456050
   -3  10   -1  0  0.451314  1.107875   -10.328675   0.040636  179.774584   10.328754   10.070707  0.083262  -3.099232
   -3  10    0  0  0.449726  1.111788     1.392048   0.008546    0.351734    1.392074    1.632632  0.089859   2.677054
   -3  10    1  0  0.451241  1.108054     3.127143  -0.035601  359.347747    3.127345    3.169963  0.086110   0.494922
   -3  10    2  0  0.455830  1.096901   -12.904695  -0.027543  180.122290   12.904724   12.898330  0.081371  -0.078577
   -3  10    3  0  0.463400  1.078982     2.599253   0.020724    0.456805    2.599336    2.703842  0.081053   1.289360
   -3  10    4  0  0.473809  1.055278    13.149771   0.029600    0.128973   13.149804   13.130826  0.075256  -0.252179
   -3  10    5  0  0.486874  1.026959     2.756395  -0.009472  359.803115    2.756411    2.999626  0.078242   3.108494
   -3  10    6  0  0.502389  0.995244    -2.746476  -0.002008  180.041885    2.746477    2.925379  0.080643   2.218443
   -3  10    7  0  0.520135  0.961289    -0.073006   0.000321  179.748318    0.073006    0.074899  0.017500   0.108179
   -3  10    9  0  0.561445  0.890560    -8.450600   0.000554  179.996247    8.450600    8.145956  0.184027  -1.655434
   -3  10   10  0  0.584598  0.855288    -0.795443   0.003454  179.751231    0.795450    0.711606  0.109055  -0.768822
   -3  10   11  0  0.609169  0.820791    -3.282268  -0.018900  180.329926    3.282322    3.509390  0.094440   2.404347
   -3  10   13  0  0.661921  0.755377    -0.111307   0.005068  177.393036    0.111423    0.240752  0.073697   1.754884
   -3  10   14  0  0.689827  0.724820     2.028532   0.018750    0.529585    2.028618    1.983550  0.208966  -0.215672
   -3  10   15  0  0.718595  0.695802    -7.932160  -0.040297  180.291068    7.932262    8.403433  0.231037   2.039377
   -3  10   16  0  0.748126  0.668336     0.853864  -0.009168  359.384841    0.853913    1.066119  0.296045   0.716804
   -3  10   17  0  0.778334  0.642397     6.340430   0.045721    0.413151    6.340595    6.281460  0.264465  -0.223603
   -3  11   -2  0  0.492916  1.014372   -15.064940  -0.170267  180.647543   15.065902   14.856486  0.075181  -2.785509
   -3  11   -1  0  0.488608  1.023315    -4.345920   0.024905  179.671657    4.345991    4.262487  0.085946  -0.971583
   -3  11    0  0  0.487142  1.026396    18.573443   0.181781    0.560745   18.574332   18.237081  0.094154  -3.581922
   -3  11    1  0  0.488541  1.023456    -4.616366  -0.041926  180.520343    4.616556    4.822469  0.088423   2.328733
   -3  11    2  0  0.492782  1.014647   -16.318027  -0.186370  180.654353   16.319091   16.170776  0.097090  -1.527593
   -3  11    4  0  0.509459  0.981434    27.309470   0.210825    0.442306   27.310284   27.416956  0.126000   0.846601
   -3  11    5  0  0.521632  0.958530     0.781148  -0.017932  358.684919    0.781354    0.776230  0.068922  -0.074342
   -3  11    6  0  0.536142  0.932588   -20.649902  -0.186286  180.516861   20.650743   20.470556  0.093705  -1.922903
   -3  11    7  0  0.552805  0.904478     7.931369   0.049701    0.359031    7.931525    7.797492  0.095478  -1.403823
   -3  11    8  0  0.571433  0.874994    14.948203   0.183491    0.703277   14.949329   14.881808  0.108408  -0.622841
   -3  11    9  0  0.591839  0.844824     1.299765  -0.013772  359.392926    1.299838    1.369742  0.115238   0.606606
   -3  11   10  0  0.613847  0.814535   -20.394270  -0.186527  180.524014   20.395123   20.184298  0.128207  -1.644418
   -3  11   11  0  0.637291  0.784571     4.211972   0.041800    0.568585    4.212179    4.478415  0.118441   2.247844
   -3  11   12  0  0.662018  0.755266     6.396178   0.137026    1.227264    6.397645    6.620100  0.157227   1.414868
   -3  11   14  0  0.714783  0.699513   -13.445725  -0.149576  180.637359   13.446557   13.427682  0.159410  -0.118406
   -3  11   16  0  0.771198  0.648342    11.534012   0.132152    0.656441   11.534769   11.572751  0.200279   0.189643
   -3  11   17  0  0.800536  0.624582    -2.725622  -0.026405  180.555040    2.725750    2.584158  0.241855  -0.585443
   -3  12   -2  0  0.530432  0.942628     6.935460   0.053621    0.442972    6.935667    7.109217  0.072019   2.409791
   -3  12   -1  0  0.526431  0.949791    -2.079929   0.026775  179.262473    2.080101    2.135938  0.112608   0.495858
   -3  12    0  0  0.525070  0.952253   -13.669017  -0.056187  180.235517   13.669132   13.311689  0.097687  -3.659078
   -3  12    1  0  0.526369  0.949904     1.415335  -0.005569  359.774567    1.415346    1.239006  0.103046  -1.711260
   -3  12    2  0  0.530308  0.942849     6.633057   0.035132    0.303462    6.633150    6.335286  0.115469  -2.579603
   -3  12    3  0  0.536829  0.931396    11.876661   0.035934    0.173351   11.876716   11.989550  0.092914   1.214398
   -3  12    4  0  0.545839  0.916021   -12.175987  -0.034408  180.161912   12.176035   12.260293  0.117320   0.718186
   -3  12    6  0  0.570824  0.875926     3.044003   0.015508    0.291900    3.044042    3.474890  0.079093   5.447362
   -3  12    7  0  0.586503  0.852511    -8.870286  -0.012635  180.081614    8.870295    8.708623  0.088457  -1.827682
   -3  12    8  0  0.604092  0.827688     5.560023   0.007532    0.077615    5.560029    5.622695  0.144936   0.432373
   -3  12   10  0  0.644360  0.775963     1.476647  -0.001929  359.925165    1.476648    1.810989  0.152834   2.187609
   -3  12   11  0  0.666732  0.749926     3.145432  -0.007283  359.867330    3.145440    3.229370  0.122861   0.683131
   -3  12   12  0  0.690406  0.724212    -1.090426   0.006780  179.643774    1.090447    1.193409  0.180552   0.570262
   -3  12   13  0  0.715252  0.699055     4.828826   0.023687    0.281048    4.828884    4.891957  0.178514   0.353319
   -3  12   14  0  0.741152  0.674626    -6.601984  -0.028109  180.243943    6.602044    6.821931  0.186630   1.178197
   -3  12   15  0  0.768000  0.651042    -5.987135  -0.036439  180.348707    5.987246    6.131781  0.182358   0.792592
   -3  13   -2  0  0.568408  0.879649    -8.080731  -0.030262  180.214566    8.080788    8.021134  0.094970  -0.628129
   -3  13   -1  0  0.564677  0.885462    19.310150   0.169811    0.503838   19.310897   18.966496  0.128640  -2.677251
   -3  13    0  0  0.563409  0.887456     2.997261   0.024780    0.473676    2.997363    3.143422  0.120303   1.214083
   -3  13    1  0  0.564619  0.885553   -19.899879  -0.173041  180.498206   19.900631   19.666518  0.119988  -1.951138
   -3  13    2  0  0.568293  0.879828     3.398045  -0.015612  359.736765    3.398081    3.486814  0.123065   0.721027
   -3  13    3  0  0.574383  0.870500     8.964141   0.162716    1.039910    8.965618    9.091252  0.098744   1.272324
   -3  13    4  0  0.582813  0.857909     4.088765   0.033999    0.476412    4.088906    4.087932  0.102714  -0.009484
   -3  13    5  0  0.593483  0.842484    -6.550193  -0.143499  181.255012    6.551764    6.488898  0.107095  -0.587014
   -3  13    6  0  0.606276  0.824707     8.011490  -0.012390  359.911394    8.011500    8.071457  0.095502   0.627811
   -3  13    7  0  0.621060  0.805075     5.365982   0.133298    1.423014    5.367638    5.461668  0.096694   0.972453
   -3  13    8  0  0.637697  0.784071     3.267717   0.030308    0.531408    3.267858    3.344342  0.117213   0.652521
   -3  13    9  0  0.656046  0.762142   -12.264730  -0.161284  180.753408   12.265790   12.566535  0.134016   2.244094
   -3  13   10  0  0.675967  0.739682    -2.718548  -0.024876  180.524270    2.718661    3.015860  0.187872   1.581919
   -3  13   11  0  0.697325  0.717026     6.307881   0.125435    1.139204    6.309128    6.132326  0.150653  -1.173571
   -3  13   13  0  0.743852  0.672177   -12.468012  -0.134694  180.618953   12.468740   12.716605  0.163265   1.518178
   -3  13   14  0  0.768789  0.650374    -7.627010  -0.036386  180.273334    7.627097    7.895551  0.200058   1.341879
   -3  13   15  0  0.794704  0.629165    11.678292   0.127957    0.627754   11.678993   11.829878  0.167061   0.903172
   -3  14   -2  0  0.606759  0.824050     3.426298   0.057464    0.960843    3.426780    3.096678  0.120973  -2.728731
   -3  14   -1  0  0.603265  0.828823    -6.333581  -0.032378  180.292900    6.333664    6.615186  0.131767   2.136508
   -3  14    0  0  0.602078  0.830457    -6.430601  -0.042840  180.381689    6.430743    6.378254  0.115737  -0.453526
   -3  14    1  0  0.603211  0.828898     2.833205   0.020475    0.414054    2.833279    2.729080  0.125832  -0.828074
   -3  14    2  0  0.606651  0.824197     9.834638   0.045292    0.263866    9.834742    9.897803  0.119373   0.528271
   -3  14    3  0  0.612359  0.816514     3.580915  -0.010813  359.826993    3.580931    3.928993  0.137320   2.534683
   -3  14    4  0  0.620274  0.806096    -9.398818  -0.036336  180.221505    9.398888    8.933108  0.115016  -4.049691
   -3  14    5  0  0.630310  0.793260     5.273623   0.022634    0.245907    5.273671    5.548829  0.109492   2.513032
   -3  14    6  0  0.642370  0.778367    -2.120399   0.002391  179.935403    2.120400    2.288427  0.104659   1.605479
   -3  14    7  0  0.656342  0.761798    -6.008405  -0.010483  180.099964    6.008414    6.064812  0.141697   0.398012
   -3  14    8  0  0.672106  0.743930     6.461760   0.005499    0.048755    6.461762    6.636310  0.119093   1.465640
   -3  14    9  0  0.689539  0.725122     2.893887   0.004022    0.079640    2.893890    3.067772  0.150160   1.157974
   -3  14   10  0  0.708519  0.705697    -3.128239  -0.014275  180.261457    3.128271    3.370896  0.151414   1.602390
   -3  14   12  0  0.750639  0.666099     5.167742   0.022127    0.245321    5.167790    5.401404  0.182823   1.277815
   -3  14   14  0  0.797562  0.626910    -5.594743  -0.036588  180.374692    5.594863    5.847845  0.202614   1.248588
   -3  15   -2  0  0.645418  0.774692     6.835341   0.114039    0.955820    6.836292    6.888211  0.112488   0.461550
   -3  15   -1  0  0.642134  0.778653    11.651226   0.091357    0.449247   11.651584   11.871265  0.115261   1.905939
   -3  15    0  0  0.641019  0.780008    -7.355355  -0.115106  180.896564    7.356256    7.177809  0.148562  -1.201161
   -3  15    1  0  0.642083  0.778716    -5.518895  -0.069609  180.722622    5.519333    5.915473  0.137795   2.874852
   -3  15    2  0  0.645316  0.774814     6.914677   0.120362    0.997230    6.915724    6.852588  0.141346  -0.446679
   -3  15    3  0  0.650685  0.768421    -4.714964   0.062031  179.246248    4.715372    5.196423  0.134363   3.580224
   -3  15    4  0  0.658139  0.759718   -11.613434  -0.133800  180.660083   11.614204   11.613732  0.130145  -0.003630
   -3  15    5  0  0.667606  0.748944    -1.909062  -0.055182  181.655690    1.909859    2.171963  0.186193   1.407696
   -3  15    6  0  0.679004  0.736372     4.809277   0.102141    1.216688    4.810362    4.825995  0.128984   0.121202
   -3  15    8  0  0.707201  0.707012    -4.519783  -0.106144  181.345300    4.521030    4.649990  0.232132   0.555547
   -3  15    9  0  0.723790  0.690808     4.014419  -0.057974  359.172626    4.014838    4.534812  0.123572   4.207858
   -3  15   10  0  0.741894  0.673951     8.990368   0.114814    0.731670    8.991101    8.646468  0.158132  -2.179394
   -3  15   11  0  0.761405  0.656680     0.790955   0.026910    1.948560    0.791413    0.806444  0.182318   0.082445
   -3  15   12  0  0.782219  0.639207     0.731461  -0.045951  356.405363    0.732903    0.757569  0.227235   0.108549
   -3  15   13  0  0.804233  0.621710   -10.837183  -0.072792  180.384844   10.837427   10.435698  0.178093  -2.255728
   -3  16   -2  0  0.684332  0.730640     3.035404   0.001553    0.029314    3.035404    2.919255  0.148896  -0.780071
   -3  16   -1  0  0.681236  0.733960    -4.729256  -0.049253  180.596683    4.729513    4.535171  0.140194  -1.386232
   -3  16    0  0  0.680184  0.735095    -7.057306  -0.007827  180.063541    7.057310    7.302318  0.149658   1.637125
   -3  16    1  0  0.681187  0.734012     0.914696   0.020491    1.283317    0.914926    1.240793  0.158096   2.061193
   -3  16    2  0  0.684236  0.730743     3.775714   0.006571    0.099714    3.775719    3.972177  0.187769   1.046273
   -3  16    3  0  0.689302  0.725372    -1.933309  -0.024900  180.737897    1.933470    1.849654  0.181425  -0.461989
   -3  16    4  0  0.696342  0.718038    -4.355832  -0.001288  180.016946    4.355832    4.518477  0.232870   0.698439
   -3  16    7  0  0.728655  0.686196     1.445240  -0.002320  359.908021    1.445241    1.143728  0.224881  -1.340772
   -3  16   10  0  0.775985  0.644343    -3.040069  -0.009457  180.178240    3.040084    2.851675  0.220116  -0.855951
   -3  16   11  0  0.794660  0.629200     3.331227   0.016835    0.289550    3.331269    3.457093  0.171960   0.731703
   -3  17   -2  0  0.723460  0.691124    12.403337   0.109657    0.506537   12.403822   12.345627  0.187562  -0.310269
   -3  17   -1  0  0.720532  0.693932    -2.521849  -0.056595  181.285618    2.522484    2.820125  0.173609   1.714432
   -3  17    0  0  0.719538  0.694890    -9.110679  -0.111207  180.699331    9.111358    9.430315  0.147007   2.169672
   -3  17    1  0  0.720486  0.693976     6.493196   0.072225    0.637282    6.493597    6.362665  0.155069  -0.844348
   -3  17    2  0  0.723369  0.691210     3.868875   0.084389    1.249553    3.869795    3.896025  0.161325   0.162591
   -3  17    3  0  0.728163  0.686660    -7.406378  -0.081293  180.628861    7.406825    7.534917  0.163418   0.783829
   -3  17    4  0  0.734831  0.680429    -6.849968  -0.104980  180.878020    6.850772    6.703247  0.158501  -0.930753
   -3  17    6  0  0.753576  0.663503     1.482520   0.061305    2.367937    1.483787    1.432964  0.263769  -0.192683
   -3  17    7  0  0.765520  0.653150    -3.594626  -0.063367  181.009920    3.595185    3.523563  0.256042  -0.279727
   -3  17    8  0  0.779078  0.641784    -3.190701  -0.080108  181.438215    3.191706    3.017111  0.203640  -0.857373
   -3  17    9  0  0.794167  0.629590     9.525428   0.083333    0.501239    9.525792    9.402165  0.203602  -0.607201
   -3  18    0  0  0.759050  0.658718    -0.600775   0.011641  178.889919    0.600888    0.590900  0.166880  -0.059850
   -3  18    1  0  0.759949  0.657939     2.575973   0.010245    0.227873    2.575993    3.000007  0.178173   2.379794
   -3  18    2  0  0.762683  0.655581    -3.097102  -0.026187  180.484449    3.097212    3.290842  0.172417   1.123033
   -3  18    3  0  0.767231  0.651694    -7.250121  -0.013998  180.110621    7.250134    7.753210  0.177319   2.837118
   -3  18    4  0  0.773562  0.646360    -0.610475   0.007366  179.308684    0.610519    0.923577  0.214164   1.461767
   -3  19   -1  0  0.799593  0.625318    -6.370056  -0.105514  180.948965    6.370930    6.525668  0.231244   0.669158
   -3  19    1  0  0.799552  0.625350     8.797896   0.108023    0.703458    8.798559    9.043712  0.200836   1.220666
   -3  19    3  0  0.806477  0.619981    -6.356347  -0.103852  180.936037    6.357196    6.893075  0.518841   1.032839
   -2   0    0  0  0.125312  3.990039   -46.539437  -0.196502  180.241917   46.539852   46.734072  0.270039   0.719229
   -2   0    2  0  0.145782  3.429771   -77.901174   0.097446  179.928329   77.901235   78.720062  0.937589   0.873332
   -2   0    4  0  0.194906  2.565341    25.919656  -0.127438  359.718298   25.919969   25.705661  0.113194  -1.893275
   -2   0    6  0  0.256730  1.947568     1.844887   0.071326    2.214042    1.846265    1.764246  0.088515  -0.926611
   -2   0    8  0  0.324067  1.542892     4.594326  -0.048358  359.396953    4.594581    4.509456  0.131141  -0.649104
   -2   0   10  0  0.394099  1.268715    33.730676   0.101439    0.172306   33.730829   33.380609  0.239011  -1.465286
   -2   0   12  0  0.465613  1.073852     9.823200  -0.028969  359.831031    9.823243    9.760537  0.140693  -0.445694
   -2   0   14  0  0.538018  0.929336    -9.222527   0.012773  179.920645    9.222536    9.216743  0.248264  -0.023331
   -2   0   16  0  0.610998  0.818334     2.304824  -0.007098  359.823557    2.304835    2.564138  0.300222   0.863703
   -2   0   18  0  0.684368  0.730601   -10.638149  -0.008636  180.046513   10.638152   10.786003  0.268075   0.551530
   -2   0   20  0  0.758015  0.659618     8.591972   0.015378    0.102547    8.591986    9.217191  0.499226   1.252351
   -2   1   -1  0  0.137086  3.647348   -72.127715   0.101297  179.919534   72.127786   73.563224  0.724141   1.982263
   -2   1    0  0  0.131804  3.793508   -28.827233  -0.099632  180.198023   28.827406   29.020372  0.078552   2.456531
   -2   1    1  0  0.136926  3.651609  -119.637603  -0.197073  180.094380  119.637766  119.715923  0.898750   0.086962
   -2   1    2  0  0.151399  3.302528    44.656715   0.141873    0.182026   44.656940   45.135920  0.137053   3.494845
   -2   1    3  0  0.172891  2.891995   -17.106318   0.156870  179.474597   17.107037   17.033537  0.066294  -1.108698
   -2   1    4  0  0.199142  2.510772   -41.681552  -0.132959  180.182766   41.681764   41.271207  0.119987  -3.421679
   -2   1    5  0  0.228518  2.188014   -25.345004  -0.175710  180.397209   25.345613   25.707179  0.090431   3.998236
   -2   1    6  0  0.259961  1.923365    30.317962   0.132045    0.249541   30.318249   30.242868  0.112635  -0.669259
   -2   1    7  0  0.292807  1.707611    58.039015   0.209704    0.207018   58.039393   58.046194  0.170767   0.039825
   -2   1    8  0  0.326632  1.530775    -1.575276  -0.071825  182.610615    1.576913    1.855427  0.073704   3.778823
   -2   1    9  0  0.361162  1.384422   -14.915772  -0.170752  180.655879   14.916750   15.212734  0.086612   3.417341
   -2   1   10  0  0.396211  1.261952    29.308458   0.144081    0.281666   29.308812   28.911696  0.150251  -2.643026
   -2   1   11  0  0.431655  1.158333    14.779928   0.180597    0.700067   14.781032   14.584251  0.095908  -2.051767
   -2   1   12  0  0.467402  1.069742    -1.238086  -0.062662  182.897399    1.239670    1.486410  0.088301   2.794314
   -2   1   13  0  0.503389  0.993267     5.176527  -0.129426  358.567767    5.178145    5.131808  0.233600  -0.198360
   -2   1   15  0  0.575901  0.868205    20.019938   0.172080    0.492469   20.020678   19.837357  0.121836  -1.504658
   -2   1   16  0  0.612362  0.816510   -11.437851  -0.110640  180.554211   11.438386   11.462809  0.140086   0.174343
   -2   1   17  0  0.648930  0.770500   -11.051492  -0.146250  180.758181   11.052460   10.862075  0.139048  -1.369204
   -2   1   18  0  0.685586  0.729303    -1.683178   0.050395  178.285039    1.683932    1.682264  0.256305  -0.006509
   -2   1   19  0  0.722318  0.692216     7.128044   0.114831    0.922941    7.128969    7.202606  0.205940   0.357563
   -2   1   20  0  0.759115  0.658662    -3.173290  -0.058264  181.051867    3.173825    2.706930  0.211635  -2.206137
   -2   1   21  0  0.795967  0.628166   -13.117268  -0.126547  180.552737   13.117878   13.350013  0.198220   1.171100
   -2   2   -1  0  0.154273  3.241006   -12.871324  -0.171829  180.764838   12.872471   13.025067  0.052707   2.895155
   -2   2    0  0  0.149599  3.342260   -62.740462  -0.078146  180.071365   62.740511   63.725624  0.660916   1.490527
   -2   2    1  0  0.154131  3.243995    36.743004   0.166228    0.259208   36.743380   37.034318  0.096928   3.001596
   -2   2    2  0  0.167121  2.991849   -21.390450   0.048674  179.869623   21.390505   21.760450  0.071340   5.185643
   -2   2    3  0  0.186813  2.676479    14.462016  -0.113739  359.549397   14.462463   14.318998  0.060038  -2.389578
   -2   2    4  0  0.211341  2.365841   -11.390748  -0.039943  180.200912   11.390818   11.467316  0.055620   1.375368
   -2   2    5  0  0.239224  2.090094    34.815755   0.158961    0.261599   34.816117   35.209642  0.112262   3.505403
   -2   2    6  0  0.269420  1.855835    14.715368   0.035594    0.138588   14.715411   14.785011  0.078324   0.888613
   -2   2    7  0  0.301237  1.659825   -22.019164  -0.100434  180.261337   22.019393   22.085789  0.094448   0.702990
   -2   2    8  0  0.334210  1.496067   -10.991021  -0.036479  180.190165   10.991082   11.202613  0.074478   2.840195
   -2   2    9  0  0.368029  1.358589    13.042887   0.081892    0.359736   13.043144   13.050100  0.085228   0.081614
   -2   2   10  0  0.402481  1.242294     7.853171   0.023431    0.170952    7.853206    7.781920  0.105856  -0.673419
   -2   2   11  0  0.437417  1.143074   -14.531934  -0.080486  180.317333   14.532157   14.367883  0.104790  -1.567649
   -2   2   12  0  0.472729  1.057688    10.133830   0.003527    0.019943   10.133830    9.861847  0.123842  -2.196212
   -2   2   13  0  0.508339  0.983596     9.931274   0.040875    0.235815    9.931358    9.960632  0.131176   0.223166
   -2   2   14  0  0.544188  0.918800     5.236730   0.014348    0.156985    5.236750    5.391781  0.140511   1.103335
   -2   2   15  0  0.580232  0.861724    -0.673954  -0.012115  181.029859    0.674063    0.696911  0.117632   0.194230
   -2   2   16  0  0.616437  0.811112     1.360090  -0.001026  359.956777    1.360090    1.287515  0.155146  -0.467788
   -2   2   17  0  0.652777  0.765959    -1.621084   0.002231  179.921149    1.621085    1.622614  0.204403   0.007481
   -2   2   18  0  0.689229  0.725449    -2.940809  -0.006266  180.122084    2.940816    2.732250  0.227714  -0.915912
   -2   2   19  0  0.725776  0.688917     4.775926   0.003251    0.039004    4.775927    5.225692  0.209238   2.149535
   -2   2   21  0  0.799107  0.625699    -5.375111  -0.021725  180.231578    5.375155    5.021089  0.274391  -1.290373
   -2   3   -1  0  0.179294  2.788719    24.803653  -0.022792  359.947352   24.803664   24.880901  0.071727   1.076821
   -2   3    0  0  0.175288  2.852441   -11.167946  -0.179478  180.920711   11.169388   11.263621  0.046084   2.044794
   -2   3    1  0  0.179171  2.790623   -14.322110   0.036561  179.853738   14.322157   14.511049  0.051553   3.664025
   -2   3    2  0  0.190461  2.625208    47.919412   0.228485    0.273190   47.919956   48.298265  0.131130   2.884986
   -2   3    3  0  0.207954  2.404374    -2.501639  -0.042846  180.981229    2.502006    2.493160  0.044861  -0.197174
   -2   3    4  0  0.230242  2.171631   -42.775167  -0.213848  180.286440   42.775702   43.144575  0.114108   3.232660
   -2   3    5  0  0.256074  1.952558    10.645043   0.047589    0.256140   10.645150   10.620476  0.064766  -0.380969
   -2   3    6  0  0.284488  1.757543    33.954505   0.230474    0.388903   33.955288   34.116939  0.118063   1.369196
   -2   3    7  0  0.314785  1.588386   -20.236429  -0.048500  180.137318   20.236487   20.078205  0.086259  -1.834950
   -2   3    8  0  0.346471  1.443122   -22.362885  -0.205891  180.527498   22.363833   22.226324  0.095775  -1.435753
   -2   3    9  0  0.379198  1.318571    13.961766   0.049691    0.203920   13.961855   13.924572  0.086179  -0.432623
   -2   3   10  0  0.412719  1.211477    31.571723   0.216422    0.392752   31.572464   31.388779  0.145764  -1.260161
   -2   3   11  0  0.446855  1.118930    -8.411357  -0.049813  180.339310    8.411505    8.324132  0.104710  -0.834420
   -2   3   12  0  0.481476  1.038474    -4.884648  -0.155659  181.825226    4.887128    4.781967  0.123624  -0.850649
   -2   3   13  0  0.516483  0.968086    -5.948250   0.011676  179.887536    5.948262    5.892468  0.130325  -0.428110
   -2   3   14  0  0.551803  0.906120     6.452765   0.150729    1.338115    6.454525    6.428268  0.130165  -0.201722
   -2   3   15  0  0.587380  0.851237    -2.993343  -0.030749  180.588549    2.993501    3.217057  0.135134   1.654322
   -2   3   16  0  0.623170  0.802349    -9.111579  -0.159954  181.005727    9.112983    9.128067  0.149786   0.100709
   -2   3   17  0  0.659138  0.758566    -3.186077   0.023561  179.576308    3.186164    3.237088  0.146830   0.346822
   -2   3   18  0  0.695257  0.719159     2.844677   0.104144    2.096668    2.846583    2.781250  0.211595  -0.308763
   -2   3   19  0  0.731503  0.683524     5.550584  -0.008443  359.912847    5.550591    5.995125  0.209065   2.126297
   -2   3   20  0  0.767860  0.651160    -8.051767  -0.129068  180.918359    8.052802    8.019036  0.280747  -0.120272
   -2   3   21  0  0.804312  0.621649     3.538087   0.027246    0.441221    3.538192    4.010288  0.219407   2.151693
   -2   4   -1  0  0.209358  2.388254   -20.964826  -0.118205  180.323045   20.965159   21.166452  0.062172   3.237678
   -2   4    0  0  0.205938  2.427913    38.697529   0.146048    0.216238   38.697804   39.232935  0.093657   5.713721
   -2   4    1  0  0.209253  2.389449    28.303141   0.136690    0.276707   28.303471   28.484032  0.077471   2.330702
   -2   4    2  0  0.218998  2.283131   -14.497224  -0.099093  180.391626   14.497563   14.421200  0.052940  -1.442447
   -2   4    3  0  0.234370  2.133375   -20.448833  -0.115552  180.323764   20.449159   20.612516  0.072775   2.244687
   -2   4    4  0  0.254354  1.965768     3.681604   0.083569    1.300341    3.682552    3.766474  0.081071   1.035159
   -2   4    5  0  0.277954  1.798857    10.531288   0.085747    0.466496   10.531637   10.751918  0.057985   3.798937
   -2   4    6  0  0.304332  1.642943    -1.166265  -0.049281  182.419620    1.167306    1.230155  0.052193   1.204163
   -2   4    7  0  0.332827  1.502281   -29.118340  -0.100712  180.198169   29.118515   29.195271  0.105252   0.729256
   -2   4    8  0  0.362942  1.377632    10.939432   0.058574    0.306781   10.939589   10.648413  0.073820  -3.944398
   -2   4    9  0  0.394304  1.268056    35.256772   0.098235    0.159641   35.256909   34.611270  0.134357  -4.805382
   -2   4   10  0  0.426640  1.171948   -38.003511  -0.099797  180.150458   38.003642   37.705341  0.155688  -1.916020
   -2   4   11  0  0.459744  1.087563     4.741043  -0.029783  359.640072    4.741136    4.531316  0.116420  -1.802269
   -2   4   12  0  0.493461  1.013252    11.041175   0.041374    0.214701   11.041253   11.022332  0.115710  -0.163517
   -2   4   13  0  0.527673  0.947556    20.197320   0.050344    0.142815   20.197383   19.899383  0.132044  -2.256819
   -2   4   14  0  0.562291  0.889219    -3.866881  -0.024861  180.368364    3.866961    3.702561  0.120577  -1.363435
   -2   4   15  0  0.597244  0.837179    -9.940914  -0.034910  180.201205    9.940976    9.994580  0.128425   0.417396
   -2   4   16  0  0.632476  0.790544     7.767045   0.021510    0.158674    7.767075    7.877428  0.120329   0.917096
   -2   4   17  0  0.667943  0.748567    -7.669475  -0.007056  180.052710    7.669478    7.561319  0.148563  -0.728035
   -2   4   18  0  0.703610  0.710621     1.385161   0.000839    0.034711    1.385161    1.471482  0.256687   0.336290
   -2   4   20  0  0.775431  0.644802    -2.165217  -0.004078  180.107911    2.165221    2.027672  0.227585  -0.604386
   -2   5   -1  0  0.242598  2.061025    -6.476504  -0.144070  181.274339    6.478106    6.505839  0.052240   0.530877
   -2   5    0  0  0.239653  2.086352   -11.169674  -0.057206  180.293439   11.169820   11.330213  0.052415   3.060085
   -2   5    1  0  0.242507  2.061793    39.873015   0.212166    0.304870   39.873580   39.970858  0.107106   0.908243
   -2   5    2  0  0.250964  1.992319    23.668135   0.045864    0.111028   23.668180   23.814490  0.071750   2.039180
   -2   5    3  0  0.264485  1.890465     3.418673  -0.147234  357.533934    3.421842    3.375977  0.063305  -0.724511
   -2   5    4  0  0.282345  1.770884   -32.948904  -0.060199  180.104681   32.948959   33.166822  0.091694   2.375986
   -2   5    5  0  0.303779  1.645935    28.353485   0.207050    0.418392   28.354241   28.469762  0.090344   1.278685
   -2   5    6  0  0.328087  1.523987    -7.369042   0.032520  179.747154    7.369114    7.397265  0.061091   0.460808
   -2   5    7  0  0.354679  1.409727   -55.268105  -0.247944  180.257039   55.268661   54.722821  0.166431  -3.279671
   -2   5    8  0  0.383079  1.305214   -14.315292  -0.050255  180.201139   14.315380   14.174891  0.085940  -1.634750
   -2   5    9  0  0.412915  1.210903    18.041190   0.188218    0.597728   18.042171   18.018668  0.103609  -0.226848
   -2   5   10  0  0.443897  1.126387     7.036099   0.028816    0.234652    7.036158    6.998019  0.074613  -0.511164
   -2   5   11  0  0.475802  1.050858   -16.866005  -0.196954  180.669045   16.867154   16.842640  0.124711  -0.196568
   -2   5   12  0  0.508455  0.983372     5.783100  -0.023319  359.768965    5.783147    5.834720  0.168787   0.305554
   -2   5   13  0  0.541721  0.922984    12.342054   0.175814    0.816128   12.343306   12.190583  0.218613  -0.698602
   -2   5   14  0  0.575495  0.868818     3.217226   0.029994    0.534149    3.217366    3.465388  0.208084   1.191929
   -2   5   15  0  0.609691  0.820088    -8.087246  -0.157067  181.112635    8.088772    8.200119  0.167950   0.662981
   -2   5   16  0  0.644243  0.776105     5.213451  -0.005909  359.935060    5.213454    5.581661  0.178679   2.060718
   -2   5   17  0  0.679096  0.736273     2.993656   0.115870    2.216534    2.995898    3.207454  0.171481   1.233700
   -2   5   18  0  0.714205  0.700079     4.403556   0.028342    0.368762    4.403647    4.523784  0.201522   0.596144
   -2   5   19  0  0.749536  0.667079    -4.008075  -0.111813  181.597956    4.009634    3.901722  0.191483  -0.563559
   -2   5   20  0  0.785058  0.636895     1.713287  -0.012556  359.580095    1.713333    2.056951  0.204951   1.676582
   -2   6   -1  0  0.277876  1.799364    -8.943030   0.051372  179.670875    8.943177    8.666819  0.054941  -5.030110
   -2   6    0  0  0.275309  1.816144    39.402933   0.164644    0.239407   39.403277   39.460452  0.105262   0.543167
   -2   6    1  0  0.277797  1.799875   -16.304601  -0.068937  180.242250   16.304747   16.412818  0.070538   1.532090
   -2   6    2  0  0.285209  1.753100    -2.992821  -0.104981  182.008972    2.994662    3.141991  0.048114   3.062062
   -2   6    3  0  0.297176  1.682503    -4.147551   0.026943  179.627809    4.147638    4.182865  0.059150   0.595547
   -2   6    4  0  0.313177  1.596540     0.896278   0.053118    3.391663    0.897851    1.024539  0.045558   2.780805
   -2   6    5  0  0.332630  1.503171   -13.912085  -0.053788  180.221522   13.912189   13.925507  0.060012   0.221931
   -2   6    6  0  0.354968  1.408578    -0.452919  -0.026579  183.358444    0.453698    0.448144  0.041238  -0.134683
   -2   6    7  0  0.379682  1.316892   -10.395855   0.013149  179.927530   10.395863   10.398883  0.073999   0.040805
   -2   6    8  0  0.406338  1.230501     6.825942   0.080150    0.672733    6.826413    6.841305  0.083361   0.178644
   -2   6    9  0  0.434580  1.150535    -5.415058  -0.028292  180.299346    5.415132    5.554619  0.102382   1.362417
   -2   6   10  0  0.464119  1.077311   -12.370152  -0.065611  180.303895   12.370326   12.200469  0.096198  -1.765704
   -2   6   11  0  0.494721  1.010671    16.699981   0.034118    0.117053   16.700016   16.560970  0.117337  -1.185013
   -2   6   12  0  0.526201  0.950207    -3.986585   0.023656  179.660023    3.986655    4.130298  0.126034   1.139714
   -2   6   13  0  0.558411  0.895397    11.081445   0.008552    0.044220   11.081449   11.247251  0.140429   1.180685
   -2   6   14  0  0.591232  0.845691   -10.433749  -0.042618  180.234032   10.433836   10.746256  0.143596   2.175678
   -2   6   15  0  0.624567  0.800554     3.002690   0.015792    0.301341    3.002731    2.909674  0.145533  -0.639419
   -2   6   17  0  0.692483  0.722040    -0.577048   0.000370  179.963310    0.577048    0.665112  0.160258   0.549512
   -2   6   18  0  0.726946  0.687809     3.283203   0.007724    0.134801    3.283212    3.585538  0.195075   1.549799
   -2   6   19  0  0.761686  0.656438    -0.999856   0.000277  179.984108    0.999856    1.053330  0.193290   0.276653
   -2   6   20  0  0.796667  0.627615    -3.024373  -0.007289  180.138097    3.024381    3.279038  0.242988   1.048022
   -2   7   -1  0  0.314507  1.589788   -19.384741  -0.101890  180.301155   19.385009   19.353743  0.069537  -0.449632
   -2   7    0  0  0.312241  1.601326    15.694602   0.142389    0.519802   15.695248   15.549020  0.060424  -2.420023
   -2   7    1  0  0.314438  1.590141    32.322730   0.111470    0.197593   32.322922   32.512460  0.100710   1.882020
   -2   7    2  0  0.321005  1.557610   -16.820660  -0.153713  180.523574   16.821362   16.848464  0.062423   0.434168
   -2   7    3  0  0.331683  1.507464    -0.194750  -0.045383  193.117715    0.199968    0.347325  0.101729   1.448520
   -2   7    4  0  0.346092  1.444702    10.114711   0.128988    0.730627   10.115533   10.052869  0.064470  -0.971986
   -2   7    5  0  0.363789  1.374422    12.943745   0.105999    0.469195   12.944179   12.983826  0.067303   0.589078
   -2   7    6  0  0.384320  1.300998   -38.597983  -0.200298  180.297324   38.598503   38.293954  0.109959  -2.769655
   -2   7    7  0  0.407257  1.227727    -9.317126  -0.101968  180.627028    9.317684    9.391860  0.084652   0.876257
   -2   7    8  0  0.432216  1.156829    22.197272   0.170570    0.440269   22.197927   22.144636  0.106457  -0.500586
   -2   7    9  0  0.458868  1.089638     7.672394   0.098875    0.738340    7.673031    7.656174  0.090932  -0.185378
   -2   7   10  0  0.486935  1.026831     2.540662  -0.111041  357.497445    2.543087    2.569551  0.103679   0.255247
   -2   7   11  0  0.516186  0.968643   -13.800558  -0.102919  180.427282   13.800941   13.564185  0.113317  -2.089327
   -2   7   12  0  0.546431  0.915028    20.827119   0.174388    0.479734   20.827849   20.380176  0.126916  -3.527316
   -2   7   13  0  0.577515  0.865779    11.304080   0.106340    0.538978   11.304580   11.448848  0.132422   1.089454
   -2   7   14  0  0.609307  0.820604    -9.416536  -0.139860  180.850930    9.417575    9.292430  0.120328  -1.040025
   -2   7   15  0  0.641704  0.779175    -4.014355  -0.073712  181.051953    4.015032    4.210585  0.139494   1.401873
   -2   7   16  0  0.674618  0.741160     0.693489   0.055519    4.577196    0.695708    0.758173  0.119613   0.522219
   -2   7   17  0  0.707977  0.706237     4.208885   0.070819    0.963966    4.209480    4.335086  0.166220   0.755658
   -2   7   18  0  0.741721  0.674108    -8.556028  -0.117152  180.784461    8.556830    8.430407  0.239101  -0.528742
   -2   7   19  0  0.775800  0.644496    -2.649345  -0.057341  181.239877    2.649965    2.202552  0.220255  -2.031338
   -2   8   -1  0  0.352070  1.420174    -2.268512   0.102515  177.412546    2.270827    2.134292  0.061495  -2.220282
   -2   8    0  0  0.350047  1.428380     8.671966  -0.009546  359.936932    8.671971    8.465680  0.062504  -3.300445
   -2   8    1  0  0.352007  1.420425     2.992175  -0.112075  357.854928    2.994273    3.038629  0.066467   0.667335
   -2   8    2  0  0.357886  1.397094    10.629478   0.015060    0.081179   10.629489   10.532791  0.062754  -1.540910
   -2   8    3  0  0.367494  1.360567     2.699570   0.089329    1.895230    2.701048    2.860941  0.052680   3.035183
   -2   8    4  0  0.380550  1.313889     7.813180  -0.000789  359.994210    7.813180    7.685491  0.061567  -2.073985
   -2   8    5  0  0.396713  1.260359    -5.638490  -0.085379  180.867518    5.639137    5.878695  0.061859   3.872628
   -2   8    6  0  0.415620  1.203021    -0.132043   0.000930  179.596422    0.132047    0.132424  0.020830   0.018096
   -2   8    7  0  0.436917  1.144383     2.098036   0.057904    1.580901    2.098835    2.023490  0.091099  -0.827055
   -2   8    8  0  0.460270  1.086318    -9.199765  -0.013531  180.084273    9.199775    9.265550  0.088238   0.745437
   -2   8    9  0  0.485385  1.030111   -11.289923  -0.074826  180.379730   11.290171   11.265301  0.086387  -0.287895
   -2   8   10  0  0.512000  0.976562    11.446260   0.027590    0.138103   11.446294   11.406032  0.112523  -0.357804
   -2   8   11  0  0.539895  0.926106     0.882505   0.019255    1.249915    0.882715    0.811047  0.101227  -0.707997
   -2   8   13  0  0.598800  0.835004     1.022738  -0.017814  359.002099    1.022893    1.248879  0.116440   1.940806
   -2   8   14  0  0.629519  0.794258     0.852340   0.007144    0.480208    0.852370    1.056862  0.110579   1.849281
   -2   8   15  0  0.660925  0.756515    -3.452610   0.016206  179.731065    3.452648    3.796229  0.131344   2.615888
   -2   8   16  0  0.692927  0.721577     0.676688  -0.001831  359.844949    0.676691    0.564255  0.140534  -0.800066
   -2   8   17  0  0.725445  0.689232     8.283544   0.008846    0.061187    8.283549    8.139546  0.241418  -0.596487
   -2   8   18  0  0.758412  0.659272    -4.482652  -0.008585  180.109727    4.482660    4.313515  0.326168  -0.518583
   -2   8   19  0  0.791773  0.631494    -2.093659  -0.004044  180.110672    2.093663    2.202093  0.298966   0.362683
   -2   9   -1  0  0.390294  1.281084    32.451645   0.114609    0.202350   32.451848   32.018466  0.094353  -4.593187
   -2   9    1  0  0.390238  1.281269    -0.936473  -0.057696  183.525558    0.938249    1.154427  0.059452   3.636181
   -2   9    2  0  0.395549  1.264067   -14.756873  -0.133290  180.517503   14.757475   14.794628  0.083417   0.445389
   -2   9    3  0  0.404263  1.236819    19.997077   0.104765    0.300172   19.997352   20.020365  0.073599   0.312687
   -2   9    4  0  0.416167  1.201442    33.840875   0.172570    0.292175   33.841315   33.628715  0.113558  -1.872160
   -2   9    5  0  0.430996  1.160104   -21.933814  -0.117859  180.307870   21.934130   22.048466  0.094712   1.207195
   -2   9    6  0  0.448461  1.114925   -11.585275  -0.138501  180.684936   11.586102   11.309134  0.078348  -3.535130
   -2   9    7  0  0.468266  1.067769    20.519646   0.128358    0.358401   20.520048   20.296904  0.141034  -1.582201
   -2   9    8  0  0.490128  1.020141    10.078087   0.141787    0.806031   10.079084   10.133623  0.078197   0.697451
   -2   9    9  0  0.513785  0.973170    -6.202990  -0.078864  180.728416    6.203491    6.442336  0.084312   2.832856
   -2   9   10  0  0.539000  0.927644    -6.865103  -0.131996  181.101495    6.866372    6.840766  0.114355  -0.223920
   -2   9   11  0  0.565564  0.884073     2.662184   0.072698    1.564233    2.663177    2.475414  0.119691  -1.568723
   -2   9   12  0  0.593298  0.842747     9.449826   0.134695    0.816619    9.450786    9.251078  0.105249  -1.897485
   -2   9   13  0  0.622043  0.803803    -7.299525  -0.088622  180.695579    7.300063    7.419163  0.104685   1.137701
   -2   9   14  0  0.651667  0.767263    -6.096633  -0.119540  181.123286    6.097805    5.957785  0.120983  -1.157356
   -2   9   15  0  0.682055  0.733079    -3.751075   0.062380  179.047263    3.751594    3.724642  0.198427  -0.135828
   -2   9   18  0  0.776895  0.643588   -13.729879  -0.125982  180.525717   13.730457   14.287890  0.234681   2.375286
   -2  10   -1  0  0.429004  1.165489     8.701076   0.059174    0.389650    8.701278    8.528267  0.060845  -2.843491
   -2  10    0  0  0.427346  1.170012    -2.840222  -0.096315  181.942226    2.841855    2.775483  0.069605  -0.953547
   -2  10    1  0  0.428953  1.165628     6.628532  -0.023562  359.796335    6.628574    6.639552  0.072291   0.151872
   -2  10    2  0  0.433790  1.152631    22.765848   0.138578    0.348762   22.766270   22.438161  0.088201  -3.720028
   -2  10    3  0  0.441750  1.131861    15.067926   0.055135    0.209649   15.068026   15.102620  0.068036   0.508458
   -2  10    4  0  0.452670  1.104559   -12.352042  -0.109790  180.509253   12.352530   12.403129  0.069216   0.731028
   -2  10    5  0  0.466339  1.072180    -9.476667  -0.037785  180.228445    9.476742    9.633506  0.071074   2.205632
   -2  10    6  0  0.482527  1.036212    14.732483   0.102555    0.398838   14.732840   14.674058  0.086972  -0.675876
   -2  10    7  0  0.500987  0.998030    19.214159   0.046715    0.139303   19.214216   19.353785  0.098450   1.417662
   -2  10    8  0  0.521479  0.958811   -13.665048  -0.087342  180.366209   13.665327   13.577737  0.103000  -0.850384
   -2  10    9  0  0.543774  0.919500     3.572547  -0.005227  359.916177    3.572551    3.907593  0.100307   3.340154
   -2  10   10  0  0.567658  0.880812     7.075359   0.060808    0.492409    7.075620    7.055520  0.109546  -0.183486
   -2  10   11  0  0.592940  0.843255     2.474676   0.015615    0.361519    2.474725    2.766540  0.110922   2.630816
   -2  10   12  0  0.619449  0.807169    -9.760102  -0.048949  180.287348    9.760224    9.941759  0.138589   1.309875
   -2  10   13  0  0.647034  0.772757    -8.066501  -0.021336  180.151549    8.066529    8.625606  0.153927   3.632086
   -2  10   14  0  0.675563  0.740124     1.946452   0.025516    0.751043    1.946620    2.262823  0.230072   1.374367
   -2  10   15  0  0.704921  0.709299   -10.837744  -0.020213  180.106859   10.837762   11.085025  0.214482   1.152835
   -2  10   16  0  0.735010  0.680263     3.148474  -0.006102  359.888950    3.148480    2.803329  0.258201  -1.336754
   -2  10   17  0  0.765743  0.652961    -1.907701  -0.007119  180.213803    1.907714    1.464641  0.339657  -1.304474
   -2  11   -1  0  0.468079  1.068195    28.793262   0.167182    0.332672   28.793747   28.414079  0.111455  -3.406453
   -2  11    0  0  0.466560  1.071674    -1.856998  -0.024168  180.745623    1.857155    1.851452  0.084436  -0.067549
   -2  11    1  0  0.468032  1.068302    -8.279176  -0.136193  180.942436    8.280296    8.316638  0.089620   0.405516
   -2  11    2  0  0.472469  1.058269     2.062061   0.029056    0.807278    2.062266    2.176381  0.091331   1.249477
   -2  11    3  0  0.479788  1.042126    29.321004   0.187734    0.366843   29.321605   29.335861  0.112904   0.126267
   -2  11    4  0  0.489860  1.020699    13.206619  -0.007906  359.965700   13.206621   13.209364  0.073510   0.037309
   -2  11    5  0  0.502520  0.994986   -21.495964  -0.176874  180.471434   21.496692   21.646963  0.096023   1.564952
   -2  11    6  0  0.517577  0.966041    15.115088   0.060354    0.228778   15.115209   14.918091  0.093197  -2.115064
   -2  11    7  0  0.534828  0.934879     2.824183   0.111951    2.270026    2.826401    2.800392  0.095179  -0.273257
   -2  11    8  0  0.554070  0.902412   -15.006694  -0.044693  180.170638   15.006760   15.216787  0.102489   2.049268
   -2  11    9  0  0.575103  0.869410    -9.966039  -0.158381  180.910470    9.967297   10.185224  0.094802   2.298760
   -2  11   10  0  0.597737  0.836489    -3.021563   0.019903  179.622598    3.021629    3.160186  0.135857   1.019875
   -2  11   11  0  0.621797  0.804121     8.938313   0.145081    0.929910    8.939490    8.840671  0.126607  -0.780518
   -2  11   12  0  0.647125  0.772648    -8.890434  -0.046699  180.300958    8.890556    8.794388  0.162218  -0.592831
   -2  11   13  0  0.673577  0.742305    -6.591345  -0.129773  181.127914    6.592622    6.695750  0.161559   0.638328
   -2  11   15  0  0.729361  0.685531     4.783153   0.114156    1.367177    4.784515    4.765706  0.229214  -0.082059
   -2  11   17  0  0.788299  0.634277    -6.320512  -0.114900  181.041458    6.321556    6.107448  0.241880  -0.885182
   -2  12   -1  0  0.507435  0.985348   -17.171257  -0.105840  180.353155   17.171584   17.325112  0.085049   1.805169
   -2  12    0  0  0.506034  0.988077     8.261074  -0.065123  359.548337    8.261330    8.207073  0.106391  -0.509978
   -2  12    1  0  0.507392  0.985432     5.711760   0.080021    0.802653    5.712321    5.792079  0.093896   0.849436
   -2  12    2  0  0.511487  0.977541    19.775069   0.094612    0.274124   19.775295   19.724463  0.106216  -0.478571
   -2  12    3  0  0.518256  0.964775    -1.445646  -0.044802  181.775100    1.446340    1.540644  0.088352   1.067368
   -2  12    4  0  0.527594  0.947699   -21.362442  -0.093220  180.250023   21.362646   21.228569  0.095104  -1.409784
   -2  12    5  0  0.539368  0.927011     4.096159   0.061686    0.862772    4.096624    4.495451  0.076896   5.186555
   -2  12    6  0  0.553423  0.903468    10.376310   0.067151    0.370791   10.376528   10.623602  0.076501   3.229678
   -2  12    7  0  0.569591  0.877824    -0.000534  -0.000021  182.297844    0.000535    0.000396  0.000111  -1.246825
   -2  12    8  0  0.587696  0.850781    -7.932801  -0.053191  180.384175    7.932980    7.868013  0.117480  -0.553004
   -2  12    9  0  0.607565  0.822957     7.102949   0.045863    0.369947    7.103097    7.217854  0.118127   0.971467
   -2  12   10  0  0.629032  0.794872     4.108316   0.031980    0.445992    4.108441    4.082782  0.138147  -0.185737
   -2  12   11  0  0.651938  0.766944   -11.613499  -0.045337  180.223671   11.613587   11.759143  0.133165   1.093047
   -2  12   12  0  0.676138  0.739494    -8.482707  -0.044020  180.297328    8.482822    8.921004  0.144586   3.030607
   -2  12   13  0  0.701497  0.712761     2.525837   0.021012    0.476630    2.525924    2.439040  0.179791  -0.483251
   -2  12   14  0  0.727895  0.686913    -6.384201   0.000792  179.992888    6.384201    6.906091  0.177239   2.944551
   -2  12   15  0  0.755222  0.662057    -4.992768  -0.018630  180.213794    4.992803    5.099179  0.237066   0.448719
   -2  12   16  0  0.783381  0.638259    -1.117545  -0.005119  180.262445    1.117556    1.113511  0.250410  -0.016153
   -2  13   -1  0  0.547011  0.914059    10.581749   0.042596    0.230637   10.581835   10.675009  0.075102   1.240623
   -2  13    0  0  0.545711  0.916236    -1.599745  -0.074977  182.683384    1.601501    1.682418  0.122125   0.662582
   -2  13    1  0  0.546970  0.914126   -10.101090  -0.028827  180.163512   10.101131   10.408071  0.132685   2.313290
   -2  13    2  0  0.550772  0.907817     4.926631   0.116239    1.351587    4.928002    5.182010  0.128382   1.978540
   -2  13    3  0  0.557063  0.897564     7.437465   0.037115    0.285920    7.437558    7.354682  0.103081  -0.803979
   -2  13    4  0  0.565761  0.883765   -10.226626  -0.147454  180.826070   10.227689   10.300631  0.109957   0.663373
   -2  13    5  0  0.576757  0.866917    -4.625591  -0.027903  180.345624    4.625675    4.844959  0.100491   2.182123
   -2  13    6  0  0.589922  0.847570    15.270067   0.145195    0.544778   15.270757   14.918854  0.083665  -4.206087
   -2  13    7  0  0.605115  0.826290     0.412128   0.006779    0.942326    0.412184    0.452304  0.081451   0.492562
   -2  13    8  0  0.622187  0.803617   -12.930490  -0.150610  180.667330   12.931367   13.313230  0.115238   3.313687
   -2  13   10  0  0.661371  0.756005     9.600324   0.146044    0.871539    9.601435    9.709512  0.129561   0.834180
   -2  13   11  0  0.683194  0.731857    -4.306979   0.007740  179.897040    4.306986    4.251301  0.144445  -0.385516
   -2  13   12  0  0.706324  0.707891   -14.412401  -0.143670  180.571133   14.413117   14.187940  0.160694  -1.401280
   -2  13   13  0  0.730636  0.684335    -2.034766  -0.017614  180.495973    2.034843    1.886041  0.182490  -0.815399
   -2  13   14  0  0.756017  0.661361     4.730282   0.111604    1.351558    4.731598    4.507333  0.185116  -1.211487
   -2  13   15  0  0.782362  0.639091     3.514517   0.020507    0.334316    3.514577    3.434139  0.239041  -0.336506
   -2  14   -1  0  0.586762  0.852135   -10.785994  -0.111345  180.591450   10.786569   10.761667  0.107070  -0.232573
   -2  14    0  0  0.585550  0.853898     5.925216   0.049197    0.475718    5.925421    6.102021  0.134560   1.312430
   -2  14    1  0  0.586724  0.852189     0.990204   0.043213    2.498845    0.991147    1.006172  0.105295   0.142699
   -2  14    3  0  0.596144  0.838723    -3.645235  -0.073077  181.148468    3.645967    3.796816  0.124280   1.213782
   -2  14    5  0  0.614587  0.813555     1.072730   0.033395    1.783083    1.073249    0.939943  0.090792  -1.468255
   -2  14    6  0  0.626958  0.797501    -8.374382  -0.040140  180.274624    8.374478    8.227467  0.101599  -1.446966
   -2  14    7  0  0.641274  0.779698    -2.378779  -0.046781  181.126632    2.379239    2.770571  0.113489   3.448186
   -2  14    9  0  0.675229  0.740489    -8.958058   0.028665  179.816656    8.958104    9.337434  0.131366   2.887570
   -2  14   10  0  0.694608  0.719830     1.924658  -0.012282  359.634366    1.924698    1.919655  0.178674  -0.028224
   -2  14   11  0  0.715418  0.698892    -6.280734  -0.039035  180.356094    6.280856    6.403626  0.171248   0.716916
   -2  14   12  0  0.737538  0.677931     6.317432   0.022178    0.201139    6.317471    6.170781  0.230900  -0.635295
   -2  14   14  0  0.785258  0.636734    -2.714186  -0.010765  180.227241    2.714207    2.516221  0.186936  -1.059107
   -2  15   -1  0  0.626655  0.797887    -7.317604  -0.090306  180.707048    7.318161    7.165653  0.128637  -1.185570
   -2  15    0  0  0.625521  0.799334    -7.364850  -0.063459  180.493674    7.365124    7.655070  0.152277   1.904076
   -2  15    1  0  0.626620  0.797932     4.223071   0.079775    1.082207    4.223824    4.071368  0.126340  -1.206707
   -2  15    2  0  0.629941  0.793725    -0.267838   0.011657  177.507847    0.268092    0.238713  0.066661  -0.440723
   -2  15    3  0  0.635449  0.786845   -17.366393  -0.125584  180.414324   17.366847   17.294289  0.182812  -0.396896
   -2  15    4  0  0.643087  0.777499    -7.697880  -0.072874  180.542386    7.698224    7.630953  0.134420  -0.500458
   -2  15    5  0  0.652782  0.765953     7.013482   0.103837    0.848222    7.014251    7.046967  0.111105   0.294466
   -2  15    6  0  0.664442  0.752511     1.464707   0.038981    1.524494    1.465225    1.412594  0.140311  -0.375107
   -2  15    8  0  0.693248  0.721243    -2.207600  -0.052725  181.368166    2.208230    2.035340  0.120867  -1.430413
   -2  15    9  0  0.710170  0.704057    12.247370   0.123070    0.575726   12.247989   12.278336  0.145156   0.209067
   -2  15   10  0  0.728620  0.686229     2.291796   0.049387    1.234507    2.292328    2.186959  0.180709  -0.583090
   -2  15   11  0  0.748485  0.668016    -7.075336  -0.102767  180.832143    7.076082    6.979736  0.185795  -0.518561
   -2  15   12  0  0.769655  0.649642    -9.551302  -0.070686  180.424018    9.551564   10.152560  0.184648   3.254825
   -2  15   13  0  0.792026  0.631293     1.426503   0.050741    2.037177    1.427405    1.012131  0.197381  -2.103922
   -2  16    0  0  0.665599  0.751203    -4.910085   0.076255  179.110250    4.910677    5.171438  0.155101   1.681230
   -2  16    2  0  0.669755  0.746542    -9.460861  -0.094619  180.573000    9.461334    9.813743  0.133219   2.645335
   -2  16    3  0  0.674938  0.740809    -2.363356   0.000396  179.990401    2.363356    2.725624  0.145154   2.495746
   -2  16    4  0  0.682134  0.732994     3.872986   0.065437    0.967958    3.873538    3.467121  0.162941  -2.494270
   -2  16    6  0  0.702303  0.711944    -1.644121  -0.037865  181.319310    1.644557    1.335493  0.186805  -1.654478
   -2  16    7  0  0.715112  0.699191     2.611891   0.007172    0.157318    2.611901    2.619849  0.217060   0.036615
   -2  16    8  0  0.729615  0.685293     3.944075   0.051100    0.742289    3.944406    4.396539  0.187406   2.412578
   -2  16    9  0  0.745713  0.670500    -5.016040  -0.010707  180.122303    5.016052    5.027930  0.130849   0.090779
   -2  16   10  0  0.763304  0.655047     1.807187  -0.025208  359.200845    1.807363    2.135266  0.238152   1.376862
   -2  17   -1  0  0.706772  0.707442   -10.694879  -0.092711  180.496667   10.695281   10.278139  0.154556  -2.698964
   -2  17    0  0  0.705766  0.708450     8.243834   0.063924    0.444272    8.244082    8.490537  0.163623   1.506242
   -2  17    1  0  0.706741  0.707473     1.315770   0.045806    1.993851    1.316567    1.167464  0.152832  -0.975604
   -2  17    2  0  0.709687  0.704536    -8.658009  -0.069277  180.458443    8.658286    8.590775  0.146516  -0.460772
   -2  17    3  0  0.714580  0.699711   -10.538597  -0.095671  180.520125   10.539031   10.476735  0.164458  -0.378800
   -2  17    4  0  0.721381  0.693115     6.113488   0.068863    0.645358    6.113876    5.896558  0.193126  -1.125264
   -2  17    5  0  0.730037  0.684897     3.392551   0.077608    1.310467    3.393438    3.637451  0.139063   1.754696
   -2  17    6  0  0.740482  0.675236    -5.401844  -0.061381  180.651025    5.402192    5.858039  0.204223   2.232099
   -2  17    7  0  0.752642  0.664327    -1.845278  -0.064092  181.989252    1.846391    2.009354  0.201666   0.808088
   -2  17    8  0  0.766435  0.652371     3.714016   0.058820    0.907333    3.714482    3.639750  0.193509  -0.386194
   -2  17    9  0  0.781774  0.639571     6.556990   0.092260    0.806124    6.557639    6.367662  0.201400  -0.943279
   -2  17   10  0  0.798572  0.626118    -4.590427  -0.062013  180.773971    4.590846    4.779910  0.214735   0.880454
   -2  18   -1  0  0.746960  0.669380     3.841846   0.071271    1.062780    3.842507    3.631129  0.167438  -1.262424
   -2  18    1  0  0.746930  0.669407    -6.090007  -0.074888  180.704528    6.090467    6.502623  0.157713   2.613323
   -2  18    2  0  0.749718  0.666917    -8.551584  -0.037575  180.251754    8.551667    8.298412  0.150036  -1.687958
   -2  18    3  0  0.754352  0.662820     4.482384   0.069301    0.885765    4.482920    4.901971  0.166388   2.518514
   -2  18    4  0  0.760798  0.657205     2.995052   0.019053    0.364486    2.995113    2.973361  0.556001  -0.039123
   -2  18    5  0  0.769010  0.650187    -4.615029  -0.053213  180.660618    4.615336    4.536200  0.229047  -0.345500
   -2  18    7  0  0.790501  0.632510     8.443487   0.060529    0.410733    8.443704    8.304737  0.198971  -0.698427
   -2  18    8  0  0.803645  0.622166     5.986844   0.024139    0.231013    5.986892    5.973700  0.210738  -0.062601
   -2  19   -1  0  0.787216  0.635149    -3.516244   0.011241  179.816832    3.516262    3.318900  0.208907  -0.944738
   -2  19    0  0  0.786314  0.635878    11.446956   0.100390    0.502470   11.447396   11.633677  0.194744   0.956541
   -2  19    1  0  0.787189  0.635172    -2.659260  -0.016968  180.365594    2.659314    2.880822  0.172068   1.287324
   -2  19    2  0  0.789835  0.633044    -7.236057  -0.088603  180.701534    7.236600    7.440964  0.170434   1.199089
   -2  19    4  0  0.800359  0.624720     5.239590   0.090241    0.986698    5.240367    5.395740  0.231321   0.671674
   -1   0    3  0  0.128365  3.895135    -8.840282  -0.175551  181.137632    8.842024    9.004225  0.078972   2.053892
   -1   0    5  0  0.197050  2.537431    27.318390   0.236992    0.497040   27.319418   27.748815  0.133044   3.227481
   -1   0    7  0  0.269009  1.858672   -45.993706  -0.204306  180.254509   45.994159   46.108256  0.228550   0.499218
   -1   0    9  0  0.342184  1.461203    -1.719721   0.110003  176.340038    1.723235    1.661310  0.126237  -0.490546
   -1   0   11  0  0.415933  1.202118   -14.376408  -0.155841  180.621066   14.377252   14.793356  0.134967   3.083010
   -1   0   13  0  0.489997  1.020415    26.705196   0.145871    0.312961   26.705594   26.323315  0.183254  -2.086066
   -1   0   15  0  0.564252  0.886130   -11.689841  -0.108488  180.531719   11.690345   12.093370  0.165319   2.437862
   -1   0   17  0  0.638631  0.782925    11.570578   0.081440    0.403273   11.570865   11.496982  0.174217  -0.424089
   -1   0   19  0  0.713096  0.701168    -4.504042  -0.063913  180.812983    4.504496    4.233465  0.362188  -0.748316
   -1   1    0  0  0.074800  6.684521   -34.609620  -0.103323  180.171049   34.609775   35.274723  0.202138   3.289580
   -1   1    1  0  0.083560  5.983697   -29.592819   0.045990  179.910957   29.592855   30.050600  0.111705   4.097814
   -1   1    2  0  0.105671  4.731682    68.639326   0.142731    0.119142   68.639474   70.462105  0.645507   2.823566
   -1   1    3  0  0.134710  3.711670   -52.811314  -0.085918  180.093213   52.811384   53.248154  0.207466   2.105267
   -1   1    4  0  0.167105  2.992134   -20.298538  -0.128127  180.361655   20.298943   20.560047  0.076045   3.433562
   -1   1    5  0  0.201241  2.484588     1.965484   0.058260    1.697829    1.966347    2.057272  0.062789   1.448109
   -1   1    6  0  0.236365  2.115377    15.941838   0.145039    0.521262   15.942498   15.856641  0.074770  -1.148283
   -1   1    7  0  0.272094  1.837600   -13.347885  -0.080590  180.345930   13.348128   13.129774  0.081902  -2.666025
   -1   1    8  0  0.308219  1.622225   -35.536594  -0.151330  180.243988   35.536916   35.894114  0.131164   2.723302
   -1   1    9  0  0.344614  1.450898    25.087289   0.097188    0.221963   25.087478   25.015233  0.109802  -0.657954
   -1   1   10  0  0.381203  1.311637    20.287668   0.154868    0.437365   20.288259   20.112895  0.104420  -1.679404
   -1   1   11  0  0.417934  1.196360   -38.525531  -0.134376  180.199845   38.525766   37.897925  0.152134  -4.126883
   -1   1   12  0  0.454774  1.099448   -27.246724  -0.160208  180.336890   27.247195   26.965938  0.129481  -2.172180
   -1   1   13  0  0.491697  1.016886    -3.087741   0.056222  178.956871    3.088253    3.265099  0.109783   1.610872
   -1   1   14  0  0.528686  0.945740    10.149982   0.120797    0.681855   10.150701   10.030316  0.106619  -1.129115
   -1   1   15  0  0.565729  0.883816    -3.276657  -0.069815  181.220603    3.277400    3.368323  0.184514   0.492769
   -1   1   16  0  0.602815  0.829442   -11.316339  -0.135347  180.685244   11.317148   11.229721  0.122266  -0.715056
   -1   1   17  0  0.639936  0.781328    14.537669   0.100081    0.394433   14.538014   14.512069  0.119916  -0.216356
   -1   1   18  0  0.677088  0.738456     8.700689   0.109976    0.724173    8.701384    8.718119  0.180916   0.092504
   -1   1   19  0  0.714265  0.700020     2.299999  -0.052295  358.697496    2.300593    2.877223  0.213990   2.694658
   -1   1   21  0  0.788681  0.633970     5.980823   0.070345    0.673869    5.981237    6.039662  0.213297   0.273913
   -1   2    0  0  0.102969  4.855826    87.659270   0.277521    0.181392   87.659709   88.576533  0.613873   1.493506
   -1   2    1  0  0.109499  4.566262    38.349451   0.095274    0.142344   38.349569   39.547513  0.106207  11.279359
   -1   2    2  0  0.127177  3.931536    50.868707  -0.172716  359.805462   50.869000   51.164805  0.537483   0.550352
   -1   2    3  0  0.152166  3.285885    -4.211388  -0.071546  180.973290    4.211995    4.189095  0.045215  -0.506478
   -1   2    4  0  0.181471  2.755264    32.612870   0.207100    0.363838   32.613527   33.143865  0.106697   4.970507
   -1   2    5  0  0.213320  2.343896    -6.992362   0.062765  179.485713    6.992644    6.893645  0.056773  -1.743781
   -1   2    6  0  0.246730  2.026505    -7.407498  -0.170447  181.318148    7.409459    7.632415  0.066590   3.348188
   -1   2    7  0  0.281146  1.778438   -29.798354  -0.086553  180.166422   29.798479   29.648071  0.105662  -1.423485
   -1   2    8  0  0.316238  1.581088   -19.801819   0.124006  179.641200   19.802207   19.700108  0.100312  -1.017812
   -1   2    9  0  0.351805  1.421243     6.434941   0.065950    0.587189    6.435279    6.340863  0.075765  -1.246168
   -1   2   10  0  0.387716  1.289605   -25.513217  -0.155896  180.350096   25.513694   25.444006  0.123551  -0.564038
   -1   2   11  0  0.423883  1.179571    -9.897352  -0.059321  180.343407    9.897530    9.730115  0.096151  -1.741160
   -1   2   12  0  0.460247  1.086374    23.000285   0.127388    0.317332   23.000638   22.581799  0.123841  -3.382065
   -1   2   13  0  0.496763  1.006516     2.543029   0.036514    0.822613    2.543291    2.794373  0.099613   2.520584
   -1   2   14  0  0.533401  0.937381   -17.166182  -0.108958  180.363664   17.166528   17.125672  0.114592  -0.356534
   -1   2   15  0  0.570137  0.876982   -11.244964  -0.054600  180.278196   11.245097   10.998200  0.113301  -2.179123
   -1   2   16  0  0.606954  0.823786     1.036060   0.029237    1.616437    1.036472    0.726331  0.165829  -1.870252
   -1   2   17  0  0.643837  0.776594    10.507352   0.041475    0.226157   10.507434   10.498530  0.136289  -0.065332
   -1   2   20  0  0.754788  0.662438     4.412841   0.045074    0.585208    4.413071    4.463351  0.208347   0.241329
   -1   2   21  0  0.791849  0.631434     5.839130   0.023290    0.228533    5.839176    5.980432  0.231429   0.610365
   -1   3    0  0  0.137654  3.632288   -45.200643  -0.014462  180.018332   45.200645   45.597395  0.130658   3.036555
   -1   3    1  0  0.142605  3.506200   -43.449554   0.098320  179.870348   43.449665   44.295389  0.118884   7.113840
   -1   3    2  0  0.156589  3.193080    -7.561203  -0.014423  180.109291    7.561217    7.724618  0.043530   3.753774
   -1   3    3  0  0.177484  2.817156     9.297303  -0.101961  359.371679    9.297862    9.521277  0.051397   4.346841
   -1   3    4  0  0.203169  2.461003     0.326150   0.006674    1.172252    0.326218    0.413686  0.030405   2.876767
   -1   3    5  0  0.232059  2.154622   -19.898688   0.117562  179.661497   19.899035   20.106116  0.079676   2.599022
   -1   3    6  0  0.263101  1.900414   -22.664470  -0.037036  180.093627   22.664500   22.930112  0.092971   2.856930
   -1   3    7  0  0.295616  1.691383   -10.572848  -0.137205  180.743492   10.573738   10.635539  0.067687   0.913036
   -1   3    8  0  0.329169  1.518975   -18.903487  -0.001416  180.004291   18.903487   18.860016  0.092940  -0.467731
   -1   3    9  0  0.363473  1.375618    27.645278   0.156628    0.324614   27.645722   27.400203  0.112743  -2.177678
   -1   3   10  0  0.398333  1.255230   -19.007069  -0.050621  180.152592   19.007137   18.839573  0.106492  -1.573492
   -1   3   11  0  0.433616  1.153094   -32.055083  -0.182924  180.326958   32.055605   31.788726  0.135041  -1.976274
   -1   3   12  0  0.469226  1.065585    15.984323   0.043639    0.156423   15.984383   15.638905  0.130984  -2.637564
   -1   3   13  0  0.505094  0.989915    -4.051637   0.117155  178.343726    4.053331    4.328317  0.148580   1.850763
   -1   3   14  0  0.541168  0.923927    12.237785  -0.003902  359.981731   12.237786   12.215386  0.144088  -0.155454
   -1   3   15  0  0.577410  0.865935    -4.806532  -0.130561  181.555955    4.808305    4.955543  0.121062   1.216215
   -1   3   16  0  0.613791  0.814610     6.254245   0.042461    0.388981    6.254390    6.263976  0.139719   0.068609
   -1   3   17  0  0.650286  0.768892    13.797349   0.149183    0.619482   13.798156   13.667875  0.145736  -0.893949
   -1   3   18  0  0.686878  0.727931     1.777506  -0.017235  359.444457    1.777590    2.197520  0.141928   2.958751
   -1   3   19  0  0.723553  0.691035     3.917150  -0.105034  358.464049    3.918558    4.095353  0.214144   0.825588
   -1   3   21  0  0.797101  0.627273     7.990311   0.125159    0.897398    7.991291    8.195652  0.198054   1.031842
   -1   4    1  0  0.178943  2.794188    -2.418417  -0.116029  182.746791    2.421199    2.405865  0.044024  -0.348318
   -1   4    2  0  0.190275  2.627778   -44.433343  -0.181652  180.234234   44.433715   44.884356  0.114705   3.928682
   -1   4    3  0  0.207810  2.406042    -3.894790   0.112809  178.340943    3.896423    4.008702  0.054122   2.074562
   -1   4    4  0  0.230135  2.172636    -7.486540   0.128475  179.016854    7.487642    7.310465  0.049168  -3.603477
   -1   4    5  0  0.256000  1.953125   -23.072972  -0.162970  180.404687   23.073547   23.399190  0.083655   3.892676
   -1   4    6  0  0.284440  1.757837    -0.941412  -0.050103  183.046448    0.942745    0.792144  0.054558  -2.760351
   -1   4    7  0  0.314759  1.588516    -9.452513   0.101311  179.385934    9.453056    9.520651  0.078744   0.858410
   -1   4    8  0  0.346464  1.443153    10.640691   0.113111    0.609032   10.641293   10.687484  0.068452   0.674798
   -1   4    9  0  0.379206  1.318545   -12.127340  -0.109956  180.519475   12.127839   12.294940  0.072302   2.311159
   -1   4   10  0  0.412740  1.211417   -14.271636  -0.104490  180.419484   14.272019   14.120854  0.092196  -1.639594
   -1   4   11  0  0.446886  1.118853    16.100399   0.105903    0.376869   16.100747   15.914529  0.154514  -1.205190
   -1   4   13  0  0.516531  0.967996   -17.720593  -0.087332  180.282367   17.720808   17.696333  0.133760  -0.182972
   -1   4   14  0  0.551858  0.906030   -12.969751  -0.075768  180.334714   12.969972   12.934755  0.114336  -0.308017
   -1   4   15  0  0.587441  0.851149     9.187008   0.071079    0.443280    9.187282    9.330091  0.102333   1.395532
   -1   4   16  0  0.623236  0.802264    11.667384   0.064324    0.315878   11.667561   11.832391  0.129391   1.273889
   -1   4   17  0  0.659209  0.758485    -0.954572  -0.024377  181.462858    0.954883    1.144019  0.194957   0.970144
   -1   4   18  0  0.695332  0.719081     9.510747  -0.021196  359.872306    9.510770   10.198858  0.187481   3.670166
   -1   4   19  0  0.731582  0.683450     4.875769   0.043724    0.513797    4.875965    4.754864  0.191866  -0.631174
   -1   4   20  0  0.767942  0.651090     7.069268   0.034369    0.278559    7.069352    7.168155  0.194380   0.508300
   -1   4   21  0  0.804397  0.621583     4.211234  -0.013916  359.810667    4.211257    3.804344  0.298550  -1.362964
   -1   5    0  0  0.213673  2.340025   -17.939724   0.089785  179.713249   17.939948   18.037627  0.055130   1.771780
   -1   5    1  0  0.216895  2.305262    16.285247   0.017355    0.061060   16.285256   16.480338  0.054606   3.572546
   -1   5    2  0  0.226335  2.209117     9.750705  -0.111654  359.343945    9.751344    9.492669  0.050938  -5.078193
   -1   5    3  0  0.241263  2.072424    -0.298075  -0.005481  181.053489    0.298125    0.341417  0.099999   0.432916
   -1   5    4  0  0.260740  1.917622    -8.800166   0.096754  179.370082    8.800697    8.706733  0.053474  -1.757197
   -1   5    5  0  0.283829  1.761624    -6.004193   0.006090  179.941881    6.004196    6.089562  0.067744   1.260122
   -1   5    6  0  0.309725  1.614337   -25.974291  -0.160201  180.353378   25.974785   26.253310  0.100539   2.770318
   -1   5    7  0  0.337781  1.480247     3.498190  -0.016628  359.727660    3.498229    3.543332  0.078236   0.576503
   -1   5    8  0  0.367505  1.360526    25.375858   0.158407    0.357660   25.376352   25.401795  0.112219   0.226728
   -1   5    9  0  0.398522  1.254635     5.321328   0.026862    0.289231    5.321396    5.173444  0.147648  -1.002058
   -1   5   10  0  0.430554  1.161294   -21.373916  -0.157063  180.421023   21.374493   21.220224  0.116627  -1.322757
   -1   5   11  0  0.463390  1.079005     5.021343  -0.005758  359.934293    5.021346    4.986257  0.136073  -0.257871
   -1   5   12  0  0.496871  1.006298    13.777997   0.152611    0.634605   13.778843   13.844789  0.124443   0.529937
   -1   5   13  0  0.530874  0.941843     3.660422   0.033514    0.524568    3.660576    3.779771  0.171967   0.693127
   -1   5   14  0  0.565305  0.884478    -9.909471  -0.142271  180.822544    9.910492    9.922608  0.149943   0.080804
   -1   5   15  0  0.600092  0.833206    -3.078577  -0.023270  180.433069    3.078665    3.209860  0.209917   0.624989
   -1   5   16  0  0.635174  0.787185     2.158461   0.100036    2.653524    2.160778    2.233303  0.208994   0.347021
   -1   5   17  0  0.670507  0.745704     6.239410   0.025955    0.238340    6.239464    6.058295  0.181684  -0.997167
   -1   5   20  0  0.777662  0.642953     6.200448   0.118504    1.094910    6.201581    5.994365  0.221127  -0.937089
   -1   6    0  0  0.253017  1.976154   -31.721174  -0.104975  180.189608   31.721347   31.823655  0.079485   1.287134
   -1   6    1  0  0.255744  1.955083   -35.520058  -0.214482  180.345967   35.520706   35.667959  0.088094   1.671554
   -1   6    2  0  0.263797  1.895398   -14.487491   0.059806  179.763478   14.487614   14.430012  0.058028  -0.992665
   -1   6    3  0  0.276712  1.806935    12.246126   0.183343    0.857739   12.247498   12.404836  0.056648   2.777479
   -1   6    4  0  0.293848  1.701561   -20.241956  -0.092250  180.261117   20.242166   20.629267  0.066543   5.817311
   -1   6    5  0  0.314516  1.589744    13.072866  -0.151095  359.337810   13.073739   12.979705  0.067676  -1.389475
   -1   6    6  0  0.338069  1.478988     1.210207   0.042960    2.033032    1.210969    1.317340  0.065856   1.615202
   -1   6    7  0  0.363947  1.373825    13.903331   0.151619    0.624800   13.904158   13.962605  0.075618   0.772921
   -1   6    8  0  0.391690  1.276519    11.857208  -0.047564  359.770163   11.857303   11.765278  0.085209  -1.080005
   -1   6    9  0  0.420929  1.187848   -19.777545  -0.157690  180.456819   19.778174   19.815814  0.091801   0.410021
   -1   6   10  0  0.451374  1.107729    23.969811   0.093521    0.223545   23.969994   23.538107  0.101781  -4.243299
   -1   6   11  0  0.482796  1.035635    22.535921   0.130653    0.332172   22.536299   22.424016  0.106090  -1.058375
   -1   6   12  0  0.515016  0.970843   -14.979168  -0.057322  180.219257   14.979278   15.113127  0.129946   1.030032
   -1   6   13  0  0.547895  0.912584    -6.239652  -0.087206  180.800723    6.240261    6.087958  0.153821  -0.990129
   -1   6   14  0  0.581319  0.860113     7.137806   0.052984    0.425298    7.138002    7.245899  0.141496   0.762540
   -1   6   15  0  0.615200  0.812743    15.473551   0.101769    0.376828   15.473886   15.657461  0.221192   0.829933
   -1   6   16  0  0.649467  0.769862    -2.427370  -0.031400  180.741131    2.427573    2.615737  0.202515   0.929132
   -1   6   17  0  0.684062  0.730928    -6.788534  -0.061719  180.520895    6.788815    6.814170  0.209437   0.121065
   -1   6   18  0  0.718937  0.695471     9.492147   0.036414    0.219800    9.492217   10.118529  0.218239   2.869844
   -1   6   19  0  0.754054  0.663083    -3.868818   0.032410  179.520038    3.868954    3.810421  0.236124  -0.247892
   -1   7    0  0  0.292775  1.707795    14.082407   0.064417    0.262086   14.082554   14.089919  0.055348   0.133068
   -1   7    1  0  0.295135  1.694141   -41.980600  -0.138092  180.188470   41.980827   41.742252  0.099051  -2.408598
   -1   7    2  0  0.302140  1.654862     4.660768  -0.050459  359.379721    4.661041    4.587606  0.056597  -1.297511
   -1   7    3  0  0.313479  1.595003    -3.813042   0.077145  178.840952    3.813822    3.698579  0.057794  -1.994036
   -1   7    4  0  0.328704  1.521126    25.409840   0.087708    0.197770   25.409991   25.341157  0.080046  -0.859929
   -1   7    5  0  0.347304  1.439661   -23.404257  -0.124246  180.304164   23.404587   23.408750  0.078661   0.052928
   -1   7    6  0  0.368769  1.355863   -16.672263  -0.081939  180.281588   16.672464   16.784842  0.079602   1.411756
   -1   7    7  0  0.392629  1.273467    33.422473   0.159176    0.272871   33.422852   32.979212  0.152886  -2.901773
   -1   7    8  0  0.418475  1.194815    42.057239   0.122189    0.166461   42.057417   41.438033  0.131144  -4.722919
   -1   7    9  0  0.445961  1.121174   -15.167009  -0.123450  180.466341   15.167512   15.347753  0.086583   2.081716
   -1   7   10  0  0.474803  1.053068    -4.883198  -0.067109  180.787352    4.883659    5.048421  0.087505   1.882886
   -1   7   11  0  0.504769  0.990553    21.830328   0.142493    0.373981   21.830793   21.771442  0.110270  -0.538233
   -1   7   12  0  0.535669  0.933412     6.569751   0.076319    0.665556    6.570194    6.457052  0.109053  -1.037492
   -1   7   13  0  0.567352  0.881287   -17.735296  -0.133381  180.430892   17.735798   17.761505  0.121494   0.211595
   -1   7   14  0  0.599693  0.833760   -17.572050  -0.099288  180.323737   17.572331   17.666409  0.138634   0.678606
   -1   7   15  0  0.632591  0.790400    10.296504   0.123405    0.686663   10.297243   10.566953  0.118243   2.280974
   -1   7   16  0  0.665964  0.750792    -4.050946   0.051916  179.265746    4.051278    4.477614  0.157010   2.715352
   -1   7   17  0  0.699743  0.714548     0.621570  -0.040145  356.304577    0.622865    0.550560  0.152882  -0.472941
   -1   7   18  0  0.733874  0.681316    -5.189677  -0.068356  180.754633    5.190128    4.918245  0.213803  -1.271652
   -1   7   19  0  0.768308  0.650781     9.192290   0.102980    0.641852    9.192867    9.408974  0.211447   1.022038
   -1   7   20  0  0.803007  0.622660     2.504191   0.050088    1.145867    2.504692    2.680934  0.242434   0.726969
   -1   8    0  0  0.332799  1.502406   -14.114880  -0.193603  180.785833   14.116208   14.375230  0.057073   4.538467
   -1   8    1  0  0.334877  1.493084     2.958228   0.010724    0.207697    2.958248    3.088971  0.064045   2.041127
   -1   8    2  0  0.341067  1.465987    32.036005   0.216764    0.387673   32.036739   31.792978  0.089747  -2.716086
   -1   8    3  0  0.351151  1.423887    -6.898938  -0.005909  180.049073    6.898940    6.883619  0.056690  -0.270273
   -1   8    4  0  0.364807  1.370586   -21.172336  -0.192037  180.519669   21.173207   21.158163  0.099431  -0.151296
   -1   8    5  0  0.381652  1.310094    23.129900   0.027486    0.068085   23.129916   23.176479  0.074702   0.623313
   -1   8    6  0  0.401284  1.246001    15.014695   0.165270    0.630643   15.015605   15.069596  0.071743   0.752570
   -1   8    7  0  0.423315  1.181153    24.215157   0.031584    0.074730   24.215177   24.106204  0.092520  -1.177839
   -1   8    8  0  0.447392  1.117589    -7.429205  -0.144413  181.113604    7.430608    7.389041  0.075260  -0.552319
   -1   8    9  0  0.473201  1.056633     1.724715   0.008898    0.295587    1.724737    1.798485  0.093162   0.791606
   -1   8   10  0  0.500476  0.999049    16.796458   0.148126    0.505271   16.797111   16.762627  0.096495  -0.357372
   -1   8   11  0  0.528989  0.945199     1.259480   0.001292    0.058788    1.259481    1.257515  0.076145  -0.025818
   -1   8   12  0  0.558551  0.895173    -7.612667  -0.102945  180.774754    7.613363    7.499014  0.076518  -1.494408
   -1   8   13  0  0.589005  0.848890    -5.426404  -0.013753  180.145216    5.426421    5.572902  0.110645   1.323882
   -1   8   14  0  0.620217  0.806169    10.834782   0.106080    0.560946   10.835302   10.612613  0.130964  -1.700375
   -1   8   15  0  0.652081  0.766776    -2.201032  -0.009526  180.247963    2.201052    2.027100  0.222916  -0.780347
   -1   8   16  0  0.684504  0.730456    -6.993118  -0.078612  180.644057    6.993560    6.740749  0.206461  -1.224496
   -1   8   17  0  0.717411  0.696950    -6.188286  -0.011727  180.108580    6.188297    6.415233  0.205074   1.106598
   -1   8   18  0  0.750739  0.666011     4.141774   0.050235    0.694903    4.142079    4.084855  0.226035  -0.253163
   -1   8   19  0  0.784433  0.637403    -5.131189  -0.008146  180.090955    5.131195    5.179553  0.257501   0.187794
   -1   9    0  0  0.373004  1.340468    -2.513748  -0.036516  180.832260    2.514013    2.682137  0.056621   2.969258
   -1   9    1  0  0.374859  1.333834   -15.720335  -0.084034  180.306276   15.720560   15.721596  0.068009   0.015242
   -1   9    2  0  0.380399  1.314409     4.570133   0.053353    0.668850    4.570445    4.581400  0.061763   0.177377
   -1   9    3  0  0.389466  1.283808    14.391270   0.103479    0.411972   14.391642   14.534373  0.071422   1.998415
   -1   9    4  0  0.401822  1.244331     4.380763  -0.030097  359.606375    4.380866    4.366976  0.063161  -0.219918
   -1   9    5  0  0.417175  1.198538   -17.323447  -0.115778  180.382919   17.323834   17.472533  0.073654   2.018884
   -1   9    6  0  0.435207  1.148878    16.615710   0.085420    0.294550   16.615930   16.458922  0.077479  -2.026447
   -1   9    7  0  0.455601  1.097451     7.219354   0.100334    0.796241    7.220051    7.273142  0.075450   0.703654
   -1   9    8  0  0.478054  1.045906     0.170227  -0.010296  356.538789    0.170538    0.164012  0.033176  -0.196715
   -1   9    9  0  0.502291  0.995439    -3.581063  -0.092687  181.482633    3.582262    3.689993  0.094912   1.135061
   -1   9   10  0  0.528065  0.946853    20.550066   0.084421    0.235372   20.550240   20.600623  0.115565   0.435971
   -1   9   11  0  0.555163  0.900636    12.111168   0.115930    0.548429   12.111723   12.180774  0.111758   0.617860
   -1   9   12  0  0.583401  0.857044    -4.863471  -0.068592  180.808016    4.863955    4.821815  0.127180  -0.331344
   -1   9   13  0  0.612620  0.816167   -15.553854  -0.126615  180.466403   15.554370   15.626465  0.152809   0.471804
   -1   9   14  0  0.642687  0.777984     7.799191   0.075839    0.557123    7.799560    7.607987  0.164506  -1.164527
   -1   9   15  0  0.673488  0.742404     5.706475   0.094799    0.951738    5.707263    5.677003  0.223341  -0.135484
   -1   9   16  0  0.704927  0.709293    -9.354045  -0.079076  180.484346    9.354379    9.408965  0.188042   0.290283
   -1   9   17  0  0.736923  0.678497    -7.936943  -0.101290  180.731162    7.937589    8.153416  0.285805   0.755154
   -1   9   19  0  0.802316  0.623196     4.378775   0.086095    1.126394    4.379621    4.458712  0.267139   0.296066
   -1  10    0  0  0.413337  1.209668     5.153590  -0.049087  359.454287    5.153823    5.003068  0.063587  -2.370837
   -1  10    1  0  0.415011  1.204786    18.947224   0.185787    0.561795   18.948135   18.931666  0.076097  -0.216416
   -1  10    2  0  0.420022  1.190414     3.572798   0.052995    0.849809    3.573191    3.885161  0.072681   4.292339
   -1  10    3  0  0.428251  1.167539   -16.555077  -0.170336  180.589499   16.555953   16.536618  0.074792  -0.258520
   -1  10    4  0  0.439518  1.137609   -16.418470  -0.067532  180.235667   16.418609   16.113623  0.075689  -4.029486
   -1  10    5  0  0.453597  1.102301    13.864897   0.152915    0.631885   13.865741   14.147551  0.074733   3.770885
   -1  10    6  0  0.470234  1.063300    12.981364   0.068372    0.301770   12.981544   13.219198  0.083250   2.854699
   -1  10    7  0  0.489170  1.022139     6.411699  -0.112390  358.995767    6.412684    6.511582  0.122871   0.804893
   -1  10    8  0  0.510148  0.980108    -5.603186  -0.049990  180.511165    5.603409    5.698817  0.093748   1.017708
   -1  10    9  0  0.532927  0.938215    15.938614   0.130860    0.470401   15.939151   15.657628  0.096620  -2.913719
   -1  10   10  0  0.557286  0.897205    -2.344727   0.021188  179.482275    2.344823    2.722217  0.156754   2.407552
   -1  10   11  0  0.583028  0.857592    -8.197393  -0.095746  180.669189    8.197952    8.424311  0.115453   1.960606
   -1  10   12  0  0.609977  0.819704    -4.820994  -0.048588  180.577435    4.821239    5.120753  0.124180   2.411926
   -1  10   13  0  0.637980  0.783724     1.705998   0.054314    1.823531    1.706863    1.745941  0.137439   0.284333
   -1  10   14  0  0.666904  0.749733    -0.906887   0.011590  179.267795    0.906961    0.945274  0.230714   0.166061
   -1  10   15  0  0.696636  0.717735    -6.315733  -0.071108  180.645062    6.316133    6.443810  0.355880   0.358763
   -1  10   17  0  0.758136  0.659512    -0.010289   0.022891  114.202509    0.025097    0.768316  0.238619   3.114673
   -1  10   18  0  0.789747  0.633114     6.903374   0.029955    0.248611    6.903439    6.684537  0.251319  -0.871013
   -1  11    0  0  0.453763  1.101897     7.658970  -0.056109  359.580265    7.659175    7.982825  0.068799   4.704281
   -1  11    1  0  0.455289  1.098204     9.166467   0.038396    0.239997    9.166547    8.980363  0.069285  -2.687238
   -1  11    2  0  0.459861  1.087286   -15.362219   0.061372  179.771107   15.362342   15.173775  0.082732  -2.279247
   -1  11    3  0  0.467389  1.069773    15.334349   0.001462    0.005462   15.334349   15.143022  0.086461  -2.212873
   -1  11    4  0  0.477734  1.046608    -5.549377  -0.092941  180.959497    5.550155    5.654129  0.081294   1.278988
   -1  11    5  0  0.490717  1.018917     5.433910   0.021499    0.226690    5.433952    5.534051  0.075522   1.325432
   -1  11    6  0  0.506136  0.987876     6.759631   0.094383    0.799958    6.760290    6.936609  0.091256   1.932141
   -1  11    7  0  0.523776  0.954607   -14.760138  -0.047125  180.182928   14.760213   14.449140  0.110917  -2.804567
   -1  11    8  0  0.543419  0.920100    -2.310031  -0.076783  181.903753    2.311307    2.222683  0.109304  -0.810795
   -1  11    9  0  0.564858  0.885178     4.238430   0.017809    0.240741    4.238468    4.602092  0.125186   2.904664
   -1  11   10  0  0.587896  0.850491     5.549376   0.107733    1.112177    5.550422    5.718192  0.102637   1.634595
   -1  11   11  0  0.612352  0.816524    -3.183226  -0.026450  180.476067    3.183335    3.475163  0.139444   2.092797
   -1  11   12  0  0.638063  0.783621    -5.458804  -0.107969  181.133096    5.459871    5.491768  0.148376   0.214973
   -1  11   13  0  0.664885  0.752010     5.184320   0.027475    0.303640    5.184393    5.143979  0.206520  -0.195694
   -1  11   14  0  0.692687  0.721827     8.211290   0.114983    0.802259    8.212095    8.173389  0.217024  -0.178347
   -1  11   16  0  0.750794  0.665962    -4.359000  -0.095910  181.260460    4.360055    4.016332  0.209006  -1.644563
   -1  11   17  0  0.780912  0.640277    -6.763186   0.011258  179.904628    6.763196    6.937248  0.225937   0.770360
   -1  12    0  0  0.494260  1.011614    13.809801   0.132982    0.551713   13.810442   14.011417  0.078362   2.564699
   -1  12    1  0  0.495661  1.008754     8.663984   0.110104    0.728089    8.664683    8.737774  0.070460   1.037338
   -1  12    2  0  0.499864  1.000272    -5.408257  -0.101956  181.080004    5.409218    5.167533  0.073945  -3.268437
   -1  12    3  0  0.506798  0.986586   -19.244305  -0.123814  180.368625   19.244703   19.119126  0.095636  -1.313079
   -1  12    4  0  0.516354  0.968328     0.151191   0.015281    5.771352    0.151961    0.172552  0.030532   0.674384
   -1  12    6  0  0.542739  0.921253    -6.386580  -0.099070  180.888710    6.387349    6.805898  0.103126   4.058632
   -1  12    7  0  0.559225  0.894094    -8.500554  -0.095800  180.645686    8.501094    8.742686  0.111943   2.158177
   -1  12    8  0  0.577665  0.865554     8.383191   0.092180    0.629986    8.383698    8.275095  0.111819  -0.971239
   -1  12    9  0  0.597877  0.836293     7.230886   0.066313    0.525435    7.231191    7.159052  0.118308  -0.609755
   -1  12   10  0  0.619688  0.806857    -5.566968  -0.075619  180.778226    5.567481    5.168406  0.139467  -2.861445
   -1  12   12  0  0.667470  0.749097     9.651669   0.074827    0.444193    9.651959    9.556562  0.150823  -0.632504
   -1  12   13  0  0.693155  0.721340     4.434076   0.055607    0.718503    4.434425    4.783374  0.166486   2.095972
   -1  12   14  0  0.719866  0.694574   -10.474845  -0.071166  180.389263   10.475087   10.598956  0.208983   0.592727
   -1  12   15  0  0.747494  0.668902     2.522237  -0.021428  359.513248    2.522328    2.581978  0.220905   0.270025
   -1  12   16  0  0.775940  0.644380     1.322669   0.028145    1.219012    1.322969    1.382882  0.213775   0.280265
   -1  12   17  0  0.805119  0.621026     4.787587   0.039322    0.470578    4.787748    4.398640  0.225015  -1.729255
   -1  13    0  0  0.534811  0.934909    -8.498718  -0.016076  180.108382    8.498733    8.771799  0.089694   3.044410
   -1  13    1  0  0.536107  0.932650     0.412590   0.017316    2.403251    0.412953    0.332883  0.053098  -1.507957
   -1  13    2  0  0.539995  0.925935    -3.456054  -0.000264  180.004377    3.456054    3.529277  0.077368   0.946424
   -1  13    3  0  0.546420  0.915047    -6.255435  -0.089515  180.819848    6.256076    6.077010  0.078416  -2.283525
   -1  13    4  0  0.555294  0.900423    -5.908339  -0.024302  180.235667    5.908389    5.724798  0.075828  -2.421139
   -1  13    5  0  0.566503  0.882608    12.885141   0.111521    0.495885   12.885623   12.950756  0.104364   0.624089
   -1  13    6  0  0.579910  0.862202     3.369072   0.007008    0.119189    3.369079    3.941906  0.113417   5.050622
   -1  13    7  0  0.595368  0.839817   -11.685102  -0.105351  180.516553   11.685577   11.524866  0.111354  -1.443243
   -1  13    9  0  0.631812  0.791374     6.056932   0.104300    0.986536    6.057830    5.951376  0.198161  -0.537208
   -1  13   10  0  0.652490  0.766295    -4.948237   0.010997  179.872665    4.948249    5.729317  0.150057   5.205131
   -1  13   11  0  0.674609  0.741170    -8.039506  -0.112244  180.799884    8.040289    8.413985  0.146283   2.554620
   -1  13   12  0  0.698031  0.716301    -3.391028  -0.015557  180.262859    3.391064    3.786583  0.157176   2.516408
   -1  13   13  0  0.722630  0.691917     9.707414   0.111799    0.659838    9.708058    9.511656  0.149194  -1.316426
   -1  13   14  0  0.748289  0.668191     7.062213   0.028883    0.234325    7.062272    7.051159  0.288416  -0.038533
   -1  13   15  0  0.774904  0.645241    -1.027109  -0.049741  182.772574    1.028313    0.917513  0.218283  -0.507599
   -1  14    0  0  0.575406  0.868952     7.822989   0.127430    0.933218    7.824027    7.873540  0.116809   0.423875
   -1  14    1  0  0.576610  0.867137    -1.495163  -0.038620  181.479637    1.495662    1.498647  0.089363   0.033406
   -1  14    2  0  0.580227  0.861732    -0.019293  -0.002445  187.221717    0.019448    0.020101  0.005013   0.130348
   -1  14    3  0  0.586211  0.852935    -2.914567   0.039215  179.229139    2.914831    3.464772  0.096787   5.681988
   -1  14    4  0  0.594492  0.841054    11.960898   0.127275    0.609656   11.961575   11.770692  0.097251  -1.962788
   -1  14    5  0  0.604975  0.826481    -5.808759  -0.059531  180.587176    5.809064    6.125150  0.178780   1.768019
   -1  14    6  0  0.617547  0.809654    -9.506252  -0.117440  180.707796    9.506977    9.418401  0.111208  -0.796494
   -1  14    8  0  0.648456  0.771062     6.504047   0.099774    0.878861    6.504812    6.706512  0.129418   1.558522
   -1  14    9  0  0.666525  0.750159    -4.829523  -0.043041  180.510606    4.829715    4.515167  0.150728  -2.086864
   -1  14   10  0  0.686158  0.728695    -5.955112  -0.081231  180.781496    5.955666    6.123697  0.157848   1.064512
   -1  14   11  0  0.707224  0.706989     5.108977   0.042426    0.475790    5.109153    5.411667  0.171083   1.768233
   -1  14   12  0  0.729600  0.685307    13.013575   0.098269    0.432647   13.013946   12.586159  0.178527  -2.396197
   -1  14   13  0  0.753168  0.663862    -5.829456  -0.041270  180.405624    5.829602    6.233164  0.199722   2.020625
   -1  14   15  0  0.803459  0.622310     3.769434   0.028672    0.435804    3.769543    3.680996  0.243969  -0.362943
   -1  15    0  0  0.616035  0.811642     0.614896   0.020586    1.917463    0.615241    0.613711  0.124139  -0.012322
   -1  15    1  0  0.617160  0.810163     2.822666   0.031048    0.630211    2.822836    3.155095  0.097664   3.402064
   -1  15    2  0  0.620540  0.805749    -5.967728  -0.060174  180.577712    5.968031    6.178354  0.115453   1.821715
   -1  15    3  0  0.626140  0.798544    -9.885665  -0.057461  180.333032    9.885832    9.508774  0.087733  -4.297775
   -1  15    4  0  0.633899  0.788769     6.725119   0.079008    0.673087    6.725583    6.829870  0.099392   1.049250
   -1  15    5  0  0.643740  0.776711    10.851864   0.058378    0.308223   10.852021   10.562103  0.091337  -3.174138
   -1  15    6  0  0.655570  0.762695    -7.357646  -0.075413  180.587238    7.358033    7.590067  0.103346   2.245213
   -1  15    7  0  0.669283  0.747069    -9.279173  -0.058522  180.361346    9.279357    9.958400  0.121494   5.589096
   -1  15    8  0  0.684765  0.730178     8.235415   0.083377    0.580052    8.235838    8.338851  0.135600   0.759689
   -1  15    9  0  0.701900  0.712353     7.329377   0.064676    0.505575    7.329663    7.286850  0.172245  -0.248554
   -1  15   10  0  0.720569  0.693896   -11.688911  -0.097631  180.478547   11.689319   12.030510  0.176652   1.931427
   -1  15   11  0  0.740657  0.675076    -2.081016  -0.032732  180.901119    2.081274    1.621526  0.276717  -1.661434
   -1  15   12  0  0.762052  0.656123     4.807108   0.076983    0.917484    4.807724    5.133357  0.174726   1.863678
   -1  15   13  0  0.784646  0.637230     5.199066   0.056371    0.621209    5.199371    5.452030  0.201602   1.253256
   -1  16    0  0  0.656692  0.761392    -5.480895  -0.018145  180.189684    5.480925    5.477840  0.107069  -0.028814
   -1  16    1  0  0.657748  0.760170    -8.547368  -0.126517  180.848024    8.548305    8.455830  0.141024  -0.655733
   -1  16    2  0  0.660920  0.756521     5.008921   0.006241    0.071390    5.008925    4.994444  0.186739  -0.077547
   -1  16    3  0  0.666180  0.750547    12.002940   0.134835    0.643603   12.003697   12.022702  0.143611   0.132338
   -1  16    5  0  0.682750  0.732333    -4.039401  -0.093352  181.323890    4.040480    3.718541  0.116781  -2.756774
   -1  16    6  0  0.693915  0.720550     0.683285   0.005677    0.476012    0.683309    1.037020  0.136992   2.581972
   -1  16    7  0  0.706884  0.707330     6.941925   0.105301    0.869043    6.942723    6.951203  0.131691   0.064391
   -1  16    8  0  0.721560  0.692943    -2.717264  -0.002837  180.059829    2.717266    3.105068  0.146103   2.654311
   -1  16    9  0  0.737840  0.677653    -7.681099  -0.091073  180.679311    7.681639    7.718748  0.161062   0.230404
   -1  16   10  0  0.755623  0.661706    -5.795496  -0.004140  180.040925    5.795497    6.427053  0.179385   3.520671
   -1  16   12  0  0.795279  0.628710     3.131729   0.000432    0.007898    3.131729    2.967226  0.180432  -0.911715
   -1  17    0  0  0.697373  0.716977     7.318790   0.052362    0.409916    7.318977    7.848830  0.139699   3.792817
   -1  17    1  0  0.698367  0.715956    -2.065641  -0.022315  180.618931    2.065762    2.480441  0.210765   1.967490
   -1  17    2  0  0.701356  0.712905    -1.835340  -0.038137  181.190381    1.835736    2.257001  0.174933   2.408145
   -1  17    3  0  0.706315  0.707900     6.904145   0.043757    0.363120    6.904283    7.202597  0.164436   1.814170
   -1  17    4  0  0.713202  0.701063     4.444480   0.057924    0.746688    4.444857    4.647481  0.160080   1.265766
   -1  17    6  0  0.732531  0.682565    -3.031714  -0.051001  180.963759    3.032143    3.328763  0.211853   1.400120
   -1  17    8  0  0.758770  0.658961     0.106329   0.022032   11.706199    0.108588    0.423268  0.128761   2.443905
   -1  17    9  0  0.774269  0.645770    -4.498083  -0.047706  180.607648    4.498336    4.450992  0.165462  -0.286136
   -1  17   10  0  0.791233  0.631925    -2.506722  -0.049137  181.122980    2.507203    1.971452  0.196142  -2.731445
   -1  18    0  0  0.738073  0.677440    -7.173687  -0.103456  180.826242    7.174433    6.866738  0.160058  -1.922397
   -1  18    2  0  0.741837  0.674002     8.974065   0.112941    0.721047    8.974776    9.285632  0.179590   1.730925
   -1  18    3  0  0.746527  0.669768     5.695891   0.043018    0.432712    5.696053    5.855649  0.174294   0.915668
   -1  18    4  0  0.753047  0.663969    -4.894024  -0.089123  181.043270    4.894835    4.869704  0.168275  -0.149344
   -1  18    5  0  0.761350  0.656728    -2.060255  -0.023037  180.640623    2.060384    2.397762  0.242376   1.391961
   -1  18    6  0  0.771378  0.648190     5.801822   0.083377    0.823335    5.802421    5.530596  0.201096  -1.351721
   -1  18    7  0  0.783065  0.638516     1.388762   0.021943    0.905233    1.388936    1.746447  0.218672   1.634921
   -1  18    8  0  0.796338  0.627874    -7.365689  -0.084967  180.660908    7.366179    7.829460  0.215241   2.152383
   -1  19    1  0  0.779679  0.641290    -2.052012  -0.035667  180.995788    2.052321    2.057310  0.171165   0.029146
   -1  19    2  0  0.782358  0.639094     1.175926   0.008748    0.426222    1.175958    1.199257  0.185324   0.125717
   -1  19    3  0  0.786806  0.635481     1.132951   0.026243    1.326923    1.133255    0.748249  0.179913  -2.139953
    0   0    2  0  0.074788  6.685582   -27.844561  -0.258731  180.532375   27.845763   28.290546  0.272882   1.629945
    0   0    4  0  0.149576  3.342791    32.305821   0.266659    0.472921   32.306921   32.089709  0.281993  -0.770279
    0   0    6  0  0.224363  2.228527   -89.338062  -0.300108  180.192469   89.338566   89.327740  1.531226  -0.007070
    0   0    8  0  0.299151  1.671395     0.223929   0.057527   14.407574    0.231200    0.436105  0.075548   2.712268
    0   0   10  0  0.373939  1.337116   -12.364182  -0.200132  180.927334   12.365802   12.529935  0.160155   1.024843
    0   0   12  0  0.448727  1.114264     2.079556   0.130935    3.602768    2.083674    3.158271  0.363036   2.960024
    0   0   14  0  0.523515  0.955083   -39.327218  -0.203604  180.296628   39.327745   39.215589  0.318512  -0.352123
    0   0   16  0  0.598302  0.835698    12.983652   0.129232    0.570271   12.984295   13.152068  0.194716   0.861627
    0   0   18  0  0.673090  0.742842    -8.494668  -0.113027  180.762314    8.495420    9.568126  0.258854   4.144055
    0   0   20  0  0.747878  0.668558     7.439776   0.099867    0.769059    7.440446    8.222445  0.423392   1.846983
    0   1    1  0  0.055385  9.027686     3.321489   0.009789    0.168865    3.321504    3.329474  0.051874   0.153638
    0   1    2  0  0.085220  5.867175     7.777049  -0.002735  359.979852    7.777050    7.869998  0.047586   1.953241
    0   1    3  0  0.119390  4.187959    99.477329   0.021610    0.012447   99.477331   99.311720  0.656947  -0.252092
    0   1    4  0  0.155055  3.224660    11.279317   0.027130    0.137814   11.279349   11.497592  0.067643   3.226382
    0   1    5  0  0.191381  2.612585   -30.777610   0.030211  179.943759   30.777624   30.381904  0.124619  -3.175439
    0   1    6  0  0.228053  2.192473   -18.304051  -0.051139  180.160077   18.304123   18.334578  0.097096   0.313661
    0   1    7  0  0.264927  1.887315     3.302010  -0.032651  359.433468    3.302171    3.707180  0.089343   4.533200
    0   1    8  0  0.301928  1.656023    -3.950689   0.019762  179.713402    3.950738    3.916474  0.119373  -0.287032
    0   1    9  0  0.339016  1.474857   -18.087973   0.033284  179.894569   18.088004   18.263935  0.107359   1.638719
    0   1   10  0  0.376164  1.329206   -14.877485  -0.065112  180.250758   14.877628   15.164377  0.112978   2.538086
    0   1   11  0  0.413357  1.209608   -28.348654  -0.100141  180.202395   28.348831   27.895210  0.188132  -2.411185
    0   1   12  0  0.450583  1.109674    14.637382   0.070805    0.277151   14.637554   14.790248  0.166052   0.919558
    0   1   13  0  0.487835  1.024938     8.142168   0.065016    0.457504    8.142428    7.967450  0.147093  -1.189574
    0   1   14  0  0.525106  0.952188   -11.331490  -0.053650  180.271271   11.331617   11.539485  0.154720   1.343505
    0   1   15  0  0.562395  0.889056    -9.094805  -0.081248  180.511834    9.095168    9.141606  0.113485   0.409199
    0   1   16  0  0.599696  0.833756     9.212534   0.069024    0.429273    9.212792    9.116690  0.148615  -0.646651
    0   1   17  0  0.637008  0.784920     5.358345   0.077113    0.824498    5.358900    5.366644  0.122844   0.063041
    0   1   18  0  0.674329  0.741478    -5.621094  -0.055745  180.568188    5.621370    5.806613  0.159705   1.159905
    0   1   19  0  0.711658  0.702585    -1.238191  -0.044956  182.079349    1.239007    1.250094  0.164488   0.067403
    0   1   20  0  0.748993  0.667563     2.375355   0.042006    1.013130    2.375726    2.268608  0.175447  -0.610544
    0   2    0  0  0.081712  6.119050    88.335701   0.133192    0.086390   88.335801   88.186686  0.715228  -0.208487
    0   2    1  0  0.089862  5.564094   -64.543960  -0.263756  180.234135   64.544499   64.652286  0.437437   0.246407
    0   2    2  0  0.110770  4.513843   -12.762816  -0.110417  180.495680   12.763294   12.901010  0.047768   2.882994
    0   2    3  0  0.138786  3.602665    22.053292   0.204557    0.531437   22.054241   22.030273  0.081075  -0.295625
    0   2    4  0  0.170440  2.933587    10.788469   0.106618    0.566210   10.788996   10.932304  0.060301   2.376536
    0   2    5  0  0.204045  2.450437   -51.140794  -0.255930  180.286730   51.141435   51.627700  0.163000   2.983216
    0   2    6  0  0.238780  2.093979   -14.010009  -0.089207  180.364821   14.010293   14.108484  0.080257   1.223444
    0   2    7  0  0.274215  1.823388     5.317580   0.172588    1.858944    5.320380    5.379111  0.082197   0.714512
    0   2    8  0  0.310110  1.612330    -0.865406   0.042444  177.192137    0.866447    0.877424  0.073252   0.149860
    0   2    9  0  0.346323  1.443740   -33.316964  -0.211862  180.364337   33.317637   32.920459  0.143660  -2.764705
    0   2   11  0  0.419371  1.192263    -2.629061   0.125758  177.261421    2.632067    2.281865  0.113947  -3.073376
    0   2   12  0  0.456106  1.096237    -6.355794   0.048361  179.564049    6.355977    6.201796  0.137499  -1.121325
    0   2   13  0  0.492940  1.014321   -16.095641  -0.168255  180.598917   16.096520   15.895853  0.163120  -1.230181
    0   2   14  0  0.529853  0.943658    -6.078475  -0.053951  180.508525    6.078715    6.433800  0.147584   2.405992
    0   2   15  0  0.566829  0.882100    23.718174   0.162029    0.391407   23.718727   23.374692  0.178376  -1.928706
    0   2   16  0  0.603857  0.828011     7.948881   0.054687    0.394179    7.949069    7.979098  0.130682   0.229788
    0   2   17  0  0.640926  0.780121    -4.231148  -0.092750  181.255760    4.232164    4.358118  0.135408   0.930180
    0   2   19  0  0.715168  0.699137    14.651530   0.123953    0.484714   14.652054   14.922941  0.204122   1.327085
    0   2   21  0  0.789512  0.633303    -1.349678  -0.046416  181.969666    1.350476    1.389241  0.233323   0.166147
    0   3    1  0  0.128145  3.901819    82.785267   0.026233    0.018156   82.785271   82.830761  0.729158   0.062387
    0   3    2  0  0.143583  3.482301   -11.239203  -0.031939  180.162820   11.239248   11.471711  0.044831   5.185308
    0   3    3  0  0.166156  3.009229    -6.003780  -0.000958  180.009138    6.003780    6.069802  0.046649   1.415297
    0   3    4  0  0.193380  2.585584   -11.119072   0.028892  179.851121   11.119109   11.166289  0.058252   0.809929
    0   3    5  0  0.223563  2.236504   -48.018668  -0.052875  180.063091   48.018698   47.788210  0.146971  -1.568249
    0   3    6  0  0.255660  1.955725    -1.749023  -0.045412  181.487299    1.749612    1.799950  0.049815   1.010492
    0   3    7  0  0.289033  1.729909     2.689618   0.012107    0.257903    2.689645    2.836767  0.091990   1.599332
    0   3    8  0  0.323287  1.546614    -6.792677   0.062965  179.468913    6.792969    6.593053  0.107351  -1.862269
    0   3    9  0  0.358170  1.395986    -4.144026  -0.012643  180.174801    4.144045    7.188831  0.172632  17.637429
    0   3   10  0  0.393514  1.270603   -31.074857  -0.116290  180.214415   31.075074   30.451399  0.153550  -4.061698
    0   3   11  0  0.429206  1.164942    16.416764   0.052531    0.183336   16.416848   16.262440  0.104818  -1.473114
    0   3   12  0  0.465165  1.074887     3.187057   0.077160    1.386884    3.187991    3.448198  0.119627   2.175142
    0   3   13  0  0.501335  0.997338    -5.032966  -0.018045  180.205424    5.032999    5.052491  0.136579   0.142717
    0   3   14  0  0.537671  0.929936   -12.560079  -0.102777  180.468832   12.560499   12.460049  0.143480  -0.700099
    0   3   15  0  0.574144  0.870862    -2.140044   0.013250  179.645255    2.140085    2.488558  0.111860   3.115268
    0   3   16  0  0.610728  0.818695    16.883541   0.124006    0.420817   16.883996   16.913701  0.111674   0.265992
    0   3   17  0  0.647405  0.772314    -2.851821  -0.024438  180.490970    2.851926    2.918004  0.098243   0.672602
    0   3   18  0  0.684159  0.730824    -1.477016  -0.057442  182.227135    1.478132    1.515110  0.118900   0.311003
    0   3   20  0  0.757855  0.659757     4.077400   0.086221    1.211397    4.078311    4.140165  0.191896   0.322330
    0   3   21  0  0.794780  0.629105    -4.727116  -0.021628  180.262150    4.727166    4.600990  0.261111  -0.483225
    0   4    0  0  0.163424  3.059525   -97.576125  -0.231361  180.135853   97.576399   97.875237  1.693273   0.176486
    0   4    1  0  0.167648  2.982446     5.686795  -0.137925  358.610641    5.688467    5.846954  0.038138   4.155623
    0   4    2  0  0.179724  2.782047   -21.736068   0.150763  179.602599   21.736591   21.696299  0.063542  -0.634091
    0   4    3  0  0.198223  2.522418    43.574101   0.187815    0.246957   43.574506   43.585583  0.108219   0.102360
    0   4    4  0  0.221541  2.256921     5.801430  -0.151353  358.505555    5.803404    5.784078  0.050898  -0.379691
    0   4    5  0  0.248324  2.013495    10.142895  -0.140024  359.209072   10.143862    9.918438  0.074296  -3.034115
    0   4    6  0  0.277572  1.801333    14.228747   0.164445    0.662153   14.229698   14.725116  0.069979   7.079562
    0   4    7  0  0.308584  1.620302    -3.122828   0.111123  177.962048    3.124804    3.219296  0.074671   1.265445
    0   4    9  0  0.374126  1.336449   -18.668566  -0.156762  180.481107   18.669224   18.690537  0.083318   0.255797
    0   4   10  0  0.408090  1.225219    14.984001   0.149116    0.570170   14.984743   14.968496  0.072289  -0.224746
    0   4   11  0  0.442608  1.129667     0.714269   0.053858    4.312144    0.716296    0.771048  0.061311   0.893025
    0   4   12  0  0.477560  1.046990    -5.729873  -0.107552  181.075335    5.730882    6.205550  0.084433   5.621812
    0   4   13  0  0.512856  0.974933   -11.675574  -0.112723  180.553149   11.676118   11.749911  0.082811   0.891102
    0   4   14  0  0.548430  0.911694    16.909504   0.130921    0.443600   16.910011   16.783687  0.130055  -0.971316
    0   4   15  0  0.584231  0.855826     6.889443   0.101914    0.847503    6.890197    6.934422  0.099556   0.444228
    0   4   16  0  0.620220  0.806165    -4.509174  -0.080576  181.023727    4.509894    4.661496  0.114893   1.319501
    0   4   17  0  0.656367  0.761769    -8.695679  -0.093054  180.613107    8.696177    8.232282  0.341012  -1.360348
    0   4   18  0  0.692646  0.721870     3.187382   0.067059    1.205263    3.188087    3.074641  0.181704  -0.624345
    0   4   19  0  0.729037  0.685836     3.405952   0.059659    1.003503    3.406474    3.337719  0.186686  -0.368293
    0   4   20  0  0.765525  0.653146    -3.621483  -0.064186  181.015389    3.622052    3.853109  0.184777   1.250467
    0   4   21  0  0.802097  0.623366    -3.760128  -0.055151  180.840321    3.760532    4.016644  0.243840   1.050327
    0   5    1  0  0.207674  2.407615   -27.235722  -0.035140  180.073924   27.235745   27.558489  0.071035   4.543471
    0   5    2  0  0.217540  2.298430   -23.794809  -0.022803  180.054907   23.794820   23.856215  0.066123   0.928499
    0   5    3  0  0.233056  2.145407   -31.141803   0.007722  179.985794   31.141804   31.247230  0.078761   1.338547
    0   5    4  0  0.253186  1.974832    14.831406   0.019907    0.076905   14.831419   14.968061  0.060939   2.242259
    0   5    5  0  0.276926  1.805537     0.811774  -0.022311  358.425660    0.812081    0.961919  0.044081   3.399145
    0   5    6  0  0.303429  1.647831     9.093291  -0.003266  359.979420    9.093291    9.250645  0.061242   2.569373
    0   5    7  0  0.332035  1.505865    19.364108   0.077728    0.229986   19.364264   19.229206  0.082921  -1.628762
    0   5    8  0  0.362246  1.380279    19.803909   0.048698    0.140890   19.803969   19.535290  0.088678  -3.029831
    0   5    9  0  0.393691  1.270030     5.570364  -0.059019  359.392963    5.570677    5.575831  0.079814   0.064576
    0   5   10  0  0.426099  1.173435   -31.207174  -0.045236  180.083052   31.207207   30.849332  0.114539  -3.124488
    0   5   11  0  0.459266  1.088694    15.619695   0.097671    0.358270   15.620000   15.542583  0.088487  -0.874909
    0   5   12  0  0.493038  1.014121   -12.013860   0.006891  179.967136   12.013862   11.977197  0.085943  -0.426618
    0   5   13  0  0.527299  0.948229    -7.330253  -0.081557  180.637451    7.330707    7.456709  0.136729   0.921545
    0   5   14  0  0.561959  0.889745    -2.839321  -0.029446  180.594182    2.839474    2.784423  0.148328  -0.371139
    0   5   15  0  0.596950  0.837592    10.346648   0.107333    0.594349   10.347205   10.347875  0.149581   0.004480
    0   5   16  0  0.632215  0.790870    11.150113   0.027864    0.143183   11.150148   11.548046  0.149169   2.667436
    0   5   18  0  0.703407  0.710826    -2.943806  -0.020229  180.393714    2.943875    2.920470  0.213753  -0.109498
    0   5   19  0  0.739269  0.676344     2.804467   0.068031    1.389608    2.805292    2.532850  0.171036  -1.592888
    0   5   20  0  0.775275  0.644932     1.810866   0.014156    0.447882    1.810922    1.391903  0.210427  -1.991280
    0   6    0  0  0.245136  2.039683   -44.241512  -0.227063  180.294060   44.242095   45.464797  0.169099   7.230677
    0   6    1  0  0.247972  2.016358    33.383906   0.125333    0.215104   33.384142   33.287947  0.082725  -1.162818
    0   6    2  0  0.256291  1.950910    34.580554   0.238731    0.395542   34.581378   34.640192  0.088881   0.661712
    0   6    3  0  0.269586  1.854698    -9.495656  -0.091611  180.552752    9.496098   10.110008  0.049868  12.310615
    0   6    4  0  0.287166  1.741150   -40.710647  -0.243008  180.342003   40.711372   41.270420  0.099346   5.627267
    0   6    5  0  0.308301  1.621793    31.284883   0.125739    0.230279   31.285136   31.515483  0.102959   2.237256
    0   6    6  0  0.332311  1.504614    23.516701   0.200875    0.489398   23.517559   23.688503  0.089466   1.910708
    0   6    7  0  0.358620  1.394232     4.910575  -0.064118  359.251919    4.910993    5.213488  0.073666   4.106321
    0   6    8  0  0.386760  1.292792   -24.566035  -0.202154  180.471477   24.566867   24.388242  0.085022  -2.100918
    0   6    9  0  0.416358  1.200888    -3.220867   0.067589  178.797849    3.221576    3.293669  0.067102   1.074389
    0   6   10  0  0.447127  1.118252    21.339771   0.194474    0.522133   21.340658   21.396696  0.088779   0.631211
    0   6   11  0  0.478839  1.044193    -4.909567  -0.064017  180.747049    4.909984    5.042162  0.088856   1.487553
    0   6   12  0  0.511319  0.977862    -6.269568  -0.130499  181.192418    6.270926    6.340352  0.110563   0.627932
    0   6   13  0  0.544431  0.918390    -3.171079   0.041878  179.243383    3.171355    3.443856  0.120817   2.255489
    0   6   14  0  0.578065  0.864954    10.776456   0.135160    0.718573   10.777304   10.524740  0.130458  -1.935978
    0   6   15  0  0.612136  0.816812    -7.404168  -0.059825  180.462937    7.404410    7.897602  0.152420   3.235738
    0   6   16  0  0.646574  0.773307   -13.661084  -0.131307  180.550697   13.661715   13.879247  0.144255   1.507972
    0   6   17  0  0.681323  0.733866     3.067186   0.032428    0.605742    3.067358    3.119087  0.156602   0.330322
    0   6   18  0  0.716339  0.697993     1.942074   0.064762    1.909938    1.943153    1.906729  0.211542  -0.172184
    0   6   19  0  0.751585  0.665261    -3.028874  -0.037357  180.706632    3.029104    3.715711  0.223918   3.066328
    0   6   20  0  0.787028  0.635301    -3.497392  -0.066635  181.091506    3.498027    3.474758  0.234953  -0.099037
    0   7    1  0  0.288426  1.733544   -35.195918  -0.023356  180.038022   35.195926   34.968323  0.092398  -2.463290
    0   7    2  0  0.295609  1.691423    -3.348173   0.019387  179.668247    3.348229    3.359417  0.051141   0.218777
    0   7    3  0  0.307207  1.627566     5.196308   0.019249    0.212239    5.196344    5.463669  0.073789   3.622858
    0   7    4  0  0.322745  1.549211    37.822275   0.014073    0.021318   37.822278   37.826529  0.106355   0.039969
    0   7    6  0  0.363497  1.375525     4.180619   0.037134    0.508914    4.180784    4.225756  0.073983   0.607883
    0   7    7  0  0.387696  1.289669    12.658989   0.039257    0.177679   12.659050   12.452255  0.077468  -2.669416
    0   7    8  0  0.413863  1.208128     5.999073  -0.038074  359.636367    5.999193    5.805144  0.079207  -2.449903
    0   7    9  0  0.441649  1.132120     5.580335  -0.031484  359.676741    5.580424    5.484708  0.081224  -1.178425
    0   7   11  0  0.500985  0.998033    -0.523511   0.010339  178.868546    0.523613    0.495326  0.102095  -0.277069
    0   7   12  0  0.532116  0.939645   -16.305878  -0.072089  180.253306   16.306038   16.531005  0.141954   1.584788
    0   7   13  0  0.564008  0.886512    -5.651341  -0.051168  180.518747    5.651573    5.386424  0.143091  -1.853005
    0   7   14  0  0.596539  0.838168     9.812462   0.075753    0.442318    9.812754    9.745727  0.085787  -0.781315
    0   7   15  0  0.629611  0.794141     4.443398   0.044130    0.569023    4.443617    4.519970  0.088190   0.865783
    0   7   16  0  0.663142  0.753986    -5.356746  -0.074482  180.796606    5.357264    5.306666  0.088955  -0.568805
    0   7   17  0  0.697066  0.717292    -3.377474  -0.040580  180.688363    3.377717    3.461127  0.210351   0.396525
    0   7   19  0  0.765885  0.652840    10.030912   0.061955    0.353875   10.031103   10.105216  0.240449   0.308226
    0   7   20  0  0.800695  0.624457    -6.274038  -0.079173  180.722987    6.274537    6.519851  0.315683   0.777090
    0   8    0  0  0.326848  1.529762    -7.561926  -0.003588  180.027184    7.561926    8.271644  0.064187  11.057034
    0   8    1  0  0.328980  1.519848    51.212463   0.261205    0.292230   51.213129   51.219829  0.126157   0.053106
    0   8    2  0  0.335295  1.491223   -14.019726  -0.002686  180.010976   14.019727   13.955459  0.058726  -1.094355
    0   8    3  0  0.345564  1.446910   -58.669684  -0.273145  180.266746   58.670320   58.625255  0.141640  -0.318165
    0   8    4  0  0.359448  1.391023     2.958841   0.009489    0.183749    2.958856    3.518277  0.067711   8.261900
    0   8    5  0  0.376547  1.327857    29.314050   0.233337    0.456060   29.314979   29.741515  0.095017   4.489056
    0   8    6  0  0.396445  1.261209    23.860176   0.021674    0.052047   23.860186   23.588927  0.091332  -2.970034
    0   8    7  0  0.418744  1.194047   -11.946904  -0.190080  180.911524   11.948416   11.712478  0.077201  -3.056127
    0   8    8  0  0.443081  1.128461    -7.953737  -0.012543  180.090355    7.953747    7.853810  0.083082  -1.202867
    0   8    9  0  0.469140  1.065780     7.497790   0.174750    1.335145    7.499826    7.279207  0.093763  -2.352949
    0   8   10  0  0.496649  1.006747    -0.740115  -0.008760  180.678139    0.740167    0.773507  0.101762   0.327631
    0   8   11  0  0.525380  0.951692   -23.003500  -0.183033  180.455879   23.004228   23.226744  0.135981   1.636384
    0   8   13  0  0.585784  0.853557    12.807937   0.145839    0.652378   12.808767   12.756020  0.133562  -0.394927
    0   8   14  0  0.617169  0.810151    -2.446698  -0.008230  180.192724    2.446712    2.472968  0.148860   0.176379
    0   8   15  0  0.649190  0.770190    -5.767278  -0.120310  181.195058    5.768532    5.788177  0.195064   0.100711
    0   8   16  0  0.681759  0.733397     6.423151   0.013309    0.118719    6.423165    6.765477  0.212798   1.608627
    0   8   17  0  0.714800  0.699496    13.904739   0.118881    0.489850   13.905248   14.034710  0.229859   0.563224
    0   8   18  0  0.748251  0.668225    -1.797086  -0.004591  180.146384    1.797092    1.554615  0.292329  -0.829467
    0   8   19  0  0.782060  0.639337    -6.396448  -0.084530  180.757124    6.397006    5.974728  0.224167  -1.883765
    0   9    1  0  0.369601  1.352811     1.277880   0.013607    0.610083    1.277952    1.268501  0.053248  -0.177494
    0   9    2  0  0.375233  1.332507   -13.922865  -0.002709  180.011146   13.922866   13.959007  0.066038   0.547288
    0   9    3  0  0.384436  1.300606     7.574376  -0.005482  359.958530    7.574378    8.746310  0.064089  18.286083
    0   9    4  0  0.396962  1.259565     0.316067  -0.007798  358.586718    0.316164    0.354475  0.037010   1.035163
    0   9    5  0  0.412509  1.212094    -5.865787   0.014929  179.854172    5.865806    5.906882  0.059298   0.692702
    0   9    6  0  0.430750  1.160767   -12.492407   0.018836  179.913608   12.492421   12.411420  0.097415  -0.831499
    0   9    7  0  0.451357  1.107770    -8.786499  -0.047780  180.311564    8.786629    8.533939  0.079639  -3.172925
    0   9    8  0  0.474023  1.054801    -2.944307  -0.039264  180.764022    2.944569    2.952078  0.102179   0.073491
    0   9    9  0  0.498467  1.003076     9.188301   0.046177    0.287944    9.188417    9.488786  0.106268   2.826529
    0   9   10  0  0.524439  0.953399     9.789080   0.057253    0.335100    9.789247   10.030885  0.125484   1.925640
    0   9   11  0  0.551726  0.906248   -11.508027  -0.056701  180.282297   11.508167   11.459891  0.141093  -0.342152
    0   9   12  0  0.580140  0.861861    -3.730860  -0.054731  180.840460    3.731262    3.823957  0.150947   0.614089
    0   9   13  0  0.609524  0.820312    12.578180   0.056813    0.258791   12.578309   12.686272  0.137551   0.784896
    0   9   14  0  0.639745  0.781561     7.721206   0.071646    0.531643    7.721538    7.536683  0.195185  -0.947075
    0   9   15  0  0.670690  0.745501   -14.128704  -0.073741  180.299037   14.128896   15.186265  0.195310   5.413810
    0   9   16  0  0.702262  0.711985    -2.326863  -0.046678  181.149226    2.327331    2.174907  0.200846  -0.758909
    0   9   17  0  0.734382  0.680845    -0.105000   0.022407  167.953943    0.107364    0.870088  0.225136   3.387839
    0   9   18  0  0.766979  0.651908     7.609182   0.077573    0.584093    7.609577    7.650836  0.284373   0.145087
    0  10    0  0  0.408560  1.223810    -4.358974   0.153289  177.985956    4.361668    4.489054  0.118558   1.074460
    0  10    1  0  0.410268  1.218716     4.130249   0.066022    0.915790    4.130777    4.184765  0.082930   0.651011
    0  10    2  0  0.415349  1.203808   -34.588960  -0.208378  180.345169   34.589588   34.055300  0.105747  -5.052536
    0  10    3  0  0.423682  1.180131   -15.229313  -0.084469  180.317787   15.229548   15.346803  0.071999   1.628577
    0  10    4  0  0.435080  1.149215    23.960944   0.196897    0.470811   23.961753   23.924576  0.091762  -0.405142
    0  10    6  0  0.466112  1.072704    -1.216184  -0.091676  184.310805    1.219634    1.350053  0.066469   1.962095
    0  10    7  0  0.485220  1.030461     0.478345  -0.027047  356.763808    0.479109    0.439041  0.072509  -0.552598
    0  10    8  0  0.506372  0.987416    12.534899   0.164292    0.750918   12.535976   12.582780  0.099887   0.468568
    0  10    9  0  0.529324  0.944601    -2.699287   0.035113  179.254721    2.699516    2.827875  0.119296   1.075969
    0  10   10  0  0.553852  0.902769    -7.689447  -0.145121  181.081202    7.690816    7.527711  0.109833  -1.485028
    0  10   11  0  0.579755  0.862433    -1.317109  -0.033477  181.455957    1.317534    1.491855  0.142212   1.225783
    0  10   12  0  0.606858  0.823915     6.741613   0.122994    1.045187    6.742734    6.942897  0.127350   1.571756
    0  10   13  0  0.635008  0.787392     4.424715   0.052480    0.679540    4.425026    4.393171  0.145370  -0.219129
    0  10   14  0  0.664070  0.752933    -8.030336  -0.121899  180.869673    8.031261    7.485374  0.150901  -3.617527
    0  10   15  0  0.693931  0.720533     6.130347  -0.022466  359.790025    6.130388    6.414146  0.190927   1.486209
    0  10   16  0  0.724491  0.690140    11.750820   0.115944    0.565313   11.751392   12.015049  0.213451   1.235210
    0  10   17  0  0.755666  0.661668     3.740872   0.035967    0.550856    3.741045    4.215818  0.245187   1.936373
    0  10   18  0  0.787383  0.635015    -5.638560  -0.084619  180.859788    5.639195    6.063176  0.255142   1.661745
    0  11    1  0  0.450969  1.108723   -11.598349  -0.012140  180.059972   11.598356   11.853093  0.084341   3.020309
    0  11    2  0  0.455596  1.097463    -2.506050  -0.012236  180.279743    2.506080    2.571096  0.086557   0.751134
    0  11    3  0  0.463206  1.079434    -4.965262  -0.027833  180.321172    4.965340    5.074938  0.102434   1.069938
    0  11    4  0  0.473654  1.055624    -8.174925  -0.013446  180.094240    8.174936    8.101599  0.075663  -0.969260
    0  11    5  0  0.486757  1.027206     8.255196   0.049866    0.346093    8.255347    8.218354  0.085510  -0.432613
    0  11    6  0  0.502309  0.995404   -15.922267  -0.030231  180.108784   15.922296   15.772504  0.110184  -1.359466
    0  11    8  0  0.539876  0.926138    -1.299840   0.005325  179.765294    1.299851    1.498263  0.097945   2.025760
    0  11    9  0  0.561460  0.890535     1.312782   0.036959    1.612643    1.313302    1.208541  0.098425  -1.064370
    0  11   11  0  0.609237  0.820699    -2.463343  -0.056073  181.304003    2.463981    2.553062  0.125491   0.709856
    0  11   12  0  0.635083  0.787298     6.760380   0.019348    0.163975    6.760408    7.093812  0.143644   2.321038
    0  11   13  0  0.662033  0.755249    14.656228   0.095648    0.373911   14.656540   14.709323  0.193138   0.273293
    0  11   14  0  0.689958  0.724681     2.371140  -0.009726  359.764984    2.371160    2.618980  0.180711   1.371366
    0  11   15  0  0.718744  0.695658    -3.434043  -0.063212  181.054553    3.434625    3.444279  0.215534   0.044791
    0  11   17  0  0.778514  0.642249     4.962139   0.076859    0.887391    4.962734    5.515657  0.244795   2.258716
    0  12    0  0  0.490272  1.019842     2.435649   0.103725    2.438527    2.437857    5.346835  0.172182  16.894824
    0  12    1  0  0.491696  1.016888   -17.269105  -0.149420  180.495736   17.269752   17.225839  0.095180  -0.461362
    0  12    2  0  0.495944  1.008179    -6.376121  -0.115582  181.038509    6.377169    6.559989  0.084936   2.152451
    0  12    3  0  0.502943  0.994149    -0.481676   0.060361  172.857191    0.485443    0.712134  0.085730   2.644232
    0  12    4  0  0.512581  0.975455     5.842026   0.100168    0.982308    5.842885    6.015984  0.093176   1.857772
    0  12    5  0  0.524714  0.952901   -12.022869  -0.134384  180.640391   12.023620   11.810786  0.084584  -2.516259
    0  12    6  0  0.539171  0.927349   -11.526238  -0.122334  180.608086   11.526887   11.305852  0.140185  -1.576736
    0  12    7  0  0.555773  0.899648     9.256414   0.121330    0.750969    9.257209    9.436836  0.107113   1.676983
    0  12    8  0  0.574333  0.870575     5.873240   0.103524    1.009813    5.874153    6.155916  0.116983   2.408592
    0  12    9  0  0.594668  0.840806     0.081605  -0.071320  318.847848    0.108379    1.296934  0.093505  12.711122
[truncated: 195,044 more chars]
