# Supplementary material for: Crystal structures, Hirshfeld atom refinements and Hirshfeld surface analyses of tris­(4,5-di­hydro­furan-2-yl)methyl­silane and tris­(4,5-di­hydro­furan-2-yl)phenyl­silane
Source: Acta Crystallogr E Crystallogr Commun. 2020 Aug 28;76(Pt 9):1514–9. doi: 10.1107/S2056989020011470 (PMC7472748; doi:10.1107/S2056989020011470)
Supplement: Supplementary file 4 [file e-76-01514-2sup3.hkl]

data_2                                                                      
_shelx_title ' b1807_0m_a.res in P2(1)/c'                                       
_shelx_refln_list_code          4                                               
_shelx_F_calc_maximum      127.39                                               
_exptl_crystal_F_000       664.00                                               
_reflns_d_resolution_high  0.6598                                               
                                                                                
loop_                                                                           
 _space_group_symop_operation_xyz                                               
 'x, y, z'                                                                      
 '-x, y+1/2, -z+1/2'                                                            
 '-x, -y, -z'                                                                   
 'x, -y-1/2, z-1/2'                                                             
                                                                                
_cell_length_a     9.4936                                                       
_cell_length_b     8.6802                                                       
_cell_length_c    19.7470                                                       
_cell_angle_alpha  90.000                                                       
_cell_angle_beta   99.743                                                       
_cell_angle_gamma  90.000                                                       
                                                                                
_shelx_F_squared_multiplier     1.000                                           
                                                                                
loop_                                                                           
 _refln_index_h                                                                 
 _refln_index_k                                                                 
 _refln_index_l                                                                 
 _refln_F_squared_calc                                                          
 _refln_F_squared_meas                                                          
 _refln_F_squared_sigma                                                         
 _refln_observed_status                                                         
   1   0   0          1.67          5.04         0.48 o                         
   2   0   0         34.68         30.25         0.79 o                         
   3   0   0       3508.60       3359.66        95.48 o                         
   4   0   0          6.35         14.29         1.45 o                         
   5   0   0        628.70        524.32        12.86 o                         
   6   0   0         24.65         39.60         3.09 o                         
   7   0   0         74.19         61.17         3.97 o                         
   8   0   0       1618.93       1560.24        14.77 o                         
   9   0   0         88.27         77.83         2.25 o                         
  10   0   0        161.19        157.90         4.04 o                         
  11   0   0          4.07          4.80         1.02 o                         
  12   0   0          0.16          0.44         0.87 o                         
  13   0   0          3.65          1.45         0.98 o                         
  14   0   0        577.28        649.32        16.14 o                         
   1   1   0        369.06        439.47         7.61 o                         
   2   1   0       9095.62       8829.25       129.15 o                         
   3   1   0        117.91        113.37         1.20 o                         
   4   1   0        679.97        712.46         5.32 o                         
   5   1   0        916.87       1011.64        11.63 o                         
   6   1   0          6.73          8.94         0.61 o                         
   7   1   0       1810.92       1609.16        17.67 o                         
   8   1   0        625.12        583.40         5.56 o                         
   9   1   0        386.83        364.47         4.44 o                         
  10   1   0         74.98         72.16         2.25 o                         
  11   1   0         12.52         15.70         1.14 o                         
  12   1   0         27.04         30.66         1.59 o                         
  13   1   0         38.30         37.20         2.76 o                         
  14   1   0         18.16         14.27         2.20 o                         
   0   2   0       7864.39       7763.87       106.08 o                         
   1   2   0       6037.50       6921.25       206.14 o                         
   2   2   0        279.43        317.27         3.21 o                         
   3   2   0        631.69        699.35         5.84 o                         
   4   2   0        340.13        381.04         4.37 o                         
   5   2   0        385.79        417.08         3.97 o                         
   6   2   0        219.66        200.62         2.09 o                         
   7   2   0         53.84         48.40         1.09 o                         
   8   2   0          5.58         10.58         0.70 o                         
   9   2   0         23.56         26.83         1.20 o                         
  10   2   0         11.87         11.00         1.11 o                         
  11   2   0         19.18         16.39         1.35 o                         
  12   2   0         99.14        102.40         3.10 o                         
  13   2   0        110.69        119.44         3.66 o                         
  14   2   0         21.96         16.71         1.50 o                         
   1   3   0       1121.71       1188.75         8.14 o                         
   2   3   0       1940.68       2204.83        16.50 o                         
   3   3   0       2689.66       2853.48        33.58 o                         
   4   3   0        550.03        645.25         5.24 o                         
   5   3   0       2695.92       2680.32        18.43 o                         
   6   3   0         69.31         68.07         1.41 o                         
   7   3   0       1008.52        942.16         7.94 o                         
   8   3   0        716.69        703.69         6.50 o                         
   9   3   0        193.76        202.42         3.71 o                         
  10   3   0        209.12        201.62         3.86 o                         
  11   3   0        261.63        261.18         7.42 o                         
  12   3   0        133.92        157.47         5.73 o                         
  13   3   0        136.89        148.42         5.22 o                         
   0   4   0       4699.98       4956.11       677.05 o                         
   1   4   0          4.66          7.71         1.00 o                         
   2   4   0         64.81         35.50         2.43 o                         
   3   4   0          7.41          6.40         0.58 o                         
   4   4   0        145.77        130.71         2.33 o                         
   5   4   0        424.75        380.12         5.04 o                         
   6   4   0        290.99        292.87         4.15 o                         
   7   4   0          2.20          1.80         0.47 o                         
   8   4   0         32.28         36.06         1.81 o                         
   9   4   0          3.36          3.84         1.33 o                         
  10   4   0          8.18          2.60         1.23 o                         
  11   4   0          0.10         -0.12         0.83 o                         
  12   4   0          1.44          0.49         0.98 o                         
  13   4   0         33.93         30.84         3.41 o                         
   1   5   0        538.55        528.58         8.74 o                         
   2   5   0        446.32        515.09         4.86 o                         
   3   5   0        440.09        552.79         7.68 o                         
   4   5   0        148.61        148.38         2.73 o                         
   5   5   0          7.61          5.75         0.45 o                         
   6   5   0        178.09        159.33         2.25 o                         
   7   5   0         39.29         54.08         2.15 o                         
   8   5   0          2.06          3.15         0.78 o                         
   9   5   0        105.94        102.51         3.11 o                         
  10   5   0          6.37          9.83         1.53 o                         
  11   5   0          1.33         -0.75         0.82 o                         
  12   5   0          0.21         -0.20         1.87 o                         
  13   5   0         16.33         13.62         1.94 o                         
   0   6   0         83.77        114.71         2.70 o                         
   1   6   0         31.65         52.63         2.09 o                         
   2   6   0       2486.93       2479.15        21.50 o                         
   3   6   0        397.62        376.66         4.20 o                         
   4   6   0        865.13        862.67         7.14 o                         
   5   6   0         51.40         49.53         1.26 o                         
   6   6   0        753.28        752.16         8.73 o                         
   7   6   0          1.90          2.18         0.66 o                         
   8   6   0        273.92        262.82         5.13 o                         
   9   6   0          2.81          2.91         0.85 o                         
  10   6   0         73.73         71.53         2.77 o                         
  11   6   0          0.03         -0.14         1.42 o                         
  12   6   0        284.63        294.67         8.51 o                         
   1   7   0        369.50        333.91        11.04 o                         
   2   7   0        454.17        425.91         5.17 o                         
   3   7   0         85.92        104.63         2.08 o                         
   4   7   0         34.45         37.22         1.40 o                         
   5   7   0        873.36        828.74         9.38 o                         
   6   7   0         22.77         27.67         1.54 o                         
   7   7   0          6.22          7.81         1.32 o                         
   8   7   0          9.07          8.69         1.36 o                         
   9   7   0         77.68         83.59         2.87 o                         
  10   7   0        192.16        195.92         5.82 o                         
  11   7   0          6.80          2.21         1.51 o                         
  12   7   0         52.86         54.51         4.21 o                         
   0   8   0        337.80        283.84         5.57 o                         
   1   8   0        110.72        117.37         2.26 o                         
   2   8   0          1.99          2.68         0.93 o                         
   3   8   0        385.10        365.21         6.87 o                         
   4   8   0          0.22          1.48         0.76 o                         
   5   8   0         19.28         17.44         1.32 o                         
   6   8   0         89.16         88.52         3.39 o                         
   7   8   0         49.93         56.14         2.37 o                         
   8   8   0         84.06         87.03         2.89 o                         
   9   8   0         11.59          8.70         1.17 o                         
  10   8   0         31.62         33.49         2.05 o                         
  11   8   0         83.60         84.56         4.45 o                         
   1   9   0       1435.05       1411.50        14.66 o                         
   2   9   0         83.21         80.68         2.28 o                         
   3   9   0         57.54         48.61         1.79 o                         
   4   9   0          5.68          6.00         1.06 o                         
   5   9   0        107.51        113.22         3.24 o                         
   6   9   0          2.95          2.85         0.81 o                         
   7   9   0        194.34        192.46         4.55 o                         
   8   9   0         69.05         71.49         2.71 o                         
   9   9   0        103.65         98.22         3.26 o                         
  10   9   0          6.68          6.72         1.49 o                         
   0  10   0         45.34         44.13         2.44 o                         
   1  10   0          6.13          5.84         0.87 o                         
   2  10   0        127.47        128.98         3.25 o                         
   3  10   0         16.47         19.45         1.43 o                         
   4  10   0        106.01        102.99         3.20 o                         
   5  10   0         13.80         12.94         1.45 o                         
   6  10   0         31.04         29.22         1.85 o                         
   7  10   0         14.82         12.97         1.41 o                         
   8  10   0         31.33         32.78         2.11 o                         
   9  10   0          4.05          2.45         1.06 o                         
   1  11   0        238.80        242.77         4.63 o                         
   2  11   0          0.02         -0.05         0.56 o                         
   3  11   0        139.05        134.56         3.33 o                         
   4  11   0         59.08         60.81         2.63 o                         
   5  11   0         19.90         20.20         1.40 o                         
   6  11   0          8.04          7.57         1.22 o                         
   7  11   0          0.47          0.83         0.85 o                         
   0  12   0         17.98         19.66         2.10 o                         
   1  12   0         42.85         37.66         2.52 o                         
   2  12   0         45.58         41.96         2.07 o                         
   3  12   0        181.57        184.53         6.14 o                         
   4  12   0        285.03        261.92         5.20 o                         
   5  12   0          1.20          1.63         0.84 o                         
   1  13   0        100.32         94.14         3.01 o                         
   2  13   0         11.14          9.60         1.24 o                         
 -14   1   1        122.02        147.98         3.21 o                         
 -13   1   1        169.62        182.33         3.87 o                         
 -12   1   1          3.20          3.73         0.77 o                         
 -11   1   1        154.68        159.48         3.02 o                         
 -10   1   1          0.56          0.50         0.44 o                         
  -9   1   1          3.28          2.39         0.54 o                         
  -8   1   1        457.31        428.84         4.10 o                         
  -7   1   1       1355.38       1307.93        15.31 o                         
  -6   1   1         51.24         31.20         0.73 o                         
  -5   1   1        182.50        204.04         2.53 o                         
  -4   1   1        397.12        351.22         3.46 o                         
  -3   1   1        424.24        470.45         3.20 o                         
  -2   1   1       1206.41       1281.10         7.19 o                         
  -1   1   1       1048.72       1090.65        29.46 o                         
   0   1   1       2469.16       2453.02        57.69 o                         
   1   1   1       3426.82       3556.07       123.61 o                         
   2   1   1       2974.37       2977.86        84.15 o                         
   3   1   1        956.00        915.20         7.14 o                         
   4   1   1       1151.73       1114.43        13.10 o                         
   5   1   1        212.80        198.11         2.36 o                         
   6   1   1       1040.28        925.39         8.98 o                         
   7   1   1       1666.61       1606.40        12.80 o                         
   8   1   1        195.39        193.24         2.87 o                         
   9   1   1          7.01          5.93         0.66 o                         
  10   1   1        226.22        224.64         4.24 o                         
  11   1   1         25.67         22.27         1.28 o                         
  12   1   1        161.97        170.57         3.31 o                         
  13   1   1         19.80         22.41         1.50 o                         
  14   1   1         62.29         60.80         2.23 o                         
 -14   2   1        237.15        254.54         4.83 o                         
 -13   2   1          0.18         -0.07         0.72 o                         
 -12   2   1         79.93         78.79         2.54 o                         
 -11   2   1         20.66         23.07         1.46 o                         
 -10   2   1        119.78        117.54         3.02 o                         
  -9   2   1         94.98         91.28         1.97 o                         
  -8   2   1        202.56        197.40         2.60 o                         
  -7   2   1          1.43          0.83         0.26 o                         
  -6   2   1        198.47        171.29         2.78 o                         
  -5   2   1          6.80         14.85         0.86 o                         
  -4   2   1         50.52         33.97         1.09 o                         
  -3   2   1       1379.94       1445.98        10.30 o                         
  -2   2   1        120.58        104.86         1.10 o                         
   0   2   1       3015.21       3399.64        56.08 o                         
   1   2   1        806.25        839.61        11.50 o                         
   2   2   1        183.44        162.58         2.31 o                         
   3   2   1       1216.26       1337.05         8.91 o                         
   4   2   1        378.69        438.30         3.35 o                         
   5   2   1        180.25        173.41         1.93 o                         
   6   2   1       1610.20       1596.63        10.53 o                         
   7   2   1        756.86        677.67         6.58 o                         
   8   2   1         70.13         65.94         1.47 o                         
   9   2   1          0.72          1.08         0.53 o                         
  10   2   1         20.38         21.40         1.47 o                         
  11   2   1          0.02         -0.46         0.46 o                         
  12   2   1         14.35         15.94         1.27 o                         
  13   2   1        129.22        134.84         3.03 o                         
 -13   3   1          4.17          1.78         1.23 o                         
 -12   3   1         54.46         54.34         3.13 o                         
 -11   3   1          2.17          1.18         0.73 o                         
 -10   3   1         41.30         38.26         1.98 o                         
  -9   3   1         84.16         72.31         2.61 o                         
  -8   3   1         54.06         67.48         1.60 o                         
  -7   3   1          4.89          1.63         0.35 o                         
  -6   3   1        870.86        862.75         9.45 o                         
  -5   3   1        206.32        238.74         2.56 o                         
  -4   3   1        656.24        710.17         5.60 o                         
  -3   3   1        103.06         81.27         1.08 o                         
  -2   3   1       2512.49       2715.82        31.35 o                         
  -1   3   1          3.23          6.65         0.88 o                         
   0   3   1          2.82          1.11         0.34 o                         
   1   3   1         45.08         30.44         0.60 o                         
   2   3   1       2322.55       2567.55        19.69 o                         
   3   3   1        479.54        473.78         4.24 o                         
   4   3   1        184.53        186.70         1.94 o                         
   5   3   1        273.22        287.85         2.99 o                         
   6   3   1        178.23        211.77         2.85 o                         
   7   3   1         11.35          9.59         0.73 o                         
   8   3   1         78.32         76.43         1.79 o                         
   9   3   1          9.56          5.24         0.81 o                         
  10   3   1         27.93         23.35         2.00 o                         
  11   3   1         85.22         85.25         3.48 o                         
  12   3   1         10.80         12.81         1.53 o                         
  13   3   1          0.80          1.52         1.27 o                         
 -13   4   1         53.88         50.94         3.15 o                         
 -12   4   1         54.77         59.60         4.64 o                         
 -11   4   1         22.64         21.99         2.76 o                         
 -10   4   1        210.44        206.39         5.59 o                         
  -9   4   1        340.11        345.21         6.24 o                         
  -8   4   1        507.16        504.57         6.76 o                         
  -7   4   1         82.42         79.13         1.66 o                         
  -6   4   1        647.77        684.92         6.08 o                         
  -5   4   1        397.82        403.39         4.13 o                         
  -4   4   1         10.05         26.37         0.77 o                         
  -3   4   1        238.94        261.99         2.79 o                         
  -2   4   1         81.43        152.94         2.66 o                         
  -1   4   1       3651.99       4016.21        46.11 o                         
   0   4   1       3739.21       3887.34       147.01 o                         
   1   4   1        297.15        304.02         5.76 o                         
   2   4   1       2345.12       2449.08        45.47 o                         
   3   4   1        207.92        207.11         4.81 o                         
   4   4   1         58.16         61.20         0.96 o                         
   5   4   1       1497.16       1454.37        12.13 o                         
   6   4   1          8.49         12.67         0.71 o                         
   7   4   1         82.89         84.87         1.94 o                         
   8   4   1        585.17        561.02        11.79 o                         
   9   4   1         14.17         14.50         1.67 o                         
  10   4   1         35.90         36.48         2.48 o                         
  11   4   1        207.86        219.33         8.71 o                         
  12   4   1          0.75          0.94         1.02 o                         
  13   4   1        143.37        138.92         7.21 o                         
 -13   5   1        160.91        151.43         5.69 o                         
 -12   5   1        131.82        133.74         4.67 o                         
 -11   5   1        182.70        171.63         5.20 o                         
 -10   5   1          0.43         -0.60         0.60 o                         
  -9   5   1        107.21        112.27         3.22 o                         
  -8   5   1         96.50        100.04         3.56 o                         
  -7   5   1         23.51         21.21         1.37 o                         
  -6   5   1          2.97          4.07         0.54 o                         
  -5   5   1        248.17        223.15         2.77 o                         
  -4   5   1          7.27          9.01         0.94 o                         
  -3   5   1        203.61        190.73         4.35 o                         
  -2   5   1        581.82        604.35         5.12 o                         
  -1   5   1         45.06         81.09         2.57 o                         
   0   5   1        716.50        816.99         6.15 o                         
   1   5   1       1071.31       1153.71        10.67 o                         
   2   5   1        556.42        551.91         4.47 o                         
   3   5   1        232.57        300.00         4.47 o                         
   4   5   1          3.18          2.13         0.59 o                         
   5   5   1         17.50         29.08         0.95 o                         
   6   5   1         63.83         58.06         1.52 o                         
   7   5   1        156.67        144.43         3.41 o                         
   8   5   1         25.23         24.53         1.55 o                         
   9   5   1          6.67          8.05         1.18 o                         
  10   5   1        244.92        235.01         6.22 o                         
  11   5   1          1.19          0.96         0.97 o                         
  12   5   1         89.95        112.28         4.44 o                         
  13   5   1          0.00          1.87         1.17 o                         
 -12   6   1         27.42         23.23         2.39 o                         
 -11   6   1          0.38          2.43         1.43 o                         
 -10   6   1        157.66        164.76         4.18 o                         
  -9   6   1          0.41          0.93         0.94 o                         
  -8   6   1         54.36         58.56         2.23 o                         
  -7   6   1         26.57         26.30         1.54 o                         
  -6   6   1         29.64         32.35         1.13 o                         
  -5   6   1         83.05         73.10         1.40 o                         
  -4   6   1        228.41        235.14         2.66 o                         
  -3   6   1          1.15          6.15         0.90 o                         
  -2   6   1         11.92         14.85         1.00 o                         
  -1   6   1        576.42        692.48         5.88 o                         
   0   6   1         19.07         20.14         1.23 o                         
   1   6   1          2.09          0.49         0.90 o                         
   2   6   1        624.51        720.78        11.74 o                         
   3   6   1         60.92         88.38         2.40 o                         
   4   6   1         42.99         47.21         1.16 o                         
   5   6   1          0.33          0.21         0.26 o                         
   6   6   1         61.89         57.36         1.73 o                         
   7   6   1          1.37          1.31         0.75 o                         
   8   6   1         14.63         13.35         1.24 o                         
   9   6   1          0.29          0.61         0.64 o                         
  10   6   1         20.24         20.94         2.20 o                         
  11   6   1          9.35          8.10         1.47 o                         
  12   6   1          1.11         -1.16         1.87 o                         
 -12   7   1         55.67         53.88         3.15 o                         
 -11   7   1         63.64         62.36         2.71 o                         
 -10   7   1         99.22        101.71         3.33 o                         
  -9   7   1         41.72         39.68         2.01 o                         
  -8   7   1        116.47        119.32         4.04 o                         
  -7   7   1        183.65        194.04         4.11 o                         
  -6   7   1        277.08        272.09         6.47 o                         
  -5   7   1        357.60        348.77         5.38 o                         
  -4   7   1        170.75        165.37         2.87 o                         
  -3   7   1         24.41         22.00         1.30 o                         
  -2   7   1        487.24        507.87         6.36 o                         
  -1   7   1        745.61        799.16         6.98 o                         
   0   7   1        625.65        570.46         5.36 o                         
   1   7   1         40.07         40.79         1.76 o                         
   2   7   1         39.48         26.75         1.13 o                         
   3   7   1        273.99        277.93         3.61 o                         
   4   7   1        850.98        815.04         9.44 o                         
   5   7   1         95.08         94.43         2.18 o                         
   6   7   1        501.03        480.26         7.39 o                         
   7   7   1        241.64        239.72         4.76 o                         
   8   7   1        154.92        155.49         3.96 o                         
   9   7   1         41.91         39.83         3.38 o                         
  10   7   1          2.80          0.71         0.85 o                         
  11   7   1         50.28         43.93         2.72 o                         
 -11   8   1         14.29         10.92         1.55 o                         
 -10   8   1         17.61         14.76         1.67 o                         
  -9   8   1          0.88          0.45         0.83 o                         
  -8   8   1         94.62        107.07         3.45 o                         
  -7   8   1        137.63        132.79         3.63 o                         
  -6   8   1         77.51         87.91         2.62 o                         
  -5   8   1          1.31          1.68         0.64 o                         
  -4   8   1        465.25        454.03         8.19 o                         
  -3   8   1        100.38        101.45         3.06 o                         
  -2   8   1         10.42         12.60         0.98 o                         
  -1   8   1          3.77          3.82         0.50 o                         
   0   8   1         26.13         33.98         1.33 o                         
   1   8   1        228.09        245.75         3.59 o                         
   2   8   1          1.44          0.41         0.50 o                         
   3   8   1         15.89         19.98         1.50 o                         
   4   8   1         10.88         11.01         1.25 o                         
   5   8   1        211.15        205.89         4.15 o                         
   6   8   1         84.00         82.94         2.59 o                         
   7   8   1        237.20        233.93         4.82 o                         
   8   8   1          1.75          1.34         0.99 o                         
   9   8   1         24.45         19.68         1.72 o                         
  10   8   1          1.70          2.03         0.87 o                         
  11   8   1         96.89         97.97         4.10 o                         
 -10   9   1          6.27          8.45         1.90 o                         
  -9   9   1         12.68         14.57         1.51 o                         
  -8   9   1          5.99          6.57         1.11 o                         
  -7   9   1         15.87         15.00         1.41 o                         
  -6   9   1        129.28        115.94         3.22 o                         
  -5   9   1         74.81         68.67         2.35 o                         
  -4   9   1          3.31          4.34         0.96 o                         
  -3   9   1         10.17          7.42         0.88 o                         
  -2   9   1         39.44         37.71         1.59 o                         
  -1   9   1          2.30          3.51         0.62 o                         
   0   9   1         23.90         27.67         1.24 o                         
   1   9   1          1.99          3.78         1.00 o                         
   2   9   1         15.93         16.61         1.21 o                         
   3   9   1         21.33         23.32         1.39 o                         
   4   9   1        153.13        147.17         4.09 o                         
   5   9   1         40.09         35.55         1.92 o                         
   6   9   1          2.63          2.51         0.82 o                         
   7   9   1          4.38          3.82         1.11 o                         
   8   9   1         24.49         28.02         2.22 o                         
   9   9   1          3.01          3.53         0.98 o                         
  10   9   1          9.51          9.75         1.42 o                         
  -9  10   1         44.52         43.73         2.71 o                         
  -8  10   1         55.44         55.73         2.47 o                         
  -7  10   1        140.01        146.13         3.88 o                         
  -6  10   1         47.38         48.27         2.21 o                         
  -5  10   1        262.81        262.17        10.93 o                         
  -4  10   1          1.39          2.25         0.70 o                         
  -3  10   1         55.57         56.09         2.03 o                         
  -2  10   1         53.68         54.00         2.08 o                         
  -1  10   1        103.35        105.84         2.44 o                         
   0  10   1        149.08        144.50         3.26 o                         
   1  10   1        454.41        462.09         9.59 o                         
   2  10   1        190.74        201.16         4.68 o                         
   3  10   1        483.61        459.85         7.04 o                         
   4  10   1        167.57        173.92         3.78 o                         
   5  10   1         73.47         82.99         2.77 o                         
   6  10   1        120.04        118.64         3.40 o                         
   7  10   1          5.75          5.45         1.03 o                         
   8  10   1        119.62        118.64         4.22 o                         
   9  10   1        121.84        124.76         4.72 o                         
  -7  11   1         39.87         42.37         2.31 o                         
  -6  11   1         21.35         21.95         2.03 o                         
  -5  11   1        113.53        120.50         2.87 o                         
  -4  11   1         17.85         15.70         1.39 o                         
  -3  11   1         14.62         12.01         1.45 o                         
  -2  11   1         43.67         42.40         1.85 o                         
  -1  11   1        118.39        110.09         2.92 o                         
   0  11   1         21.84         18.86         1.22 o                         
   1  11   1         17.42         16.11         1.27 o                         
   2  11   1         38.29         38.01         1.81 o                         
   3  11   1         70.38         70.70         2.43 o                         
   4  11   1         24.73         25.40         1.69 o                         
   5  11   1         84.29         83.63         2.42 o                         
   6  11   1         41.55         41.21         2.24 o                         
   7  11   1          0.54          0.84         1.48 o                         
  -5  12   1         29.32         29.47         2.19 o                         
  -4  12   1          0.46         -1.00         1.00 o                         
  -3  12   1          0.65          0.65         0.63 o                         
  -2  12   1         22.65         27.94         1.60 o                         
  -1  12   1         69.37         72.02         2.46 o                         
   0  12   1          3.30          0.85         1.30 o                         
   1  12   1          7.07          4.92         1.15 o                         
   2  12   1         16.23         18.60         1.39 o                         
   3  12   1          1.85          2.82         0.88 o                         
   4  12   1         24.02         23.90         1.75 o                         
   5  12   1         26.86         25.29         1.65 o                         
  -2  13   1        384.00        366.13         6.53 o                         
  -1  13   1          0.34          0.84         1.23 o                         
   0  13   1        228.06        231.28         5.80 o                         
   1  13   1         98.59         96.61         3.01 o                         
   2  13   1         23.91         23.05         1.70 o                         
 -14   0   2         18.62         17.47         3.71 o                         
 -13   0   2        276.63        278.11         6.14 o                         
 -12   0   2        215.25        241.96         5.42 o                         
 -11   0   2        383.38        356.19         7.81 o                         
 -10   0   2        251.20        231.15         4.16 o                         
  -9   0   2          0.26          1.50         0.65 o                         
  -8   0   2        591.86        574.35         8.13 o                         
  -7   0   2        822.16        807.83        10.05 o                         
  -6   0   2        749.61        790.82        19.40 o                         
  -5   0   2       1302.95       1266.34        13.92 o                         
  -4   0   2       1123.67       1147.74        14.32 o                         
  -3   0   2          0.65         13.08         0.54 o                         
  -2   0   2       3988.47       4814.76       375.62 o                         
   1   0   2       5828.44       5163.06        85.35 o                         
   3   0   2      10646.20       9862.65       477.18 o                         
   4   0   2        439.42        475.77        24.38 o                         
   5   0   2       3652.73       3608.35        51.08 o                         
   6   0   2         17.24         23.05         1.54 o                         
   7   0   2        572.03        502.21         7.46 o                         
   8   0   2        633.78        585.60         7.80 o                         
   9   0   2         63.30         56.22         2.17 o                         
  10   0   2         25.24         24.47         1.97 o                         
  11   0   2         44.35         40.17         2.25 o                         
  12   0   2          4.08          2.46         1.29 o                         
  13   0   2        679.52        786.39        12.65 o                         
 -14   1   2         56.23         52.94         2.52 o                         
 -13   1   2        116.49        137.89         2.93 o                         
 -12   1   2        107.57        104.69         2.43 o                         
 -11   1   2         67.41         64.32         2.03 o                         
 -10   1   2          1.02          0.75         0.46 o                         
  -9   1   2        402.36        401.22         5.02 o                         
  -8   1   2       1353.92       1244.68         9.44 o                         
  -7   1   2         12.90         16.96         0.61 o                         
  -6   1   2         96.26         95.65         1.47 o                         
  -5   1   2         43.75         39.81         0.90 o                         
  -4   1   2       1345.91       1388.93         8.33 o                         
  -3   1   2       1791.07       1793.08        10.49 o                         
  -2   1   2      11936.24       9088.15       103.70 o                         
  -1   1   2         11.62         14.04         0.38 o                         
   0   1   2       1065.99        919.10       105.08 o                         
   1   1   2       2465.11       2496.89        58.03 o                         
   2   1   2       7705.48       7083.21       191.96 o                         
   3   1   2        152.32        206.66         2.04 o                         
   4   1   2         97.38        103.02         2.23 o                         
   5   1   2       2206.04       2345.34        21.27 o                         
   6   1   2        318.47        323.24         5.05 o                         
   7   1   2        210.28        217.37         2.60 o                         
   8   1   2          1.82          5.40         0.65 o                         
   9   1   2        491.88        458.16         5.85 o                         
  10   1   2         26.63         30.45         1.36 o                         
  11   1   2         57.82         63.73         1.97 o                         
  12   1   2         22.14         24.84         1.50 o                         
  13   1   2          2.59          1.02         0.90 o                         
 -14   2   2         12.02          9.61         1.32 o                         
 -13   2   2          5.73          6.43         0.98 o                         
 -12   2   2         38.62         44.08         2.06 o                         
 -11   2   2         37.03         37.54         3.03 o                         
 -10   2   2          9.98          8.04         0.79 o                         
  -9   2   2        936.49        901.28         8.47 o                         
  -8   2   2          2.11          3.78         0.39 o                         
  -7   2   2          8.15          7.39         0.47 o                         
  -6   2   2        209.88        190.32         1.93 o                         
  -5   2   2        295.95        340.30         3.28 o                         
  -4   2   2        755.10        789.89         9.00 o                         
  -3   2   2       1166.11       1290.90         9.01 o                         
  -2   2   2        827.09        897.38         6.67 o                         
  -1   2   2       3981.79       4428.51        78.47 o                         
   0   2   2       5402.04       5480.65       119.37 o                         
   1   2   2       2042.15       2248.01        75.62 o                         
   2   2   2          0.88          0.72         0.23 o                         
   3   2   2       1027.02       1087.60        11.40 o                         
   4   2   2       1417.40       1514.06        11.06 o                         
   5   2   2        777.52        769.03         7.61 o                         
   6   2   2         15.73         19.93         0.79 o                         
   7   2   2         26.75         29.00         1.01 o                         
   8   2   2        141.22        112.45         2.03 o                         
   9   2   2          0.01          0.21         0.52 o                         
  10   2   2          0.38         -0.46         0.46 o                         
  11   2   2         38.77         40.64         1.93 o                         
  12   2   2         99.72         98.54         2.57 o                         
  13   2   2         12.26         11.23         1.17 o                         
 -13   3   2          8.56         12.75         2.27 o                         
 -12   3   2        160.61        160.40         5.42 o                         
 -11   3   2         32.14         30.11         2.21 o                         
 -10   3   2        398.58        428.74         7.14 o                         
  -9   3   2        133.20        138.64         3.02 o                         
  -8   3   2       1345.58       1325.62        12.73 o                         
  -7   3   2          5.27          3.92         0.43 o                         
  -6   3   2        474.98        406.25         6.51 o                         
  -5   3   2        243.04        242.14         3.28 o                         
  -4   3   2        468.91        446.87         3.83 o                         
  -3   3   2       1264.89       1421.88        10.63 o                         
  -2   3   2       4388.75       4582.99        57.72 o                         
  -1   3   2       4243.74       4811.07       147.03 o                         
   0   3   2         58.94         52.32         1.93 o                         
   1   3   2        290.37        377.46         3.21 o                         
   2   3   2       1058.88       1156.99         9.31 o                         
   3   3   2          1.13          6.50         0.58 o                         
   4   3   2       3699.83       3756.84        29.09 o                         
   5   3   2        310.34        363.32         5.88 o                         
   6   3   2       5396.79       5128.17        45.35 o                         
   7   3   2         24.70         27.94         1.52 o                         
   8   3   2        262.00        281.61         4.50 o                         
   9   3   2        155.34        157.09         3.30 o                         
  10   3   2        168.01        179.25         4.35 o                         
  11   3   2          0.10         -0.58         0.58 o                         
  12   3   2        109.45        114.78         3.70 o                         
  13   3   2          6.56          6.03         2.51 o                         
 -13   4   2         80.20         76.27         3.60 o                         
 -12   4   2          0.01          1.84         1.07 o                         
 -11   4   2        186.89        178.34         5.22 o                         
 -10   4   2        132.52        125.40         3.56 o                         
  -9   4   2          6.87          5.74         0.99 o                         
  -8   4   2          0.14          1.67         0.50 o                         
  -7   4   2        131.96        115.94         2.24 o                         
  -6   4   2        706.92        693.89         6.10 o                         
  -5   4   2          8.78          0.87         0.46 o                         
  -4   4   2        317.89        332.63         3.47 o                         
  -3   4   2        576.33        572.91         4.84 o                         
  -2   4   2          0.19          2.55         0.49 o                         
  -1   4   2        227.15        301.70         3.76 o                         
   0   4   2         50.60         66.02         1.35 o                         
   1   4   2        156.65        163.30         3.63 o                         
   2   4   2        771.32        915.40        10.32 o                         
   3   4   2         43.09         39.85         1.27 o                         
   4   4   2         11.50         19.27         1.29 o                         
   5   4   2         37.98         44.98         1.56 o                         
   6   4   2        600.00        536.77         5.17 o                         
   7   4   2        157.13        143.03         2.37 o                         
   8   4   2        784.79        738.83        11.41 o                         
   9   4   2         14.81         13.09         1.31 o                         
  10   4   2         23.93         24.16         2.26 o                         
  11   4   2          0.24          1.94         1.17 o                         
  12   4   2          7.59          6.40         3.93 o                         
  13   4   2         40.55         55.88         3.72 o                         
 -13   5   2         79.24         78.71         3.96 o                         
 -12   5   2          4.49          7.64         2.12 o                         
 -11   5   2          8.11          7.22         1.32 o                         
 -10   5   2         84.42         73.98         3.47 o                         
  -9   5   2         49.78         46.99         2.10 o                         
  -8   5   2         69.26         73.79         2.09 o                         
  -7   5   2        741.54        719.70         7.77 o                         
  -6   5   2        101.32        110.33         1.67 o                         
  -5   5   2        197.89        171.83         2.15 o                         
  -4   5   2          1.52          3.12         1.55 o                         
  -3   5   2        592.78        590.65         7.01 o                         
  -2   5   2        622.69        602.55         6.69 o                         
  -1   5   2       2522.65       2869.32        19.33 o                         
   0   5   2        527.58        509.97         4.35 o                         
   1   5   2         33.07         34.17         0.85 o                         
   2   5   2        664.56        772.98         7.63 o                         
   3   5   2        207.41        168.13         2.08 o                         
   4   5   2         10.86          1.68         0.52 o                         
   5   5   2        999.72        891.41         7.49 o                         
   6   5   2         51.93         53.15         1.27 o                         
   7   5   2        173.08        165.99         3.75 o                         
   8   5   2          1.38          1.20         0.95 o                         
   9   5   2         57.86         56.91         2.94 o                         
  10   5   2         15.61         11.97         1.77 o                         
  11   5   2        116.25        101.13         4.11 o                         
  12   5   2         37.21         37.95         2.85 o                         
 -12   6   2          1.04         -0.63         0.90 o                         
 -11   6   2         70.05         67.80         2.72 o                         
 -10   6   2        117.28        113.58         3.48 o                         
  -9   6   2        332.58        329.92         6.05 o                         
  -8   6   2          1.11          2.01         0.71 o                         
  -7   6   2        835.33        795.86        11.90 o                         
  -6   6   2         75.60         70.75         1.73 o                         
  -5   6   2        190.57        177.84         2.67 o                         
  -4   6   2         35.97         28.67         0.89 o                         
  -3   6   2       1072.90       1047.23         9.29 o                         
  -2   6   2        451.71        471.26         5.24 o                         
  -1   6   2       2220.93       2235.87        26.61 o                         
   0   6   2        207.09        200.89         2.21 o                         
   1   6   2        843.41        868.80        15.49 o                         
   2   6   2          9.36          4.50         0.46 o                         
   3   6   2        309.41        344.16         3.38 o                         
   4   6   2       1455.45       1456.00        10.60 o                         
   5   6   2        397.09        396.00         4.68 o                         
   6   6   2         22.85         24.65         2.02 o                         
   7   6   2       1368.54       1363.59        17.14 o                         
   8   6   2         28.71         23.75         1.59 o                         
   9   6   2        117.49        115.90         3.42 o                         
  10   6   2          6.50          7.83         1.40 o                         
  11   6   2        262.37        260.12         6.91 o                         
  12   6   2         39.26         42.38         3.58 o                         
 -12   7   2          0.94          2.19         1.47 o                         
 -11   7   2         92.25         93.51         3.25 o                         
 -10   7   2         62.35         59.50         3.23 o                         
  -9   7   2          3.21          2.69         0.85 o                         
  -8   7   2         76.63         71.21         2.87 o                         
  -7   7   2          0.82          1.08         0.68 o                         
  -6   7   2        285.00        303.10         5.19 o                         
  -5   7   2          5.44          4.74         0.63 o                         
  -4   7   2         23.73         26.71         1.14 o                         
  -3   7   2        121.79        125.60         3.51 o                         
  -2   7   2         25.29         31.81         0.90 o                         
  -1   7   2         80.10         56.49         1.14 o                         
   0   7   2         59.01         74.32         1.31 o                         
   1   7   2        221.02        207.12         2.52 o                         
   2   7   2        257.14        227.83         3.06 o                         
   3   7   2        181.25        165.01         2.27 o                         
   4   7   2        148.38        153.98         2.76 o                         
   5   7   2        118.72        125.78         3.63 o                         
   6   7   2         84.68         91.79         3.25 o                         
   7   7   2         58.39         58.56         3.62 o                         
   8   7   2        121.83        120.70         3.49 o                         
   9   7   2         39.74         41.45         2.26 o                         
  10   7   2         24.38         21.23         3.16 o                         
  11   7   2         34.22         34.52         2.63 o                         
 -11   8   2          2.62          1.93         0.94 o                         
 -10   8   2          4.80          3.67         1.44 o                         
  -9   8   2        225.16        233.39         5.01 o                         
  -8   8   2          4.53          3.43         0.86 o                         
  -7   8   2        157.08        146.30         3.69 o                         
  -6   8   2          3.83          3.36         0.75 o                         
  -5   8   2        365.51        393.90         6.24 o                         
  -4   8   2         16.30         17.38         1.50 o                         
  -3   8   2        397.88        374.13         7.00 o                         
  -2   8   2          5.81          3.95         0.59 o                         
  -1   8   2         18.36         18.71         0.89 o                         
   0   8   2        359.20        339.57         4.33 o                         
   1   8   2         22.16         30.18         1.35 o                         
   2   8   2         16.89         24.78         2.75 o                         
   3   8   2        253.37        266.17         6.48 o                         
   4   8   2        344.95        343.50         6.74 o                         
   5   8   2        294.60        292.39         5.22 o                         
   6   8   2         59.99         53.01         2.12 o                         
   7   8   2         65.83         65.95         2.46 o                         
   8   8   2        204.83        206.59         4.83 o                         
   9   8   2          3.40          1.99         0.89 o                         
  10   8   2         81.31         85.91         3.72 o                         
  11   8   2          1.64          0.68         1.15 o                         
 -10   9   2         51.70         49.49         2.53 o                         
  -9   9   2         14.08         12.82         1.45 o                         
  -8   9   2        144.61        146.54         3.99 o                         
  -7   9   2          0.04          0.48         0.70 o                         
  -6   9   2        594.82        586.29        10.85 o                         
  -5   9   2         71.05         67.81         2.35 o                         
  -4   9   2         44.90         44.30         2.23 o                         
  -3   9   2          0.81          2.29         0.63 o                         
  -2   9   2        219.47        221.10         3.98 o                         
  -1   9   2         10.60          9.61         1.29 o                         
   0   9   2        700.04        735.00         8.42 o                         
   1   9   2        276.38        298.97         4.95 o                         
   2   9   2        701.04        671.13        12.69 o                         
   3   9   2        129.89        118.26         3.55 o                         
   4   9   2        213.04        224.88         5.31 o                         
   5   9   2          5.16          4.55         0.92 o                         
   6   9   2        108.37        100.99         3.07 o                         
   7   9   2          0.41          2.35         0.82 o                         
   8   9   2         82.02         84.77         3.00 o                         
   9   9   2          3.23          3.09         0.97 o                         
  10   9   2         68.58         66.00         6.25 o                         
  -9  10   2          0.06          1.01         0.83 o                         
  -8  10   2          5.02          4.08         1.55 o                         
  -7  10   2        201.51        199.87         4.59 o                         
  -6  10   2         15.49         16.16         1.46 o                         
  -5  10   2         16.24         16.63         1.82 o                         
  -4  10   2         58.69         63.09         2.15 o                         
  -3  10   2          7.69         10.36         1.35 o                         
  -2  10   2          8.47         10.08         1.06 o                         
  -1  10   2         21.63         18.22         1.14 o                         
   0  10   2         54.16         51.14         1.70 o                         
   1  10   2         57.60         58.95         2.09 o                         
   2  10   2         15.64         19.20         1.40 o                         
   3  10   2          0.04         -0.56         0.56 o                         
   4  10   2         32.94         36.81         3.38 o                         
   5  10   2          2.76          3.05         1.11 o                         
   6  10   2         41.84         40.50         2.14 o                         
   7  10   2         54.96         54.28         2.43 o                         
   8  10   2        174.35        169.13         4.75 o                         
   9  10   2         21.73         22.94         3.84 o                         
  -7  11   2         13.99         13.31         1.57 o                         
  -6  11   2         11.40          8.36         1.98 o                         
  -5  11   2         23.45         24.21         1.43 o                         
  -4  11   2         89.75         87.75         2.64 o                         
  -3  11   2         12.03         14.92         1.28 o                         
  -2  11   2        249.66        246.18         4.70 o                         
  -1  11   2        186.15        191.95         4.19 o                         
   0  11   2          9.81         12.26         1.03 o                         
   1  11   2          2.55          3.57         1.05 o                         
   2  11   2        216.07        219.17         6.54 o                         
   3  11   2         88.84         92.91         2.80 o                         
   4  11   2         28.64         27.35         1.92 o                         
   5  11   2         17.69         13.23         1.52 o                         
   6  11   2         42.08         36.20         2.90 o                         
   7  11   2          9.99          9.07         1.58 o                         
  -5  12   2        133.58        136.71         6.24 o                         
  -4  12   2         23.65         24.32         2.10 o                         
  -3  12   2          0.77          2.17         0.73 o                         
  -2  12   2          0.36          1.15         0.77 o                         
  -1  12   2         39.80         39.73         2.48 o                         
   0  12   2         66.01         64.08         2.94 o                         
   1  12   2        115.12        114.29         3.16 o                         
   2  12   2          0.00         -0.23         0.61 o                         
   3  12   2        122.41        121.48         3.35 o                         
   4  12   2         13.65         13.60         1.27 o                         
   5  12   2        364.53        354.68         9.01 o                         
  -2  13   2        125.90        122.37         4.20 o                         
  -1  13   2         65.41         66.33         4.98 o                         
   0  13   2         44.86         44.15         3.04 o                         
   1  13   2         40.00         29.99         1.86 o                         
 -14   1   3         59.10         69.62         5.34 o                         
 -13   1   3         68.21         63.47         2.26 o                         
 -12   1   3         87.68         87.68         2.20 o                         
 -11   1   3        273.58        277.90         4.68 o                         
 -10   1   3         32.51         32.02         1.17 o                         
  -9   1   3        602.57        582.40         5.95 o                         
  -8   1   3        302.98        298.48         3.09 o                         
  -7   1   3          3.26          4.91         0.40 o                         
  -6   1   3        153.00        146.49         1.64 o                         
  -5   1   3          1.22          0.47         0.23 o                         
  -4   1   3          4.69          6.47         0.42 o                         
  -3   1   3       1221.17       1185.58         7.40 o                         
  -2   1   3        603.26        666.84         4.98 o                         
  -1   1   3       2080.28       2379.55        93.01 o                         
   0   1   3        242.79        289.64         6.31 o                         
   1   1   3         61.61         54.56         0.88 o                         
   2   1   3        416.30        491.28         3.43 o                         
   3   1   3       1555.56       1593.54        25.51 o                         
   4   1   3          3.68          0.33         0.36 o                         
   5   1   3       2964.16       3022.05        39.20 o                         
   6   1   3       1796.44       1751.40        12.17 o                         
   7   1   3        208.06        199.90         5.20 o                         
   8   1   3          0.13         -0.11         0.34 o                         
   9   1   3        194.24        199.87         3.91 o                         
  10   1   3        120.45        112.69         2.49 o                         
  11   1   3         96.28         96.63         2.51 o                         
  12   1   3         42.11         48.63         1.91 o                         
  13   1   3          7.88          7.98         1.05 o                         
 -14   2   3        157.66        152.80         8.16 o                         
 -13   2   3         24.04         25.36         1.72 o                         
 -12   2   3        152.61        140.53         3.85 o                         
 -11   2   3        194.52        197.24         4.69 o                         
 -10   2   3         28.21         24.26         1.15 o                         
  -9   2   3        839.61        818.22         7.24 o                         
  -8   2   3        133.76        133.78         1.87 o                         
  -7   2   3        583.57        584.48         5.24 o                         
  -6   2   3        114.09        110.42         1.34 o                         
  -5   2   3         24.78         18.95         0.61 o                         
  -4   2   3       2339.10       2409.04        16.02 o                         
  -3   2   3        309.34        410.21         3.78 o                         
  -2   2   3          0.07          1.45         0.43 o                         
  -1   2   3      11084.33       9062.12       113.51 o                         
   0   2   3         15.69          8.58         0.53 o                         
   1   2   3       1577.32       1713.83        16.08 o                         
   2   2   3        108.07        114.88         1.21 o                         
   3   2   3        275.68        315.78         2.69 o                         
   4   2   3       4116.13       4188.66        33.43 o                         
   5   2   3          0.21          0.47         0.41 o                         
   6   2   3        702.86        697.98         6.01 o                         
   7   2   3       2331.45       2211.27        18.19 o                         
   8   2   3         28.71         27.42         1.34 o                         
   9   2   3         10.91          8.26         0.97 o                         
  10   2   3          9.86         11.29         1.19 o                         
  11   2   3          1.00          1.73         0.81 o                         
  12   2   3        145.78        158.83         3.31 o                         
  13   2   3         57.15         60.66         2.20 o                         
 -13   3   3          4.04          6.32         2.06 o                         
 -12   3   3        111.66        107.55         4.07 o                         
 -11   3   3         28.60         32.33         2.37 o                         
 -10   3   3          1.11          1.34         0.61 o                         
  -9   3   3         57.68         55.52         1.69 o                         
  -8   3   3        250.54        258.63         4.16 o                         
  -7   3   3          1.71          2.76         0.41 o                         
  -6   3   3          4.15         14.63         1.05 o                         
  -5   3   3         92.38         94.25         2.06 o                         
  -4   3   3         37.26         25.40         0.66 o                         
  -3   3   3         48.92         74.37         1.54 o                         
  -2   3   3        455.29        509.79         5.52 o                         
  -1   3   3       4418.38       4590.74       184.90 o                         
   0   3   3        867.97        937.57         7.67 o                         
   1   3   3         69.86         47.85         1.85 o                         
   2   3   3        396.88        430.63         4.50 o                         
   3   3   3         99.64         94.38         1.60 o                         
   4   3   3         34.95         28.73         0.73 o                         
   5   3   3         11.92         23.69         0.84 o                         
   6   3   3        120.14        125.92         3.42 o                         
   7   3   3        817.03        779.97         8.28 o                         
   8   3   3          8.20         11.37         0.93 o                         
   9   3   3         43.48         38.95         1.77 o                         
  10   3   3         40.15         43.09         2.23 o                         
  11   3   3         55.68         57.96         2.72 o                         
  12   3   3         59.49         63.86         2.87 o                         
  13   3   3          4.84          6.21         1.66 o                         
 -13   4   3         10.05         13.61         4.96 o                         
 -12   4   3          8.98          4.10         1.94 o                         
 -11   4   3          3.51          4.93         2.02 o                         
 -10   4   3        998.79       1000.00        13.67 o                         
  -9   4   3         82.37         85.80         2.73 o                         
  -8   4   3        368.68        364.24         5.05 o                         
  -7   4   3        231.12        210.95         3.10 o                         
  -6   4   3        260.09        273.07         2.96 o                         
  -5   4   3        798.75        760.31         5.77 o                         
  -4   4   3          4.04          3.76         0.45 o                         
  -3   4   3        492.91        504.79         4.74 o                         
  -2   4   3       3196.99       3438.79        31.77 o                         
  -1   4   3         66.04        100.05         1.85 o                         
   0   4   3         54.28         50.72         1.25 o                         
   1   4   3          0.44          3.88         0.40 o                         
   2   4   3       3158.88       3091.35        23.37 o                         
   3   4   3         94.81         77.32         1.68 o                         
   4   4   3        871.90        864.87         7.54 o                         
   5   4   3       1260.38       1334.89        10.82 o                         
   6   4   3        275.76        272.84         3.21 o                         
   7   4   3         12.18         14.31         0.84 o                         
   8   4   3        159.24        159.71         3.78 o                         
   9   4   3         92.83         95.52         3.01 o                         
  10   4   3        566.44        554.40         8.93 o                         
  11   4   3          3.28          1.28         1.04 o                         
  12   4   3        132.44        142.40         5.21 o                         
  13   4   3         32.24         36.21         2.93 o                         
 -13   5   3         16.25         12.51         2.72 o                         
 -12   5   3          0.01          2.60         1.01 o                         
 -11   5   3          9.18         10.85         1.27 o                         
 -10   5   3         40.42         42.29         2.10 o                         
  -9   5   3        664.72        674.41         9.84 o                         
  -8   5   3        114.68        110.62         2.75 o                         
  -7   5   3        149.85        159.54         2.69 o                         
  -6   5   3       1582.08       1472.57        10.79 o                         
  -5   5   3          3.90          3.10         0.35 o                         
  -4   5   3        163.68        186.53         2.75 o                         
  -3   5   3         97.46        115.58         2.11 o                         
  -2   5   3        202.76        254.21         2.83 o                         
  -1   5   3        232.14        233.36         3.87 o                         
   0   5   3          1.04          1.68         0.64 o                         
   1   5   3        307.61        277.28         2.79 o                         
   2   5   3       1593.68       1650.28        12.62 o                         
   3   5   3        721.94        745.01         6.37 o                         
   4   5   3        293.27        275.13         3.98 o                         
   5   5   3        443.73        437.27         4.04 o                         
   6   5   3        109.25         96.14         1.95 o                         
   7   5   3          4.44          4.15         0.93 o                         
   8   5   3         15.01         17.64         1.85 o                         
   9   5   3        213.07        197.97         7.78 o                         
  10   5   3        100.33         93.00         5.05 o                         
  11   5   3         37.33         36.94         2.76 o                         
  12   5   3         50.55         52.03         4.76 o                         
 -12   6   3          0.10         -0.59         0.92 o                         
 -11   6   3          4.84          3.50         1.84 o                         
 -10   6   3         34.02         30.93         1.83 o                         
  -9   6   3         24.25         23.22         1.58 o                         
  -8   6   3        115.69        106.79         2.64 o                         
  -7   6   3         29.04         26.53         1.52 o                         
  -6   6   3         54.33         53.24         1.48 o                         
  -5   6   3          5.09          4.18         0.41 o                         
  -4   6   3          0.36          1.68         0.36 o                         
  -3   6   3         23.53         41.72         3.86 o                         
  -2   6   3          5.44          7.25         0.86 o                         
  -1   6   3        723.51        765.46         7.30 o                         
   0   6   3        413.81        417.53         8.44 o                         
   1   6   3          1.94          7.36         0.70 o                         
   2   6   3        513.47        586.98         8.08 o                         
   3   6   3         48.79         48.82         1.15 o                         
   4   6   3          8.62          7.27         0.51 o                         
   5   6   3          6.08          6.48         0.65 o                         
   6   6   3          0.00          1.22         0.50 o                         
   7   6   3         92.83         86.09         2.74 o                         
   8   6   3          9.26          7.34         1.08 o                         
   9   6   3          6.07          8.99         1.43 o                         
  10   6   3         67.71         63.80         3.25 o                         
  11   6   3          4.94          4.56         2.19 o                         
  12   6   3          1.01          3.99         1.39 o                         
 -12   7   3         43.85         42.92         2.74 o                         
 -11   7   3         80.74         80.17         3.13 o                         
 -10   7   3          4.48          5.01         0.95 o                         
  -9   7   3         63.91         66.13         3.40 o                         
  -8   7   3        153.18        148.84         4.69 o                         
  -7   7   3        569.16        577.76         8.46 o                         
  -6   7   3          0.17         -0.03         0.49 o                         
  -5   7   3        176.63        185.57         2.88 o                         
  -4   7   3        117.67        110.47         2.59 o                         
  -3   7   3       1167.70       1175.68        14.32 o                         
  -2   7   3       1058.08       1015.15        14.27 o                         
  -1   7   3        171.68        178.13         2.21 o                         
   0   7   3        179.62        191.05         2.19 o                         
   1   7   3        746.22        721.97         6.09 o                         
   2   7   3         71.11         61.65         1.42 o                         
   3   7   3         88.41         79.39         1.41 o                         
   4   7   3         75.25         63.34         1.71 o                         
   5   7   3        440.32        422.67         5.63 o                         
   6   7   3        624.72        631.00         9.17 o                         
   7   7   3        400.59        407.58         6.89 o                         
   8   7   3         42.58         41.62         2.13 o                         
   9   7   3        141.05        127.42         4.39 o                         
  10   7   3          0.03         -0.80         0.80 o                         
  11   7   3        131.92        132.69         4.91 o                         
 -11   8   3         27.63         23.76         1.82 o                         
 -10   8   3         60.51         59.50         3.08 o                         
  -9   8   3         32.23         30.23         1.81 o                         
  -8   8   3         84.64         89.54         2.82 o                         
  -7   8   3        235.45        250.72        10.14 o                         
  -6   8   3        252.33        258.53         4.80 o                         
  -5   8   3        191.62        209.71         4.87 o                         
  -4   8   3         50.34         53.71         2.26 o                         
  -3   8   3         92.49         93.29         2.53 o                         
  -2   8   3         36.32         33.08         1.27 o                         
  -1   8   3        243.65        250.75         3.23 o                         
   0   8   3         37.38         49.02         1.27 o                         
   1   8   3        119.26        121.11         2.74 o                         
   2   8   3         31.81         29.32         2.05 o                         
   3   8   3          4.00          4.60         0.94 o                         
   4   8   3         50.06         50.08         1.61 o                         
   5   8   3         41.34         42.67         1.90 o                         
   6   8   3        243.56        228.01         6.11 o                         
   7   8   3         19.77         23.92         2.52 o                         
   8   8   3        101.24        100.54         3.23 o                         
   9   8   3          0.15          1.38         0.79 o                         
  10   8   3         30.30         31.39         5.28 o                         
 -10   9   3         46.77         53.34         2.86 o                         
  -9   9   3         14.87         14.73         1.50 o                         
  -8   9   3         20.81         25.17         1.86 o                         
  -7   9   3         31.75         33.04         1.84 o                         
  -6   9   3         51.38         56.57         2.59 o                         
  -5   9   3         52.21         46.60         4.51 o                         
  -4   9   3         21.84         18.62         1.22 o                         
  -3   9   3         28.32         26.36         1.42 o                         
  -2   9   3          4.65          3.02         0.74 o                         
  -1   9   3        155.45        157.32         2.83 o                         
   0   9   3          0.12          1.40         0.56 o                         
   1   9   3         29.99         28.63         1.47 o                         
   2   9   3          0.05          0.31         0.56 o                         
   3   9   3          0.36         -0.42         0.62 o                         
   4   9   3          9.82         12.54         1.97 o                         
   5   9   3         86.70         87.62         2.91 o                         
   6   9   3         15.58         18.42         1.83 o                         
   7   9   3         84.84         83.41         2.90 o                         
   8   9   3         40.07         41.48         2.22 o                         
   9   9   3         22.77         24.52         1.98 o                         
  -9  10   3          0.01          2.32         1.56 o                         
  -8  10   3        132.67        125.95         3.64 o                         
  -7  10   3          9.03          9.44         1.22 o                         
  -6  10   3        105.67        102.82         3.12 o                         
  -5  10   3        141.05        132.68         3.15 o                         
  -4  10   3          7.63         10.43         1.07 o                         
  -3  10   3          0.91          0.96         0.58 o                         
  -2  10   3        408.10        424.48         7.36 o                         
  -1  10   3          1.35          3.64         0.65 o                         
   0  10   3        116.38        117.58         2.56 o                         
   1  10   3        221.89        225.52         4.32 o                         
   2  10   3        162.95        163.72         3.60 o                         
   3  10   3          1.99          2.67         1.17 o                         
   4  10   3        393.82        412.44         6.98 o                         
   5  10   3         20.85         21.72         1.72 o                         
   6  10   3        272.18        276.17         5.62 o                         
   7  10   3        100.86        102.98         3.31 o                         
   8  10   3        116.66        116.31         3.77 o                         
  -7  11   3         33.84         31.60         2.06 o                         
  -6  11   3        169.31        153.49         3.27 o                         
  -5  11   3         51.42         49.23         1.81 o                         
  -4  11   3          0.02          0.04         0.74 o                         
  -3  11   3         51.96         53.69         2.07 o                         
  -2  11   3        149.32        150.88         3.53 o                         
  -1  11   3          0.95          0.75         0.74 o                         
   0  11   3        291.29        293.48         5.28 o                         
   1  11   3          4.96          4.44         0.89 o                         
   2  11   3         16.26         20.32         2.58 o                         
   3  11   3          9.36          7.77         1.30 o                         
   4  11   3         53.04         48.24         1.91 o                         
   5  11   3         83.25         82.75         2.47 o                         
   6  11   3          4.65          3.53         1.01 o                         
   7  11   3          0.77         -0.04         0.85 o                         
  -5  12   3         32.51         29.34         2.60 o                         
  -4  12   3         92.13         90.57         3.58 o                         
  -3  12   3          0.69          2.81         0.77 o                         
  -2  12   3         38.08         35.12         3.51 o                         
  -1  12   3          7.13          7.43         1.25 o                         
   0  12   3         45.81         48.30         2.08 o                         
   1  12   3         95.87         91.58         2.82 o                         
   2  12   3          8.84         11.07         1.59 o                         
   3  12   3         64.20         60.67         2.51 o                         
   4  12   3          3.39          1.03         0.86 o                         
   5  12   3          0.18          3.97         1.00 o                         
  -1  13   3        131.59        122.89         3.97 o                         
   0  13   3         13.56         13.55         1.99 o                         
   1  13   3         83.44         85.61         3.81 o                         
 -14   0   4         99.98        115.92         5.11 o                         
 -13   0   4         98.00        104.19         3.45 o                         
 -12   0   4         38.65         30.64         1.96 o                         
 -11   0   4        102.18        102.95         3.11 o                         
 -10   0   4        654.36        672.89         9.82 o                         
  -9   0   4        129.48        105.86         2.43 o                         
  -8   0   4        172.72        200.04         3.70 o                         
  -7   0   4         54.42         55.71         1.57 o                         
  -6   0   4        937.19        887.23        19.03 o                         
  -5   0   4        562.98        647.67         9.45 o                         
  -4   0   4       3549.85       3104.49        45.42 o                         
  -3   0   4          0.34          2.10         0.42 o                         
  -2   0   4       5401.33       4817.99       313.99 o                         
  -1   0   4       5741.06       5337.71        86.26 o                         
   0   0   4        556.92        590.20         6.73 o                         
   2   0   4        318.39        366.06         5.87 o                         
   3   0   4      16229.34      15613.21       247.02 o                         
   4   0   4       3667.46       3353.59       106.60 o                         
   5   0   4        108.71         89.18         5.02 o                         
   6   0   4       1181.13       1054.27        10.12 o                         
   7   0   4        516.23        444.97         5.48 o                         
   8   0   4        232.60        242.11         4.29 o                         
   9   0   4         93.94        109.68         3.36 o                         
  10   0   4       1180.21       1173.41        20.18 o                         
  11   0   4        127.91        127.97         4.03 o                         
  12   0   4        336.65        353.73         8.30 o                         
  13   0   4         72.26         75.79         3.53 o                         
 -14   1   4         68.59         76.89         2.64 o                         
 -13   1   4         94.81         93.87         2.64 o                         
 -12   1   4         57.45         60.42         1.81 o                         
 -11   1   4        199.65        208.85         3.40 o                         
 -10   1   4        154.83        158.96         2.54 o                         
  -9   1   4         39.19         31.31         1.07 o                         
  -8   1   4        975.89        938.17         7.89 o                         
  -7   1   4       2053.55       1925.72        17.74 o                         
  -6   1   4         85.02        107.53         1.96 o                         
  -5   1   4          4.82          7.35         0.33 o                         
  -4   1   4         11.79         14.75         0.51 o                         
  -3   1   4         24.69         24.35         0.45 o                         
  -2   1   4        622.12        673.90         8.72 o                         
  -1   1   4       4264.04       4320.60        60.38 o                         
   1   1   4        248.66        232.07         2.33 o                         
   2   1   4         27.21         23.88         0.57 o                         
   3   1   4       1542.49       1538.22        23.97 o                         
   4   1   4        261.35        356.35         3.61 o                         
   5   1   4        525.81        481.19         7.67 o                         
   6   1   4        167.00        160.12         2.27 o                         
   7   1   4        371.78        367.42         4.01 o                         
   8   1   4        236.02        217.56         3.24 o                         
   9   1   4          2.74          1.43         0.58 o                         
  10   1   4         18.59         18.07         1.89 o                         
  11   1   4          2.93          2.43         0.70 o                         
  12   1   4          0.12          0.08         0.70 o                         
  13   1   4          7.02          6.80         1.04 o                         
 -14   2   4         14.20         12.66         1.33 o                         
 -13   2   4          1.87          1.98         0.74 o                         
 -12   2   4         39.22         37.23         2.05 o                         
 -11   2   4          0.27          1.21         0.63 o                         
 -10   2   4        170.67        157.41         3.81 o                         
  -9   2   4         77.42         66.24         1.72 o                         
  -8   2   4         42.95         44.84         1.11 o                         
  -7   2   4         13.18         17.01         0.63 o                         
  -6   2   4        203.80        204.76         2.02 o                         
  -5   2   4        285.91        310.90         5.62 o                         
  -4   2   4        689.20        743.19         5.51 o                         
  -3   2   4        380.64        437.94         3.61 o                         
  -2   2   4       5529.94       5979.79        77.62 o                         
  -1   2   4          0.59          3.39         0.54 o                         
   0   2   4       1693.07       1932.74        21.66 o                         
   1   2   4        594.39        668.31         6.35 o                         
   2   2   4         75.98         64.98         1.92 o                         
   3   2   4        110.56         97.69         2.11 o                         
   4   2   4        118.79        167.96         2.92 o                         
   5   2   4        134.82        140.11         2.19 o                         
   6   2   4          2.44          5.91         0.98 o                         
   7   2   4        240.93        261.41         3.84 o                         
   8   2   4          0.28          0.42         0.44 o                         
   9   2   4         83.84         73.28         2.36 o                         
  10   2   4          0.90          1.05         0.66 o                         
  11   2   4          2.53          3.05         0.73 o                         
  12   2   4        151.34        157.27         3.84 o                         
  13   2   4          5.03          5.43         1.90 o                         
 -13   3   4          9.36         12.16         1.74 o                         
 -12   3   4          4.37          1.67         2.33 o                         
 -11   3   4        104.27        112.71         7.79 o                         
 -10   3   4         14.12         18.08         1.27 o                         
  -9   3   4       1202.67       1168.83        11.61 o                         
  -8   3   4        394.29        396.84         4.88 o                         
  -7   3   4        800.38        786.42         7.28 o                         
  -6   3   4        477.31        482.95         5.91 o                         
  -5   3   4         25.16         22.66         0.83 o                         
  -4   3   4        640.09        652.02         4.22 o                         
  -3   3   4       1221.72       1174.03        14.28 o                         
  -2   3   4        321.98        386.60         3.75 o                         
  -1   3   4        838.45        849.19         7.53 o                         
   0   3   4        408.37        464.45         5.82 o                         
   1   3   4       1351.92       1330.32        11.92 o                         
   2   3   4        473.42        487.67         4.26 o                         
   3   3   4        659.16        652.45         4.93 o                         
   4   3   4        785.29        691.64         9.95 o                         
   5   3   4       3470.19       3428.28        42.75 o                         
   6   3   4        615.74        608.60         6.68 o                         
   7   3   4        354.67        343.39         4.50 o                         
   8   3   4        383.93        385.93         5.44 o                         
   9   3   4        765.52        731.54        10.77 o                         
  10   3   4         84.68         95.77         3.44 o                         
  11   3   4        280.08        292.69         6.17 o                         
  12   3   4          3.99          4.06         1.15 o                         
  13   3   4         19.10         18.37         1.54 o                         
 -13   4   4          9.85          7.09         1.44 o                         
 -12   4   4         15.87         13.72         1.71 o                         
 -11   4   4         79.78         82.54         3.38 o                         
 -10   4   4        146.51        140.91         3.64 o                         
  -9   4   4         76.02         77.71         2.53 o                         
  -8   4   4         39.12         44.30         1.60 o                         
  -7   4   4        605.38        506.72        10.42 o                         
  -6   4   4         28.11         21.98         0.75 o                         
  -5   4   4        239.25        236.59         2.06 o                         
  -4   4   4        180.99        143.89         2.96 o                         
  -3   4   4       1596.46       1818.60        17.26 o                         
  -2   4   4       2658.08       2886.12        49.87 o                         
  -1   4   4        613.44        665.08         5.36 o                         
   0   4   4        115.52         96.41         1.26 o                         
   1   4   4        450.91        519.92         4.94 o                         
   2   4   4        843.48        900.27         7.20 o                         
   3   4   4         50.81         47.27         1.76 o                         
   4   4   4         14.65         22.93         0.71 o                         
   5   4   4         38.05         36.70         1.08 o                         
   6   4   4        291.26        286.19         2.86 o                         
   7   4   4        232.78        208.04         3.65 o                         
   8   4   4          5.49          7.93         1.12 o                         
   9   4   4          4.98          3.58         0.93 o                         
  10   4   4         16.04         13.83         1.47 o                         
  11   4   4         12.15         10.18         1.44 o                         
  12   4   4         53.73         62.76         3.59 o                         
  13   4   4          0.00          1.43         1.13 o                         
 -13   5   4         39.79         38.64         2.82 o                         
 -12   5   4         50.91         43.28         2.57 o                         
 -11   5   4         11.30          9.35         1.21 o                         
 -10   5   4         16.90         11.46         1.23 o                         
  -9   5   4          5.08         10.11         1.18 o                         
  -8   5   4         31.68         24.06         1.26 o                         
  -7   5   4          9.20          5.70         0.68 o                         
  -6   5   4         45.87         37.37         0.88 o                         
  -5   5   4       1559.14       1442.59        10.39 o                         
  -4   5   4         79.12         81.43         2.96 o                         
  -3   5   4        710.06        724.04         8.55 o                         
  -2   5   4       2448.04       2631.25        33.92 o                         
  -1   5   4        527.28        522.15         4.75 o                         
   0   5   4        812.48        843.79        12.58 o                         
   1   5   4          0.40          1.53         1.19 o                         
   2   5   4        438.86        486.41         5.42 o                         
   3   5   4          5.55          3.74         1.09 o                         
   4   5   4         71.03         49.43         1.52 o                         
   5   5   4          8.36          5.78         0.45 o                         
   6   5   4        269.80        262.05         4.09 o                         
   7   5   4        123.25        113.22         2.58 o                         
   8   5   4          5.29          5.23         1.44 o                         
   9   5   4         38.89         39.55         3.99 o                         
  10   5   4        122.08        130.47         4.71 o                         
  11   5   4         97.87         98.49         4.21 o                         
  12   5   4         11.64         19.44         2.57 o                         
 -12   6   4         68.10         69.07         2.76 o                         
 -11   6   4        128.08        140.28         3.83 o                         
 -10   6   4         13.81         15.64         1.47 o                         
  -9   6   4         28.57         25.78         1.57 o                         
  -8   6   4        366.18        350.26         5.16 o                         
  -7   6   4        635.02        580.04         7.17 o                         
  -6   6   4        731.14        746.28         7.77 o                         
  -5   6   4         55.88         44.38         1.05 o                         
  -4   6   4       1124.32       1193.39        20.45 o                         
  -3   6   4        739.72        862.04         8.18 o                         
  -2   6   4        862.25        857.08        10.48 o                         
  -1   6   4        180.20        171.36         3.64 o                         
   0   6   4        688.03        721.66         7.99 o                         
   1   6   4         47.85         57.22         1.80 o                         
   2   6   4        873.19        893.76        12.16 o                         
   3   6   4        380.37        382.99         4.69 o                         
   4   6   4        115.45        135.84         1.82 o                         
   5   6   4        155.08        145.32         2.52 o                         
   6   6   4        267.09        255.82         3.64 o                         
   7   6   4        266.82        272.91         5.25 o                         
   8   6   4        182.55        179.32         5.78 o                         
   9   6   4         18.32         18.35         2.62 o                         
  10   6   4        227.33        225.82         6.31 o                         
  11   6   4        100.04         99.05         6.82 o                         
  12   6   4        277.35        297.20        14.32 o                         
 -12   7   4         82.05         87.26         3.10 o                         
 -11   7   4         40.55         45.70         2.25 o                         
 -10   7   4          1.49          0.81         0.92 o                         
  -9   7   4         90.01         90.10         3.72 o                         
  -8   7   4        115.72        115.76         3.21 o                         
  -7   7   4        224.27        230.95         3.84 o                         
  -6   7   4         73.61         65.56         2.60 o                         
  -5   7   4        169.68        169.16         2.69 o                         
  -4   7   4         66.02         69.08         2.04 o                         
  -3   7   4        279.77        269.24         4.45 o                         
  -2   7   4         16.87         21.23         0.92 o                         
  -1   7   4        346.55        375.79         3.54 o                         
   0   7   4        154.20        177.03         2.22 o                         
   1   7   4        130.47        126.38         2.02 o                         
   2   7   4       1018.59        958.91         9.19 o                         
   3   7   4         80.16         85.24         1.59 o                         
   4   7   4          0.03          1.09         0.46 o                         
   5   7   4          1.32          1.63         0.55 o                         
   6   7   4        322.69        335.71         5.88 o                         
   7   7   4          6.96          7.04         1.38 o                         
   8   7   4          1.41          0.40         0.86 o                         
   9   7   4         68.51         72.82         3.40 o                         
  10   7   4         51.28         43.54         2.91 o                         
  11   7   4          1.51         -0.54         2.04 o                         
 -11   8   4          5.12          2.48         0.96 o                         
 -10   8   4        132.73        134.28         3.71 o                         
  -9   8   4          0.01          0.51         0.67 o                         
  -8   8   4        221.04        232.13         4.86 o                         
  -7   8   4         15.85         19.38         1.46 o                         
  -6   8   4        447.02        449.53         6.97 o                         
  -5   8   4         18.37         20.72         1.61 o                         
  -4   8   4         37.34         37.03         1.92 o                         
  -3   8   4         48.56         52.72         1.48 o                         
  -2   8   4          0.73          0.84         0.45 o                         
  -1   8   4        774.33        755.44         7.47 o                         
   0   8   4         70.00         70.63         1.52 o                         
   1   8   4          9.36         12.19         0.81 o                         
   2   8   4          6.22         11.22         1.20 o                         
   3   8   4          9.28         12.81         3.39 o                         
   4   8   4        352.96        369.30         5.10 o                         
   5   8   4         12.83         14.19         1.27 o                         
   6   8   4         45.84         40.96         1.98 o                         
   7   8   4         23.06         25.05         1.73 o                         
   8   8   4        142.74        137.90         3.84 o                         
   9   8   4         15.61         12.86         1.67 o                         
  10   8   4          2.50          0.95         1.17 o                         
 -10   9   4        120.16        126.20         6.62 o                         
  -9   9   4         37.22         39.25         2.50 o                         
  -8   9   4         35.41         33.96         1.93 o                         
  -7   9   4        316.13        302.80         5.61 o                         
  -6   9   4          3.80          2.64         1.09 o                         
  -5   9   4        375.04        368.10         7.45 o                         
  -4   9   4         47.59         44.54         1.68 o                         
  -3   9   4        558.77        550.16         7.65 o                         
  -2   9   4         12.39         16.67         1.23 o                         
  -1   9   4        643.23        670.08         9.22 o                         
   0   9   4        237.81        236.61         3.70 o                         
   1   9   4         54.82         52.31         2.47 o                         
   2   9   4        107.70        109.96         2.72 o                         
   3   9   4         17.05         21.63         1.70 o                         
   4   9   4        156.66        147.99         3.57 o                         
   5   9   4        327.47        331.48         5.98 o                         
   6   9   4         11.26         12.74         1.35 o                         
   7   9   4        223.92        230.30         5.05 o                         
   8   9   4         67.87         62.45         2.67 o                         
   9   9   4         10.95          7.50         2.56 o                         
  -9  10   4          1.18          0.82         1.00 o                         
  -8  10   4        149.64        153.98         5.06 o                         
  -7  10   4         31.76         30.09         1.89 o                         
  -6  10   4         40.83         39.56         2.25 o                         
  -5  10   4          9.58         10.77         1.09 o                         
  -4  10   4         30.12         28.99         1.93 o                         
  -3  10   4          2.49          2.57         0.91 o                         
  -2  10   4          7.46          8.41         0.95 o                         
  -1  10   4        101.36        104.07         2.37 o                         
   0  10   4        296.18        272.89         5.67 o                         
   1  10   4          1.80          2.90         0.75 o                         
   2  10   4         31.26         31.06         1.86 o                         
   3  10   4         92.35         93.89         2.71 o                         
   4  10   4         13.01         14.84         1.60 o                         
   5  10   4         21.51         24.09         2.34 o                         
   6  10   4          0.21          0.77         0.80 o                         
   7  10   4          1.09          1.04         1.19 o                         
   8  10   4          0.79          1.09         1.04 o                         
  -7  11   4          8.42          8.36         0.96 o                         
  -6  11   4          6.62          6.33         1.01 o                         
  -5  11   4          9.97          9.86         1.10 o                         
  -4  11   4        126.24        121.83         3.08 o                         
  -3  11   4        354.89        347.27         6.19 o                         
  -2  11   4         28.02         32.90         1.74 o                         
  -1  11   4         22.76         24.83         1.34 o                         
   0  11   4          6.96          8.89         1.24 o                         
   1  11   4         37.78         38.58         1.95 o                         
   2  11   4        169.05        173.41         3.91 o                         
   3  11   4         12.46         12.06         1.25 o                         
   4  11   4         93.91         96.83         2.63 o                         
   5  11   4         17.90         22.55         1.92 o                         
   6  11   4          0.98          3.20         1.25 o                         
   7  11   4          5.32          3.72         1.43 o                         
  -5  12   4         27.43         35.11         1.57 o                         
  -4  12   4          1.72          5.55         1.30 o                         
  -3  12   4        114.06        114.71         3.41 o                         
  -2  12   4        117.96        118.81         3.14 o                         
  -1  12   4          0.10         -0.55         1.57 o                         
   0  12   4         14.23         14.38         1.31 o                         
   1  12   4         57.18         59.43         2.28 o                         
   2  12   4          0.18          0.97         0.99 o                         
   3  12   4          2.10          1.24         0.80 o                         
   4  12   4        435.01        442.86         8.89 o                         
   5  12   4        211.75        212.48         4.30 o                         
  -1  13   4         35.05         33.22         2.11 o                         
   0  13   4          4.79          6.22         1.16 o                         
 -14   1   5         48.13         43.20         1.97 o                         
 -13   1   5          1.29          2.02         0.71 o                         
 -12   1   5        179.60        186.86         3.58 o                         
 -11   1   5          5.65          7.11         0.85 o                         
 -10   1   5        188.78        180.23         2.73 o                         
  -9   1   5        141.73        147.23         2.31 o                         
  -8   1   5        397.71        371.82         5.84 o                         
  -7   1   5         72.28         75.83         1.43 o                         
  -6   1   5        216.30        205.20         2.16 o                         
  -5   1   5          2.42          3.40         0.25 o                         
  -4   1   5       1980.19       2118.98        12.99 o                         
  -3   1   5       1040.58       1056.26         8.70 o                         
  -2   1   5        237.36        225.09         1.92 o                         
  -1   1   5       3235.95       3360.98        65.40 o                         
   0   1   5       3636.81       3505.49        66.60 o                         
   1   1   5        275.27        248.32         2.47 o                         
   2   1   5        903.04        946.81         6.52 o                         
   3   1   5          0.07          1.60         0.97 o                         
   4   1   5        362.10        358.08         4.68 o                         
   5   1   5          4.39         12.09         1.20 o                         
   6   1   5        200.37        194.04         3.66 o                         
   7   1   5         66.56         68.59         1.52 o                         
   8   1   5        834.39        824.78        10.08 o                         
   9   1   5         81.16         78.01         2.03 o                         
  10   1   5        370.75        383.75         7.05 o                         
  11   1   5         92.83         91.10         2.43 o                         
  12   1   5          5.90          4.86         0.90 o                         
  13   1   5         19.70         20.18         1.56 o                         
 -14   2   5         66.33         67.59         3.96 o                         
 -13   2   5         16.64         12.88         1.17 o                         
 -12   2   5         59.39         58.28         3.15 o                         
 -11   2   5        330.16        344.21         7.50 o                         
 -10   2   5         46.85         55.17         1.48 o                         
  -9   2   5        103.76        107.66         1.94 o                         
  -8   2   5        408.58        372.83         3.56 o                         
  -7   2   5        502.79        464.84         4.02 o                         
  -6   2   5        233.64        188.10         3.51 o                         
  -5   2   5        859.56        825.28         7.08 o                         
  -4   2   5       1454.56       1462.83         9.69 o                         
  -3   2   5        574.39        582.10         5.28 o                         
  -2   2   5         69.93         88.59         0.85 o                         
  -1   2   5        684.70        628.64         8.28 o                         
   0   2   5         55.08         42.76         0.96 o                         
   1   2   5        298.66        290.86         3.88 o                         
   2   2   5         46.48         38.77         0.93 o                         
   3   2   5        248.18        233.09         2.25 o                         
   4   2   5        261.01        274.45         4.95 o                         
   5   2   5         53.51         45.58         1.80 o                         
   6   2   5         48.67         27.85         1.13 o                         
   7   2   5        590.58        622.85         5.94 o                         
   8   2   5         55.65         52.53         1.90 o                         
   9   2   5       1086.71       1060.90        10.82 o                         
  10   2   5         47.97         50.21         2.69 o                         
  11   2   5         69.39         70.23         2.36 o                         
  12   2   5        167.78        174.06         3.56 o                         
  13   2   5          1.08          2.69         0.79 o                         
 -14   3   5          0.06          0.44         0.90 o                         
 -13   3   5        129.02        138.37         4.50 o                         
 -12   3   5         57.67         63.40         4.54 o                         
 -11   3   5         14.72         11.28         1.46 o                         
 -10   3   5          1.94          2.20         0.67 o                         
  -9   3   5        111.75        106.34         2.34 o                         
  -8   3   5         34.50         34.26         1.21 o                         
  -7   3   5        271.56        274.88         3.27 o                         
  -6   3   5        479.11        438.12         6.33 o                         
  -5   3   5        370.77        385.10         5.03 o                         
  -4   3   5        136.93        164.76         1.54 o                         
  -3   3   5       4477.00       4932.92       157.02 o                         
  -2   3   5        115.83        141.32         1.73 o                         
  -1   3   5       2187.75       2403.09        31.27 o                         
   0   3   5       1995.72       2128.76        36.57 o                         
   1   3   5         36.59         37.06         0.98 o                         
   2   3   5          0.22          0.45         0.58 o                         
   3   3   5         23.42         38.92         1.04 o                         
   4   3   5        291.46        276.07         6.09 o                         
   5   3   5       1056.25       1048.12        17.16 o                         
   6   3   5        623.19        581.43         6.52 o                         
   7   3   5         21.28         22.13         1.07 o                         
   8   3   5         70.87         64.08         2.46 o                         
   9   3   5        115.89        119.94         3.59 o                         
  10   3   5          5.13          4.78         1.31 o                         
  11   3   5         10.95         15.88         1.74 o                         
  12   3   5         26.98         27.87         1.79 o                         
  13   3   5         41.73         47.33         2.42 o                         
 -13   4   5          0.12          1.80         0.93 o                         
 -12   4   5          4.37          3.42         1.18 o                         
 -11   4   5         10.58         12.10         1.98 o                         
 -10   4   5         27.31         28.22         1.64 o                         
  -9   4   5        182.66        180.54         3.91 o                         
  -8   4   5        225.14        209.03         3.56 o                         
  -7   4   5        945.96        949.42         8.51 o                         
  -6   4   5        216.61        172.32         2.36 o                         
  -5   4   5       1826.83       1877.84        15.75 o                         
  -4   4   5         96.65         67.09         1.46 o                         
  -3   4   5       1905.42       1949.65        15.59 o                         
  -2   4   5        674.32        724.92        12.25 o                         
  -1   4   5        352.84        372.18         5.99 o                         
   0   4   5         66.85         67.46         1.06 o                         
   1   4   5         76.61         57.67         1.22 o                         
   2   4   5        104.43         90.87         1.44 o                         
   3   4   5       2416.44       2396.32        29.94 o                         
   4   4   5       1066.96       1038.32        11.91 o                         
   5   4   5       1541.28       1404.32        10.61 o                         
   6   4   5         31.53         28.96         1.33 o                         
   7   4   5          0.72          0.22         0.60 o                         
   8   4   5          0.01          0.71         0.71 o                         
   9   4   5         81.66         88.97         3.46 o                         
  10   4   5          3.40          5.30         1.88 o                         
  11   4   5        613.99        623.31        10.17 o                         
  12   4   5         50.76         56.94         2.80 o                         
 -13   5   5        119.25        120.76         4.12 o                         
 -12   5   5         13.86         16.08         1.88 o                         
 -11   5   5          9.33          8.24         1.18 o                         
 -10   5   5        158.56        153.43         3.74 o                         
  -9   5   5         10.56          8.58         1.03 o                         
  -8   5   5        775.74        746.51         8.85 o                         
  -7   5   5         61.77         48.69         1.37 o                         
  -6   5   5         15.06         15.13         0.62 o                         
  -5   5   5        311.41        282.45         2.82 o                         
  -4   5   5        116.45        106.26         2.78 o                         
  -3   5   5       2105.45       2111.04        19.06 o                         
  -2   5   5       1411.89       1536.00        19.99 o                         
  -1   5   5        764.69        827.59        10.93 o                         
   0   5   5         80.41        116.42         1.46 o                         
   1   5   5          7.76          8.10         1.08 o                         
   2   5   5        185.22        167.80         3.23 o                         
   3   5   5        146.55        146.79         2.75 o                         
   4   5   5       1229.51       1223.57        10.50 o                         
   5   5   5        124.15        105.65         3.27 o                         
   6   5   5         78.95         83.74         2.13 o                         
   7   5   5        169.08        170.24         4.78 o                         
   8   5   5          6.53          8.30         1.05 o                         
   9   5   5          3.62          4.23         1.16 o                         
  10   5   5         83.37         84.44         4.20 o                         
  11   5   5          0.89          4.08         1.32 o                         
  12   5   5        225.31        233.16         8.86 o                         
 -12   6   5          0.00          0.54         1.17 o                         
 -11   6   5         79.73         83.62         2.89 o                         
 -10   6   5         22.21         20.77         1.68 o                         
  -9   6   5         50.50         46.65         2.71 o                         
  -8   6   5          1.93          2.08         0.56 o                         
  -7   6   5         16.00         16.32         0.89 o                         
  -6   6   5         55.19         46.43         1.28 o                         
  -5   6   5        288.42        253.69         2.64 o                         
  -4   6   5        137.83        145.70         2.04 o                         
  -3   6   5          2.31          4.04         0.67 o                         
  -2   6   5       1000.20       1017.81        10.19 o                         
  -1   6   5        112.84        116.24         3.54 o                         
   0   6   5        352.39        387.67         5.92 o                         
   1   6   5        376.10        403.84         5.62 o                         
   2   6   5         67.89         58.10         1.09 o                         
   3   6   5        134.20        142.34         1.79 o                         
   4   6   5        111.31         92.93         1.66 o                         
   5   6   5       1247.27       1241.96        13.22 o                         
   6   6   5         11.83         13.80         1.07 o                         
   7   6   5        384.77        350.03         6.06 o                         
   8   6   5          4.08          5.63         1.25 o                         
   9   6   5          0.25          0.36         0.89 o                         
  10   6   5          5.59          4.17         1.34 o                         
  11   6   5          4.95          2.28         1.29 o                         
 -12   7   5         11.07         10.47         1.35 o                         
 -11   7   5         25.37         19.39         1.69 o                         
 -10   7   5         35.98         43.23         2.10 o                         
  -9   7   5          0.12          1.75         0.76 o                         
  -8   7   5         42.94         37.96         1.49 o                         
  -7   7   5         90.81         80.39         2.05 o                         
  -6   7   5        596.81        601.36         8.38 o                         
  -5   7   5         24.42         21.65         1.10 o                         
  -4   7   5       1140.22       1172.18        17.32 o                         
  -3   7   5          2.52          5.43         0.64 o                         
  -2   7   5        673.48        649.72         6.43 o                         
  -1   7   5        124.63        108.16         2.59 o                         
   0   7   5        805.72        778.88        12.06 o                         
   1   7   5        365.28        388.85         4.80 o                         
   2   7   5         36.13         33.87         1.46 o                         
   3   7   5          1.68          1.73         0.46 o                         
   4   7   5        396.49        401.25         5.30 o                         
   5   7   5        143.75        151.24         3.99 o                         
   6   7   5         47.78         54.70         2.15 o                         
   7   7   5         51.18         47.52         2.15 o                         
   8   7   5        269.21        274.46         6.81 o                         
   9   7   5         24.08         25.58         2.30 o                         
  10   7   5        226.60        236.76         8.20 o                         
  11   7   5         30.22         31.45         2.71 o                         
 -11   8   5         10.66          9.49         1.27 o                         
 -10   8   5          0.32         -0.53         0.69 o                         
  -9   8   5        167.04        161.82         3.91 o                         
  -8   8   5        156.51        158.02         4.06 o                         
  -7   8   5        254.17        239.35         3.97 o                         
  -6   8   5         26.24         27.35         1.51 o                         
  -5   8   5         13.68         18.11         1.52 o                         
  -4   8   5         19.24         19.22         1.56 o                         
  -3   8   5        456.07        471.87         5.72 o                         
  -2   8   5        655.82        673.62         6.82 o                         
  -1   8   5        415.73        412.02         4.60 o                         
   0   8   5        868.74        878.53         7.80 o                         
   1   8   5         41.33         45.66         3.33 o                         
   2   8   5          0.03         -0.27         0.65 o                         
   3   8   5          6.08          6.86         1.01 o                         
   4   8   5          1.16          0.76         0.49 o                         
   5   8   5          0.46          0.24         0.60 o                         
   6   8   5        315.83        314.83         5.99 o                         
   7   8   5         96.87         95.07         3.05 o                         
   8   8   5         25.12         22.03         2.29 o                         
   9   8   5         20.52         15.68         1.93 o                         
  10   8   5         51.55         53.75         7.34 o                         
 -10   9   5          4.99          3.63         1.67 o                         
  -9   9   5          1.11          1.02         0.75 o                         
  -8   9   5          0.16          1.38         0.78 o                         
  -7   9   5          7.50         10.34         0.97 o                         
  -6   9   5         18.88         18.83         1.41 o                         
  -5   9   5        149.03        152.12         4.61 o                         
  -4   9   5          0.06          0.77         0.72 o                         
  -3   9   5        122.05        114.83         2.62 o                         
  -2   9   5         56.04         51.30         1.53 o                         
  -1   9   5        232.24        234.96         3.82 o                         
   0   9   5         38.73         35.09         1.57 o                         
   1   9   5         35.18         36.93         1.60 o                         
   2   9   5         13.97         16.00         1.19 o                         
   3   9   5         31.18         33.01         2.16 o                         
   4   9   5         27.15         27.56         3.84 o                         
   5   9   5          7.89          5.33         0.99 o                         
   6   9   5          0.02         -0.39         0.81 o                         
   7   9   5         32.01         37.34         2.16 o                         
   8   9   5          0.01         -0.46         0.88 o                         
   9   9   5         45.66         46.36         5.62 o                         
  -9  10   5        139.61        141.49         3.95 o                         
  -8  10   5          0.04          0.12         0.84 o                         
  -7  10   5         41.32         35.71         2.42 o                         
  -6  10   5         19.23         17.21         1.52 o                         
  -5  10   5         48.04         47.47         1.85 o                         
  -4  10   5         44.49         42.08         2.60 o                         
  -3  10   5        269.29        265.14         4.74 o                         
  -2  10   5         54.01         54.80         1.69 o                         
  -1  10   5        254.41        258.42         4.05 o                         
   0  10   5        128.62        132.81         3.13 o                         
   1  10   5        119.66        126.42         3.58 o                         
   2  10   5         79.19         79.25         2.48 o                         
   3  10   5        174.89        175.75         4.22 o                         
   4  10   5         36.71         37.93         1.98 o                         
   5  10   5        144.83        137.31         3.69 o                         
   6  10   5         46.64         54.40         2.48 o                         
   7  10   5        190.02        212.89         5.18 o                         
   8  10   5         31.19         27.88         2.58 o                         
  -7  11   5        156.95        150.13         3.94 o                         
  -6  11   5         44.66         46.86         1.89 o                         
  -5  11   5         30.07         32.55         2.71 o                         
  -4  11   5        118.33        108.12         3.13 o                         
  -3  11   5         36.81         33.35         1.65 o                         
  -2  11   5        336.24        336.11         5.67 o                         
  -1  11   5          4.54          5.93         0.82 o                         
   0  11   5          3.33          4.04         0.83 o                         
   1  11   5        224.43        230.13         4.58 o                         
   2  11   5          6.37          7.81         1.24 o                         
   3  11   5         18.63         25.16         1.80 o                         
   4  11   5          0.27         -0.01         0.60 o                         
   5  11   5         12.80         12.04         1.39 o                         
   6  11   5          6.77          7.35         1.47 o                         
   7  11   5         28.48         25.75         3.12 o                         
  -5  12   5          1.63          1.01         0.69 o                         
  -4  12   5        162.82        148.67         3.50 o                         
  -3  12   5         21.77         17.78         1.36 o                         
  -2  12   5         20.77         21.27         1.45 o                         
  -1  12   5         24.13         24.51         1.62 o                         
   0  12   5          6.59          6.69         1.12 o                         
   1  12   5         24.77         25.78         2.42 o                         
   2  12   5         32.00         37.31         2.54 o                         
   3  12   5          0.14         -0.62         0.70 o                         
   4  12   5          1.12          3.86         0.99 o                         
 -14   0   6          4.25          5.44         1.51 o                         
 -13   0   6         36.89         28.59         4.78 o                         
 -12   0   6          5.39          8.59         1.46 o                         
 -11   0   6         12.27         13.47         1.63 o                         
 -10   0   6        383.38        377.77         5.37 o                         
  -9   0   6        433.42        430.85         7.53 o                         
  -8   0   6        353.97        341.25         5.14 o                         
  -7   0   6       1482.98       1362.60        13.80 o                         
  -6   0   6         99.07         91.91         1.67 o                         
  -5   0   6      10106.99       8916.67       161.84 o                         
  -4   0   6       1377.13       1343.20        29.51 o                         
  -3   0   6        459.10        591.42         6.31 o                         
  -2   0   6        152.34        123.36         2.90 o                         
  -1   0   6       3829.71       4092.41       112.38 o                         
   0   0   6      12161.16      11906.86      1070.74 o                         
   1   0   6       1736.21       1802.95        37.41 o                         
   2   0   6       1439.83       1519.20        23.65 o                         
   3   0   6       4737.35       4628.33       144.56 o                         
   4   0   6        707.84        713.76        13.94 o                         
   5   0   6        231.59        325.14        10.13 o                         
   6   0   6        174.70        287.47         5.42 o                         
   7   0   6        233.84        215.12         3.47 o                         
   8   0   6        603.96        566.87         8.97 o                         
   9   0   6       1001.82       1019.98        14.31 o                         
  10   0   6        271.00        249.13         5.79 o                         
  11   0   6        484.88        498.39         9.09 o                         
  12   0   6          8.86          7.64         2.12 o                         
  13   0   6        147.46        164.98         5.12 o                         
 -14   1   6         17.18         20.61         1.79 o                         
 -13   1   6         55.93         62.16         2.10 o                         
 -12   1   6        263.04        269.85         6.92 o                         
 -11   1   6          2.93          5.55         0.71 o                         
 -10   1   6         19.01         17.63         0.96 o                         
  -9   1   6         97.57        100.32         1.72 o                         
  -8   1   6       1357.03       1305.70         9.66 o                         
  -7   1   6        203.28        191.78         2.05 o                         
  -6   1   6         89.86         83.20         1.56 o                         
  -5   1   6        145.01        169.36         1.65 o                         
  -4   1   6       1521.28       1536.44        15.80 o                         
  -3   1   6        622.03        599.84         7.68 o                         
  -2   1   6          1.54          4.95         0.32 o                         
  -1   1   6       2175.52       2109.41        51.34 o                         
   0   1   6          1.95          1.58         0.31 o                         
   1   1   6       3327.50       3154.74        88.23 o                         
   2   1   6       1083.57       1136.87        11.17 o                         
   3   1   6        725.93        851.84        12.22 o                         
   4   1   6        143.21        175.17         4.31 o                         
   5   1   6         11.46         16.72         1.08 o                         
   6   1   6       1132.18       1067.71        10.63 o                         
   7   1   6        191.10        175.39         2.46 o                         
   8   1   6         67.70         51.24         1.61 o                         
   9   1   6          3.33          2.21         0.58 o                         
  10   1   6         81.34         80.71         2.49 o                         
  11   1   6         16.43         18.77         1.31 o                         
  12   1   6          0.15         -0.57         0.57 o                         
  13   1   6         13.17         17.63         1.56 o                         
 -14   2   6          0.32         -0.43         0.71 o                         
 -13   2   6         42.82         42.20         2.14 o                         
 -12   2   6          8.75         10.70         1.30 o                         
 -11   2   6         81.82         82.40         2.62 o                         
 -10   2   6        281.27        291.43         4.16 o                         
  -9   2   6        353.85        348.75         4.11 o                         
  -8   2   6         37.15         32.82         1.12 o                         
  -7   2   6        190.98        163.11         2.33 o                         
  -6   2   6        225.84        267.70         2.87 o                         
  -5   2   6         78.54         78.76         1.37 o                         
  -4   2   6        110.02        132.08         1.38 o                         
  -3   2   6       2963.20       3164.91        45.34 o                         
  -2   2   6         11.91          9.47         0.45 o                         
  -1   2   6        572.71        621.91         5.19 o                         
   0   2   6        472.64        489.92         7.84 o                         
   1   2   6       5480.14       5401.37       290.63 o                         
   2   2   6         27.83         40.20         1.67 o                         
   3   2   6        264.37        211.95         2.78 o                         
   4   2   6       1625.45       1703.30        17.68 o                         
   5   2   6         42.34         42.75         1.92 o                         
   6   2   6         10.32         11.39         0.78 o                         
   7   2   6          0.65         -0.34         0.36 o                         
   8   2   6          3.40          3.40         0.77 o                         
   9   2   6         49.33         48.68         2.03 o                         
  10   2   6          2.81          2.19         0.90 o                         
  11   2   6         96.89        108.10         2.69 o                         
  12   2   6          4.89          5.41         0.95 o                         
  13   2   6         30.54         30.50         2.08 o                         
 -13   3   6          4.08          2.36         1.02 o                         
 -12   3   6         38.19         54.76         7.38 o                         
 -11   3   6          0.00          0.41         0.63 o                         
 -10   3   6        342.45        369.39         6.29 o                         
  -9   3   6        361.61        346.74         4.55 o                         
  -8   3   6        240.10        216.19         3.44 o                         
  -7   3   6         46.85         64.37         1.34 o                         
  -6   3   6          4.04         23.32         1.39 o                         
  -5   3   6       2056.92       2235.96        15.13 o                         
  -4   3   6        121.53         96.05         1.14 o                         
  -3   3   6        104.56        119.34         1.93 o                         
  -2   3   6       2215.26       2362.59        19.08 o                         
  -1   3   6       1561.30       1542.21        15.32 o                         
   0   3   6        571.19        546.30         4.81 o                         
   1   3   6          9.97          3.49         0.53 o                         
   2   3   6        611.50        594.76         4.79 o                         
   3   3   6        120.10        123.97         1.99 o                         
   4   3   6       1256.26       1326.93        13.39 o                         
   5   3   6        305.42        322.15         4.80 o                         
   6   3   6        420.09        419.28         5.18 o                         
   7   3   6        956.28        931.23         9.69 o                         
   8   3   6        186.03        194.25         6.33 o                         
   9   3   6        701.50        700.13        10.68 o                         
  10   3   6         61.38         55.52         2.60 o                         
  11   3   6         16.14         15.65         1.74 o                         
  12   3   6         48.13         43.38         2.16 o                         
  13   3   6         14.44         15.41         1.62 o                         
 -13   4   6          0.41         -0.24         0.80 o                         
 -12   4   6         15.19         15.07         1.61 o                         
 -11   4   6         15.94         12.27         1.67 o                         
 -10   4   6          5.33          4.29         0.75 o                         
  -9   4   6        282.33        276.77         4.35 o                         
  -8   4   6         31.35         31.67         1.16 o                         
  -7   4   6        663.32        643.56         6.13 o                         
  -6   4   6        130.30        119.27         1.66 o                         
  -5   4   6        740.50        649.46         5.39 o                         
  -4   4   6         40.74         54.58         1.12 o                         
  -3   4   6          2.92          3.93         0.57 o                         
  -2   4   6         36.18         51.37         1.08 o                         
  -1   4   6       2810.82       2884.22        18.79 o                         
   0   4   6         30.28         32.51         2.22 o                         
   1   4   6          2.60          4.50         0.58 o                         
   2   4   6        133.55        149.80         2.04 o                         
   3   4   6          5.94         19.19         0.96 o                         
   4   4   6         10.20          7.36         1.34 o                         
   5   4   6         37.39         27.15         0.95 o                         
   6   4   6        210.61        195.74         4.07 o                         
   7   4   6         19.47         18.00         1.49 o                         
   8   4   6          4.81          2.69         0.84 o                         
   9   4   6        319.22        297.09         7.85 o                         
  10   4   6         16.07          9.04         1.24 o                         
  11   4   6        121.21        129.30         4.30 o                         
  12   4   6          5.42          5.32         2.29 o                         
 -13   5   6         11.74          9.13         1.62 o                         
 -12   5   6         17.30         14.53         1.48 o                         
 -11   5   6          3.58          3.31         0.87 o                         
 -10   5   6         31.79         30.63         1.69 o                         
  -9   5   6         53.66         50.24         2.19 o                         
  -8   5   6         24.91         25.88         1.20 o                         
  -7   5   6          1.09          0.93         0.36 o                         
  -6   5   6        393.48        420.66         3.58 o                         
  -5   5   6         87.02         95.13         1.29 o                         
  -4   5   6       1090.60       1161.03        12.59 o                         
  -3   5   6         54.45         58.75         1.29 o                         
  -2   5   6         61.19         40.93         1.18 o                         
  -1   5   6         14.87         17.44         1.28 o                         
   0   5   6       1276.06       1342.98        11.24 o                         
   1   5   6         52.34         52.86         1.24 o                         
   2   5   6         61.61         48.72         1.78 o                         
   3   5   6        197.15        226.77         2.53 o                         
   4   5   6        775.01        741.71         6.01 o                         
   5   5   6        217.21        209.81         3.43 o                         
   6   5   6        877.42        805.61        10.84 o                         
   7   5   6         20.64         21.05         1.96 o                         
   8   5   6         79.71         72.05         3.27 o                         
   9   5   6          2.00          3.08         1.17 o                         
  10   5   6        110.33        114.46         4.50 o                         
  11   5   6          0.02         -0.74         0.97 o                         
  12   5   6          1.60          2.54         1.35 o                         
 -12   6   6          7.73         11.35         1.42 o                         
 -11   6   6         38.39         36.24         2.70 o                         
 -10   6   6         19.17         18.81         1.58 o                         
  -9   6   6        107.55        103.60         2.86 o                         
  -8   6   6         14.80         15.37         1.04 o                         
  -7   6   6          6.06          3.94         0.52 o                         
  -6   6   6        181.04        186.31         2.55 o                         
  -5   6   6         29.20         24.27         0.70 o                         
  -4   6   6        703.21        730.69         7.19 o                         
  -3   6   6       2996.76       3012.99        28.89 o                         
  -2   6   6       1315.73       1281.34         9.73 o                         
  -1   6   6        382.51        390.39         3.66 o                         
   0   6   6         28.45         30.09         1.70 o                         
   1   6   6        848.42        820.58         7.76 o                         
   2   6   6        406.48        383.74         3.87 o                         
   3   6   6        589.70        620.30         6.97 o                         
   4   6   6         35.48         35.31         0.97 o                         
   5   6   6        309.96        302.29         3.95 o                         
   6   6   6         27.46         30.87         1.57 o                         
   7   6   6         26.87         28.47         2.14 o                         
   8   6   6        132.46        130.24         6.14 o                         
   9   6   6          4.45          7.65         1.50 o                         
  10   6   6        116.30        123.76         7.32 o                         
  11   6   6        302.14        308.97        13.99 o                         
 -12   7   6         19.27         19.82         2.93 o                         
 -11   7   6          0.37          0.01         0.76 o                         
 -10   7   6        511.95        552.00         8.60 o                         
  -9   7   6         19.52         19.84         1.51 o                         
  -8   7   6         10.65          9.68         0.87 o                         
  -7   7   6        138.22        134.46         2.66 o                         
  -6   7   6         46.85         39.01         1.14 o                         
  -5   7   6        286.14        285.13         4.19 o                         
  -4   7   6         19.96         21.86         1.11 o                         
  -3   7   6        212.06        230.64         3.20 o                         
  -2   7   6       1019.38        983.21         8.36 o                         
  -1   7   6        101.04        100.98         1.56 o                         
   0   7   6          6.27          7.58         0.51 o                         
   1   7   6        107.74        111.53         1.92 o                         
   2   7   6         23.31         21.69         0.91 o                         
   3   7   6        169.98        151.06         2.41 o                         
   4   7   6        813.87        786.58         8.96 o                         
   5   7   6        148.69        148.05         2.88 o                         
   6   7   6         38.66         36.39         1.83 o                         
   7   7   6          0.02          0.78         0.92 o                         
   8   7   6         11.46         10.18         1.67 o                         
   9   7   6         23.94         26.09         2.40 o                         
  10   7   6         38.10         39.19         2.89 o                         
  11   7   6         15.03         13.01         2.10 o                         
 -11   8   6         40.26         41.50         4.64 o                         
 -10   8   6         19.06         22.88         1.61 o                         
  -9   8   6          0.97         -0.31         0.77 o                         
  -8   8   6        103.65        102.08         4.19 o                         
  -7   8   6        155.89        150.47         3.86 o                         
  -6   8   6          2.58          4.33         0.63 o                         
  -5   8   6         52.25         63.11         2.50 o                         
  -4   8   6        130.16        133.47         2.44 o                         
  -3   8   6         60.57         69.81         1.63 o                         
  -2   8   6        152.97        141.63         2.21 o                         
  -1   8   6        190.33        182.14         2.39 o                         
   0   8   6         25.58         37.01         1.29 o                         
   1   8   6         50.99         50.52         1.43 o                         
   2   8   6         44.49         39.15         3.25 o                         
   3   8   6        104.05         98.47         3.04 o                         
   4   8   6          0.87          0.37         0.56 o                         
   5   8   6        235.31        222.14         5.96 o                         
   6   8   6         56.10         57.61         2.34 o                         
   7   8   6        146.37        152.15         4.77 o                         
   8   8   6         39.58         36.26         2.62 o                         
   9   8   6         39.86         42.02         3.78 o                         
  10   8   6         90.18         88.69         4.07 o                         
 -10   9   6         15.08         15.30         1.50 o                         
  -9   9   6          0.44          1.48         0.98 o                         
  -8   9   6        138.97        143.55         3.61 o                         
  -7   9   6        103.42        110.06         5.80 o                         
  -6   9   6        271.87        266.49         4.98 o                         
  -5   9   6        203.19        201.56         6.53 o                         
  -4   9   6        176.94        170.18         3.32 o                         
  -3   9   6        295.14        301.71         4.77 o                         
  -2   9   6        176.60        198.92         3.35 o                         
  -1   9   6         14.70         17.10         1.04 o                         
   0   9   6        778.83        791.67        10.34 o                         
   1   9   6        186.82        188.69         3.74 o                         
   2   9   6         85.35         76.32         2.27 o                         
   3   9   6        490.02        459.52         8.58 o                         
   4   9   6        178.05        185.50         4.08 o                         
   5   9   6         11.90         10.10         1.35 o                         
   6   9   6          0.98          2.01         0.75 o                         
   7   9   6          6.33          5.63         1.36 o                         
   8   9   6         66.68         56.69         3.16 o                         
   9   9   6         84.66         81.06         4.23 o                         
  -9  10   6          6.64          5.48         1.13 o                         
  -8  10   6         31.27         37.10         2.03 o                         
  -7  10   6          6.70          5.66         1.23 o                         
  -6  10   6          1.77          3.78         0.84 o                         
  -5  10   6         37.72         37.85         1.69 o                         
  -4  10   6         28.45         30.00         2.12 o                         
  -3  10   6        295.70        298.81         4.98 o                         
  -2  10   6          2.35          3.71         0.82 o                         
  -1  10   6         17.97         19.89         1.43 o                         
   0  10   6          0.57          0.15         1.01 o                         
   1  10   6         28.95         31.04         1.64 o                         
   2  10   6         71.89         71.18         2.40 o                         
   3  10   6          1.01          0.27         0.65 o                         
   4  10   6          0.65          0.94         0.69 o                         
   5  10   6         91.43         95.00         3.07 o                         
   6  10   6         98.94         98.99         5.11 o                         
   7  10   6         13.44         16.73         2.12 o                         
   8  10   6         15.04         15.55         2.30 o                         
  -7  11   6         17.64         17.70         1.23 o                         
  -6  11   6         13.13         11.70         1.01 o                         
  -5  11   6         91.79         96.16         2.60 o                         
  -4  11   6        134.60        129.68         4.00 o                         
  -3  11   6         20.21         23.84         1.43 o                         
  -2  11   6        206.07        206.13         4.08 o                         
  -1  11   6        237.46        227.02         4.65 o                         
   0  11   6         10.04         10.67         1.15 o                         
   1  11   6         15.40         14.84         1.34 o                         
   2  11   6          1.11          0.63         0.74 o                         
   3  11   6          1.26          0.68         0.72 o                         
   4  11   6         11.80         12.32         1.19 o                         
   5  11   6          2.55          4.42         1.31 o                         
   6  11   6          4.90          5.92         1.05 o                         
  -5  12   6          0.36         -0.27         1.42 o                         
  -4  12   6         65.07         61.24         2.23 o                         
  -3  12   6         28.94         27.71         1.54 o                         
  -2  12   6          0.33          0.44         0.71 o                         
  -1  12   6        277.63        275.02         7.04 o                         
   0  12   6          0.55          0.57         0.66 o                         
   1  12   6         40.70         41.38         1.94 o                         
   2  12   6         10.02          9.72         1.21 o                         
   3  12   6         84.70         82.43         2.67 o                         
   4  12   6         62.78         64.42         2.88 o                         
 -14   1   7         38.13         36.41         2.11 o                         
 -13   1   7         98.02        102.76         3.21 o                         
 -12   1   7         48.99         45.63         1.49 o                         
 -11   1   7        195.36        202.12         3.18 o                         
 -10   1   7         69.71         69.71         1.92 o                         
  -9   1   7        132.07        128.19         1.91 o                         
  -8   1   7        118.76        115.98         1.59 o                         
  -7   1   7         54.22         57.99         1.00 o                         
  -6   1   7         12.32         13.55         0.79 o                         
  -5   1   7        898.94        880.48         6.07 o                         
  -4   1   7        908.46        944.31         8.74 o                         
  -3   1   7        494.97        610.82         5.62 o                         
  -2   1   7         46.16         26.55         1.98 o                         
  -1   1   7       1124.98       1157.90         8.62 o                         
   0   1   7        984.51       1089.77        14.92 o                         
   1   1   7       2308.86       2320.30        30.92 o                         
   2   1   7          1.08         11.24         0.76 o                         
   3   1   7        868.63        897.72        13.14 o                         
   4   1   7        105.94         97.69         3.51 o                         
   5   1   7        230.82        211.92         2.92 o                         
   6   1   7          8.88         14.38         1.52 o                         
   7   1   7         44.79         42.97         1.27 o                         
   8   1   7         21.24         25.76         1.25 o                         
   9   1   7        440.20        457.45         5.72 o                         
  10   1   7         13.16         13.53         1.10 o                         
  11   1   7         83.67         80.25         2.54 o                         
  12   1   7          3.80          1.42         0.71 o                         
  13   1   7        111.01        115.64         3.30 o                         
 -14   2   7          0.82         -0.22         0.77 o                         
 -13   2   7          0.91          1.42         0.82 o                         
 -12   2   7         24.18         24.03         1.58 o                         
 -11   2   7          8.52         10.19         1.13 o                         
 -10   2   7        119.24        123.01         2.42 o                         
  -9   2   7        163.02        155.22         2.40 o                         
  -8   2   7       1381.52       1367.50        10.77 o                         
  -7   2   7        667.37        617.86         5.40 o                         
  -6   2   7       1066.73       1062.99         8.13 o                         
  -5   2   7          0.21          0.60         0.25 o                         
  -4   2   7        170.11        172.11         1.82 o                         
  -3   2   7        174.51        227.50         3.00 o                         
  -2   2   7       1066.12       1108.60        11.06 o                         
  -1   2   7        284.72        385.03         6.43 o                         
   0   2   7         29.51         23.01         0.59 o                         
   1   2   7          1.64          2.18         0.63 o                         
   2   2   7       4011.39       4033.59        94.50 o                         
   3   2   7       1063.39       1031.56         9.08 o                         
   4   2   7        126.39        120.13         3.15 o                         
   5   2   7         88.88         74.33         1.53 o                         
   6   2   7         44.73         50.07         1.26 o                         
   7   2   7         12.76         13.79         0.92 o                         
   8   2   7        866.01        864.36        10.57 o                         
   9   2   7         94.14         86.50         2.64 o                         
  10   2   7        300.44        337.39         4.89 o                         
  11   2   7         32.81         34.71         1.77 o                         
  12   2   7         24.92         17.95         1.41 o                         
  13   2   7          5.62          4.88         1.16 o                         
 -13   3   7          2.39          3.63         1.14 o                         
 -12   3   7          3.50          3.53         0.95 o                         
 -11   3   7        170.28        181.33         5.59 o                         
 -10   3   7        302.49        300.95         4.71 o                         
  -9   3   7          0.23          0.33         0.43 o                         
  -8   3   7        195.13        173.75         2.69 o                         
  -7   3   7         99.14        103.81         1.86 o                         
  -6   3   7         38.05         28.19         0.72 o                         
  -5   3   7          6.46         13.26         0.55 o                         
  -4   3   7         29.54         25.95         1.21 o                         
  -3   3   7        101.17         82.83         1.33 o                         
  -2   3   7        448.64        483.58         5.20 o                         
  -1   3   7       1972.30       2189.78        27.86 o                         
   0   3   7          3.67         12.06         0.99 o                         
   1   3   7        480.69        503.26         4.05 o                         
   2   3   7       1483.45       1639.73        15.55 o                         
   3   3   7        121.41        111.17         1.71 o                         
   4   3   7          6.94          4.08         0.84 o                         
   5   3   7         36.31         29.18         1.13 o                         
   6   3   7         60.19         50.00         1.95 o                         
   7   3   7        367.66        344.07         5.29 o                         
   8   3   7        137.48        132.15         3.65 o                         
   9   3   7        143.56        134.37         5.07 o                         
  10   3   7         54.62         54.12         3.63 o                         
  11   3   7         71.40         66.02         2.99 o                         
  12   3   7         27.97         33.97         1.97 o                         
 -13   4   7         76.55         74.06         3.08 o                         
 -12   4   7         20.61         20.36         1.52 o                         
 -11   4   7        235.89        225.04         4.61 o                         
 -10   4   7         76.73         78.03         3.28 o                         
  -9   4   7         10.94          9.77         0.80 o                         
  -8   4   7        157.49        153.66         2.54 o                         
  -7   4   7         70.03         71.70         1.41 o                         
  -6   4   7         28.81         40.23         0.86 o                         
  -5   4   7         80.27         88.17         1.12 o                         
  -4   4   7        671.72        656.79         5.17 o                         
  -3   4   7        104.35        128.04         3.35 o                         
  -2   4   7       3244.33       3288.79        24.47 o                         
  -1   4   7         22.09         25.23         1.05 o                         
   0   4   7       1860.48       1743.95        36.97 o                         
   1   4   7        101.70         95.07         1.72 o                         
   2   4   7         80.50         65.40         2.29 o                         
   3   4   7        154.76        177.52         3.30 o                         
   4   4   7        377.98        350.40         4.12 o                         
   5   4   7         31.73         27.41         0.95 o                         
   6   4   7       1070.40       1026.69        11.68 o                         
   7   4   7          1.88          1.45         0.68 o                         
   8   4   7         62.87         63.32         2.59 o                         
   9   4   7         36.22         33.92         2.47 o                         
  10   4   7        148.95        146.05         5.25 o                         
  11   4   7          0.07          0.37         0.87 o                         
  12   4   7          6.40          8.08         1.47 o                         
 -13   5   7        132.13        135.58         4.93 o                         
 -12   5   7          0.65          0.31         0.74 o                         
 -11   5   7         35.52         33.48         1.79 o                         
 -10   5   7        108.64        105.84         4.30 o                         
  -9   5   7        169.41        155.55         4.18 o                         
  -8   5   7         28.54         28.85         1.20 o                         
  -7   5   7         26.63         18.83         0.87 o                         
  -6   5   7         18.03         23.20         0.75 o                         
  -5   5   7        684.79        638.40         4.56 o                         
  -4   5   7        259.68        238.55         4.67 o                         
  -3   5   7       2925.57       2924.74        33.97 o                         
  -2   5   7        464.85        500.46         8.26 o                         
  -1   5   7        319.04        324.02         5.57 o                         
   0   5   7        289.90        319.95         4.29 o                         
   1   5   7         22.45         43.76         1.25 o                         
   2   5   7         56.46         55.53         1.95 o                         
   3   5   7        713.88        721.05         5.72 o                         
   4   5   7         60.33         70.02         1.50 o                         
   5   5   7       1271.54       1202.86        14.84 o                         
   6   5   7          4.87          4.50         0.72 o                         
   7   5   7          0.61          0.43         0.64 o                         
   8   5   7          1.11          0.87         0.77 o                         
   9   5   7          0.63          0.75         0.64 o                         
  10   5   7         47.76         41.96         2.96 o                         
  11   5   7         60.54         64.37         3.62 o                         
  12   5   7          4.35          4.22         1.58 o                         
 -12   6   7         46.97         39.57         2.11 o                         
 -11   6   7         29.15         29.12         1.74 o                         
 -10   6   7         67.78         68.93         3.51 o                         
  -9   6   7          3.47          2.73         0.63 o                         
  -8   6   7         24.36         24.91         1.23 o                         
  -7   6   7        155.45        133.86         2.53 o                         
  -6   6   7          0.60          1.09         0.32 o                         
  -5   6   7        104.20        110.21         1.49 o                         
  -4   6   7        139.43        146.53         2.33 o                         
  -3   6   7        177.26        192.38         2.16 o                         
  -2   6   7        625.86        672.44         5.85 o                         
  -1   6   7         21.70         27.71         0.74 o                         
   0   6   7        531.71        506.70         4.68 o                         
   1   6   7        425.45        404.15         4.79 o                         
   2   6   7        170.94        172.57         2.47 o                         
   3   6   7        152.57        148.89         2.11 o                         
   4   6   7          0.63          0.98         0.38 o                         
   5   6   7          4.14          6.15         0.89 o                         
   6   6   7         53.23         58.83         1.83 o                         
   7   6   7         22.95         25.04         2.78 o                         
   8   6   7        106.74         93.93         3.80 o                         
   9   6   7          9.81          9.44         1.66 o                         
  10   6   7          1.61          1.15         1.08 o                         
  11   6   7          2.47          2.41         1.54 o                         
 -12   7   7         40.04         44.45         2.14 o                         
 -11   7   7         30.58         32.63         1.87 o                         
 -10   7   7          2.07          1.84         1.02 o                         
  -9   7   7         38.88         41.94         3.60 o                         
  -8   7   7         53.55         49.26         1.70 o                         
  -7   7   7        172.79        164.73         2.95 o                         
  -6   7   7          5.12          5.07         0.53 o                         
  -5   7   7         65.55         63.86         1.96 o                         
  -4   7   7        455.35        460.69         6.61 o                         
  -3   7   7         44.39         52.25         1.27 o                         
  -2   7   7          0.31          1.24         0.40 o                         
  -1   7   7       1996.33       1957.94        13.62 o                         
   0   7   7          0.12          2.65         0.42 o                         
   1   7   7        819.77        800.85         7.86 o                         
   2   7   7          9.07         11.66         0.76 o                         
   3   7   7        854.93        869.74         7.84 o                         
   4   7   7         17.62         19.51         1.02 o                         
   5   7   7        321.90        305.05         4.57 o                         
   6   7   7        229.61        248.26        17.84 o                         
   7   7   7        460.38        452.04         9.29 o                         
   8   7   7          4.66          4.22         1.18 o                         
   9   7   7        209.86        221.92         6.37 o                         
  10   7   7         24.08         22.00         2.43 o                         
 -11   8   7          0.26         -0.70         0.70 o                         
 -10   8   7         43.50         41.36         1.99 o                         
  -9   8   7        219.21        235.37         4.76 o                         
  -8   8   7         26.03         28.66         1.33 o                         
  -7   8   7         94.87         90.18         2.24 o                         
  -6   8   7         61.41         67.32         1.81 o                         
  -5   8   7          3.19          2.36         0.89 o                         
  -4   8   7        849.88        861.78         9.39 o                         
  -3   8   7        191.14        192.44         2.91 o                         
  -2   8   7         18.57         22.10         0.86 o                         
  -1   8   7        366.28        377.15         3.95 o                         
   0   8   7        613.15        645.04         6.62 o                         
   1   8   7        173.15        165.65         2.75 o                         
   2   8   7        272.61        277.24        10.40 o                         
   3   8   7        115.74        113.47         2.87 o                         
   4   8   7        307.15        300.40         4.61 o                         
   5   8   7        242.44        225.90         7.92 o                         
   6   8   7          8.57         10.76         1.54 o                         
   7   8   7          0.13          0.70         0.92 o                         
   8   8   7          0.24          0.64         0.95 o                         
   9   8   7          0.28         -1.07         1.30 o                         
  10   8   7         63.73         60.82         8.49 o                         
 -10   9   7         18.84         17.21         2.24 o                         
  -9   9   7        112.55        115.75         3.26 o                         
  -8   9   7         12.59         14.27         1.35 o                         
  -7   9   7          9.76         10.03         0.93 o                         
  -6   9   7         30.07         26.40         1.26 o                         
  -5   9   7         25.51         28.39         1.83 o                         
  -4   9   7         48.45         47.60         1.63 o                         
  -3   9   7          5.24          8.16         0.82 o                         
  -2   9   7         12.99         10.60         0.81 o                         
  -1   9   7         20.34         22.55         1.08 o                         
   0   9   7         44.17         45.52         1.71 o                         
   1   9   7         28.24         28.12         2.30 o                         
   2   9   7          2.20          2.11         0.81 o                         
   3   9   7         72.14         69.36         2.38 o                         
   4   9   7        414.21        428.94         7.02 o                         
   5   9   7         39.61         35.85         1.93 o                         
   6   9   7         80.34         76.41         3.39 o                         
   7   9   7         34.98         35.34         2.63 o                         
   8   9   7          0.04          0.88         1.08 o                         
   9   9   7         15.70         17.12         2.40 o                         
  -9  10   7          0.47          1.33         0.90 o                         
  -8  10   7          6.54          7.55         1.31 o                         
  -7  10   7          0.92          0.94         0.57 o                         
  -6  10   7          0.22         -0.36         0.50 o                         
  -5  10   7         50.26         41.63         1.92 o                         
  -4  10   7        255.02        258.64         4.43 o                         
  -3  10   7        120.52        126.96         2.81 o                         
  -2  10   7        435.91        428.40         5.71 o                         
  -1  10   7          6.20          7.68         1.56 o                         
   0  10   7         13.44         14.81         1.44 o                         
   1  10   7          4.62          7.04         1.15 o                         
   2  10   7        434.74        441.95         6.93 o                         
   3  10   7          1.20          2.21         0.81 o                         
   4  10   7        468.70        481.55         7.87 o                         
   5  10   7         16.12         15.88         1.54 o                         
   6  10   7          0.58          1.38         1.06 o                         
   7  10   7          4.19          2.02         1.89 o                         
   8  10   7         11.67         12.68         2.19 o                         
  -7  11   7         18.42         20.60         1.84 o                         
  -6  11   7         41.74         40.41         1.52 o                         
  -5  11   7         41.18         37.86         1.74 o                         
  -4  11   7          3.86          5.21         0.79 o                         
  -3  11   7        208.11        207.26         5.69 o                         
  -2  11   7         98.85        101.36         2.62 o                         
  -1  11   7         94.11         83.01         2.45 o                         
   0  11   7          2.64          3.36         1.28 o                         
   1  11   7        136.30        144.45         4.87 o                         
   2  11   7          0.25         -0.19         0.66 o                         
   3  11   7        105.84        104.03         3.06 o                         
   4  11   7        337.67        335.03         6.05 o                         
   5  11   7          0.59          0.70         0.91 o                         
   6  11   7         12.86         13.10         2.50 o                         
  -5  12   7         13.03          8.31         1.64 o                         
  -4  12   7          0.30          1.29         0.90 o                         
  -3  12   7         57.18         50.22         4.41 o                         
  -2  12   7         14.48         15.24         1.57 o                         
  -1  12   7        138.18        136.93         4.76 o                         
   0  12   7          0.13          0.26         0.67 o                         
   1  12   7          0.05         -0.55         0.63 o                         
   2  12   7         19.55         21.85         1.67 o                         
   3  12   7          2.92          3.43         1.19 o                         
   4  12   7         39.31         44.17         2.98 o                         
 -14   0   8         12.75         14.37         2.06 o                         
 -13   0   8          9.53         10.88         1.91 o                         
 -12   0   8        229.13        215.37         5.83 o                         
 -11   0   8          1.74          0.81         0.58 o                         
 -10   0   8         22.64         27.11         1.45 o                         
  -9   0   8        161.66        176.78         5.59 o                         
  -8   0   8         46.96         37.38         1.48 o                         
  -7   0   8          0.56          2.81         0.70 o                         
  -6   0   8        185.73        183.38         3.69 o                         
  -5   0   8       1102.05       1065.10        10.56 o                         
  -4   0   8        634.51        652.69        14.18 o                         
  -3   0   8       2125.74       2067.94        55.31 o                         
  -2   0   8       3616.34       3490.25       121.88 o                         
  -1   0   8       1038.48       1016.04         9.37 o                         
   0   0   8          1.08          6.95         0.83 o                         
   1   0   8       2434.03       2592.36        51.16 o                         
   2   0   8         64.53         70.36         2.49 o                         
   3   0   8         70.32         96.32         2.15 o                         
   4   0   8        377.20        492.79        12.83 o                         
   5   0   8       1840.97       1986.34        19.40 o                         
   6   0   8        393.96        339.41         4.66 o                         
   7   0   8        145.43        135.82         4.33 o                         
   8   0   8        595.53        601.23         9.50 o                         
   9   0   8         89.47         93.54         3.28 o                         
  10   0   8        173.50        168.86         4.69 o                         
  11   0   8         74.70         66.86         3.11 o                         
  12   0   8         23.69         31.25         2.78 o                         
  13   0   8        264.83        301.59        15.35 o                         
 -14   1   8          0.00         -0.03         0.77 o                         
 -13   1   8        247.04        271.71         5.33 o                         
 -12   1   8         92.98         96.41         3.89 o                         
 -11   1   8        142.92        144.35         3.42 o                         
 -10   1   8          4.99          3.33         0.49 o                         
  -9   1   8        164.09        137.33         2.03 o                         
  -8   1   8         51.75         51.58         0.98 o                         
  -7   1   8        104.58        109.13         1.30 o                         
  -6   1   8        628.34        576.71         6.73 o                         
  -5   1   8       3133.90       3235.11        24.47 o                         
  -4   1   8        240.82        276.64         2.93 o                         
  -3   1   8       2210.03       2240.58        18.29 o                         
  -2   1   8       1340.71       1490.53        22.40 o                         
  -1   1   8       1665.15       1649.43        25.77 o                         
   0   1   8       1366.80       1558.26        16.23 o                         
   1   1   8         38.84         28.44         1.17 o                         
   2   1   8         21.01         21.02         0.70 o                         
   3   1   8        278.40        351.05         8.64 o                         
   4   1   8         93.86        113.39         2.78 o                         
   5   1   8        479.29        411.23         7.62 o                         
   6   1   8          1.30          8.22         0.69 o                         
   7   1   8         94.01         88.02         1.86 o                         
   8   1   8        263.49        244.30         4.35 o                         
   9   1   8          1.96          0.23         0.51 o                         
  10   1   8          7.06          4.89         0.76 o                         
  11   1   8         22.17         18.11         1.28 o                         
  12   1   8          0.20         -0.23         0.89 o                         
 -14   2   8        156.48        159.80         4.85 o                         
 -13   2   8         19.10         23.90         2.07 o                         
 -12   2   8         11.82         10.52         1.20 o                         
 -11   2   8         15.98         16.68         1.32 o                         
 -10   2   8         73.28         79.22         1.84 o                         
  -9   2   8        181.03        148.08         2.85 o                         
  -8   2   8        894.31        879.69         7.32 o                         
  -7   2   8        115.69        105.78         1.60 o                         
  -6   2   8        394.71        395.06         3.49 o                         
  -5   2   8        375.74        392.74         3.19 o                         
  -4   2   8          5.81          3.99         0.42 o                         
  -3   2   8        557.11        609.53         6.93 o                         
  -2   2   8         82.37         75.54         1.58 o                         
  -1   2   8       1138.38       1336.92        10.71 o                         
   0   2   8       1343.16       1373.32        10.33 o                         
   1   2   8        193.99        160.70         1.71 o                         
   2   2   8       1600.78       1663.46        11.88 o                         
   3   2   8        298.56        304.13         5.17 o                         
   4   2   8        334.89        276.43         3.53 o                         
   5   2   8          0.10         12.91         5.94 o                         
   6   2   8        198.83        212.19         3.09 o                         
   7   2   8         22.61         13.41         1.24 o                         
   8   2   8         53.00         50.78         1.99 o                         
   9   2   8          7.17          6.24         1.58 o                         
  10   2   8         20.57         20.26         1.50 o                         
  11   2   8          3.54          4.62         0.84 o                         
  12   2   8          1.51          0.40         0.84 o                         
 -13   3   8         41.87         37.32         2.09 o                         
 -12   3   8         15.22         13.05         1.39 o                         
 -11   3   8          9.59         10.68         1.34 o                         
 -10   3   8         22.92         22.23         1.19 o                         
  -9   3   8        762.31        733.80         7.86 o                         
  -8   3   8         45.65         46.27         1.24 o                         
  -7   3   8        149.53        149.08         1.89 o                         
  -6   3   8        641.30        660.99         5.46 o                         
  -5   3   8          0.56          0.84         0.38 o                         
  -4   3   8         68.53         70.70         2.22 o                         
  -3   3   8        596.91        659.52         6.97 o                         
  -2   3   8        429.21        424.39         3.83 o                         
  -1   3   8        148.21        136.03         1.62 o                         
   0   3   8         78.97         69.64         1.49 o                         
   1   3   8       1658.58       1746.45        12.19 o                         
   2   3   8       2578.46       2636.41        18.28 o                         
   3   3   8       1512.16       1432.68        15.87 o                         
   4   3   8        608.28        571.39         7.67 o                         
   5   3   8        271.82        236.49         3.46 o                         
   6   3   8        193.14        185.87         4.06 o                         
   7   3   8          0.86          0.46         0.61 o                         
   8   3   8        354.16        375.85         6.85 o                         
   9   3   8        108.74        106.74         3.82 o                         
  10   3   8         79.57         74.01         3.01 o                         
  11   3   8         22.35         25.53         1.75 o                         
  12   3   8        159.29        154.59         6.79 o                         
 -13   4   8         52.80         60.06         2.55 o                         
 -12   4   8          7.72          6.41         1.63 o                         
 -11   4   8         50.85         48.86         3.47 o                         
 -10   4   8        146.03        145.40         5.67 o                         
  -9   4   8         76.07         75.43         1.75 o                         
  -8   4   8         38.11         55.21         1.82 o                         
  -7   4   8        258.34        228.16         2.75 o                         
  -6   4   8        733.54        647.29         5.45 o                         
  -5   4   8         78.04         65.09         0.93 o                         
  -4   4   8        887.43        815.87         6.21 o                         
  -3   4   8         76.08         58.09         1.32 o                         
  -2   4   8       1737.77       1863.72        15.09 o                         
  -1   4   8         49.44         54.57         2.10 o                         
   0   4   8         42.54         59.69         2.04 o                         
   1   4   8        286.65        301.79         8.02 o                         
   2   4   8          9.04         13.96         1.54 o                         
   3   4   8        444.73        476.83         6.07 o                         
   4   4   8        128.05        118.89         2.39 o                         
   5   4   8          7.80          5.53         0.50 o                         
   6   4   8         19.19         14.41         1.04 o                         
   7   4   8         30.08         31.37         1.77 o                         
   8   4   8        295.87        295.75         5.86 o                         
   9   4   8         85.16         84.69         3.06 o                         
  10   4   8         68.63         66.11         2.24 o                         
  11   4   8          0.11          0.09         0.85 o                         
  12   4   8         33.67         42.91         2.16 o                         
 -13   5   8          5.66          4.14         2.18 o                         
 -12   5   8         52.83         56.01         4.13 o                         
 -11   5   8        179.71        174.46         4.82 o                         
 -10   5   8        252.27        256.08         4.75 o                         
  -9   5   8         89.10         96.44         2.28 o                         
  -8   5   8         51.22         46.63         1.45 o                         
  -7   5   8        384.63        357.12         4.23 o                         
  -6   5   8        418.30        387.62         4.03 o                         
  -5   5   8          0.93          0.92         0.24 o                         
  -4   5   8          1.84          3.56         0.77 o                         
  -3   5   8        116.36        151.22         2.05 o                         
  -2   5   8       1437.48       1459.76        20.88 o                         
  -1   5   8       1076.86       1105.54        11.67 o                         
   0   5   8        819.72        823.30        15.41 o                         
   1   5   8          5.00          3.55         1.09 o                         
   2   5   8        116.77        144.15         3.89 o                         
   3   5   8        478.21        460.85         5.04 o                         
   4   5   8         91.11        102.18         1.69 o                         
   5   5   8        130.28        146.79         2.83 o                         
   6   5   8         21.32         16.31         1.13 o                         
   7   5   8        233.90        216.70         4.64 o                         
   8   5   8         75.05         66.80         2.90 o                         
   9   5   8         56.82         62.86         4.42 o                         
  10   5   8          5.79          5.59         1.20 o                         
  11   5   8          5.32          2.22         1.78 o                         
 -12   6   8         10.25          7.28         1.11 o                         
 -11   6   8         88.50         90.23         2.72 o                         
 -10   6   8        153.05        154.63         3.54 o                         
  -9   6   8          2.80          2.65         0.73 o                         
  -8   6   8        571.11        530.96         6.65 o                         
  -7   6   8          2.28          1.53         0.46 o                         
  -6   6   8        198.77        175.48         2.35 o                         
  -5   6   8         18.65         12.97         0.65 o                         
  -4   6   8        117.00        145.78         2.79 o                         
  -3   6   8       1288.72       1292.89         9.67 o                         
  -2   6   8         81.12         76.44         1.51 o                         
  -1   6   8        790.30        752.98         6.61 o                         
   0   6   8        171.01        166.70         2.08 o                         
   1   6   8       1118.65       1057.60         9.75 o                         
   2   6   8        569.51        627.73         6.20 o                         
   3   6   8        627.08        620.56         5.58 o                         
   4   6   8        638.30        623.42         7.31 o                         
   5   6   8          6.51          7.07         0.84 o                         
   6   6   8        300.21        286.77         5.20 o                         
   7   6   8        180.49        188.96         5.41 o                         
   8   6   8          7.08          6.26         1.34 o                         
   9   6   8         44.63         50.26         3.02 o                         
  10   6   8        209.62        223.22         6.59 o                         
  11   6   8         13.27         13.73         2.05 o                         
 -12   7   8         13.28         10.72         3.11 o                         
 -11   7   8        129.44        134.28         3.42 o                         
 -10   7   8         34.27         34.34         1.91 o                         
  -9   7   8        256.88        253.41         5.00 o                         
  -8   7   8          8.44         10.89         0.90 o                         
  -7   7   8         81.78         86.19         2.02 o                         
  -6   7   8          6.00          8.26         0.58 o                         
  -5   7   8         14.64         15.07         0.79 o                         
  -4   7   8         20.97         23.68         0.96 o                         
  -3   7   8          4.64         10.79         0.73 o                         
  -2   7   8        124.83        127.28         1.65 o                         
  -1   7   8        140.88        128.62         1.67 o                         
   0   7   8        171.02        166.45         2.46 o                         
   1   7   8         41.14         38.43         1.25 o                         
   2   7   8         22.54         28.73         1.14 o                         
   3   7   8       1180.44       1176.01        11.03 o                         
   4   7   8         55.69         52.20         1.68 o                         
   5   7   8        255.30        235.12         3.85 o                         
   6   7   8          6.64          8.03         2.34 o                         
   7   7   8         65.18         65.95         4.84 o                         
   8   7   8         21.24         18.37         2.12 o                         
   9   7   8          2.25          4.08         1.28 o                         
  10   7   8         19.81         21.12         3.91 o                         
 -11   8   8          0.31         -0.27         0.85 o                         
 -10   8   8         93.02         88.35         3.36 o                         
  -9   8   8         37.49         35.72         2.12 o                         
  -8   8   8          1.92          2.28         0.72 o                         
  -7   8   8         54.59         58.12         1.71 o                         
  -6   8   8         43.86         45.79         1.92 o                         
  -5   8   8        744.97        724.14         6.81 o                         
  -4   8   8         12.82         11.76         0.77 o                         
  -3   8   8         37.39         31.36         1.18 o                         
  -2   8   8         40.95         37.05         0.94 o                         
  -1   8   8        408.46        392.89         4.43 o                         
   0   8   8        359.28        372.79         4.38 o                         
   1   8   8          1.87          3.34         0.75 o                         
   2   8   8        408.49        412.82         7.37 o                         
   3   8   8        290.25        290.14         5.11 o                         
   4   8   8        113.35        107.76         4.70 o                         
   5   8   8         41.67         38.48         2.43 o                         
   6   8   8         59.01         56.86         2.91 o                         
   7   8   8         15.34         13.23         3.69 o                         
   8   8   8          5.30          4.31         1.33 o                         
   9   8   8         13.77          9.32         1.75 o                         
 -10   9   8         19.21         20.09         1.66 o                         
  -9   9   8          0.19         -0.28         0.69 o                         
  -8   9   8        114.27        114.32         3.12 o                         
  -7   9   8          1.21          0.83         0.52 o                         
  -6   9   8         26.42         23.83         0.96 o                         
  -5   9   8         46.69         47.13         1.57 o                         
  -4   9   8        582.70        570.97        16.01 o                         
  -3   9   8        662.28        662.34         8.63 o                         
  -2   9   8        203.15        196.46         3.11 o                         
  -1   9   8         19.40         21.50         1.14 o                         
   0   9   8        151.49        172.55         3.40 o                         
   1   9   8         13.80         14.64         1.20 o                         
   2   9   8        384.58        368.61         5.95 o                         
   3   9   8        124.20        119.58         3.13 o                         
   4   9   8         10.32         10.21         1.21 o                         
   5   9   8        166.97        168.78         5.00 o                         
   6   9   8         23.48         22.45         2.15 o                         
   7   9   8        219.67        227.30         6.33 o                         
   8   9   8         21.39         26.07         3.02 o                         
  -9  10   8        165.10        171.82         4.18 o                         
  -8  10   8          5.48          3.01         1.07 o                         
  -7  10   8          6.86         10.51         0.93 o                         
  -6  10   8          3.31          2.36         0.55 o                         
  -5  10   8        103.83         98.16         2.39 o                         
  -4  10   8         79.20         83.53         2.10 o                         
  -3  10   8         48.21         47.90         1.57 o                         
  -2  10   8          5.11          5.77         0.66 o                         
  -1  10   8         70.89         68.90         2.03 o                         
   0  10   8        139.89        149.03         3.26 o                         
   1  10   8         18.84         17.56         1.28 o                         
   2  10   8         12.27         14.07         1.24 o                         
   3  10   8        432.78        427.01         6.83 o                         
   4  10   8          3.86          4.22         0.94 o                         
   5  10   8         48.64         47.70         2.96 o                         
   6  10   8         27.14         27.72         2.46 o                         
   7  10   8          0.03          1.39         1.27 o                         
  -7  11   8         13.05         11.26         1.62 o                         
  -6  11   8          1.74          1.14         0.79 o                         
  -5  11   8         36.90         36.37         2.40 o                         
  -4  11   8         28.73         29.37         3.10 o                         
  -3  11   8        124.40        133.55         4.33 o                         
  -2  11   8        115.24        116.54         2.72 o                         
  -1  11   8          2.12          1.71         0.81 o                         
   0  11   8         24.29         21.67         1.34 o                         
   1  11   8         74.16         85.91         4.85 o                         
   2  11   8         53.02         57.85         2.24 o                         
   3  11   8          6.15          5.40         0.88 o                         
   4  11   8         52.84         58.65         3.30 o                         
   5  11   8          0.47          1.44         1.39 o                         
   6  11   8          0.04          0.01         0.97 o                         
  -5  12   8        130.29        123.84         4.57 o                         
  -4  12   8         15.24         10.16         1.55 o                         
  -3  12   8         30.04         38.66         4.00 o                         
  -2  12   8         76.04         62.36         4.52 o                         
  -1  12   8         28.58         29.16         2.55 o                         
   0  12   8          8.44          5.09         2.13 o                         
   1  12   8         78.89         72.10         2.84 o                         
   2  12   8        119.24        111.43         4.62 o                         
   3  12   8         15.94         16.17         1.68 o                         
 -14   1   9         42.48         42.55         2.16 o                         
 -13   1   9          0.66          0.10         0.79 o                         
 -12   1   9         41.85         40.60         2.10 o                         
 -11   1   9         22.83         21.73         1.17 o                         
 -10   1   9        441.94        421.86         5.12 o                         
  -9   1   9          8.97         10.53         0.66 o                         
  -8   1   9        136.40        137.46         1.85 o                         
  -7   1   9        102.53        101.82         1.34 o                         
  -6   1   9        408.48        440.51         3.82 o                         
  -5   1   9        385.48        380.56         4.73 o                         
  -4   1   9          0.22          1.12         0.26 o                         
  -3   1   9        246.84        253.83         4.24 o                         
  -2   1   9       2383.44       2538.73        16.58 o                         
  -1   1   9        225.10        269.96         4.04 o                         
   0   1   9        799.44        803.11        12.32 o                         
   1   1   9        357.54        375.26         3.76 o                         
   2   1   9       1147.65       1176.12        10.32 o                         
   3   1   9        306.26        357.71         3.76 o                         
   4   1   9        597.18        564.18        13.57 o                         
   5   1   9         42.04         23.03         0.93 o                         
   6   1   9        271.00        267.95         5.41 o                         
   7   1   9          6.35          4.71         0.63 o                         
   8   1   9        134.46        137.84         2.72 o                         
   9   1   9         50.14         47.90         3.92 o                         
  10   1   9         58.28         58.43         1.99 o                         
  11   1   9         85.19         93.93         2.59 o                         
  12   1   9        106.60        109.53         3.04 o                         
 -14   2   9          7.38          7.18         1.37 o                         
 -13   2   9         39.34         35.86         1.90 o                         
 -12   2   9          3.70          7.58         1.56 o                         
 -11   2   9        326.38        339.45         5.39 o                         
 -10   2   9         48.02         49.66         1.57 o                         
  -9   2   9        788.23        760.77         7.11 o                         
  -8   2   9        752.45        651.93         5.72 o                         
  -7   2   9        408.68        370.17         4.42 o                         
  -6   2   9         28.77         29.39         0.79 o                         
  -5   2   9        826.29        755.34         9.17 o                         
  -4   2   9        502.25        541.29        10.08 o                         
  -3   2   9       1109.99       1203.16        15.93 o                         
  -2   2   9          3.10          1.34         0.32 o                         
  -1   2   9        137.34         95.95         1.84 o                         
   0   2   9        651.00        690.98         9.23 o                         
   1   2   9        334.74        345.42         3.46 o                         
   2   2   9        907.04        939.14         9.49 o                         
   3   2   9        495.44        436.80         3.84 o                         
   4   2   9        603.74        642.63         6.12 o                         
   5   2   9        762.39        796.57         7.97 o                         
   6   2   9        462.80        436.76         5.35 o                         
   7   2   9        440.85        450.67         6.48 o                         
   8   2   9          2.09          2.05         0.64 o                         
   9   2   9        149.49        142.84         3.09 o                         
  10   2   9          0.86         -0.47         0.47 o                         
  11   2   9         24.05         29.52         2.98 o                         
  12   2   9         66.65         67.20         5.07 o                         
 -13   3   9         17.81         19.79         2.70 o                         
 -12   3   9          0.39         -0.46         0.57 o                         
 -11   3   9         17.25         16.52         1.47 o                         
 -10   3   9         35.42         41.04         1.75 o                         
  -9   3   9        158.56        149.63         2.42 o                         
  -8   3   9         52.52         43.61         1.04 o                         
  -7   3   9          0.02          1.23         0.27 o                         
  -6   3   9        170.98        174.45         4.15 o                         
  -5   3   9        115.51        104.64         1.43 o                         
  -4   3   9         19.79          7.55         0.90 o                         
  -3   3   9          1.59          2.71         0.89 o                         
  -2   3   9        254.15        304.08         3.06 o                         
  -1   3   9         81.42        103.59         3.53 o                         
   0   3   9          0.24          1.81         0.85 o                         
   1   3   9         86.31         91.54         2.42 o                         
   2   3   9        184.00        217.29         3.63 o                         
   3   3   9         95.01        101.37         2.01 o                         
   4   3   9         47.68         65.43         3.79 o                         
   5   3   9         12.76          9.40         0.94 o                         
   6   3   9         82.85         86.64         2.29 o                         
   7   3   9        193.92        177.67         4.20 o                         
   8   3   9         36.70         37.11         2.85 o                         
   9   3   9          0.00          2.77         0.89 o                         
  10   3   9         67.27         77.20         3.13 o                         
  11   3   9         51.88         61.04         2.47 o                         
  12   3   9         11.64         11.14         1.61 o                         
 -13   4   9         56.74         49.40         3.84 o                         
 -12   4   9          1.36          1.30         1.25 o                         
 -11   4   9         93.71         91.06         2.49 o                         
 -10   4   9        242.14        251.93         4.47 o                         
  -9   4   9        350.28        333.52         5.01 o                         
  -8   4   9         93.05         94.29         2.62 o                         
  -7   4   9          5.39         12.69         0.83 o                         
  -6   4   9         27.77         33.82         0.82 o                         
  -5   4   9         86.85         82.23         1.30 o                         
  -4   4   9         12.03         28.32         0.63 o                         
  -3   4   9        839.73        765.21         8.00 o                         
  -2   4   9          2.38          5.69         0.99 o                         
  -1   4   9        189.67        216.22         4.34 o                         
   0   4   9        359.24        349.28        10.96 o                         
   1   4   9        781.69        733.37        15.64 o                         
   2   4   9         12.14         18.19         1.04 o                         
   3   4   9        191.30        192.59         2.80 o                         
   4   4   9        235.26        227.67         3.24 o                         
   5   4   9       1798.32       1725.95        16.99 o                         
   6   4   9        206.81        208.67         3.74 o                         
   7   4   9        100.93        119.44         3.36 o                         
   8   4   9          1.31          1.09         0.96 o                         
   9   4   9        158.15        160.04         4.33 o                         
  10   4   9         35.93         38.98         3.21 o                         
  11   4   9          2.39          0.07         0.98 o                         
  12   4   9          1.14          1.11         1.27 o                         
 -13   5   9          6.56          5.89         1.38 o                         
 -12   5   9         67.03         66.68         2.38 o                         
 -11   5   9        126.14        121.42         2.95 o                         
 -10   5   9        439.19        422.34         6.57 o                         
  -9   5   9         71.50         65.49         1.97 o                         
  -8   5   9         63.23         64.03         1.76 o                         
  -7   5   9        133.60        135.42         2.15 o                         
  -6   5   9        136.95        140.85         2.13 o                         
  -5   5   9         10.38          7.85         0.54 o                         
  -4   5   9        131.09        130.02         1.61 o                         
  -3   5   9       2292.69       2226.62        17.47 o                         
  -2   5   9       1769.99       1846.25        13.84 o                         
  -1   5   9         12.21         12.31         0.78 o                         
   0   5   9        720.64        703.84         8.36 o                         
   1   5   9        448.84        479.95         8.11 o                         
   2   5   9       1177.09       1176.39         9.92 o                         
   3   5   9        100.27        113.31         1.81 o                         
   4   5   9        141.79        138.58         1.93 o                         
   5   5   9        128.58        122.33         2.59 o                         
   6   5   9         13.91         14.84         1.11 o                         
   7   5   9         35.04         33.67         3.04 o                         
   8   5   9        348.04        365.47         6.78 o                         
   9   5   9          3.95          2.09         1.18 o                         
  10   5   9         47.68         47.68         2.71 o                         
  11   5   9        110.65        108.68         5.68 o                         
 -12   6   9          7.98          6.37         1.35 o                         
 -11   6   9         41.91         35.63         2.02 o                         
 -10   6   9         52.20         51.45         1.90 o                         
  -9   6   9          6.99          8.18         0.78 o                         
  -8   6   9          2.94          4.12         0.76 o                         
  -7   6   9          5.32          4.87         0.59 o                         
  -6   6   9        265.22        259.03         3.04 o                         
  -5   6   9         74.46         74.51         1.31 o                         
  -4   6   9         24.96         25.60         0.88 o                         
  -3   6   9         95.54        115.85         1.69 o                         
  -2   6   9        110.85        102.19         1.58 o                         
  -1   6   9        321.30        309.37         4.01 o                         
   0   6   9         10.71         11.81         1.07 o                         
   1   6   9        328.25        289.85         3.91 o                         
   2   6   9         33.46         39.47         1.05 o                         
   3   6   9        183.62        171.50         2.64 o                         
   4   6   9         87.93         84.40         1.96 o                         
   5   6   9        108.39        114.58         2.85 o                         
   6   6   9        434.27        406.30         6.72 o                         
   7   6   9          6.28          6.95         1.09 o                         
   8   6   9         63.08         66.79         3.29 o                         
   9   6   9          0.91         -0.45         1.00 o                         
  10   6   9          1.13          0.54         1.18 o                         
  11   6   9          1.71          2.27         1.19 o                         
 -11   7   9         60.15         61.89         2.24 o                         
 -10   7   9         41.05         42.62         2.11 o                         
  -9   7   9        332.45        330.96         4.81 o                         
  -8   7   9         15.86         14.85         1.14 o                         
  -7   7   9        199.25        195.60         3.44 o                         
  -6   7   9         67.13         64.63         1.42 o                         
  -5   7   9          0.28         -0.02         0.29 o                         
  -4   7   9        787.66        817.30         9.26 o                         
  -3   7   9        761.55        738.94         6.84 o                         
  -2   7   9        191.39        190.74         2.68 o                         
  -1   7   9        131.44        127.72         2.36 o                         
   0   7   9         79.64         70.67         1.90 o                         
   1   7   9         56.55         43.31         1.54 o                         
   2   7   9        976.98        991.18        12.37 o                         
   3   7   9          5.27          7.13         0.72 o                         
   4   7   9        677.69        677.76         9.26 o                         
   5   7   9          4.22          3.80         1.02 o                         
   6   7   9        172.85        184.63         4.14 o                         
   7   7   9         28.63         20.60         2.15 o                         
   8   7   9        144.77        143.45         4.87 o                         
   9   7   9          5.23          3.64         1.28 o                         
  10   7   9         39.41         42.76         3.07 o                         
 -11   8   9        446.65        456.93         9.57 o                         
 -10   8   9         98.99        101.44         2.94 o                         
  -9   8   9         26.59         25.58         4.57 o                         
  -8   8   9         23.15         22.91         1.60 o                         
  -7   8   9         66.90         72.56         1.82 o                         
  -6   8   9          7.92          9.28         0.87 o                         
  -5   8   9        386.76        400.38         4.07 o                         
  -4   8   9          6.38          9.20         0.99 o                         
  -3   8   9          7.20          8.55         1.07 o                         
  -2   8   9         70.55         67.66         1.48 o                         
  -1   8   9         32.07         36.57         1.24 o                         
   0   8   9         75.55         70.90         2.00 o                         
   1   8   9        857.95        880.12         8.68 o                         
   2   8   9         10.11         14.03         1.58 o                         
   3   8   9       1128.47       1127.25        14.66 o                         
   4   8   9        170.50        168.44         3.77 o                         
   5   8   9          0.45         -0.40         0.64 o                         
   6   8   9         10.45          6.42         1.31 o                         
   7   8   9        101.43        102.45         4.34 o                         
   8   8   9         23.01         24.41         2.57 o                         
   9   8   9        206.77        216.99         6.71 o                         
 -10   9   9        143.46        160.11         3.90 o                         
  -9   9   9          1.67          1.15         0.82 o                         
  -8   9   9         46.05         48.00         2.10 o                         
  -7   9   9          3.95          3.73         0.63 o                         
  -6   9   9         22.92         22.28         0.88 o                         
  -5   9   9         10.78          8.72         0.80 o                         
  -4   9   9         22.00         16.53         1.66 o                         
  -3   9   9          0.50          3.55         2.10 o                         
  -2   9   9        245.55        244.54         5.58 o                         
  -1   9   9        106.44        121.18         4.30 o                         
   0   9   9          0.72          1.89         0.76 o                         
   1   9   9         59.64         56.58         1.92 o                         
   2   9   9        166.43        172.06         5.27 o                         
   3   9   9         33.46         32.81         2.39 o                         
   4   9   9          6.57          6.06         1.63 o                         
   5   9   9          8.58          9.27         1.53 o                         
   6   9   9         67.13         63.27         3.21 o                         
   7   9   9         24.51         29.60         4.90 o                         
   8   9   9          0.84          2.69         1.40 o                         
  -8  10   9         10.42          9.39         1.37 o                         
  -7  10   9          7.84          6.72         0.72 o                         
  -6  10   9          1.72          1.77         0.79 o                         
  -5  10   9          3.17          4.48         1.05 o                         
  -4  10   9         53.32         49.08         2.55 o                         
  -3  10   9         91.37         90.86         4.40 o                         
  -2  10   9          8.50          6.75         1.35 o                         
  -1  10   9        173.51        180.77         5.06 o                         
   0  10   9         76.38         74.86         2.11 o                         
   1  10   9        213.72        216.63         4.15 o                         
   2  10   9        137.24        127.82         4.24 o                         
   3  10   9        207.10        217.53         6.16 o                         
   4  10   9          1.05          0.95         1.23 o                         
   5  10   9         74.31         69.76         3.46 o                         
   6  10   9          0.03         -1.12         2.37 o                         
   7  10   9         52.42         46.27         3.18 o                         
  -7  11   9         90.79         88.13         2.98 o                         
  -6  11   9         45.30         41.54         2.07 o                         
  -5  11   9          1.96          1.53         1.03 o                         
  -4  11   9        179.78        181.69         5.23 o                         
  -3  11   9          5.80          6.84         1.32 o                         
  -2  11   9         25.21         27.73         2.31 o                         
  -1  11   9          5.11          8.30         2.13 o                         
   0  11   9        105.42        109.27         4.03 o                         
   1  11   9          1.06          3.07         1.20 o                         
   2  11   9         47.52         39.12         2.24 o                         
   3  11   9         39.88         37.71         2.23 o                         
   4  11   9        178.84        186.09         8.77 o                         
   5  11   9          9.84         11.31         1.97 o                         
  -4  12   9          6.82          5.97         1.67 o                         
  -3  12   9         40.97         28.23         3.70 o                         
  -2  12   9         21.63         27.94         3.37 o                         
  -1  12   9          0.70          2.73         1.40 o                         
   0  12   9          4.19          3.14         1.52 o                         
   1  12   9          0.70          0.84         1.10 o                         
   2  12   9        100.94        104.65         3.57 o                         
   3  12   9          2.36          2.30         1.16 o                         
 -14   0  10          7.24          6.15         1.67 o                         
 -13   0  10         49.13         61.50         3.92 o                         
 -12   0  10         77.04         63.19         3.24 o                         
 -11   0  10         83.64         93.62         3.27 o                         
 -10   0  10        553.91        523.47         7.71 o                         
  -9   0  10        862.03        812.33         9.33 o                         
  -8   0  10        817.60        737.66         9.48 o                         
  -7   0  10          0.03          0.68         0.33 o                         
  -6   0  10         64.90         50.23         1.27 o                         
  -5   0  10         28.15         31.23         1.14 o                         
  -4   0  10       4716.17       4914.28       140.55 o                         
  -3   0  10       1157.11       1166.54        18.39 o                         
  -2   0  10         24.72          8.87         1.05 o                         
  -1   0  10       4518.10       4200.00       139.01 o                         
   0   0  10       1823.99       1862.73        48.07 o                         
   1   0  10        599.90        760.17        22.85 o                         
   2   0  10        141.72        206.76         2.96 o                         
   3   0  10        773.04        736.32        13.86 o                         
   4   0  10       1434.46       1543.27        40.89 o                         
   5   0  10         85.07         86.44         2.22 o                         
   6   0  10          9.49          2.94         0.60 o                         
   7   0  10        403.63        367.59         6.73 o                         
   8   0  10        928.30        860.01        12.54 o                         
   9   0  10        291.98        316.64         6.58 o                         
  10   0  10        288.30        312.25         6.78 o                         
  11   0  10         32.43         38.89         2.55 o                         
  12   0  10         47.84         50.33         3.82 o                         
 -14   1  10          2.02          3.74         0.94 o                         
 -13   1  10          0.33          0.68         0.60 o                         
 -12   1  10         53.50         60.41         2.24 o                         
 -11   1  10        362.31        351.73         6.06 o                         
 -10   1  10         93.44         94.18         2.81 o                         
  -9   1  10          0.00         -0.06         0.36 o                         
  -8   1  10        710.76        653.79         6.33 o                         
  -7   1  10        400.65        386.02         3.68 o                         
  -6   1  10        148.79        183.88         2.55 o                         
  -5   1  10          1.30          0.94         0.65 o                         
  -4   1  10        345.55        344.55         5.25 o                         
  -3   1  10       2130.25       2273.39        45.65 o                         
  -2   1  10        754.56        743.06         8.43 o                         
  -1   1  10        914.65       1119.97        13.39 o                         
   0   1  10       2883.29       3041.37        19.75 o                         
   1   1  10        125.59        146.79         1.98 o                         
   2   1  10       1838.56       1736.99        21.83 o                         
   3   1  10          0.50          1.91         0.68 o                         
   4   1  10          0.83          0.56         0.64 o                         
   5   1  10          5.67          2.61         0.36 o                         
   6   1  10         11.26         10.14         0.72 o                         
   7   1  10        567.36        567.33         6.33 o                         
   8   1  10          4.28          5.32         0.73 o                         
   9   1  10          0.02          1.17         0.58 o                         
  10   1  10         42.43         42.95         1.78 o                         
  11   1  10          0.54          1.20         0.71 o                         
  12   1  10         20.20         22.85         1.99 o                         
 -13   2  10         31.41         33.42         1.82 o                         
 -12   2  10         63.84         72.90         3.98 o                         
 -11   2  10          7.94          5.60         0.88 o                         
 -10   2  10         28.42         23.42         1.29 o                         
  -9   2  10        371.53        358.80         4.52 o                         
  -8   2  10        184.17        185.30         2.79 o                         
  -7   2  10        582.24        615.06         5.28 o                         
  -6   2  10        148.04        146.25         2.14 o                         
  -5   2  10        480.44        487.84         5.44 o                         
  -4   2  10          0.44          6.59         0.81 o                         
  -3   2  10       1398.63       1435.25        23.71 o                         
  -2   2  10          1.81          9.26         0.35 o                         
  -1   2  10        234.93        258.25         2.15 o                         
   0   2  10         60.66        107.93         1.54 o                         
   1   2  10        483.96        479.60         9.55 o                         
   2   2  10        772.87        906.87         7.63 o                         
   3   2  10        146.44        105.60         2.39 o                         
   4   2  10        674.67        658.51         6.78 o                         
   5   2  10        905.73        879.41         8.33 o                         
   6   2  10          6.57          8.19         0.93 o                         
   7   2  10         33.07         45.83         1.84 o                         
   8   2  10         82.19         79.18         2.09 o                         
   9   2  10         29.10         26.32         1.44 o                         
  10   2  10          2.35          2.82         0.75 o                         
  11   2  10         97.84        109.56         3.74 o                         
  12   2  10         78.12         86.03         3.30 o                         
 -13   3  10          8.94         10.39         1.93 o                         
 -12   3  10         40.23         41.37         2.97 o                         
 -11   3  10        170.39        185.78         5.36 o                         
 -10   3  10        231.02        217.23         5.71 o                         
  -9   3  10        241.66        224.28         3.75 o                         
  -8   3  10          0.31          0.89         0.47 o                         
  -7   3  10        107.97        117.44         1.80 o                         
  -6   3  10        337.37        345.50         3.53 o                         
  -5   3  10         19.69         23.54         0.83 o                         
  -4   3  10        339.20        289.13         3.17 o                         
  -3   3  10        212.75        178.69         4.09 o                         
  -2   3  10         65.93         73.07         1.32 o                         
  -1   3  10          0.96          1.99         0.73 o                         
   0   3  10        387.98        453.81         4.39 o                         
   1   3  10       1095.16       1109.07         8.87 o                         
   2   3  10        268.21        256.98         2.68 o                         
   3   3  10        512.01        512.59         4.98 o                         
   4   3  10       1007.16        929.82         8.52 o                         
   5   3  10        946.18        948.26         9.71 o                         
   6   3  10          6.99          7.56         0.89 o                         
   7   3  10        408.51        417.64         7.23 o                         
   8   3  10         52.93         53.05         2.58 o                         
   9   3  10         83.87         92.62         3.33 o                         
  10   3  10          0.57          0.03         0.71 o                         
  11   3  10         68.72         67.88         2.53 o                         
  12   3  10         45.25         44.52         2.89 o                         
 -13   4  10          5.99          7.50         1.43 o                         
 -12   4  10         31.49         28.10         2.27 o                         
 -11   4  10         22.86         24.57         1.71 o                         
 -10   4  10          5.99          4.66         1.18 o                         
  -9   4  10        147.95        150.06         2.31 o                         
  -8   4  10         28.95         30.72         0.86 o                         
  -7   4  10        138.51        124.25         2.03 o                         
  -6   4  10        929.08        924.86         7.96 o                         
  -5   4  10        595.26        589.27         4.70 o                         
  -4   4  10        267.99        266.52         2.37 o                         
  -3   4  10        738.78        840.21         6.21 o                         
  -2   4  10         18.60          5.76         2.48 o                         
  -1   4  10        134.50        114.95         2.30 o                         
   0   4  10        115.50        129.29         3.76 o                         
   1   4  10        132.52        153.58         3.17 o                         
   2   4  10          5.84          9.95         0.99 o                         
   3   4  10        132.32        119.16         1.78 o                         
   4   4  10         27.84         23.13         0.90 o                         
   5   4  10          7.63          9.12         0.96 o                         
   6   4  10        111.44        102.55         2.54 o                         
   7   4  10         75.22         71.92         2.81 o                         
   8   4  10         16.52         15.62         1.68 o                         
   9   4  10        235.02        251.82         5.66 o                         
  10   4  10          3.14          2.15         1.16 o                         
  11   4  10          9.17         10.72         1.22 o                         
 -13   5  10         30.60         26.62         2.25 o                         
 -12   5  10          0.70         -0.64         0.78 o                         
 -11   5  10         60.87         65.74         1.89 o                         
 -10   5  10        422.50        443.12         6.52 o                         
  -9   5  10          1.57          3.68         0.68 o                         
  -8   5  10        221.69        221.22         3.05 o                         
  -7   5  10          3.71          3.89         0.43 o                         
  -6   5  10        492.38        477.01         5.27 o                         
  -5   5  10        300.05        287.31         2.66 o                         
  -4   5  10         11.12          8.10         1.14 o                         
  -3   5  10        183.78        156.51         2.28 o                         
  -2   5  10        814.17        836.01         7.10 o                         
  -1   5  10        334.30        339.30         5.57 o                         
   0   5  10          8.28          9.30         0.60 o                         
   1   5  10         14.75          8.52         0.50 o                         
   2   5  10          0.83          1.93         0.45 o                         
   3   5  10        668.10        615.09         5.52 o                         
   4   5  10        142.80        145.73         2.62 o                         
   5   5  10          7.01          6.63         0.78 o                         
   6   5  10        736.87        718.49         8.83 o                         
   7   5  10          2.20          2.47         1.30 o                         
   8   5  10        278.00        264.56         5.61 o                         
   9   5  10          1.46          1.20         0.91 o                         
  10   5  10          5.44          4.76         1.48 o                         
  11   5  10          5.42          7.69         2.26 o                         
 -12   6  10        135.02        146.08         4.70 o                         
 -11   6  10         74.49         66.96         2.03 o                         
 -10   6  10         27.47         27.65         1.37 o                         
  -9   6  10        192.87        202.25         6.45 o                         
  -8   6  10        248.67        251.08         4.63 o                         
  -7   6  10         68.44         75.14         1.65 o                         
  -6   6  10         35.54         30.91         0.82 o                         
  -5   6  10        456.89        447.58         4.71 o                         
  -4   6  10         12.36         13.25         0.76 o                         
  -3   6  10        244.97        239.92         2.73 o                         
  -2   6  10          0.51          3.42         0.38 o                         
  -1   6  10        243.35        222.19         4.00 o                         
   0   6  10        746.91        744.09         8.09 o                         
   1   6  10         12.95         12.97         0.80 o                         
   2   6  10       1308.63       1292.10        10.95 o                         
   3   6  10         24.47         32.80         2.12 o                         
   4   6  10        133.69        138.64         2.60 o                         
   5   6  10        328.42        338.17         5.67 o                         
   6   6  10        474.74        485.14         9.83 o                         
   7   6  10         98.75         99.58         3.87 o                         
   8   6  10         93.28         85.84         3.75 o                         
   9   6  10        106.98         97.62         4.21 o                         
  10   6  10          4.11          6.03         1.59 o                         
 -11   7  10          3.79          3.89         2.01 o                         
 -10   7  10         32.76         31.00         3.86 o                         
  -9   7  10        174.62        191.71         3.80 o                         
  -8   7  10          0.06         -0.10         0.38 o                         
  -7   7  10        162.67        157.60         2.66 o                         
  -6   7  10        348.93        327.35         4.67 o                         
  -5   7  10         11.82         14.03         0.88 o                         
  -4   7  10        132.83        124.03         1.95 o                         
  -3   7  10        790.20        713.40         7.18 o                         
  -2   7  10         22.50         22.06         0.99 o                         
  -1   7  10        255.94        244.35         3.58 o                         
   0   7  10         25.95         28.12         1.79 o                         
   1   7  10        239.32        235.38         3.99 o                         
   2   7  10        360.69        362.02         5.63 o                         
   3   7  10         17.55         16.93         1.02 o                         
   4   7  10        346.56        350.81         5.67 o                         
   5   7  10         79.69         76.61         3.54 o                         
   6   7  10          4.28          4.72         0.96 o                         
   7   7  10         86.86         74.90         3.95 o                         
   8   7  10          0.32          0.41         0.97 o                         
   9   7  10         15.58         16.12         2.03 o                         
  10   7  10          1.85          0.57         1.16 o                         
 -11   8  10        171.77        179.07         5.25 o                         
 -10   8  10        299.80        346.84         5.93 o                         
  -9   8  10          6.54          5.15         0.89 o                         
  -8   8  10          9.67         10.28         0.85 o                         
  -7   8  10         66.07         66.05         1.75 o                         
  -6   8  10         41.92         40.56         1.22 o                         
  -5   8  10          8.74          9.41         0.81 o                         
  -4   8  10        163.71        168.01         3.45 o                         
  -3   8  10        114.73        114.63         2.29 o                         
  -2   8  10          7.95          9.63         0.97 o                         
  -1   8  10         86.21         79.38         1.80 o                         
   0   8  10         18.12         19.15         1.21 o                         
   1   8  10        244.04        269.62         4.56 o                         
   2   8  10          3.15          1.43         1.48 o                         
   3   8  10        277.75        290.50         6.14 o                         
   4   8  10         75.65         69.08         2.03 o                         
   5   8  10          0.06         -0.56         0.61 o                         
   6   8  10         95.69         97.32         3.85 o                         
   7   8  10          8.70         12.24         2.21 o                         
   8   8  10         81.82         88.81         4.23 o                         
   9   8  10         39.53         34.55         3.02 o                         
 -10   9  10        236.38        245.66         6.28 o                         
  -9   9  10         18.80         19.36         2.54 o                         
  -8   9  10        160.05        152.03         4.75 o                         
  -6   9  10         42.53         40.73         1.63 o                         
  -5   9  10        372.36        361.15         7.78 o                         
  -4   9  10          8.95         10.74         1.54 o                         
  -3   9  10         30.66         30.99         4.77 o                         
  -2   9  10          0.09          2.55         1.36 o                         
  -1   9  10         86.65         98.21         6.08 o                         
   0   9  10         72.96         68.60         3.28 o                         
   1   9  10         77.64         83.67         3.72 o                         
   2   9  10        129.19        134.71         4.36 o                         
   3   9  10        365.37        355.06         7.81 o                         
   4   9  10         18.28         16.21         1.89 o                         
   5   9  10         35.93         34.63         2.51 o                         
   6   9  10         29.81         28.21         2.46 o                         
   7   9  10        128.78        139.14         4.94 o                         
   8   9  10        215.93        209.89         6.41 o                         
  -8  10  10         12.46          6.87         1.88 o                         
  -7  10  10          7.87          7.52         1.08 o                         
  -6  10  10         85.91         79.55         3.38 o                         
  -5  10  10         92.44         97.63         3.54 o                         
  -4  10  10         61.58         63.30         3.51 o                         
  -3  10  10         10.01         11.15         1.57 o                         
  -2  10  10         95.17         98.81         3.75 o                         
  -1  10  10          6.28          6.76         1.33 o                         
   0  10  10         17.96         17.18         1.89 o                         
   1  10  10         10.98         14.35         1.84 o                         
   2  10  10         66.42         69.45         2.74 o                         
   3  10  10          4.68          4.94         1.35 o                         
   4  10  10         25.75         29.42         2.57 o                         
   5  10  10          5.37          6.19         1.47 o                         
   6  10  10         70.90         55.57         4.10 o                         
   7  10  10         63.50         61.80         3.57 o                         
  -6  11  10         19.80         25.40         1.84 o                         
  -5  11  10          0.77          1.50         1.19 o                         
  -4  11  10        350.00        350.70         7.84 o                         
  -3  11  10         47.07         44.89         3.94 o                         
  -2  11  10         52.67         51.62         3.00 o                         
  -1  11  10          5.19          5.42         1.83 o                         
   0  11  10          5.45          5.29         1.47 o                         
   1  11  10        118.46        118.73         4.27 o                         
   2  11  10         19.93         18.87         1.73 o                         
   3  11  10         15.99         13.33         1.53 o                         
   4  11  10         77.42         76.39         3.93 o                         
   5  11  10          2.67          4.53         1.75 o                         
  -4  12  10          0.10         -1.20         1.29 o                         
  -3  12  10         92.41         95.39         7.46 o                         
  -2  12  10          1.16          1.29         1.63 o                         
  -1  12  10          5.96          3.97         1.60 o                         
   0  12  10         53.50         50.12         3.07 o                         
   1  12  10         23.14         20.87         2.22 o                         
   2  12  10         79.96         77.72         3.34 o                         
 -14   1  11          1.38          1.15         0.74 o                         
 -13   1  11         19.26         19.52         1.75 o                         
 -12   1  11         58.76         62.66         2.32 o                         
 -11   1  11        130.31        130.51         2.89 o                         
 -10   1  11          9.41          8.13         0.85 o                         
  -9   1  11         78.18         88.57         1.85 o                         
  -8   1  11         11.70          8.78         0.58 o                         
  -7   1  11        261.67        237.94         2.58 o                         
  -6   1  11        167.16        177.44         1.83 o                         
  -5   1  11       1608.21       1581.80        14.43 o                         
  -4   1  11          4.94          3.50         0.65 o                         
  -3   1  11        720.10        755.50        11.33 o                         
  -2   1  11        999.64       1118.18        11.97 o                         
  -1   1  11        118.83         88.71         4.24 o                         
   0   1  11        363.28        420.89         5.22 o                         
   1   1  11       1026.17       1051.45        12.76 o                         
   2   1  11         31.51         42.39         0.93 o                         
   3   1  11        785.29        717.09         8.56 o                         
   4   1  11         48.91         61.52         1.27 o                         
   5   1  11          7.37          7.59         0.54 o                         
   6   1  11         84.45         92.40         1.84 o                         
   7   1  11        125.00        127.67         2.53 o                         
   8   1  11         14.43         14.29         1.03 o                         
   9   1  11        217.18        211.39         4.09 o                         
  10   1  11         14.16         12.92         1.16 o                         
  11   1  11        179.84        183.93         3.72 o                         
  12   1  11          9.44          8.45         1.05 o                         
 -13   2  11         20.87         20.52         1.85 o                         
 -12   2  11        150.16        158.32        10.59 o                         
 -11   2  11          8.07          9.66         1.40 o                         
 -10   2  11        282.50        288.73         4.53 o                         
  -9   2  11          0.48          1.06         0.60 o                         
  -8   2  11        139.19        145.29         2.11 o                         
  -7   2  11        543.44        528.00         4.63 o                         
  -6   2  11       2101.63       1971.76        15.61 o                         
  -5   2  11          0.70          4.66         2.38 o                         
  -4   2  11       1776.01       1746.32        16.99 o                         
  -3   2  11        495.33        564.54         8.26 o                         
  -2   2  11         48.45         24.47         1.08 o                         
  -1   2  11        285.26        310.76         5.25 o                         
   0   2  11         23.10         36.92         0.78 o                         
   1   2  11        120.07        149.93         2.65 o                         
   2   2  11       1146.46       1133.38         9.41 o                         
   3   2  11          9.98         10.47         1.45 o                         
   4   2  11        780.30        785.74         7.99 o                         
   5   2  11        285.86        233.15         3.94 o                         
   6   2  11        292.20        292.10         4.78 o                         
   7   2  11        215.89        208.29         3.72 o                         
   8   2  11        356.55        365.15         6.20 o                         
   9   2  11         26.15         25.18         2.08 o                         
  10   2  11          4.54          4.12         0.89 o                         
  11   2  11         39.80         50.97         2.31 o                         
  12   2  11         56.98         55.27         2.50 o                         
 -13   3  11          0.01          0.77         1.12 o                         
 -12   3  11         66.50         61.78         3.41 o                         
 -11   3  11        156.59        147.93         3.75 o                         
 -10   3  11        183.25        181.01         5.03 o                         
  -9   3  11         73.68         69.19         1.86 o                         
  -8   3  11        178.56        179.94         3.05 o                         
  -7   3  11          1.19          3.60         0.51 o                         
  -6   3  11        437.21        402.19         4.35 o                         
  -5   3  11        494.60        451.31         4.99 o                         
  -4   3  11          4.72          3.59         1.00 o                         
  -3   3  11       1324.31       1325.81        25.42 o                         
  -2   3  11          0.00          0.64         0.82 o                         
  -1   3  11         49.35         48.65         1.71 o                         
   0   3  11        524.40        531.22         6.27 o                         
   1   3  11        969.44        961.15         7.53 o                         
   2   3  11        559.07        538.47         5.64 o                         
   3   3  11         51.44         49.05         1.12 o                         
   4   3  11        167.88        156.46         3.43 o                         
   5   3  11        443.19        427.28         6.63 o                         
   6   3  11         67.63         64.42         2.74 o                         
   7   3  11         88.70         88.39         2.99 o                         
   8   3  11         58.18         59.08         2.74 o                         
   9   3  11         54.37         56.89         2.38 o                         
  10   3  11          2.76          3.00         0.78 o                         
  11   3  11         16.89         16.24         1.53 o                         
 -13   4  11         57.12         55.75         3.02 o                         
 -12   4  11         68.05         64.06         3.13 o                         
 -11   4  11         39.31         47.08         2.54 o                         
 -10   4  11        628.32        651.41        14.02 o                         
  -9   4  11        143.39        129.37         3.13 o                         
  -8   4  11        245.27        242.94         3.68 o                         
  -7   4  11          0.87          2.44         0.48 o                         
  -6   4  11          3.75          7.28         0.54 o                         
  -5   4  11        434.00        426.57         4.74 o                         
  -4   4  11        325.44        318.07         3.55 o                         
  -3   4  11        420.23        397.05         5.30 o                         
  -2   4  11        387.87        384.37         6.34 o                         
  -1   4  11        245.49        250.55         3.08 o                         
   0   4  11        498.33        486.72         7.92 o                         
   1   4  11        455.17        485.62         5.44 o                         
   2   4  11         24.04         19.26         0.62 o                         
   3   4  11        158.03        151.31         2.16 o                         
   4   4  11        899.07        857.94         7.50 o                         
   5   4  11         56.21         60.04         2.04 o                         
   6   4  11        165.39        181.43         3.52 o                         
   7   4  11         14.16         14.35         1.45 o                         
   8   4  11        279.87        273.53         5.80 o                         
   9   4  11          5.21          4.07         1.03 o                         
  10   4  11        134.60        129.59         4.13 o                         
  11   4  11          0.73          2.04         1.16 o                         
 -12   5  11        173.81        188.81         5.45 o                         
 -11   5  11         31.00         33.11         2.21 o                         
 -10   5  11         32.94         36.24         2.18 o                         
  -9   5  11        179.52        175.08         3.58 o                         
  -8   5  11         88.38         90.07         2.50 o                         
  -7   5  11        250.18        235.47         4.53 o                         
  -6   5  11          1.47          2.58         0.28 o                         
  -5   5  11        284.01        257.97         2.26 o                         
  -4   5  11         38.46         32.09         0.77 o                         
  -3   5  11       1356.01       1316.59        10.69 o                         
  -2   5  11          1.13          0.95         0.62 o                         
  -1   5  11        862.31        796.29         7.54 o                         
   0   5  11          8.19         12.97         0.72 o                         
   1   5  11        806.31        846.07         7.33 o                         
   2   5  11          8.80          9.40         0.54 o                         
   3   5  11         36.95         32.43         0.94 o                         
   4   5  11          0.21          0.94         0.41 o                         
   5   5  11        138.17        135.31         2.80 o                         
   6   5  11        153.16        148.78         3.14 o                         
   7   5  11        430.06        447.37         7.67 o                         
   8   5  11          8.45         12.92         1.49 o                         
   9   5  11         52.47         53.10         2.61 o                         
  10   5  11        105.87        119.86         4.76 o                         
  11   5  11         72.58         78.75         3.33 o                         
 -12   6  11         19.33         15.42         1.75 o                         
 -11   6  11        273.26        293.79         8.24 o                         
 -10   6  11         40.18         41.30         2.26 o                         
  -9   6  11          8.17          6.30         0.81 o                         
  -8   6  11          2.65          3.75         0.60 o                         
  -7   6  11        264.47        257.71         3.70 o                         
  -6   6  11         12.56         10.91         0.77 o                         
  -5   6  11        271.24        254.14         3.13 o                         
  -4   6  11        845.24        838.37         7.28 o                         
  -3   6  11         13.97         18.11         0.70 o                         
  -2   6  11        268.91        267.51         3.28 o                         
  -1   6  11          0.45          0.87         0.55 o                         
   0   6  11          0.80          0.82         0.48 o                         
   1   6  11          4.14          4.68         0.55 o                         
   2   6  11        177.51        163.71         2.40 o                         
   3   6  11        119.26         99.50         2.33 o                         
   4   6  11         47.47         43.56         1.43 o                         
   5   6  11          3.27          1.60         1.18 o                         
   6   6  11          3.17          3.89         1.20 o                         
   7   6  11         16.71         22.10         2.27 o                         
   8   6  11         20.36         18.07         2.41 o                         
   9   6  11         44.38         42.41         2.94 o                         
  10   6  11         59.50         56.41         4.16 o                         
 -11   7  11        553.24        580.21        42.37 o                         
 -10   7  11          1.43          0.74         1.68 o                         
  -9   7  11         31.83         24.69         2.28 o                         
  -8   7  11          8.13          7.78         0.68 o                         
  -7   7  11        272.39        262.60         3.63 o                         
  -6   7  11          2.96          3.86         0.46 o                         
  -5   7  11        244.89        243.80         3.02 o                         
  -4   7  11        231.65        234.91         3.09 o                         
  -3   7  11         51.76         57.84         1.44 o                         
  -2   7  11          3.38          3.12         0.51 o                         
  -1   7  11         46.10         48.50         1.43 o                         
   0   7  11         34.51         35.10         1.38 o                         
   1   7  11          0.83          1.08         0.68 o                         
   2   7  11        235.33        225.52         4.08 o                         
   3   7  11        572.94        569.90         6.94 o                         
   4   7  11         53.24         52.66         1.91 o                         
   5   7  11         79.17         82.13         2.54 o                         
   6   7  11          2.18          3.02         1.08 o                         
   7   7  11        360.86        362.05         6.60 o                         
   8   7  11          0.18          0.47         0.90 o                         
   9   7  11        142.04        152.49         5.80 o                         
 -10   8  11         67.49         68.50         4.14 o                         
  -9   8  11          0.83          0.55         0.93 o                         
  -8   8  11        218.75        218.05        12.88 o                         
  -7   8  11         33.45         35.89         1.80 o                         
  -6   8  11        285.75        285.96         3.84 o                         
  -5   8  11        112.47        100.38         2.04 o                         
  -4   8  11        883.70        874.81        10.05 o                         
  -3   8  11         24.59         28.00         1.03 o                         
  -2   8  11         28.85         24.90         1.86 o                         
  -1   8  11         18.08         18.27         1.48 o                         
   0   8  11         76.67         78.98         2.22 o                         
   1   8  11         11.09         13.93         1.11 o                         
   2   8  11        338.81        336.22         7.39 o                         
   3   8  11          9.97          9.26         1.53 o                         
   4   8  11        299.51        296.44         5.19 o                         
   5   8  11        116.62        110.44         4.01 o                         
   6   8  11        248.96        252.21         6.58 o                         
   7   8  11         10.33         10.57         1.72 o                         
   8   8  11         81.61         83.27         3.96 o                         
   9   8  11         39.99         41.62         3.09 o                         
  -9   9  11         13.20         14.48         1.81 o                         
  -8   9  11         96.45        112.96         4.01 o                         
  -7   9  11        103.32        114.15         2.98 o                         
  -6   9  11         25.81         23.52         1.35 o                         
  -5   9  11         46.09         43.63         1.84 o                         
  -4   9  11          3.67          1.03         0.83 o                         
  -3   9  11          0.09          0.43         0.84 o                         
  -2   9  11         22.50         22.95         1.97 o                         
  -1   9  11          1.16          0.95         0.76 o                         
   0   9  11         11.39          9.21         1.23 o                         
   1   9  11         29.66         31.32         1.88 o                         
   2   9  11         20.12         19.21         1.64 o                         
   3   9  11          6.90          8.13         1.49 o                         
   4   9  11        227.07        236.86         6.23 o                         
   5   9  11        112.65        111.76         4.17 o                         
   6   9  11          6.75          8.78         1.60 o                         
   7   9  11          2.29          0.25         1.38 o                         
   8   9  11         10.00         11.62         2.04 o                         
  -8  10  11         55.77         59.47         2.33 o                         
  -7  10  11          5.81          4.02         0.88 o                         
  -6  10  11        176.55        161.94         3.79 o                         
  -5  10  11         33.74         39.26         2.33 o                         
  -4  10  11         16.14         16.90         1.72 o                         
  -3  10  11        152.25        139.65         6.54 o                         
  -2  10  11          3.72          6.28         1.21 o                         
  -1  10  11        106.51        111.86         4.00 o                         
   0  10  11        276.55        275.42         7.46 o                         
   1  10  11         13.36         10.21         1.59 o                         
   2  10  11        207.07        208.13         4.78 o                         
   3  10  11         22.76         22.83         1.87 o                         
   4  10  11         28.20         31.75         2.59 o                         
   5  10  11         97.29        103.15         4.20 o                         
   6  10  11         14.21         12.50         1.96 o                         
  -6  11  11         17.72         14.97         2.86 o                         
  -5  11  11        169.29        164.03         4.93 o                         
  -4  11  11        156.56        148.72         7.45 o                         
  -3  11  11         12.48          8.68         2.14 o                         
  -2  11  11          3.61          3.33         1.21 o                         
  -1  11  11         29.34         27.38         2.38 o                         
   0  11  11          2.57          4.15         1.24 o                         
   1  11  11        171.48        164.91         5.17 o                         
   2  11  11         22.61         19.62         1.83 o                         
   3  11  11         16.09         15.83         1.92 o                         
   4  11  11         60.47         57.48         3.30 o                         
  -3  12  11          0.37          0.03         1.33 o                         
  -2  12  11        163.67        158.55        10.71 o                         
  -1  12  11          0.84          1.37         1.35 o                         
   0  12  11         19.77         22.66         5.39 o                         
   1  12  11         32.13         33.84         3.20 o                         
 -13   0  12          1.87          4.26         1.12 o                         
 -12   0  12        238.83        266.33         6.82 o                         
 -11   0  12         68.68         60.32         1.85 o                         
 -10   0  12         23.94         21.67         1.81 o                         
  -9   0  12        174.12        153.66         2.80 o                         
  -8   0  12         34.12         35.72         1.93 o                         
  -7   0  12        351.41        344.71         6.53 o                         
  -6   0  12        756.85        756.03        16.19 o                         
  -5   0  12       1748.40       1574.17        17.00 o                         
  -4   0  12        149.23        135.93         2.44 o                         
  -3   0  12        176.30        172.14         6.48 o                         
  -2   0  12         21.18         20.29         1.63 o                         
  -1   0  12        163.30        147.60         9.17 o                         
   0   0  12         10.15         16.86         3.83 o                         
   1   0  12        371.97        343.01         4.85 o                         
   2   0  12        736.54        637.43         7.80 o                         
   3   0  12        796.19        837.78        10.33 o                         
   4   0  12        221.09        192.20         3.81 o                         
   5   0  12        337.98        279.91         6.55 o                         
   6   0  12         60.77         50.32         2.11 o                         
   7   0  12         95.13         92.47         3.04 o                         
   8   0  12         28.68         24.26         2.23 o                         
   9   0  12        539.30        569.13         9.75 o                         
  10   0  12          0.40          1.14         1.31 o                         
  11   0  12        314.55        318.07         9.01 o                         
  12   0  12         32.95         39.12         3.47 o                         
 -13   1  12         80.64         91.14         2.73 o                         
 -12   1  12         31.78         33.57         2.32 o                         
 -11   1  12          1.77          1.33         0.54 o                         
 -10   1  12         97.25        100.37         2.30 o                         
  -9   1  12        115.67        114.24         2.83 o                         
  -8   1  12        437.37        408.91         3.96 o                         
  -7   1  12          3.89          4.66         0.38 o                         
  -6   1  12         16.40         11.85         0.46 o                         
  -5   1  12         89.11         94.13         1.76 o                         
  -4   1  12        330.14        332.38         7.08 o                         
  -3   1  12          0.01          3.33         0.76 o                         
  -2   1  12        332.50        265.47         3.57 o                         
  -1   1  12       1101.80       1103.71        12.45 o                         
   0   1  12        994.24        998.35         8.24 o                         
   1   1  12       3446.79       3410.57        36.68 o                         
   2   1  12        782.99        739.43         6.13 o                         
   3   1  12          3.16          2.10         1.07 o                         
   4   1  12        143.15        135.39         2.04 o                         
   5   1  12        178.38        182.74         2.44 o                         
   6   1  12         16.47         28.46         1.46 o                         
   7   1  12         10.52          6.59         0.77 o                         
   8   1  12         43.86         43.98         1.70 o                         
   9   1  12         22.52         28.57         1.59 o                         
  10   1  12        121.36        140.71         4.11 o                         
  11   1  12         10.51         13.57         1.43 o                         
 -13   2  12        128.48        139.26         4.13 o                         
 -12   2  12          0.37          1.09         0.92 o                         
 -11   2  12         58.90         57.68         1.86 o                         
 -10   2  12        259.06        227.09         4.07 o                         
  -9   2  12        132.57        134.12         2.08 o                         
  -8   2  12         17.37         14.55         0.76 o                         
  -7   2  12        176.17        185.58         2.38 o                         
  -6   2  12          1.59          1.79         0.30 o                         
  -5   2  12        573.74        602.97         5.23 o                         
  -4   2  12       3588.97       3518.19        61.64 o                         
  -3   2  12        101.80        115.86         1.91 o                         
  -2   2  12        545.55        645.48         5.35 o                         
  -1   2  12         70.36         53.51         1.18 o                         
   0   2  12          2.34          2.43         1.17 o                         
   1   2  12        272.25        260.34         3.26 o                         
   2   2  12         34.12         40.95         2.48 o                         
   3   2  12         39.00         53.14         1.38 o                         
   4   2  12        807.60        761.65         7.35 o                         
   5   2  12        196.35        202.74         3.68 o                         
   6   2  12         11.82         14.39         0.98 o                         
   7   2  12        179.59        171.59         3.37 o                         
   8   2  12         37.64         39.91         2.17 o                         
   9   2  12         30.05         33.59         1.73 o                         
  10   2  12        127.86        132.09         5.04 o                         
  11   2  12          0.63          1.88         0.97 o                         
 -13   3  12          0.15         -0.76         1.09 o                         
 -12   3  12         14.91         16.37         3.64 o                         
 -11   3  12        199.75        210.17         4.49 o                         
 -10   3  12         14.55         18.74         1.66 o                         
  -9   3  12         67.25         68.44         1.82 o                         
  -8   3  12        144.35        131.95         2.17 o                         
  -7   3  12          1.94          4.22         0.45 o                         
  -6   3  12        955.03        973.85         8.23 o                         
  -5   3  12         12.81          8.46         0.48 o                         
  -4   3  12         43.92         43.73         0.97 o                         
  -3   3  12       1321.39       1428.19        21.39 o                         
  -2   3  12         14.34          8.15         1.11 o                         
  -1   3  12          0.15          1.35         0.84 o                         
   0   3  12         88.70        109.84         3.72 o                         
   1   3  12        290.91        308.25         3.40 o                         
   2   3  12        296.62        285.32         3.61 o                         
   3   3  12         85.27         70.04         1.37 o                         
   4   3  12        276.04        303.86         4.10 o                         
   5   3  12         41.14         42.11         2.63 o                         
   6   3  12        886.12        838.92        10.16 o                         
   7   3  12         12.86          7.40         1.19 o                         
   8   3  12        119.91        125.08         4.12 o                         
   9   3  12          2.15          2.52         0.76 o                         
  10   3  12         12.09         13.56         1.30 o                         
  11   3  12         73.41         70.63         3.12 o                         
 -13   4  12         16.73         17.26         1.95 o                         
 -12   4  12         90.17         87.88         3.93 o                         
 -11   4  12          4.41          3.11         0.94 o                         
 -10   4  12          9.12          8.36         2.49 o                         
  -9   4  12         22.09         19.41         1.08 o                         
  -8   4  12         47.86         40.88         1.41 o                         
  -7   4  12        189.44        189.16         2.56 o                         
  -6   4  12        515.26        495.30         5.00 o                         
  -5   4  12         67.41         64.51         1.29 o                         
  -4   4  12        501.87        505.35         5.39 o                         
  -3   4  12       1214.38       1109.84         9.00 o                         
  -2   4  12         94.49         91.37         1.43 o                         
  -1   4  12        450.10        446.26         7.23 o                         
   0   4  12          9.17          6.92         0.93 o                         
   1   4  12        107.18        101.29         1.68 o                         
   2   4  12        163.48        137.46         1.72 o                         
   3   4  12         66.17         65.36         1.68 o                         
   4   4  12        616.69        585.66         5.68 o                         
   5   4  12         63.57         63.44         1.92 o                         
   6   4  12          9.25          9.17         1.03 o                         
   7   4  12          6.62          9.32         1.38 o                         
   8   4  12        136.39        139.08         4.02 o                         
   9   4  12          3.29          4.54         1.25 o                         
  10   4  12          5.38          5.05         1.23 o                         
  11   4  12         94.62        106.94         3.19 o                         
 -12   5  12        272.38        270.90         9.26 o                         
 -11   5  12        159.66        161.19         4.63 o                         
 -10   5  12          5.00          3.52         0.83 o                         
  -9   5  12          1.79          2.09         0.83 o                         
  -8   5  12         50.93         58.80         2.09 o                         
  -7   5  12        129.46        129.46         4.59 o                         
  -6   5  12        411.68        420.38         6.19 o                         
  -5   5  12        603.47        636.73         6.01 o                         
  -4   5  12        544.83        509.72         4.62 o                         
  -3   5  12        394.39        400.95         3.86 o                         
  -2   5  12        168.13        150.06         2.12 o                         
  -1   5  12         84.11         88.76         1.78 o                         
   0   5  12        104.02        112.09         1.83 o                         
   1   5  12        264.10        289.69         3.31 o                         
   2   5  12         83.68         63.83         1.31 o                         
   3   5  12        600.82        573.83         5.06 o                         
   4   5  12         26.44         24.26         1.03 o                         
   5   5  12          9.43          7.81         0.88 o                         
   6   5  12         55.33         62.91         2.52 o                         
   7   5  12        247.08        263.44         5.52 o                         
   8   5  12        133.86        129.38         3.87 o                         
   9   5  12         39.51         35.88         2.29 o                         
  10   5  12         88.82         75.95         3.94 o                         
 -12   6  12          2.05          2.61         1.22 o                         
 -11   6  12         12.29         11.78         2.85 o                         
 -10   6  12         84.41         86.78         3.12 o                         
  -9   6  12         24.80         25.25         1.29 o                         
  -8   6  12         95.30         94.03         2.22 o                         
  -7   6  12        329.85        329.11         3.32 o                         
  -6   6  12         29.76         41.66         1.10 o                         
  -5   6  12        274.61        270.15         3.26 o                         
  -4   6  12       1030.07       1005.05         9.38 o                         
  -3   6  12          4.96          6.02         0.54 o                         
  -2   6  12         16.09         13.78         0.71 o                         
  -1   6  12         40.92         47.47         1.19 o                         
   0   6  12         97.55         97.10         1.92 o                         
   1   6  12        272.99        245.25         3.51 o                         
   2   6  12          9.66          8.14         0.62 o                         
   3   6  12         74.58         82.20         1.83 o                         
   4   6  12         77.03         82.97         4.76 o                         
   5   6  12        136.44        158.20        10.38 o                         
   6   6  12         26.59         30.45         2.89 o                         
   7   6  12        613.46        595.78        11.69 o                         
   8   6  12         74.03         82.27         4.72 o                         
   9   6  12         62.13         54.57         3.29 o                         
  10   6  12         60.76         55.94         3.44 o                         
 -11   7  12         29.85         27.43         2.09 o                         
 -10   7  12         68.00         63.87         2.72 o                         
  -9   7  12         86.55         86.93         3.04 o                         
  -8   7  12         24.68         21.29         0.75 o                         
  -7   7  12         27.00         30.23         1.04 o                         
  -6   7  12        424.57        442.33         4.83 o                         
  -5   7  12          1.72          1.29         0.47 o                         
  -4   7  12          1.00          1.67         0.48 o                         
  -3   7  12         68.19         72.50         1.80 o                         
  -2   7  12          8.92          9.50         0.79 o                         
  -1   7  12        336.06        325.90         4.45 o                         
   0   7  12        138.06        140.55         2.55 o                         
   1   7  12        129.35        123.26         2.50 o                         
   2   7  12          0.70          1.49         0.82 o                         
   3   7  12          3.90          3.15         0.67 o                         
   4   7  12        198.84        193.24         4.07 o                         
   5   7  12         28.57         26.67         1.60 o                         
   6   7  12        226.13        242.46         6.36 o                         
   7   7  12         31.12         35.39         2.63 o                         
   8   7  12         43.51         38.54         2.76 o                         
   9   7  12         36.05         41.48         3.79 o                         
 -10   8  12         13.20         16.72         1.78 o                         
  -9   8  12        172.52        167.16         5.28 o                         
  -8   8  12         49.77         46.31         1.48 o                         
  -7   8  12         19.06         21.48         1.06 o                         
  -6   8  12         66.60         56.14         1.41 o                         
  -5   8  12        123.13        129.66         2.73 o                         
  -4   8  12          1.86          3.96         0.64 o                         
  -3   8  12         46.69         43.41         1.51 o                         
  -2   8  12         20.50         22.52         1.13 o                         
  -1   8  12        218.32        196.34         6.16 o                         
   0   8  12        454.00        459.75         6.74 o                         
   1   8  12          6.52          8.62         0.82 o                         
   2   8  12        266.88        274.78         8.07 o                         
   3   8  12        159.70        160.61         4.73 o                         
   4   8  12          1.28          1.37         0.66 o                         
   5   8  12         44.22         42.01         1.94 o                         
   6   8  12          6.34          4.69         1.11 o                         
   7   8  12         16.86         15.21         1.97 o                         
   8   8  12          2.41          2.07         1.56 o                         
  -9   9  12          3.27          5.32         1.41 o                         
  -8   9  12         87.48         96.34         3.62 o                         
  -7   9  12         78.64         72.29         3.03 o                         
  -6   9  12          2.27          2.04         0.73 o                         
  -5   9  12        545.42        532.80         7.86 o                         
  -4   9  12        108.22        102.21         2.74 o                         
  -3   9  12          0.05          1.62         0.67 o                         
  -2   9  12        122.60        126.66         3.51 o                         
  -1   9  12          1.49          2.15         0.82 o                         
   0   9  12         96.85        104.82         3.18 o                         
   1   9  12          8.18          7.08         0.99 o                         
   2   9  12         23.41         24.47         1.56 o                         
   3   9  12        119.52        118.94         3.52 o                         
   4   9  12         16.91         18.73         2.05 o                         
   5   9  12         19.14         17.33         2.53 o                         
   6   9  12         94.92         91.41         4.00 o                         
   7   9  12         40.47         36.52         2.83 o                         
  -8  10  12         83.06         80.92         5.09 o                         
  -7  10  12          3.47          4.23         0.94 o                         
  -6  10  12         87.29         85.40         2.71 o                         
  -5  10  12         10.16          4.18         1.15 o                         
  -4  10  12         20.96         18.10         3.07 o                         
  -3  10  12          4.78          7.56         2.11 o                         
  -2  10  12         17.51         17.90         2.47 o                         
  -1  10  12          7.85          6.23         1.66 o                         
   0  10  12         26.88         24.87         2.30 o                         
   1  10  12         54.45         62.22         2.65 o                         
   2  10  12         87.94         88.48         3.17 o                         
   3  10  12         19.30         20.37         1.73 o                         
   4  10  12         56.39         53.06         4.30 o                         
   5  10  12          0.38          0.68         1.61 o                         
   6  10  12          2.16          3.43         1.34 o                         
  -6  11  12        107.66        107.10         3.15 o                         
  -5  11  12         23.47         28.34         2.67 o                         
  -4  11  12         37.13         36.29         4.24 o                         
  -3  11  12         98.24        100.95         5.93 o                         
  -2  11  12         74.94         74.88         4.60 o                         
  -1  11  12          2.28          1.27         1.09 o                         
   0  11  12          0.10          0.42         0.91 o                         
   1  11  12         23.64         26.00         2.31 o                         
   2  11  12          8.95          8.56         1.39 o                         
   3  11  12          0.13          0.60         0.87 o                         
   4  11  12          2.27         -0.01         0.90 o                         
  -2  12  12        164.99        187.36         8.34 o                         
  -1  12  12        163.09        152.17         5.24 o                         
   0  12  12         43.46         40.89         3.37 o                         
 -13   1  13          1.30          2.52         1.31 o                         
 -12   1  13        251.75        263.88         8.19 o                         
 -11   1  13         32.09         32.10         1.14 o                         
 -10   1  13         23.30         21.83         1.10 o                         
  -9   1  13          2.58          3.67         0.49 o                         
  -8   1  13         69.64         60.15         1.08 o                         
  -7   1  13        229.93        233.26         2.32 o                         
  -6   1  13        404.88        432.31         3.52 o                         
  -5   1  13          5.19          6.01         0.37 o                         
  -4   1  13       2918.76       3024.61        52.57 o                         
  -3   1  13         20.37         43.96         0.92 o                         
  -2   1  13        715.57        658.30         5.41 o                         
  -1   1  13         42.04         52.83         1.50 o                         
   0   1  13        669.23        683.73         5.33 o                         
   1   1  13        355.45        372.92         5.98 o                         
   2   1  13        313.36        310.79         3.99 o                         
   3   1  13        108.89         98.94         1.81 o                         
   4   1  13        121.33        113.15         1.90 o                         
   5   1  13         46.24         49.50         1.30 o                         
   6   1  13         38.13         37.31         1.33 o                         
   7   1  13          6.28          3.72         0.65 o                         
   8   1  13        140.54        143.01         4.76 o                         
   9   1  13          1.31          2.77         0.69 o                         
  10   1  13         85.05         80.75         2.46 o                         
  11   1  13          2.47          2.33         0.90 o                         
 -13   2  13        239.93        265.32         5.82 o                         
 -12   2  13        114.48        135.49         4.66 o                         
 -11   2  13         63.13         63.48         2.24 o                         
 -10   2  13        111.90        102.19         2.77 o                         
  -9   2  13         10.91         14.66         0.79 o                         
  -8   2  13        346.23        362.72         4.19 o                         
  -7   2  13        246.59        239.35         2.79 o                         
  -6   2  13        921.64        848.02         7.16 o                         
  -5   2  13       1530.70       1513.11        14.79 o                         
  -4   2  13        173.73        152.91         2.45 o                         
  -3   2  13        353.87        326.09         6.09 o                         
  -2   2  13        188.54        237.58         2.77 o                         
  -1   2  13          0.16          2.88         0.63 o                         
   0   2  13          9.02         10.75         1.15 o                         
   1   2  13       1368.89       1304.67        13.67 o                         
   2   2  13         28.57         28.70         0.77 o                         
   3   2  13       2128.90       2131.57        16.11 o                         
   4   2  13          1.88          2.14         0.39 o                         
   5   2  13         14.18         21.41         1.60 o                         
   6   2  13          0.05          0.28         0.48 o                         
   7   2  13        318.51        295.68         4.67 o                         
   8   2  13        105.04         94.04         3.35 o                         
   9   2  13         13.79         12.82         1.19 o                         
  10   2  13         32.74         34.39         1.96 o                         
  11   2  13         61.00         68.83         5.34 o                         
 -13   3  13         72.92         79.95        18.05 o                         
 -12   3  13          3.89          2.69         1.65 o                         
 -11   3  13         16.30         14.61         1.29 o                         
 -10   3  13          0.00          0.52         0.93 o                         
  -9   3  13         68.93         70.87         1.86 o                         
  -8   3  13        698.20        649.66         6.64 o                         
  -7   3  13          0.77          1.23         0.33 o                         
  -6   3  13        131.75        140.60         1.77 o                         
  -5   3  13         29.14         25.56         0.66 o                         
  -4   3  13        774.17        702.35        10.61 o                         
  -3   3  13        166.79        143.43         3.08 o                         
  -2   3  13        103.41         88.52         2.77 o                         
  -1   3  13         94.65        113.93         1.76 o                         
   0   3  13         14.14         10.55         0.63 o                         
   1   3  13         90.04        100.13         1.47 o                         
   2   3  13        729.97        707.18         6.68 o                         
   3   3  13        116.51         99.28         1.79 o                         
   4   3  13        386.99        356.04         4.61 o                         
   5   3  13          0.15          1.94         0.71 o                         
   6   3  13         22.01         24.25         2.28 o                         
   7   3  13         77.00         80.27         4.17 o                         
   8   3  13          6.12          3.50         0.78 o                         
   9   3  13         53.44         49.97         2.04 o                         
  10   3  13         72.00         79.61         2.80 o                         
  11   3  13         46.74         44.92         2.48 o                         
 -13   4  13         56.37         61.31         3.01 o                         
 -12   4  13         17.27         19.89         3.96 o                         
 -11   4  13         21.72         19.70         1.80 o                         
 -10   4  13          3.22          5.03         0.70 o                         
  -9   4  13        152.37        151.19         3.28 o                         
  -8   4  13          0.07          0.10         0.34 o                         
  -7   4  13        610.50        627.38         6.26 o                         
  -6   4  13          0.03          3.40         0.38 o                         
  -5   4  13        386.95        398.94         5.29 o                         
  -4   4  13        233.03        247.14         4.81 o                         
  -3   4  13         18.15         17.00         0.86 o                         
  -2   4  13        587.69        519.89        10.67 o                         
  -1   4  13       1076.83        985.94        10.45 o                         
   0   4  13         34.11         29.71         0.86 o                         
   1   4  13        746.28        751.06         5.83 o                         
   2   4  13         47.13         39.48         1.08 o                         
   3   4  13          5.19          6.96         0.59 o                         
   4   4  13        176.60        167.26         3.08 o                         
   5   4  13         48.42         47.50         1.88 o                         
   6   4  13        661.91        614.90        10.12 o                         
   7   4  13         60.21         66.00         4.04 o                         
   8   4  13        100.52        114.14         3.68 o                         
   9   4  13        210.06        206.21         5.19 o                         
  10   4  13          5.74          6.98         1.13 o                         
 -11   5  13          0.03         -0.23         0.69 o                         
 -10   5  13        169.69        164.28         3.43 o                         
  -9   5  13         12.00         11.84         0.95 o                         
  -8   5  13        361.53        348.95        10.68 o                         
  -7   5  13          1.97          4.46         0.66 o                         
  -6   5  13        331.60        322.16         5.06 o                         
  -5   5  13         14.74         18.78         0.94 o                         
  -4   5  13          1.27          0.88         0.24 o                         
  -3   5  13         21.37         12.45         0.62 o                         
  -2   5  13       1367.34       1274.76        11.51 o                         
  -1   5  13        362.41        387.02        14.91 o                         
   0   5  13       2382.02       2235.99        19.61 o                         
   1   5  13          0.01          0.52         0.30 o                         
   2   5  13        112.98        115.17         1.69 o                         
   3   5  13          0.18          0.38         0.47 o                         
   4   5  13         10.61          9.79         0.76 o                         
   5   5  13         54.00         61.30         2.33 o                         
   6   5  13        107.32        108.70         5.15 o                         
   7   5  13          0.28          0.55         0.79 o                         
   8   5  13        187.16        186.43         4.76 o                         
   9   5  13          0.27         -0.19         1.51 o                         
  10   5  13         37.63         42.13         4.39 o                         
 -12   6  13         11.36          9.46         1.39 o                         
 -11   6  13         94.50         96.33         3.37 o                         
 -10   6  13         14.89         13.16         1.42 o                         
  -9   6  13         26.13         28.00         1.56 o                         
  -8   6  13         34.64         37.13         1.78 o                         
  -7   6  13        177.26        188.24         3.35 o                         
  -6   6  13         18.35         20.22         0.71 o                         
  -5   6  13        452.65        447.31         4.74 o                         
  -4   6  13        202.79        196.03         2.41 o                         
  -3   6  13        279.44        279.17         3.96 o                         
  -2   6  13         21.80         24.15         1.60 o                         
  -1   6  13        162.47        157.69         2.35 o                         
   0   6  13          2.23          1.90         0.41 o                         
   1   6  13        142.38        139.01         2.52 o                         
   2   6  13        204.75        179.31         2.61 o                         
   3   6  13          5.97          5.20         0.61 o                         
   4   6  13         44.47         41.75         1.67 o                         
   5   6  13         11.39         10.98         1.23 o                         
   6   6  13         12.84          9.86         1.55 o                         
   7   6  13          0.10         -0.40         0.87 o                         
   8   6  13         33.66         33.47         2.62 o                         
   9   6  13         90.43         95.63         3.12 o                         
 -11   7  13          7.43          6.47         1.53 o                         
 -10   7  13         20.63         28.27         1.96 o                         
  -9   7  13         43.47         44.76         2.21 o                         
  -8   7  13        158.55        153.35         2.81 o                         
  -7   7  13         21.88         19.37         0.79 o                         
  -6   7  13        402.74        421.20         5.48 o                         
  -5   7  13          0.02          0.17         0.36 o                         
  -4   7  13        520.80        524.52         5.57 o                         
  -3   7  13          0.28          0.47         0.42 o                         
  -2   7  13         25.41         27.89         1.16 o                         
  -1   7  13          0.50          1.45         0.47 o                         
   0   7  13         42.54         42.32         1.55 o                         
   1   7  13        176.51        177.08         3.42 o                         
   2   7  13        442.18        433.38         6.53 o                         
   3   7  13          0.27          0.33         1.05 o                         
   4   7  13         12.49         12.49         1.19 o                         
   5   7  13        111.31        108.48         5.14 o                         
   6   7  13        366.62        378.99         8.52 o                         
   7   7  13        104.50        118.72         5.54 o                         
   8   7  13          8.53          9.77         1.24 o                         
   9   7  13         36.29         35.06         4.06 o                         
 -10   8  13         78.60         73.68        12.23 o                         
  -9   8  13        158.87        170.04         4.65 o                         
  -8   8  13        144.00        151.40         9.43 o                         
  -7   8  13        122.57        127.40         2.33 o                         
  -6   8  13          2.49          3.46         0.52 o                         
  -5   8  13        436.55        435.12         4.75 o                         
  -4   8  13          0.00          0.66         0.48 o                         
  -3   8  13         82.76         86.04         2.12 o                         
  -2   8  13          1.03          0.82         0.63 o                         
  -1   8  13        610.52        610.85        13.97 o                         
   0   8  13          0.07         -0.29         0.59 o                         
   1   8  13         99.56         94.25         2.28 o                         
   2   8  13         27.09         30.63         2.37 o                         
   3   8  13         32.25         31.28         2.30 o                         
   4   8  13         88.23         89.06         2.53 o                         
   5   8  13        157.65        150.34         3.59 o                         
   6   8  13        120.74        121.43         3.63 o                         
   7   8  13         79.73         77.48         3.72 o                         
   8   8  13         13.18         14.36         2.10 o                         
  -9   9  13          7.84          4.06         2.41 o                         
  -8   9  13          2.60          3.58         1.03 o                         
  -7   9  13         34.82         38.73         1.71 o                         
  -6   9  13         27.18         22.98         3.41 o                         
  -5   9  13        250.25        257.66         4.98 o                         
  -4   9  13          0.11          0.15         0.55 o                         
  -3   9  13          2.89          2.41         0.66 o                         
  -2   9  13         23.06         22.23         1.69 o                         
  -1   9  13        119.50        116.76         3.40 o                         
   0   9  13         65.59         72.36         2.71 o                         
   1   9  13         49.08         48.43         2.31 o                         
   2   9  13         51.28         52.18         2.11 o                         
   3   9  13        119.53        114.71         3.88 o                         
   4   9  13        134.30        140.79         3.93 o                         
   5   9  13          0.21         -0.47         1.24 o                         
   6   9  13          8.77         11.31         1.85 o                         
   7   9  13         27.12         21.80         2.24 o                         
  -7  10  13          2.64          1.65         0.82 o                         
  -6  10  13         52.37         53.64         2.09 o                         
  -5  10  13        103.57        100.56         3.61 o                         
  -4  10  13         49.03         45.94         4.21 o                         
  -3  10  13        422.59        457.81        13.75 o                         
  -2  10  13         18.33         15.99         1.87 o                         
  -1  10  13         84.14         83.34         4.03 o                         
   0  10  13         14.78         11.38         1.63 o                         
   1  10  13         58.58         63.89         2.73 o                         
   2  10  13         93.28         99.17         3.88 o                         
   3  10  13          0.86         -0.69         0.75 o                         
   4  10  13         22.92         26.06         4.62 o                         
   5  10  13          0.40         -0.91         0.91 o                         
  -5  11  13        141.88        143.05         7.56 o                         
  -4  11  13        168.65        172.80         9.39 o                         
  -3  11  13          4.09          1.13         1.65 o                         
  -2  11  13         14.59         15.00         2.49 o                         
  -1  11  13         36.84         41.12         3.05 o                         
   0  11  13         39.08         44.11         5.18 o                         
   1  11  13          4.20          4.50         1.47 o                         
   2  11  13        132.38        129.67         4.60 o                         
   3  11  13          0.08          1.46         1.02 o                         
 -13   0  14        269.83        282.63         7.14 o                         
 -12   0  14          0.15          1.76         1.40 o                         
 -11   0  14        382.14        376.75         7.92 o                         
 -10   0  14         25.61         28.90         1.61 o                         
  -9   0  14         17.57         14.67         1.26 o                         
  -8   0  14          1.97          0.65         0.50 o                         
  -7   0  14        219.65        213.24         3.63 o                         
  -6   0  14        553.04        538.72         6.91 o                         
  -5   0  14        577.68        603.86         8.85 o                         
  -4   0  14         78.69         74.53         2.71 o                         
  -3   0  14        242.70        212.55         7.39 o                         
  -2   0  14        631.77        567.48        23.16 o                         
  -1   0  14        608.36        666.02        15.42 o                         
   0   0  14       3692.50       3619.31        63.78 o                         
   1   0  14       1215.63       1121.15        28.98 o                         
   2   0  14        296.49        316.47         5.03 o                         
   3   0  14        269.23        283.02         6.08 o                         
   4   0  14         63.69         60.94         2.03 o                         
   5   0  14          6.80          4.91         1.54 o                         
   6   0  14         37.59         28.07         1.73 o                         
   7   0  14        229.53        227.73         6.11 o                         
   8   0  14        230.49        228.05         5.39 o                         
   9   0  14        116.90        112.52         3.87 o                         
  10   0  14        179.83        206.26         5.56 o                         
  11   0  14        154.24        170.83         6.12 o                         
 -13   1  14        163.18        171.98         3.74 o                         
 -12   1  14         51.44         47.61         1.90 o                         
 -11   1  14         84.78         80.64         1.66 o                         
 -10   1  14         22.82         24.59         0.94 o                         
  -9   1  14         21.13         18.49         0.70 o                         
  -8   1  14         13.72         15.05         1.04 o                         
  -7   1  14         84.08         86.46         1.18 o                         
  -6   1  14        373.87        378.46         2.91 o                         
  -5   1  14        562.69        543.59         5.17 o                         
  -4   1  14         75.78         42.30         0.96 o                         
  -3   1  14        418.64        354.91         3.46 o                         
  -2   1  14        533.40        572.37         6.80 o                         
  -1   1  14        212.82        173.95         4.31 o                         
   0   1  14        676.59        705.02         5.73 o                         
   1   1  14        576.09        629.15         5.60 o                         
   2   1  14       1188.04       1159.72         9.21 o                         
   3   1  14       1286.17       1186.91         9.64 o                         
   4   1  14         14.05         13.06         0.79 o                         
   5   1  14         93.35         99.79         2.05 o                         
   6   1  14         26.31         28.95         1.24 o                         
   7   1  14         10.38         12.99         1.20 o                         
   8   1  14        103.88         96.21         2.41 o                         
   9   1  14         40.19         41.31         1.74 o                         
  10   1  14          0.51          0.25         0.69 o                         
  11   1  14         18.89         23.62         2.05 o                         
 -13   2  14          0.02         -0.99         0.99 o                         
 -12   2  14          2.05          0.18         0.90 o                         
 -11   2  14          4.99          3.05         0.81 o                         
 -10   2  14          1.50          0.53         0.65 o                         
  -9   2  14         22.84         21.03         0.93 o                         
  -8   2  14        291.90        290.37         4.52 o                         
  -7   2  14         23.69         19.83         0.66 o                         
  -6   2  14        901.03        874.77         6.83 o                         
  -5   2  14        133.69        128.54         2.37 o                         
  -4   2  14         75.24         86.91         1.88 o                         
  -3   2  14        151.88        184.48         2.48 o                         
  -2   2  14        852.73        838.98        13.12 o                         
  -1   2  14        152.65        160.55         3.17 o                         
   0   2  14        519.14        495.50         5.84 o                         
   1   2  14         75.19         82.21         1.27 o                         
   2   2  14         70.19         74.33         1.69 o                         
   3   2  14        362.59        342.84         5.00 o                         
   4   2  14          1.80          2.14         0.43 o                         
   5   2  14          9.99          9.06         0.77 o                         
   6   2  14        273.40        272.19         4.29 o                         
   7   2  14          3.40          4.74         0.88 o                         
   8   2  14        158.15        160.42         3.84 o                         
   9   2  14         15.52         18.30         1.58 o                         
  10   2  14         11.17         10.48         1.25 o                         
  11   2  14         52.79         54.61         3.01 o                         
 -13   3  14        121.15        130.77         4.96 o                         
 -12   3  14        243.25        261.00         6.48 o                         
 -11   3  14          0.91         -0.11         1.77 o                         
 -10   3  14        147.29        135.25         2.71 o                         
  -9   3  14         33.15         32.44         2.00 o                         
  -8   3  14         46.66         51.22         1.70 o                         
  -7   3  14        209.40        231.60         2.82 o                         
  -6   3  14         10.97         17.60         0.59 o                         
  -5   3  14         26.64         32.24         1.44 o                         
  -4   3  14        249.35        249.48         5.92 o                         
  -3   3  14        118.05         95.13         2.59 o                         
  -2   3  14        235.78        229.22         2.78 o                         
  -1   3  14        651.97        617.44         6.74 o                         
   0   3  14        162.48        185.39         1.86 o                         
   1   3  14        486.96        477.44         4.42 o                         
   2   3  14        126.12        122.35         1.81 o                         
   3   3  14          2.98          3.95         0.96 o                         
   4   3  14         54.52         46.11         1.60 o                         
   5   3  14        492.39        481.44         6.62 o                         
   6   3  14          0.01         -0.03         0.61 o                         
   7   3  14        163.53        169.50         3.93 o                         
   8   3  14          4.62          5.31         0.99 o                         
   9   3  14          0.87          0.23         0.66 o                         
  10   3  14          0.68          2.77         0.97 o                         
 -12   4  14         50.69         64.60         2.88 o                         
 -11   4  14         53.78         54.43         7.47 o                         
 -10   4  14         55.45         60.49         1.72 o                         
  -9   4  14          6.81          8.24         0.71 o                         
  -8   4  14         43.15         47.74         1.30 o                         
  -7   4  14        114.34        115.99         2.04 o                         
  -6   4  14        346.55        348.41         4.23 o                         
  -5   4  14        182.82        157.11         3.70 o                         
  -4   4  14          1.49          2.64         2.07 o                         
  -3   4  14        273.86        296.52         3.87 o                         
  -2   4  14        814.11        798.67         8.56 o                         
  -1   4  14         53.38         68.83         2.06 o                         
   0   4  14        936.79        833.71         7.97 o                         
   1   4  14        128.82        132.49         1.65 o                         
   2   4  14          0.11          0.49         0.29 o                         
   3   4  14         67.61         62.95         1.37 o                         
   4   4  14         38.18         42.47         1.53 o                         
   5   4  14        187.87        181.00         3.97 o                         
   6   4  14         83.96         78.41         2.91 o                         
   7   4  14        144.82        149.99         4.06 o                         
   8   4  14         48.00         47.23         2.50 o                         
   9   4  14          3.20          2.12         1.16 o                         
  10   4  14         18.77         18.46         2.24 o                         
 -12   5  14         55.56         53.14         5.98 o                         
 -11   5  14          4.24          2.26         1.26 o                         
 -10   5  14         98.02         87.08         8.87 o                         
  -9   5  14        143.86        140.75         3.72 o                         
  -8   5  14        107.61        102.10         2.01 o                         
  -7   5  14        335.13        338.82         4.23 o                         
  -6   5  14         39.27         40.02         1.62 o                         
  -5   5  14        421.24        411.36         5.60 o                         
  -4   5  14         68.91         70.30         3.29 o                         
  -3   5  14          6.29         12.06         0.53 o                         
  -2   5  14         79.64         71.70         1.62 o                         
  -1   5  14        275.13        295.13         3.23 o                         
   0   5  14         17.92         16.49         1.11 o                         
   1   5  14        216.79        195.04         2.21 o                         
   2   5  14        654.18        618.78         6.04 o                         
   3   5  14         16.51         12.43         0.79 o                         
   4   5  14         40.75         29.57         1.15 o                         
   5   5  14         17.71         16.08         1.23 o                         
   6   5  14         20.39         19.99         1.71 o                         
   7   5  14         33.99         36.86         2.23 o                         
   8   5  14          2.57          3.32         0.97 o                         
   9   5  14        355.16        381.50         9.08 o                         
  10   5  14         39.83         41.09         2.37 o                         
 -11   6  14          9.62          7.88         1.14 o                         
 -10   6  14          1.78          3.18         1.07 o                         
  -9   6  14        118.68        113.22         2.46 o                         
  -8   6  14        200.27        196.77         3.47 o                         
  -7   6  14          2.90          4.62         0.82 o                         
  -6   6  14         87.84        105.19         8.32 o                         
  -5   6  14        457.89        456.70         5.15 o                         
  -4   6  14        513.74        502.96         5.85 o                         
  -3   6  14         10.07          7.55         0.54 o                         
  -2   6  14        210.92        200.98         2.79 o                         
  -1   6  14        347.49        359.04         4.19 o                         
   0   6  14         75.38         85.23         2.53 o                         
   1   6  14         71.27         61.45         1.61 o                         
   2   6  14        106.95        104.71         2.02 o                         
   3   6  14          5.06          5.53         0.60 o                         
   4   6  14          6.77          6.62         0.99 o                         
   5   6  14          0.16          0.11         0.60 o                         
   6   6  14        129.77        132.31         4.47 o                         
   7   6  14          3.00          3.13         1.13 o                         
   8   6  14         61.40         71.67         3.57 o                         
   9   6  14          4.12         -0.45         1.55 o                         
 -11   7  14        101.84        114.06         3.66 o                         
 -10   7  14          0.52          2.18         0.82 o                         
  -9   7  14         12.70         12.44         2.14 o                         
  -8   7  14          0.57          0.35         0.69 o                         
  -7   7  14         67.05         78.09         2.51 o                         
  -6   7  14          0.22          0.55         0.41 o                         
  -5   7  14        170.13        167.70         2.80 o                         
  -4   7  14          0.71         -0.31         0.35 o                         
  -3   7  14         85.74         79.76         2.42 o                         
  -2   7  14        470.24        450.16         5.73 o                         
  -1   7  14         87.28         78.09         2.59 o                         
   0   7  14         53.98         52.69         1.65 o                         
   1   7  14          0.01          0.59         1.06 o                         
   2   7  14          0.99          1.65         0.99 o                         
   3   7  14        274.36        258.01         4.55 o                         
   4   7  14          4.39          4.74         0.79 o                         
   5   7  14         64.94         61.83         2.20 o                         
   6   7  14          0.10          0.17         1.02 o                         
   7   7  14         16.83         16.63         1.95 o                         
   8   7  14          0.75         -0.27         0.95 o                         
 -10   8  14         63.19         62.91         2.70 o                         
  -9   8  14         11.55         13.06         1.44 o                         
  -8   8  14          1.79          3.24         2.45 o                         
  -7   8  14          0.62          2.82         0.79 o                         
  -6   8  14         38.58         39.99         1.70 o                         
  -5   8  14        135.09        136.37         2.20 o                         
  -4   8  14         25.33         24.54         1.40 o                         
  -3   8  14          4.76          7.46         0.77 o                         
  -2   8  14        233.15        219.14         3.93 o                         
  -1   8  14        148.18        151.42         3.27 o                         
   0   8  14         76.98         73.43         2.02 o                         
   1   8  14         56.99         62.18         1.89 o                         
   2   8  14         84.70         94.25         3.61 o                         
   3   8  14         85.26         78.94         3.35 o                         
   4   8  14        101.14        104.45         2.76 o                         
   5   8  14          4.12          1.81         1.10 o                         
   6   8  14         16.98         14.41         2.65 o                         
   7   8  14         12.88         12.53         1.79 o                         
  -9   9  14         56.43         49.13         5.40 o                         
  -8   9  14         54.36         65.09         3.23 o                         
  -7   9  14        113.54        108.87         2.67 o                         
  -6   9  14         28.38         27.19         2.60 o                         
  -5   9  14         66.44         65.76         2.17 o                         
  -4   9  14         33.11         33.32         1.43 o                         
  -3   9  14         61.26         60.15         2.03 o                         
  -2   9  14          8.32          7.28         0.93 o                         
  -1   9  14        112.76        117.26         4.93 o                         
   0   9  14         85.33         88.21         3.85 o                         
   1   9  14        107.20         96.92         3.94 o                         
   2   9  14        170.00        157.82         5.57 o                         
   3   9  14         15.20         17.84         1.97 o                         
   4   9  14          7.19          6.12         1.20 o                         
   5   9  14         73.39         65.53         4.14 o                         
   6   9  14         13.04         12.73         3.53 o                         
  -7  10  14          2.04          4.16         2.17 o                         
  -6  10  14          4.11          2.89         0.79 o                         
  -5  10  14        232.82        213.95         9.20 o                         
  -4  10  14        124.46        125.54         6.56 o                         
  -3  10  14          1.06          0.42         1.37 o                         
  -2  10  14         11.84         11.91         3.08 o                         
  -1  10  14          7.13          8.56         1.56 o                         
   0  10  14         35.88         35.09         1.92 o                         
   1  10  14          1.04          1.34         0.90 o                         
   2  10  14          8.31         10.33         1.39 o                         
   3  10  14          0.09         -0.24         0.81 o                         
   4  10  14          0.21          0.68         2.05 o                         
   5  10  14          0.01          1.31         1.19 o                         
  -5  11  14          3.56          3.71         2.22 o                         
  -4  11  14          9.52          8.24         2.33 o                         
  -2  11  14          3.93          4.82         1.35 o                         
  -1  11  14        118.52        123.63         4.64 o                         
   0  11  14         19.58         16.11         1.86 o                         
   1  11  14         79.11         81.52         5.41 o                         
   2  11  14          1.52          0.61         1.02 o                         
 -13   1  15        174.18        176.15         3.69 o                         
 -12   1  15         39.69         39.91         1.72 o                         
 -11   1  15         53.73         55.66         1.70 o                         
 -10   1  15         27.63         33.87         1.35 o                         
  -9   1  15         42.89         41.12         1.44 o                         
  -8   1  15          0.70          0.45         0.33 o                         
  -7   1  15        353.55        376.82         3.19 o                         
  -6   1  15         73.86         72.70         0.87 o                         
  -5   1  15         87.21        109.73         1.73 o                         
  -4   1  15        219.54        195.36         2.57 o                         
  -3   1  15         88.66         88.58         1.30 o                         
  -2   1  15        336.10        346.69         2.99 o                         
  -1   1  15       1084.68       1159.78        16.85 o                         
   0   1  15        542.98        525.02         5.22 o                         
   1   1  15        987.49        945.71         9.06 o                         
   2   1  15          1.05          1.18         0.36 o                         
   3   1  15          4.52          2.98         0.50 o                         
   4   1  15        225.79        230.11         3.47 o                         
   5   1  15        142.89        167.70         2.76 o                         
   6   1  15          3.08          3.30         0.71 o                         
   7   1  15        202.96        196.89         3.97 o                         
   8   1  15        110.28        117.46         3.53 o                         
   9   1  15         95.68        100.74         3.24 o                         
  10   1  15         26.58         27.38         1.84 o                         
 -13   2  15        116.81        130.69         3.72 o                         
 -12   2  15        333.30        358.27         7.99 o                         
 -11   2  15         89.55         95.78         2.92 o                         
 -10   2  15        291.60        293.71         4.97 o                         
  -9   2  15          0.36          0.38         0.42 o                         
  -8   2  15        269.36        252.32         3.53 o                         
  -7   2  15         45.18         47.06         0.96 o                         
  -6   2  15         47.28         41.56         1.12 o                         
  -5   2  15        135.78        133.76         2.42 o                         
  -4   2  15         23.44         23.59         0.79 o                         
  -3   2  15       1846.41       1726.48        16.70 o                         
  -2   2  15        200.50        161.27         1.71 o                         
  -1   2  15        484.25        438.40         4.39 o                         
   0   2  15       1508.20       1506.31        11.30 o                         
   1   2  15        510.48        497.08         4.15 o                         
   2   2  15        453.08        439.92         4.55 o                         
   3   2  15         24.72         32.94         1.39 o                         
   4   2  15        285.14        305.74         3.81 o                         
   5   2  15        185.48        176.03         2.84 o                         
   6   2  15        756.27        751.34         8.61 o                         
   7   2  15        247.29        255.54         4.38 o                         
   8   2  15        126.00        129.23         3.16 o                         
   9   2  15          6.64          6.31         1.76 o                         
  10   2  15          2.71          3.15         0.99 o                         
 -13   3  15         23.18         22.46         3.51 o                         
 -12   3  15          5.46          7.94         1.21 o                         
 -11   3  15         56.34         58.60         3.07 o                         
 -10   3  15         72.35         70.57         2.13 o                         
  -9   3  15          0.21          1.90         0.54 o                         
  -8   3  15        140.27        128.00         2.14 o                         
  -7   3  15         69.68         64.45         1.19 o                         
  -6   3  15         97.41         98.72         2.17 o                         
  -5   3  15        134.67        124.89         2.99 o                         
  -4   3  15        647.41        608.42         9.50 o                         
  -3   3  15         28.32         29.09         0.78 o                         
  -2   3  15        119.69        148.25         2.15 o                         
  -1   3  15        286.01        285.79         2.72 o                         
   0   3  15         38.76         36.16         0.74 o                         
   1   3  15        335.57        318.77         2.81 o                         
   2   3  15        164.69        152.41         2.10 o                         
   3   3  15          3.95          6.94         0.57 o                         
   4   3  15         53.08         57.35         1.81 o                         
   5   3  15         22.77         15.92         1.18 o                         
   6   3  15          9.81          9.10         1.00 o                         
   7   3  15          0.71          2.16         0.71 o                         
   8   3  15        279.69        302.37         5.05 o                         
   9   3  15         23.63         26.82         2.35 o                         
  10   3  15         65.45         69.36         2.76 o                         
 -12   4  15         15.11         11.40         1.36 o                         
 -11   4  15         85.63         85.44         3.05 o                         
 -10   4  15         67.33         71.87         2.04 o                         
  -9   4  15         55.21         60.47         1.72 o                         
  -8   4  15        119.64        122.36         2.13 o                         
  -7   4  15        155.10        170.02         2.83 o                         
  -6   4  15       1438.46       1413.24        57.52 o                         
  -5   4  15          1.35          1.57         0.59 o                         
  -4   4  15         43.34         36.86         1.64 o                         
  -3   4  15         64.66         72.27         1.52 o                         
  -2   4  15         47.50         56.29         1.32 o                         
  -1   4  15        105.60        113.48         2.76 o                         
   0   4  15        768.24        712.00         7.02 o                         
   1   4  15        387.76        362.56         3.32 o                         
   2   4  15        489.17        475.95         5.19 o                         
   3   4  15        122.38        114.44         2.09 o                         
   4   4  15        193.09        186.70         3.39 o                         
   5   4  15        108.14        116.90         2.75 o                         
   6   4  15          0.29          0.89         0.77 o                         
   7   4  15          1.93          3.24         0.93 o                         
   8   4  15         76.64         72.88         2.41 o                         
   9   4  15          6.75          6.73         1.37 o                         
  10   4  15          2.04          2.69         0.94 o                         
 -12   5  15         50.27         49.33         3.01 o                         
 -11   5  15          1.31          5.18         1.49 o                         
 -10   5  15         10.08         12.15         1.27 o                         
  -9   5  15          0.89          0.54         0.48 o                         
  -8   5  15          2.68          2.54         0.55 o                         
  -7   5  15        580.04        601.48         9.08 o                         
  -6   5  15         43.75         43.63         1.27 o                         
  -5   5  15        462.22        453.79         8.03 o                         
  -4   5  15         19.87         22.77         1.01 o                         
  -3   5  15        456.71        463.92         4.32 o                         
  -2   5  15        246.40        226.46         2.89 o                         
  -1   5  15         19.30         18.91         0.91 o                         
   0   5  15        577.30        533.82         5.80 o                         
   1   5  15        535.60        504.44         4.82 o                         
   2   5  15        361.49        337.54         4.01 o                         
   3   5  15        230.52        212.14         3.11 o                         
   4   5  15          5.17          3.99         0.74 o                         
   5   5  15        249.73        246.92         4.25 o                         
   6   5  15         25.32         30.23         2.01 o                         
   7   5  15         88.65         90.93         3.17 o                         
   8   5  15          4.79          5.31         1.24 o                         
   9   5  15          2.64          3.12         1.22 o                         
 -11   6  15          0.01         -0.65         0.65 o                         
 -10   6  15         33.84         37.92         1.94 o                         
  -9   6  15          0.16          0.56         0.52 o                         
  -8   6  15         27.09         31.89         1.89 o                         
  -7   6  15         21.44         23.83         2.77 o                         
  -6   6  15         41.99         39.49         1.70 o                         
  -5   6  15          1.04          2.95         1.36 o                         
  -4   6  15         54.69         44.42         1.18 o                         
  -3   6  15        175.95        183.16         2.49 o                         
  -2   6  15        545.22        549.55         6.46 o                         
  -1   6  15         11.52         12.84         0.79 o                         
   0   6  15         18.20         13.70         1.19 o                         
   1   6  15          4.28          2.39         0.53 o                         
   2   6  15          9.13          8.35         0.67 o                         
   3   6  15          9.13          7.91         0.71 o                         
   4   6  15        216.19        217.28         4.21 o                         
   5   6  15         11.26         11.06         2.36 o                         
   6   6  15         19.83         22.64         2.24 o                         
   7   6  15          0.11         -0.83         0.83 o                         
   8   6  15         21.72         20.70         5.95 o                         
   9   6  15         27.09         22.81         2.49 o                         
 -10   7  15          3.76          4.33         1.06 o                         
  -9   7  15        195.92        189.97         4.65 o                         
  -8   7  15         60.77         61.09         2.38 o                         
  -7   7  15          0.03          0.38         0.85 o                         
  -6   7  15          2.44          2.22         1.06 o                         
  -5   7  15        100.29         97.34         2.89 o                         
  -4   7  15          7.55          8.70         1.10 o                         
  -3   7  15         49.27         52.89         1.65 o                         
  -2   7  15         30.85         35.42         1.32 o                         
  -1   7  15        389.17        388.00         7.38 o                         
   0   7  15          3.30          4.83         0.60 o                         
   1   7  15        244.30        262.09         4.48 o                         
   2   7  15        176.97        166.34         3.46 o                         
   3   7  15         14.31         14.69         1.10 o                         
   4   7  15         93.53         83.69         2.41 o                         
   5   7  15         57.80         58.04         2.28 o                         
   6   7  15         12.40         11.13         2.73 o                         
   7   7  15         21.93         25.35         2.76 o                         
   8   7  15         73.72         64.21         4.46 o                         
  -9   8  15         39.94         41.95         6.20 o                         
  -8   8  15          5.00          6.25         1.60 o                         
  -7   8  15         57.57         62.02         3.08 o                         
  -6   8  15        187.07        182.06         2.68 o                         
  -5   8  15        107.49        111.70         2.34 o                         
  -4   8  15        169.22        177.00         3.07 o                         
  -3   8  15          6.02          5.98         0.80 o                         
  -2   8  15        281.58        281.76         4.46 o                         
  -1   8  15         55.59         53.03         2.00 o                         
   0   8  15        111.99        112.99         3.44 o                         
   1   8  15          5.43          8.36         1.22 o                         
   2   8  15        193.29        193.00         5.40 o                         
   3   8  15          2.31          1.40         1.00 o                         
   4   8  15         63.07         58.71         2.10 o                         
   5   8  15         42.34         39.22         2.72 o                         
   6   8  15         94.09         94.20        10.42 o                         
   7   8  15         15.26         15.50         1.68 o                         
  -8   9  15         16.43         17.42         3.54 o                         
  -7   9  15          4.32          5.96         1.06 o                         
  -6   9  15          0.64          2.42         1.66 o                         
  -5   9  15        101.04        113.39         6.22 o                         
  -4   9  15         96.83        107.73         2.43 o                         
  -3   9  15         10.61         11.73         1.14 o                         
  -2   9  15         42.13         41.91         1.88 o                         
  -1   9  15         18.04         19.65         2.00 o                         
   0   9  15         10.90          8.83         1.25 o                         
   1   9  15         45.43         40.96         2.27 o                         
   2   9  15         45.44         51.46         2.48 o                         
   3   9  15         37.95         40.52         2.78 o                         
   4   9  15         17.23         17.73         2.16 o                         
   5   9  15         91.46         87.92         3.49 o                         
   6   9  15          9.50          9.53         1.90 o                         
  -7  10  15         66.27         67.53         2.88 o                         
  -6  10  15         38.13         34.52         3.96 o                         
  -5  10  15          5.76          3.02         1.97 o                         
  -4  10  15         28.48         30.20         3.77 o                         
  -3  10  15        107.40        112.91         6.31 o                         
  -2  10  15        194.20        188.25         6.18 o                         
  -1  10  15          1.92          4.22         1.15 o                         
   0  10  15         75.57         81.14         2.70 o                         
   1  10  15          5.47          3.90         0.99 o                         
   2  10  15         35.61         40.86         2.14 o                         
   3  10  15         69.54         73.16         3.62 o                         
   4  10  15          0.44          1.75         1.21 o                         
  -4  11  15         50.20         43.95         4.42 o                         
  -3  11  15         39.56         38.22         4.05 o                         
  -2  11  15        137.76        138.09         7.12 o                         
  -1  11  15        149.38        152.23         6.29 o                         
   0  11  15         13.70         14.07         1.66 o                         
   1  11  15         67.80         62.66         2.92 o                         
 -13   0  16          4.39          2.50         1.07 o                         
 -12   0  16         19.77         15.87         1.75 o                         
 -11   0  16        439.62        448.78         8.63 o                         
 -10   0  16         25.20         29.82         1.23 o                         
  -9   0  16         21.43         28.67         1.79 o                         
  -8   0  16        385.45        368.17         4.98 o                         
  -7   0  16         64.40         54.00         1.26 o                         
  -6   0  16       3219.96       3093.75        28.92 o                         
  -5   0  16         90.78         75.87         3.08 o                         
  -4   0  16        263.74        249.43         7.55 o                         
  -3   0  16         19.15         12.23         1.37 o                         
  -2   0  16        413.23        365.42         6.39 o                         
  -1   0  16        724.71        734.68        14.96 o                         
   0   0  16         45.39         74.07         2.20 o                         
   1   0  16         59.90         72.07         1.84 o                         
   2   0  16       1073.18       1035.51        12.99 o                         
   3   0  16       1677.39       1654.37        19.88 o                         
   4   0  16         92.72         88.39         3.27 o                         
   5   0  16        237.83        235.57         4.72 o                         
   6   0  16         13.31         11.77         1.30 o                         
   7   0  16        270.92        283.35         6.53 o                         
   8   0  16        384.87        399.54         7.61 o                         
   9   0  16          0.09          0.11         0.82 o                         
  10   0  16          5.51          5.73         1.51 o                         
 -13   1  16         94.04         99.78         3.32 o                         
 -12   1  16         57.56         60.94         1.80 o                         
 -11   1  16          2.86          1.66         0.54 o                         
 -10   1  16        209.98        217.13         2.90 o                         
  -9   1  16          6.00          6.41         0.52 o                         
  -8   1  16        479.09        492.44         4.73 o                         
  -7   1  16         19.51         15.40         0.55 o                         
  -6   1  16        154.92        164.83         2.01 o                         
  -5   1  16        653.15        670.50         7.07 o                         
  -4   1  16        305.64        323.20         3.83 o                         
  -3   1  16          4.07          4.08         0.36 o                         
  -2   1  16         12.04         16.32         0.49 o                         
  -1   1  16        387.63        337.41         3.64 o                         
   0   1  16        712.07        691.65         6.64 o                         
   1   1  16          6.03          7.16         0.57 o                         
   2   1  16       1051.08       1022.47         8.33 o                         
   3   1  16          0.88          0.89         0.36 o                         
   4   1  16        286.28        302.45         4.17 o                         
   5   1  16         36.83         38.58         1.48 o                         
   6   1  16         87.98         79.10         2.24 o                         
   7   1  16         11.57         12.90         1.16 o                         
   8   1  16          0.63         -0.60         0.65 o                         
   9   1  16         52.95         47.38         2.09 o                         
  10   1  16        113.01        125.38         3.53 o                         
 -13   2  16        101.09         91.96         6.18 o                         
 -12   2  16          0.38         -0.53         0.53 o                         
 -11   2  16          1.33         -0.15         0.75 o                         
 -10   2  16         42.53         38.16         1.45 o                         
  -9   2  16        115.72        108.48         2.30 o                         
  -8   2  16          0.81          2.18         0.54 o                         
  -7   2  16        356.47        345.52         3.93 o                         
  -6   2  16         38.15         40.60         1.10 o                         
  -5   2  16         64.20         58.20         1.34 o                         
  -4   2  16         45.13         43.77         1.09 o                         
  -3   2  16        741.04        746.28         7.85 o                         
  -2   2  16         53.27         48.96         0.85 o                         
  -1   2  16        940.38        905.49         7.28 o                         
   0   2  16        519.40        509.74         4.42 o                         
   1   2  16        434.05        473.84         4.02 o                         
   2   2  16        206.08        199.28         2.66 o                         
   3   2  16         97.85         97.97         1.87 o                         
   4   2  16          7.30          5.29         0.68 o                         
   5   2  16        385.91        370.47         5.30 o                         
   6   2  16        124.70        120.60         3.05 o                         
   7   2  16        233.47        224.56         4.08 o                         
   8   2  16         43.29         42.11         1.92 o                         
   9   2  16          1.63          1.94         0.74 o                         
  10   2  16         19.85         17.42         1.58 o                         
 -12   3  16         11.51         10.44         1.79 o                         
 -11   3  16        181.82        175.54         4.54 o                         
 -10   3  16         64.55         61.30         2.54 o                         
  -9   3  16        132.67        136.50         5.13 o                         
  -8   3  16        246.91        274.12         4.49 o                         
  -7   3  16        256.36        256.75         4.21 o                         
  -6   3  16         89.28         95.86         2.13 o                         
  -5   3  16         44.88         46.63         1.80 o                         
  -4   3  16         28.61         24.99         1.10 o                         
  -3   3  16        106.30        120.63         2.98 o                         
  -2   3  16        264.08        271.38         3.24 o                         
  -1   3  16         63.83         68.56         1.13 o                         
   0   3  16       1102.35       1040.02         7.08 o                         
   1   3  16         96.29         99.61         1.22 o                         
   2   3  16         22.12         20.93         0.68 o                         
   3   3  16         31.25         27.36         1.02 o                         
   4   3  16        461.36        478.19         5.25 o                         
   5   3  16         48.25         52.02         1.54 o                         
   6   3  16        234.74        230.51         3.94 o                         
   7   3  16         62.54         57.06         2.15 o                         
   8   3  16         15.85         17.31         1.44 o                         
   9   3  16         21.53         24.22         1.68 o                         
  10   3  16          1.63          1.28         0.92 o                         
 -12   4  16         33.12         31.85         2.30 o                         
 -11   4  16         69.49         70.76         3.33 o                         
 -10   4  16         89.58         90.05         2.49 o                         
  -9   4  16          0.62          1.21         0.44 o                         
  -8   4  16         55.27         49.19         3.63 o                         
  -7   4  16         49.56         53.99         2.23 o                         
  -6   4  16          7.11          8.56         1.11 o                         
  -5   4  16        118.54        131.07         3.57 o                         
  -4   4  16         65.33         60.65         2.13 o                         
  -3   4  16         52.10         52.90         1.20 o                         
  -2   4  16          0.06          0.44         0.56 o                         
  -1   4  16        471.60        475.96         5.24 o                         
   0   4  16          3.21          1.71         0.32 o                         
   1   4  16         45.25         44.13         1.05 o                         
   2   4  16         13.21         13.45         0.71 o                         
   3   4  16        189.05        189.56         3.27 o                         
   4   4  16         25.48         28.10         1.38 o                         
   5   4  16         76.43         74.15         2.22 o                         
   6   4  16         75.55         70.00         4.04 o                         
   7   4  16        286.34        302.32         5.29 o                         
   8   4  16         34.67         32.35         1.72 o                         
   9   4  16         37.13         38.82         2.41 o                         
 -12   5  16         19.14         23.07         3.94 o                         
 -11   5  16         25.42         24.64         1.64 o                         
 -10   5  16         51.18         54.53         2.11 o                         
  -9   5  16         11.22         11.83         1.27 o                         
  -8   5  16         14.83         15.60         1.10 o                         
  -7   5  16        100.06        102.69         2.16 o                         
  -6   5  16        177.53        164.12         9.29 o                         
  -5   5  16          2.23          2.50         0.72 o                         
  -4   5  16        119.15        121.54         4.38 o                         
  -3   5  16        115.54        115.10         2.26 o                         
  -2   5  16        872.84        860.85         8.63 o                         
  -1   5  16         30.21         33.40         0.90 o                         
   0   5  16         42.73         43.71         1.15 o                         
   1   5  16        515.65        453.38         4.79 o                         
   2   5  16          3.49          1.88         0.61 o                         
   3   5  16         14.35         12.05         0.82 o                         
   4   5  16        302.00        284.88         4.82 o                         
   5   5  16          7.57         11.45         1.14 o                         
   6   5  16         55.89         60.32         2.55 o                         
   7   5  16         18.35         18.68         2.49 o                         
   8   5  16         22.48         24.21         1.61 o                         
   9   5  16         25.55         23.47         1.72 o                         
 -11   6  16          6.08          6.40         2.25 o                         
 -10   6  16         54.64         51.19         2.12 o                         
  -9   6  16         58.03         63.85         5.05 o                         
  -8   6  16         14.76         12.89         2.51 o                         
  -7   6  16         84.78         87.20         2.41 o                         
  -6   6  16         64.29         77.25         4.82 o                         
  -5   6  16         31.81         32.91         4.02 o                         
  -4   6  16         27.46         27.71         1.52 o                         
  -3   6  16        645.78        639.68         6.34 o                         
  -2   6  16          4.40          6.61         0.91 o                         
  -1   6  16        190.74        184.78         2.72 o                         
   0   6  16        255.79        238.67         3.25 o                         
   1   6  16        139.47        136.41         2.63 o                         
   2   6  16          0.22          0.00         0.36 o                         
   3   6  16          4.56          6.75         1.28 o                         
   4   6  16          3.07          3.33         0.79 o                         
   5   6  16        263.77        255.73         6.82 o                         
   6   6  16         36.73         36.01         2.59 o                         
   7   6  16         17.21         12.43         1.76 o                         
   8   6  16          6.11          4.81         1.49 o                         
 -10   7  16          0.82          2.69         0.90 o                         
  -9   7  16         24.51         29.28         1.76 o                         
  -8   7  16         10.36         10.73         1.16 o                         
  -7   7  16          0.07          0.93         0.61 o                         
  -6   7  16        207.22        209.19         8.45 o                         
  -5   7  16         42.49         43.18         1.80 o                         
  -4   7  16         16.11         14.45         0.82 o                         
  -3   7  16         58.62         58.70         2.06 o                         
  -2   7  16        223.75        214.85         3.45 o                         
  -1   7  16         35.07         38.10         1.27 o                         
   0   7  16         41.09         45.04         1.49 o                         
   1   7  16          9.65          8.40         0.89 o                         
   2   7  16         82.51         70.40         2.63 o                         
   3   7  16          3.36          2.09         2.01 o                         
   4   7  16        114.99        108.92         4.65 o                         
   5   7  16          4.70          2.26         0.93 o                         
   6   7  16         40.79         39.47         2.86 o                         
   7   7  16          0.06         -1.03         1.58 o                         
  -9   8  16         67.96         66.96         2.70 o                         
  -8   8  16          8.35         10.78         1.27 o                         
  -7   8  16        109.18        112.96         2.96 o                         
  -6   8  16         15.53         16.68         2.98 o                         
  -5   8  16          4.68          3.79         0.94 o                         
  -4   8  16         32.47         30.34         1.24 o                         
  -3   8  16          8.09          8.03         0.81 o                         
  -2   8  16          2.80          2.67         0.60 o                         
  -1   8  16         25.30         26.79         2.29 o                         
   0   8  16         24.13         25.68         1.47 o                         
   1   8  16        319.85        329.52         4.90 o                         
   2   8  16         51.74         45.20         2.81 o                         
   3   8  16        173.19        177.41         5.26 o                         
   4   8  16         13.60         14.11         2.76 o                         
   5   8  16         26.80         24.91         2.38 o                         
   6   8  16          2.63          5.12         1.54 o                         
   7   8  16          0.09          0.23         1.02 o                         
  -8   9  16         71.53         68.74         5.74 o                         
  -7   9  16         30.37         36.25         6.90 o                         
  -6   9  16         51.16         55.22         2.28 o                         
  -5   9  16        180.18        180.55         5.92 o                         
  -4   9  16         34.24         33.62         2.70 o                         
  -3   9  16         10.51         11.00         1.32 o                         
  -2   9  16         66.28         72.68         2.51 o                         
  -1   9  16          0.00         -0.15         0.57 o                         
   0   9  16         53.85         51.27         2.45 o                         
   1   9  16         43.56         43.64         2.37 o                         
   2   9  16        160.77        169.70         4.37 o                         
   3   9  16          8.61          5.89         1.49 o                         
   4   9  16         75.31         73.20         5.16 o                         
   5   9  16         10.08          6.40         1.40 o                         
  -6  10  16         26.30         24.09         3.58 o                         
  -5  10  16         77.51         97.48         6.91 o                         
  -4  10  16         46.41         49.70         4.56 o                         
  -3  10  16         40.00         38.11         3.07 o                         
  -2  10  16         33.73         32.55         2.30 o                         
  -1  10  16          3.45          2.48         0.85 o                         
   0  10  16          4.81          4.66         1.04 o                         
   1  10  16         39.42         39.09         2.28 o                         
   2  10  16         18.83         21.18         1.88 o                         
   3  10  16          3.20          3.34         1.10 o                         
  -3  11  16          2.83          1.90         1.81 o                         
  -2  11  16         11.51         16.41         2.03 o                         
  -1  11  16          0.00         -0.81         0.81 o                         
   0  11  16         51.53         56.48         3.85 o                         
 -13   1  17          0.53          1.10         1.03 o                         
 -12   1  17         51.64         48.26         1.83 o                         
 -11   1  17         63.42         62.22         1.96 o                         
 -10   1  17         71.01         71.08         1.58 o                         
  -9   1  17         94.50         94.09         1.69 o                         
  -8   1  17        380.12        407.87         3.97 o                         
  -7   1  17        171.42        178.22         3.54 o                         
  -6   1  17        531.95        551.21         8.58 o                         
  -5   1  17         45.24         41.82         1.46 o                         
  -4   1  17        234.95        241.72         3.08 o                         
  -3   1  17        110.00        112.64         1.41 o                         
  -2   1  17         36.58         35.64         0.76 o                         
  -1   1  17        980.07        933.98         8.64 o                         
   0   1  17        332.64        334.79         3.97 o                         
   1   1  17          0.50          0.94         0.33 o                         
   2   1  17         29.08         30.63         1.15 o                         
   3   1  17        269.15        278.60         3.76 o                         
   4   1  17        276.85        274.37         3.93 o                         
   5   1  17         81.18         74.37         2.00 o                         
   6   1  17        203.55        200.13         3.61 o                         
   7   1  17         11.07          8.58         1.09 o                         
   8   1  17        122.37        123.22         3.06 o                         
   9   1  17         31.55         30.27         1.82 o                         
  10   1  17         56.04         52.96         2.65 o                         
 -12   2  17         20.69         21.39         1.80 o                         
 -11   2  17        337.23        355.27         7.30 o                         
 -10   2  17          1.19          3.32         0.95 o                         
  -9   2  17        314.76        311.63         4.37 o                         
  -8   2  17        269.04        268.86         2.69 o                         
  -7   2  17        755.47        718.74        14.52 o                         
  -6   2  17          0.06          0.02         0.26 o                         
  -5   2  17        171.11        152.96         2.86 o                         
  -4   2  17          0.29          2.91         0.63 o                         
  -3   2  17          8.46          9.81         0.64 o                         
  -2   2  17        180.32        181.48         1.80 o                         
  -1   2  17        146.87        155.59         1.71 o                         
   0   2  17        164.90        179.94         2.15 o                         
   1   2  17        835.53        854.31        12.16 o                         
   2   2  17        642.98        594.35         5.78 o                         
   3   2  17         77.48         75.40         1.75 o                         
   4   2  17        338.47        346.45         4.50 o                         
   5   2  17        266.34        266.29         4.10 o                         
   6   2  17        421.99        443.19         5.96 o                         
   7   2  17        307.85        292.75         6.22 o                         
   8   2  17         10.24         11.50         1.16 o                         
   9   2  17          0.51          1.48         0.73 o                         
  10   2  17         34.28         47.96         3.06 o                         
 -12   3  17         62.17         58.95         3.22 o                         
 -11   3  17          0.19         -0.56         0.56 o                         
 -10   3  17         12.98         12.03         0.95 o                         
  -9   3  17          4.20          5.41         0.51 o                         
  -8   3  17         46.42         36.80         2.00 o                         
  -7   3  17        141.84        134.25         2.72 o                         
  -6   3  17        255.41        248.07         4.93 o                         
  -5   3  17        143.08        137.04         2.68 o                         
  -4   3  17         31.83         31.45         1.74 o                         
  -3   3  17         34.30         38.26         1.42 o                         
  -2   3  17        189.76        200.31         2.67 o                         
  -1   3  17        609.80        582.62         4.63 o                         
   0   3  17         42.20         34.10         0.72 o                         
   1   3  17         16.11         17.24         0.56 o                         
   2   3  17         11.03          7.79         0.55 o                         
   3   3  17        175.96        163.94         2.47 o                         
   4   3  17         12.97         14.20         1.00 o                         
   5   3  17          0.64          0.54         0.53 o                         
   6   3  17         76.48         71.76         2.33 o                         
   7   3  17          7.16          6.68         0.96 o                         
   8   3  17         39.45         38.26         1.97 o                         
   9   3  17         45.14         53.19         2.57 o                         
 -12   4  17         38.05         36.71         3.52 o                         
 -11   4  17         49.92         47.22         2.01 o                         
 -10   4  17         74.68         83.77         2.46 o                         
  -9   4  17         96.17         85.07         1.86 o                         
  -8   4  17          0.55          0.42         0.73 o                         
  -7   4  17        263.28        269.53         6.62 o                         
  -6   4  17          0.08          0.41         0.52 o                         
  -5   4  17        108.73         93.75         2.75 o                         
  -4   4  17        165.13        169.79         3.28 o                         
  -3   4  17        527.86        519.86         5.43 o                         
  -2   4  17          6.09          6.05         0.92 o                         
  -1   4  17        435.76        447.84         5.08 o                         
   0   4  17         27.74         36.84         0.71 o                         
   1   4  17         55.92         54.67         1.15 o                         
   2   4  17          9.75          9.16         0.54 o                         
   3   4  17        138.67        127.07         2.61 o                         
   4   4  17        262.22        250.55         5.63 o                         
   5   4  17        400.26        387.21         7.67 o                         
   6   4  17         17.19         12.88         1.68 o                         
   7   4  17        158.05        180.75         6.00 o                         
   8   4  17          0.92          0.29         0.70 o                         
   9   4  17         20.52         22.70         1.74 o                         
 -11   5  17          1.39          0.02         2.63 o                         
 -10   5  17         24.17         24.84         1.29 o                         
  -9   5  17         11.78         11.65         1.42 o                         
  -8   5  17        205.39        221.53         8.90 o                         
  -7   5  17         31.14         29.64         4.55 o                         
  -6   5  17        226.84        215.44         8.13 o                         
  -5   5  17         30.51         34.61         5.09 o                         
  -4   5  17        412.78        437.39         7.97 o                         
  -3   5  17         51.38         52.50         1.35 o                         
  -2   5  17         61.66         64.44         1.89 o                         
  -1   5  17        116.17        127.15         1.85 o                         
   0   5  17         79.36         83.74         1.49 o                         
   1   5  17        339.37        296.23         4.16 o                         
   2   5  17          0.24          0.13         0.34 o                         
   3   5  17        176.15        166.82         2.67 o                         
   4   5  17        158.04        169.32         3.26 o                         
   5   5  17         24.47         26.83         2.18 o                         
   6   5  17        155.97        147.78         4.02 o                         
   7   5  17          6.18          6.47         0.98 o                         
   8   5  17         34.07         30.43         1.83 o                         
 -11   6  17         18.65         18.85         3.68 o                         
 -10   6  17          1.64          1.23         1.78 o                         
  -9   6  17         11.50         15.08         1.09 o                         
  -8   6  17          5.24          7.93         0.77 o                         
  -7   6  17         17.16         14.06         2.83 o                         
  -6   6  17        104.14        122.19         6.11 o                         
  -5   6  17        102.11        103.85         5.40 o                         
  -4   6  17        185.28        187.04         7.50 o                         
  -3   6  17          6.97         10.88         1.03 o                         
  -2   6  17         64.47         58.71         1.36 o                         
  -1   6  17         44.69         37.11         1.12 o                         
   0   6  17        147.07        141.14         2.34 o                         
   1   6  17          3.83          3.33         0.64 o                         
   2   6  17         15.94         13.07         0.74 o                         
   3   6  17          2.49          1.22         0.97 o                         
   4   6  17          0.00         -0.60         0.80 o                         
   5   6  17         19.29         16.76         1.69 o                         
   6   6  17         67.37         67.93         3.39 o                         
   7   6  17          0.27         -0.02         0.99 o                         
   8   6  17         16.97         16.98         2.10 o                         
 -10   7  17         64.61         67.13         5.70 o                         
  -9   7  17          0.57          1.41         0.74 o                         
  -8   7  17        190.02        194.46         3.82 o                         
  -7   7  17         18.66         16.08         2.86 o                         
  -6   7  17          8.12          5.18         1.86 o                         
  -5   7  17          1.99          1.31         1.33 o                         
  -4   7  17         28.63         29.90         4.15 o                         
  -3   7  17         56.84         56.19         1.28 o                         
  -2   7  17        251.65        237.03         6.04 o                         
  -1   7  17          0.73          0.30         0.52 o                         
   0   7  17        151.28        152.91         2.86 o                         
   1   7  17         32.07         27.20         1.39 o                         
   2   7  17        173.99        167.16         3.48 o                         
   3   7  17        148.72        151.48         3.09 o                         
   4   7  17         23.38         25.01         1.91 o                         
   5   7  17          0.01         -0.91         0.91 o                         
   6   7  17        124.82        129.26         4.71 o                         
   7   7  17         33.33         33.26         3.63 o                         
  -9   8  17         87.34         82.05         6.32 o                         
  -8   8  17         74.13         96.96         8.51 o                         
  -7   8  17          0.24          1.16         1.04 o                         
  -6   8  17         26.42         30.54         3.74 o                         
  -5   8  17        170.98        169.88         7.65 o                         
  -4   8  17        231.09        235.34         3.55 o                         
  -3   8  17          0.15          0.02         0.49 o                         
  -2   8  17          0.54          1.23         0.50 o                         
  -1   8  17        430.25        431.93         5.94 o                         
   0   8  17        121.24        113.43         2.54 o                         
   1   8  17         53.24         53.48         3.47 o                         
   2   8  17          2.02          3.88         1.25 o                         
   3   8  17        101.71         98.79         4.24 o                         
   4   8  17        157.86        155.42        10.92 o                         
   5   8  17         35.60         34.27         2.75 o                         
   6   8  17          3.97          5.55         1.43 o                         
  -7   9  17          0.08         -1.09         1.09 o                         
  -6   9  17          1.41          1.67         2.29 o                         
  -5   9  17         11.45         14.55         2.74 o                         
  -4   9  17         42.98         47.61         4.27 o                         
  -3   9  17         38.86         45.39         4.19 o                         
  -2   9  17         37.07         38.87         2.90 o                         
  -1   9  17          0.05         -0.59         1.06 o                         
   0   9  17         28.29         28.30         2.01 o                         
   1   9  17          6.27          5.91         1.19 o                         
   2   9  17          0.08          0.25         0.90 o                         
   3   9  17          2.22          1.25         1.24 o                         
   4   9  17        167.09        176.00         5.83 o                         
   5   9  17        116.89        120.70         4.80 o                         
  -5  10  17        231.07        244.59        10.25 o                         
  -4  10  17         63.24         66.98         5.39 o                         
  -3  10  17         55.52         46.36         5.72 o                         
  -2  10  17        223.34        238.08         5.01 o                         
  -1  10  17          9.39         10.55         1.33 o                         
   0  10  17         54.80         64.99         2.80 o                         
   1  10  17         43.54         43.31         3.44 o                         
   2  10  17          2.17          2.79         1.11 o                         
   3  10  17          5.11          4.56         1.05 o                         
 -12   0  18        186.39        203.29         4.95 o                         
 -11   0  18         71.74         65.47         2.39 o                         
 -10   0  18        271.56        281.15         6.57 o                         
  -9   0  18          6.13          8.55         0.66 o                         
  -8   0  18        821.37        834.17         8.69 o                         
  -7   0  18         69.02         66.82         1.09 o                         
  -6   0  18         27.88         21.64         2.23 o                         
  -5   0  18        351.32        385.93         9.88 o                         
  -4   0  18       1383.25       1365.36        19.05 o                         
  -3   0  18       1009.77        981.67        43.83 o                         
  -2   0  18        323.87        341.24         8.02 o                         
  -1   0  18        234.31        232.04         6.09 o                         
   0   0  18        580.40        561.19         8.77 o                         
   1   0  18        436.73        376.20         5.59 o                         
   2   0  18         30.16         23.69         1.29 o                         
   3   0  18        111.81        125.97         3.72 o                         
   4   0  18       1139.78       1103.33        17.64 o                         
   5   0  18         23.19         19.16         2.63 o                         
   6   0  18        486.64        479.70        11.78 o                         
   7   0  18        286.64        300.07         7.76 o                         
   8   0  18         15.24         16.97         3.08 o                         
   9   0  18         77.55         88.36         4.90 o                         
 -12   1  18          7.12          9.16         0.95 o                         
 -11   1  18          7.78          6.73         0.83 o                         
 -10   1  18          9.08          9.25         0.60 o                         
  -9   1  18        222.46        234.56         2.57 o                         
  -8   1  18         95.24         85.83         2.11 o                         
  -7   1  18         15.51         17.91         0.93 o                         
  -6   1  18        218.58        215.13         3.44 o                         
  -5   1  18        589.85        564.57         6.14 o                         
  -4   1  18         35.99         35.88         0.77 o                         
  -3   1  18         91.51         88.14         1.29 o                         
  -2   1  18         15.00         11.17         0.76 o                         
  -1   1  18          0.03          2.57         0.39 o                         
   0   1  18          0.90          1.04         0.30 o                         
   1   1  18         88.09         84.84         1.58 o                         
   2   1  18        114.01        109.94         2.05 o                         
   3   1  18        991.32        940.56        10.67 o                         
   4   1  18         18.48         11.88         0.90 o                         
   5   1  18        411.86        408.22         5.48 o                         
   6   1  18         20.87         27.27         1.75 o                         
   7   1  18          2.96          2.25         0.75 o                         
   8   1  18          1.37          2.03         0.77 o                         
   9   1  18         41.45         47.94         2.52 o                         
 -12   2  18          5.51          2.36         0.73 o                         
 -11   2  18         21.86         21.95         1.58 o                         
 -10   2  18         26.86         23.68         0.89 o                         
  -9   2  18         38.01         39.80         0.87 o                         
  -8   2  18         86.74         78.91         1.48 o                         
  -7   2  18        189.78        176.74         2.54 o                         
  -6   2  18        144.05        139.81         1.96 o                         
  -5   2  18        227.12        237.11         3.20 o                         
  -4   2  18         61.17         67.21         1.44 o                         
  -3   2  18        131.43        114.66         1.98 o                         
  -2   2  18        159.34        162.69         1.83 o                         
  -1   2  18         95.34         76.98         1.19 o                         
   0   2  18        379.19        360.86         3.07 o                         
   1   2  18          0.31          0.61         0.32 o                         
   2   2  18         66.47         61.67         1.35 o                         
   3   2  18          6.03          7.84         0.73 o                         
   4   2  18         74.82         76.40         1.75 o                         
   5   2  18          0.00         -0.07         0.48 o                         
   6   2  18        106.81        109.69         2.67 o                         
   7   2  18         21.89         19.43         1.47 o                         
   8   2  18         41.41         42.63         1.92 o                         
   9   2  18         40.25         43.18         2.17 o                         
 -12   3  18         17.89         19.86         3.82 o                         
 -11   3  18        129.62        126.57         7.14 o                         
 -10   3  18          9.49          9.57         0.87 o                         
  -9   3  18        354.21        344.35         6.61 o                         
  -8   3  18        348.67        364.89         7.18 o                         
  -7   3  18        391.08        378.56         4.76 o                         
  -6   3  18         71.92         59.18         1.69 o                         
  -5   3  18         45.34         44.72         1.79 o                         
  -4   3  18         18.35         18.48         1.06 o                         
  -3   3  18         11.61         14.86         1.09 o                         
  -2   3  18         41.71         42.65         1.15 o                         
  -1   3  18        521.19        516.22         6.99 o                         
   0   3  18        573.06        609.68         4.72 o                         
   1   3  18        173.37        177.28         1.83 o                         
   2   3  18        182.07        178.85         2.30 o                         
   3   3  18        168.02        186.07         3.66 o                         
   4   3  18          2.25          1.52         0.46 o                         
   5   3  18         72.28         73.05         2.21 o                         
   6   3  18          6.67          8.18         0.99 o                         
   7   3  18         97.30         96.70         2.64 o                         
   8   3  18          0.80         -0.34         0.97 o                         
   9   3  18         76.89         73.54         2.67 o                         
 -11   4  18          0.00         -0.94         0.94 o                         
 -10   4  18          7.00          5.37         0.88 o                         
  -9   4  18          0.34          0.18         0.88 o                         
  -8   4  18        162.25        162.23         5.38 o                         
  -7   4  18         37.44         33.82         1.62 o                         
  -6   4  18         71.11         65.51         3.43 o                         
  -5   4  18          4.01          5.66         0.73 o                         
  -4   4  18         99.00        105.95         3.94 o                         
  -3   4  18          0.43          0.29         0.32 o                         
  -2   4  18         15.14         26.02         1.01 o                         
  -1   4  18         11.77         11.99         0.83 o                         
   0   4  18        102.94         95.60         1.25 o                         
   1   4  18        159.76        143.75         1.70 o                         
   2   4  18          5.58          5.96         0.60 o                         
   3   4  18          3.00          2.16         0.49 o                         
   4   4  18        149.50        153.00         2.65 o                         
   5   4  18         13.18         16.11         1.45 o                         
   6   4  18        145.06        145.53         3.11 o                         
   7   4  18         66.74         68.53         2.26 o                         
   8   4  18        105.90        101.60         2.89 o                         
   9   4  18         32.61         38.59         2.50 o                         
 -11   5  18         58.44         55.59         8.84 o                         
 -10   5  18          9.70          8.63         2.44 o                         
  -9   5  18         36.28         44.61         4.37 o                         
  -8   5  18          0.79          0.20         1.29 o                         
  -7   5  18          3.02         -0.43         1.91 o                         
  -6   5  18         34.02         32.33         3.39 o                         
  -5   5  18         57.75         72.63         2.57 o                         
  -4   5  18          0.40          2.06         0.57 o                         
  -3   5  18        312.53        316.51         3.94 o                         
  -2   5  18         13.39         14.01         0.91 o                         
  -1   5  18        312.64        281.99         3.86 o                         
   0   5  18         17.83         19.10         0.94 o                         
   1   5  18          0.41         -0.34         0.39 o                         
   2   5  18         16.41         16.05         0.81 o                         
   3   5  18        159.32        146.71         2.83 o                         
   4   5  18          7.82          8.07         0.96 o                         
   5   5  18        134.52        131.81         3.33 o                         
   6   5  18         18.39         19.43         1.69 o                         
   7   5  18         22.68         23.60         1.55 o                         
   8   5  18          0.13          0.41         1.07 o                         
 -10   6  18         48.22         57.95         6.24 o                         
  -9   6  18         21.75         18.62         3.26 o                         
  -8   6  18        154.13        155.61         7.62 o                         
  -7   6  18         38.13         42.14         3.90 o                         
  -6   6  18        134.68        132.84         6.47 o                         
  -5   6  18        119.44        113.68         5.74 o                         
  -4   6  18        106.32        106.14         2.76 o                         
  -3   6  18          6.18          4.85         0.73 o                         
  -2   6  18        282.70        289.97         5.05 o                         
  -1   6  18          1.27          2.87         0.47 o                         
   0   6  18        235.74        233.88         3.26 o                         
   1   6  18         98.76         96.63         2.52 o                         
   2   6  18         55.77         54.96         1.85 o                         
   3   6  18         10.44         13.28         0.99 o                         
   4   6  18         23.76         19.62         1.39 o                         
   5   6  18          9.17          7.88         2.20 o                         
   6   6  18        150.04        149.08         6.87 o                         
   7   6  18          4.19          5.09         1.43 o                         
  -8   7  18          0.18          0.09         1.46 o                         
  -7   7  18         87.46         84.88         5.55 o                         
  -6   7  18          5.99          3.57         1.66 o                         
  -5   7  18         10.71         12.33         2.67 o                         
  -4   7  18         26.17         30.14         3.39 o                         
  -3   7  18          0.02          1.20         0.86 o                         
  -2   7  18         19.48         25.27         1.19 o                         
  -1   7  18        495.14        502.28         6.95 o                         
   0   7  18          0.00          0.45         0.55 o                         
   1   7  18        201.65        203.66         3.93 o                         
   2   7  18        119.40        117.67         2.86 o                         
   3   7  18          0.24         -0.51         0.51 o                         
   4   7  18         15.91         17.60         2.03 o                         
   5   7  18          4.33          3.45         1.24 o                         
   6   7  18         38.20         39.87         3.22 o                         
  -8   8  18         27.42         34.54         4.31 o                         
  -7   8  18          0.93          1.02         1.09 o                         
  -6   8  18        173.96        179.01         8.27 o                         
  -5   8  18          4.14          3.28         1.65 o                         
  -4   8  18         37.92         41.00         2.34 o                         
  -3   8  18         45.51         44.42         2.94 o                         
  -2   8  18         24.21         23.26         1.19 o                         
  -1   8  18          8.86         12.84         1.10 o                         
   0   8  18          3.99          4.03         0.78 o                         
   1   8  18          0.76          0.65         0.64 o                         
   2   8  18        161.57        184.37         5.46 o                         
   3   8  18         43.91         46.71         4.01 o                         
   4   8  18        116.03        117.90         4.53 o                         
   5   8  18          0.10          0.76         1.13 o                         
  -7   9  18         79.65         76.89         5.74 o                         
  -6   9  18         32.83         32.27         3.09 o                         
  -5   9  18        145.53        164.40         5.73 o                         
  -4   9  18         47.92         51.35         4.41 o                         
  -3   9  18        190.27        201.88         8.51 o                         
  -2   9  18         35.90         36.86         2.20 o                         
  -1   9  18          0.61          1.53         0.91 o                         
   0   9  18          0.83          0.08         0.99 o                         
   1   9  18          8.08          3.58         1.10 o                         
   2   9  18          3.41          4.19         1.24 o                         
   3   9  18        143.03        145.19         6.41 o                         
   4   9  18          8.13          9.86         1.76 o                         
  -4  10  18         53.44         54.83         3.61 o                         
  -3  10  18          4.59          4.29         1.62 o                         
  -2  10  18         67.26         71.02         2.72 o                         
  -1  10  18          1.19          0.75         1.12 o                         
   0  10  18          1.53          4.14         1.10 o                         
   1  10  18         11.92         19.46         2.42 o                         
   2  10  18         19.09         16.85         1.80 o                         
 -12   1  19         24.70         22.14         1.54 o                         
 -11   1  19         78.51         76.76         2.09 o                         
 -10   1  19         50.63         49.70         1.50 o                         
  -9   1  19        232.04        243.23         3.23 o                         
  -8   1  19          5.85          8.50         0.62 o                         
  -7   1  19        277.05        268.11         4.15 o                         
  -6   1  19        151.50        161.22         2.77 o                         
  -5   1  19        330.19        345.73         5.03 o                         
  -4   1  19        137.49        133.87         2.65 o                         
  -3   1  19        322.90        344.29         4.25 o                         
  -2   1  19        103.93        108.59         2.18 o                         
  -1   1  19        466.71        469.71         4.93 o                         
   0   1  19          1.85          2.62         0.45 o                         
   1   1  19        112.70        109.36         1.85 o                         
   2   1  19        188.88        200.46         3.24 o                         
   3   1  19         80.20         89.87         2.20 o                         
   4   1  19         37.11         33.21         1.51 o                         
   5   1  19         16.68         15.03         1.11 o                         
   6   1  19          6.16          7.11         0.95 o                         
   7   1  19         52.12         54.66         2.42 o                         
   8   1  19         63.35         65.16         2.28 o                         
   9   1  19        128.60        124.04         3.30 o                         
 -12   2  19        107.30        113.66         3.40 o                         
 -11   2  19        154.04        161.48         2.92 o                         
 -10   2  19         71.27         65.81         4.80 o                         
  -9   2  19        238.46        240.21         6.62 o                         
  -8   2  19         32.27         28.32         1.83 o                         
  -7   2  19          2.96          3.76         0.43 o                         
  -6   2  19         24.65         26.91         0.96 o                         
  -5   2  19        195.89        204.86         2.92 o                         
  -4   2  19        738.41        723.53         7.80 o                         
  -3   2  19          4.05          1.88         0.36 o                         
  -2   2  19        139.28        141.77         1.93 o                         
  -1   2  19         21.52         31.12         0.75 o                         
   0   2  19          0.21          1.15         0.34 o                         
   1   2  19          0.13          0.53         0.36 o                         
   2   2  19        360.98        352.35         4.86 o                         
   3   2  19        686.47        676.19         7.25 o                         
   4   2  19         27.70         31.26         1.21 o                         
   5   2  19        206.23        196.82         3.80 o                         
   6   2  19        155.25        155.38         3.17 o                         
   7   2  19         74.88         72.29         2.27 o                         
   8   2  19        129.24        138.90         3.31 o                         
   9   2  19         97.76         99.66         3.17 o                         
 -12   3  19          0.63          1.10         2.66 o                         
 -11   3  19         56.60         64.46         5.19 o                         
 -10   3  19          1.77          1.43         0.66 o                         
  -9   3  19         26.76         30.37         1.16 o                         
  -8   3  19          1.53          1.61         0.46 o                         
  -7   3  19         93.94         81.18         1.74 o                         
  -6   3  19         15.00         14.40         0.96 o                         
  -5   3  19          6.95          5.36         1.75 o                         
  -4   3  19          0.01          0.21         0.59 o                         
  -3   3  19         57.12         53.69         1.76 o                         
  -2   3  19          3.40          2.31         0.39 o                         
  -1   3  19          4.45          3.41         0.42 o                         
   0   3  19         24.42         19.69         0.72 o                         
   1   3  19         27.37         24.49         0.67 o                         
   2   3  19         58.45         57.58         1.30 o                         
   3   3  19          2.13          0.67         0.42 o                         
   4   3  19          0.34          1.05         0.48 o                         
   5   3  19        164.66        166.84         3.14 o                         
   6   3  19          0.91          1.38         0.65 o                         
   7   3  19         26.80         24.39         1.54 o                         
   8   3  19         15.36         17.46         1.47 o                         
 -11   4  19          7.36          7.44         1.50 o                         
 -10   4  19          2.49          1.44         1.64 o                         
  -9   4  19        103.28        110.35         6.31 o                         
  -8   4  19        215.77        193.63         5.66 o                         
  -7   4  19        162.52        151.74         7.01 o                         
  -6   4  19        146.43        138.11         3.55 o                         
  -5   4  19        127.54        124.23         2.79 o                         
  -4   4  19         45.31         45.84         2.50 o                         
  -3   4  19         21.85         21.80         0.95 o                         
  -2   4  19        544.62        532.40         5.79 o                         
  -1   4  19         13.75         10.20         0.88 o                         
   0   4  19        244.44        232.27         2.55 o                         
   1   4  19        147.88        136.43         1.52 o                         
   2   4  19          0.04          0.55         0.32 o                         
   3   4  19         12.42         12.49         0.76 o                         
   4   4  19        219.84        224.95         3.51 o                         
   5   4  19        147.13        140.41         2.90 o                         
   6   4  19         26.91         22.81         1.46 o                         
   7   4  19          3.89          2.91         0.80 o                         
   8   4  19          1.59          0.89         0.78 o                         
 -11   5  19         13.45         14.07         3.09 o                         
 -10   5  19         38.31         43.44         4.56 o                         
  -9   5  19          4.01          3.86         1.88 o                         
  -8   5  19         65.84         60.12         4.70 o                         
  -7   5  19        401.22        411.85        12.78 o                         
  -6   5  19         74.01         75.70         4.77 o                         
  -5   5  19         55.89         57.51         2.42 o                         
  -4   5  19         14.64         14.76         1.45 o                         
  -3   5  19        277.95        265.81         3.51 o                         
  -2   5  19        534.02        543.22         6.07 o                         
  -1   5  19        207.43        230.57         3.13 o                         
   0   5  19         49.74         58.04         1.00 o                         
   1   5  19          3.43          3.26         0.46 o                         
   2   5  19         33.05         36.13         0.97 o                         
   3   5  19         32.80         29.68         1.04 o                         
   4   5  19          0.04          0.30         0.49 o                         
   5   5  19        103.16        102.26         2.52 o                         
   6   5  19         57.67         51.21         1.95 o                         
   7   5  19        139.10        141.42         3.34 o                         
 -10   6  19          0.06          1.28         1.35 o                         
  -9   6  19         29.78         32.99         4.19 o                         
  -8   6  19          0.14          1.08         1.73 o                         
  -7   6  19         15.78         11.35         2.40 o                         
  -6   6  19          0.61          2.16         1.43 o                         
  -5   6  19          1.54          2.23         1.40 o                         
  -4   6  19          3.57          3.42         1.03 o                         
  -3   6  19        166.65        152.20         2.92 o                         
  -2   6  19          2.24          2.51         0.64 o                         
  -1   6  19         52.76         50.27         1.94 o                         
   0   6  19         54.28         49.57         1.41 o                         
   1   6  19         13.36         12.21         1.02 o                         
   2   6  19          1.95          1.44         0.91 o                         
   3   6  19          5.39          5.39         0.67 o                         
   4   6  19         13.49         15.13         1.28 o                         
   5   6  19         43.49         46.54         4.03 o                         
   6   6  19          1.93          2.73         0.89 o                         
   7   6  19          7.11          6.85         1.54 o                         
  -9   7  19        125.30        127.75         7.94 o                         
  -8   7  19         55.92         52.90         4.74 o                         
  -7   7  19          4.34          5.99         1.97 o                         
  -6   7  19          0.65          3.57         1.80 o                         
  -5   7  19        198.89        204.80         8.30 o                         
  -4   7  19        116.24        108.94         3.97 o                         
  -3   7  19         17.91         16.53         1.19 o                         
  -2   7  19         13.11         10.95         1.06 o                         
  -1   7  19        110.83        103.14         2.78 o                         
   0   7  19         17.71         24.07         2.09 o                         
   1   7  19        357.49        355.08         6.62 o                         
   2   7  19         50.70         51.26         3.33 o                         
   3   7  19         75.86         78.52         3.44 o                         
   4   7  19         94.66         98.79         3.95 o                         
   5   7  19         50.98         59.63         3.27 o                         
   6   7  19          6.41          6.63         1.99 o                         
  -8   8  19         22.56         18.55         5.56 o                         
  -6   8  19         83.58         82.87         5.74 o                         
  -5   8  19          4.45          4.21         1.80 o                         
  -4   8  19         38.64         40.55         3.91 o                         
  -3   8  19        183.81        190.17         4.54 o                         
  -2   8  19        123.60        127.87         2.24 o                         
  -1   8  19        129.73        138.36         3.31 o                         
   0   8  19        138.32        144.88         6.29 o                         
   1   8  19          2.64          2.49         1.01 o                         
   2   8  19         60.72         63.09         3.27 o                         
   3   8  19         73.29         72.56         3.56 o                         
   4   8  19         24.66         17.69         2.37 o                         
   5   8  19         54.17         49.85         3.33 o                         
  -6   9  19         80.96         80.06         5.88 o                         
  -5   9  19          5.47          8.11         2.89 o                         
  -4   9  19         41.37         50.51         4.65 o                         
  -3   9  19         14.03         18.07         2.62 o                         
  -2   9  19         71.72         74.38         5.89 o                         
  -1   9  19          0.24          0.24         0.82 o                         
   0   9  19          4.92          5.12         1.12 o                         
   1   9  19         55.97         67.41         4.27 o                         
   2   9  19          0.71          1.07         1.22 o                         
   3   9  19         76.71         85.50         6.64 o                         
  -3  10  19         83.28         82.54         5.24 o                         
  -2  10  19         64.07         64.63         3.03 o                         
  -1  10  19          1.29          0.28         0.99 o                         
   0  10  19         21.63         21.41         2.17 o                         
 -11   0  20         41.99         43.06         2.18 o                         
 -10   0  20          0.74          0.84         0.60 o                         
  -9   0  20         83.38         84.69         4.77 o                         
  -8   0  20         35.28         30.64         2.88 o                         
  -7   0  20        361.76        375.61        10.64 o                         
  -6   0  20         29.61         30.54         2.57 o                         
  -5   0  20       1004.50       1010.85        21.67 o                         
  -4   0  20        197.91        208.70         7.47 o                         
  -3   0  20        910.71        862.79        12.92 o                         
  -2   0  20        109.22        105.25         2.97 o                         
  -1   0  20        215.04        221.20         4.82 o                         
   0   0  20        121.65        116.08         6.43 o                         
   1   0  20          4.55          6.11         0.99 o                         
   2   0  20         75.91         73.63         2.52 o                         
   3   0  20         70.28         77.32         6.50 o                         
   4   0  20          2.48          2.19         1.26 o
[truncated: 74,845 more chars]
