# Supplementary material for: Crystal structures, Hirshfeld atom refinements and Hirshfeld surface analyses of tris­(4,5-di­hydro­furan-2-yl)methyl­silane and tris­(4,5-di­hydro­furan-2-yl)phenyl­silane
Source: Acta Crystallogr E Crystallogr Commun. 2020 Aug 28;76(Pt 9):1514–9. doi: 10.1107/S2056989020011470 (PMC7472748; doi:10.1107/S2056989020011470)
Supplement: Supplementary file 5 [file e-76-01514-2HARsup5.hkl]

data_2HAR

_audit_creation_date                2020-4-8
_audit_creation_method              'Tonto 20.01.31 github v. d26b49d'

# ============
# QCr software
# ============

_QCr_software                       'Tonto'
_QCr_software_version               '20.01.31 v. d26b49d'
_QCr_software_platform              'Windows'
_QCr_software_build_date            '2020-01-31 13:13'
_QCr_software_website               'https://github.com/dylan-jayatilaka/tonto'

# ================
# Diffraction data
# ================

_diffrn_radiation_type              MoK\a
_diffrn_radiation_wavelength        0.710730

_diffrn_measurement_method          '\f and \w scans'
_diffrn_measurement_device_type     'Bruker D8 Venture'

_diffrn_reflns_number               25027
_diffrn_reflns_theta_max            32.584880

# ===========
# Reflections
# ===========

_reflns_d_resolution_high           9.356671
_reflns_d_resolution_low            0.659857
_reflns_limit_h_max                 14
_reflns_limit_h_min                 -14
_reflns_limit_k_max                 13
_reflns_limit_k_min                 0
_reflns_limit_l_max                 29
_reflns_limit_l_min                 0
_reflns_number_gt                   5359
_reflns_number_total                5359
_reflns_threshold_expression        'F>0 & F/u(F)>3.0 & |F_calc|>10^-3'

_reflns_special_details
;
* Specify symmetry and Friedel pair averaging *

. Only.data reflections which satisfy the threshold expression
  are listed below, and only they are considered observed,
  thus the *_gt, *_all, & *_total data are always the same
;

loop_
    _refln_index_h
    _refln_index_k
    _refln_index_l
    _refln_index_group
    _refln_stl
    _refln_d_spacing
    _refln_A_calc
    _refln_B_calc
    _refln_phase_calc
    _refln_F_calc
    _refln_F_meas
    _refln_F_sigma
    _refln_delta_F_on_sigma
  -14   0   2  0  0.741166  0.674613    -4.605257   0.004569  179.943158    4.605260    4.235720  0.476053   -0.776258
  -14   0   4  0  0.737724  0.677760    10.547425   0.137476    0.746753   10.548321   10.709895  0.239056    0.675882
  -14   0   6  0  0.737853  0.677642     2.145610   0.041951    1.120109    2.146020    2.295476  0.343603    0.434968
  -14   0   8  0  0.741551  0.674263     3.211817  -0.120292  357.855109    3.214069    3.660391  0.272462    1.638112
  -14   0  10  0  0.748764  0.667767    -2.802506  -0.065758  181.344152    2.803277    2.415259  0.352535   -1.100649
  -14   1   1  0  0.746438  0.669848   -11.530614  -0.084078  180.417778   11.530921   12.203252  0.132669    5.067722
  -14   1   2  0  0.743401  0.672584    -7.583967  -0.073725  180.556966    7.584326    7.263952  0.174902   -1.831737
  -14   1   3  0  0.741242  0.674543     8.204552   0.089076    0.622028    8.205035    8.323743  0.325488    0.364708
  -14   1   4  0  0.739970  0.675703     8.401385   0.010334    0.070474    8.401391    8.866392  0.153889    3.021657
  -14   1   5  0  0.739588  0.676052     6.998801   0.105093    0.860281    6.999590    6.501330  0.149531   -3.332142
  -14   1   6  0  0.740098  0.675586     3.954259   0.078329    1.134810    3.955035    4.477698  0.198874    2.628104
  -14   1   7  0  0.741499  0.674310    -6.062252  -0.058949  180.557119    6.062538    6.026500  0.176995   -0.203612
  -14   1   9  0  0.746947  0.669391    -6.614395  -0.117380  181.016677    6.615437    6.433379  0.164986   -1.103474
  -14   1  10  0  0.750976  0.665800     1.506744  -0.054494  357.928716    1.507729    1.878292  0.251643    1.472575
  -14   2   1  0  0.753077  0.663943   -15.264439  -0.114188  180.428603   15.264866   15.995388  0.152557    4.788508
  -14   2   2  0  0.750066  0.666608     3.572280   0.016396    0.262980    3.572318    3.111696  0.220560   -2.088415
  -14   2   3  0  0.747927  0.668515   -12.360620  -0.095454  180.442455   12.360989   12.385053  0.335189    0.071792
  -14   2   4  0  0.746665  0.669644     3.856013   0.070290    1.044311    3.856654    3.499082  0.189038   -1.891537
  -14   2   5  0  0.746287  0.669984     8.541027   0.075036    0.503353    8.541357    8.220076  0.244496   -1.314050
  -14   2   8  0  0.750446  0.666270   -12.625491  -0.086829  180.394032   12.625790   12.675629  0.193764    0.257212
  -14   2   9  0  0.753581  0.663499    -2.928961  -0.041783  180.817300    2.929259    2.649483  0.267972   -1.044052
  -13   0   2  0  0.687863  0.726889   -16.697672  -0.155839  180.534725   16.698399   16.673279  0.185296   -0.135571
  -13   0   4  0  0.684832  0.730106    -9.772766  -0.035910  180.210534    9.772832   10.286201  0.171935    2.985830
  -13   0   6  0  0.685648  0.729237     5.497451   0.147460    1.536496    5.499428    5.190029  0.454304   -0.681039
  -13   0   8  0  0.690299  0.724323     3.152213   0.056740    1.031208    3.152723    3.258855  0.298722    0.355287
  -13   0  10  0  0.698708  0.715607     6.735084  -0.106824  359.091320    6.735931    7.804872  0.252381    4.235430
  -13   0  12  0  0.710741  0.703491     1.087110  -0.090569  355.237605    1.090876    1.951567  0.277241    3.104481
  -13   0  14  0  0.726218  0.688498    16.652108   0.113360    0.390039   16.652494   16.866037  0.214554    0.995289
  -13   0  16  0  0.744925  0.671209     2.089363   0.101290    2.775474    2.091817    1.441169  0.347447   -1.872656
  -13   1   1  0  0.693205  0.721287   -13.090145  -0.118159  180.517170   13.090678   13.506439  0.144534    2.876567
  -13   1   2  0  0.690270  0.724354   -11.255874  -0.023649  180.120382   11.255899   11.861819  0.126736    4.780959
  -13   1   3  0  0.688283  0.726446    -8.023225  -0.100283  180.716109    8.023851    7.924306  0.141713   -0.702446
  -13   1   4  0  0.687250  0.727537    -9.481140  -0.086225  180.521058    9.481532    9.688847  0.137519    1.507533
  -13   1   5  0  0.687177  0.727615    -1.134872   0.062493  176.848150    1.136592    1.343795  0.264008    0.784838
  -13   1   6  0  0.688064  0.726677     7.647933  -0.006165  359.953815    7.647935    7.989828  0.136571    2.503409
  -13   1   7  0  0.689907  0.724735     9.706089   0.129643    0.765246    9.706955   10.077421  0.158956    2.330616
  -13   1   8  0  0.692699  0.721815    15.968005   0.095245    0.341749   15.968289   16.558345  0.163007    3.619832
  -13   1  11  0  0.706633  0.707580    -4.313123  -0.122070  181.621148    4.314850    4.291998  0.196086   -0.116544
  -13   1  12  0  0.713071  0.701192    -9.296844  -0.060623  180.373609    9.297042    9.587119  0.144403    2.008809
  -13   1  13  0  0.720368  0.694089    -1.340581  -0.006653  180.284350    1.340598    1.597577  0.493066    0.521186
  -13   1  14  0  0.728499  0.686343   -12.868958  -0.071226  180.317113   12.869155   13.182585  0.144090    2.175242
  -13   1  15  0  0.737435  0.678026    13.237103   0.138796    0.600747   13.237830   13.239536  0.139452    0.012231
  -13   1  16  0  0.747148  0.669211    10.269749   0.043547    0.242949   10.269841   10.059395  0.169132   -1.244271
  -13   2   2  0  0.697443  0.716904    -2.737150  -0.073036  181.528484    2.738125    2.458567  0.195496   -1.429992
  -13   2   3  0  0.695476  0.718932    -5.320237  -0.090853  180.978338    5.321013    4.966424  0.172043   -2.061046
  -13   2   4  0  0.694454  0.719990     1.525619  -0.010769  359.595579    1.525657    1.411624  0.296530   -0.384559
  -13   2   5  0  0.694382  0.720065    -3.876195  -0.109475  181.617775    3.877741    3.464619  0.161438   -2.559017
  -13   2   6  0  0.695260  0.719156     6.558378   0.088545    0.773504    6.558976    6.445164  0.165430   -0.687977
  -13   2   8  0  0.699847  0.714442     4.811125   0.034096    0.406044    4.811246    4.906353  0.216100    0.440105
  -13   2   9  0  0.703538  0.710694     6.183280   0.121301    1.123860    6.184469    5.886756  0.158133   -1.882674
  -13   2  10  0  0.708142  0.706073    -5.553599  -0.066707  180.688179    5.553999    5.758555  0.159203    1.284876
  -13   2  11  0  0.713642  0.700631    -4.395292  -0.021024  180.274065    4.395342    4.559899  0.210863    0.780395
  -13   2  12  0  0.720017  0.694428   -11.672652  -0.071230  180.349632   11.672869   11.848503  0.176549    0.994816
  -13   2  13  0  0.727245  0.687527   -15.922656  -0.144569  180.520200   15.923313   16.288481  0.179465    2.034765
  -13   2  15  0  0.744154  0.671904    10.803576  -0.007924  359.957977   10.803579   11.586738  0.166236    4.711135
  -13   2  16  0  0.753780  0.663323    10.232455   0.073666    0.412478   10.232720    9.606737  0.328317   -1.906640
  -13   3   2  0  0.709237  0.704983    -3.365973  -0.005332  180.090761    3.365977    3.614219  0.336698    0.737284
  -13   3   3  0  0.707303  0.706911     1.797410   0.003965    0.126381    1.797414    2.538717  0.454207    1.632083
  -13   3   4  0  0.706298  0.707917    -3.002891  -0.135766  182.588684    3.005959    3.324673  0.247292    1.288818
  -13   3   5  0  0.706227  0.707988    11.523661   0.012820    0.063743   11.523668   11.900873  0.195087    1.933521
  -13   3   6  0  0.707090  0.707124    -2.035759  -0.042487  181.195597    2.036202    1.489108  0.364393   -1.501384
  -13   3   7  0  0.708883  0.705335     1.975745   0.012569    0.364488    1.975785    1.907685  0.328116   -0.207548
  -13   3   8  0  0.711601  0.702641     6.256123   0.130128    1.191585    6.257477    5.996296  0.170399   -1.532758
  -13   3   9  0  0.715231  0.699075    -4.635919  -0.007318  180.090447    4.635925    4.494623  0.317062   -0.445659
  -13   3  10  0  0.719760  0.694676     3.263967   0.072048    1.264524    3.264762    3.161144  0.309056   -0.335275
  -13   3  13  0  0.738563  0.676991    -8.686530  -0.019372  180.127776    8.686551    9.027493  1.084949    0.314247
  -13   3  14  0  0.746495  0.669797   -11.240154  -0.117063  180.596698   11.240763   11.414144  0.218509    0.793468
  -13   3  15  0  0.755218  0.662060     5.189396   0.008617    0.095141    5.189403    4.787795  0.389177   -1.031940
  -13   4   1  0  0.728220  0.686606     7.299207   0.082343    0.646334    7.299672    7.109990  0.223559   -0.848463
  -13   4   2  0  0.725427  0.689250     9.012460   0.080463    0.511520    9.012819    8.727460  0.208253   -1.370253
  -13   4   3  0  0.723535  0.691051    -3.332937  -0.076562  181.315935    3.333817    3.626905  0.735320    0.398587
  -13   4   4  0  0.722553  0.691991     3.143102   0.000779    0.014207    3.143102    2.698558  0.290300   -1.531328
  -13   4   5  0  0.722484  0.692057    -0.428103  -0.094608  192.461725    0.438432    1.197707  0.369749    2.053486
  -13   4   7  0  0.725081  0.689578     8.788230   0.067549    0.440381    8.788490    8.617340  0.180693   -0.947189
  -13   4   8  0  0.727737  0.687061    -7.647932  -0.037294  180.279392    7.648023    7.796309  0.167347    0.886098
  -13   4   9  0  0.731288  0.683726     7.403194   0.121545    0.940593    7.404191    6.940123  0.274764   -1.688972
  -13   4  10  0  0.735718  0.679608    -2.323903   0.058307  178.562738    2.324634    2.687440  0.269154    1.347946
  -13   4  11  0  0.741014  0.674751     7.648239   0.000238    0.001783    7.648239    7.559580  0.206912   -0.428486
  -13   4  12  0  0.747155  0.669205     4.420724   0.049986    0.647827    4.421006    4.134169  0.240238   -1.193970
  -13   4  13  0  0.754123  0.663022    -7.547767  -0.126553  180.960584    7.548828    7.743496  0.192478    1.011378
  -13   5   1  0  0.748443  0.668054    13.087461   0.103893    0.454823   13.087873   12.315937  0.233508   -3.305826
  -13   5   2  0  0.745725  0.670488     9.013346   0.005188    0.032981    9.013347    8.986068  0.229017   -0.119113
  -13   5   3  0  0.743886  0.672146     4.265358   0.084240    1.131438    4.266190    3.455804  0.399266   -2.029688
  -13   5   4  0  0.742930  0.673011    -6.192192  -0.079776  180.738121    6.192706    6.178272  0.229718   -0.062836
  -13   5   5  0  0.742863  0.673072   -11.014065  -0.088823  180.462050   11.014423   10.999288  0.189205   -0.079994
  -13   5   6  0  0.743683  0.672329     3.494418  -0.019785  359.675602    3.494474    3.037319  0.282023   -1.620988
  -13   5   7  0  0.745389  0.670791   -11.572375  -0.118042  180.584414   11.572977   11.622519  0.213137    0.232443
  -13   5   8  0  0.747973  0.668473     2.219017   0.069679    1.798549    2.220111    1.948540  0.610893   -0.444548
  -13   5   9  0  0.751428  0.665400    -2.570635   0.028195  179.371599    2.570790    2.424134  0.302319   -0.485101
  -13   5  10  0  0.755740  0.661603     5.133414   0.048214    0.538118    5.133640    5.155342  0.222684    0.097454
  -12   0   2  0  0.634582  0.787920    14.821109   0.024591    0.095065   14.821129   15.720183  0.177003    5.079306
  -12   0   4  0  0.632031  0.791101    -5.965962  -0.156004  181.497887    5.968002    5.372864  0.175096   -3.398925
  -12   0   6  0  0.633650  0.789080    -3.089622  -0.043222  180.801484    3.089924    2.906911  0.258177   -0.708868
  -12   0   8  0  0.639406  0.781975    15.028589   0.156344    0.596032   15.029402   14.641857  0.199543   -1.942165
  -12   0  10  0  0.649191  0.770189     8.924725   0.097319    0.624755    8.925256    7.909929  0.204914   -4.954898
  -12   0  12  0  0.662826  0.754346   -15.620070  -0.130358  180.478154   15.620614   16.346563  0.210907    3.442037
  -12   0  16  0  0.700683  0.713589     4.292039   0.078857    1.052571    4.292763    3.913993  0.223384   -1.695602
  -12   0  18  0  0.724353  0.690271    13.585587   0.145978    0.615623   13.586371   14.231696  0.174095    3.706752
  -12   1   1  0  0.640007  0.781242     1.764197   0.077783    2.524506    1.765910    1.841454  0.197901    0.381725
  -12   1   2  0  0.637191  0.784694    10.279816   0.085903    0.478777   10.280175   10.243895  0.119287   -0.304137
  -12   1   3  0  0.635403  0.786902    -8.974166  -0.095750  180.611295    8.974677    9.350688  0.118180    3.181694
  -12   1   4  0  0.634650  0.787835     7.752141   0.010746    0.079424    7.752148    7.865877  0.118447    0.960173
  -12   1   5  0  0.634937  0.787479   -13.523484  -0.139584  180.591365   13.524204   13.641189  0.131319    0.890843
  -12   1   6  0  0.636262  0.785839   -16.228313  -0.102954  180.363486   16.228640   16.491108  0.212923    1.232690
  -12   1   7  0  0.638619  0.782940     6.921264   0.069687    0.576862    6.921615    6.738907  0.110888   -1.647685
  -12   1   8  0  0.641996  0.778821    -9.729780  -0.042371  180.249508    9.729872    9.889534  0.201932    0.790671
  -12   1   9  0  0.646377  0.773543     6.471273   0.129099    1.142876    6.472561    6.266848  0.164767   -1.248513
  -12   1  10  0  0.651742  0.767175     7.962508   0.079757    0.573889    7.962907    7.754245  0.144722   -1.441815
  -12   1  11  0  0.658067  0.759801     7.675059  -0.002184  359.983694    7.675060    8.018851  0.150434    2.285329
  -12   1  12  0  0.665324  0.751513     5.765747   0.069701    0.692602    5.766169    5.760843  0.203413   -0.026184
  -12   1  13  0  0.673484  0.742408   -16.052428  -0.157100  180.560718   16.053197   16.224748  0.253792    0.675951
  -12   1  14  0  0.682514  0.732585    -7.348618  -0.048622  180.379092    7.348779    6.923214  0.139642   -3.047540
  -12   1  15  0  0.692380  0.722146     6.650541  -0.010931  359.905825    6.650550    6.397065  0.138637   -1.828411
  -12   1  16  0  0.703047  0.711190    -8.068331  -0.068820  180.488702    8.068625    7.809359  0.116610   -2.223356
  -12   1  17  0  0.714479  0.699811     6.992050   0.120012    0.983333    6.993080    6.860303  0.130749   -1.015513
  -12   1  18  0  0.726639  0.688099    -2.764341   0.019127  179.603565    2.764407    3.044621  0.162354    1.725947
  -12   1  19  0  0.739493  0.676139     4.880562   0.069057    0.810648    4.881051    4.659687  0.164682   -1.344190
  -12   1  20  0  0.753004  0.664007     5.166321   0.070822    0.785385    5.166807    4.855877  0.238382   -1.304337
  -12   2   1  0  0.647736  0.771919     8.843535   0.115139    0.745924    8.844285    8.822714  0.143090   -0.150747
  -12   2   2  0  0.644955  0.775248    -6.262156  -0.014369  180.131473    6.262173    6.702655  0.158478    2.779462
  -12   2   3  0  0.643188  0.777378    11.856403   0.115420    0.557747   11.856964   11.840138  0.163311   -0.103030
  -12   2   4  0  0.642445  0.778277    -5.896535  -0.094822  180.921288    5.897298    6.036293  0.169336    0.820822
  -12   2   5  0  0.642728  0.777934    -7.777095  -0.087295  180.643099    7.777585    7.605034  0.208540   -0.827424
  -12   2   6  0  0.644037  0.776353    -2.911300  -0.026604  180.523569    2.911421    3.275235  0.205380    1.771422
  -12   2   7  0  0.646365  0.773556    -5.135944  -0.125854  181.403728    5.137486    4.775639  0.160087   -2.260311
  -12   2   8  0  0.649702  0.769584     3.253894   0.076618    1.348873    3.254796    3.169032  0.186870   -0.458950
  -12   2   9  0  0.654031  0.764489     2.341686   0.036209    0.885893    2.341966    2.739612  0.296273    1.342161
  -12   2  10  0  0.659334  0.758341     7.984849   0.057807    0.414790    7.985059    8.566248  0.236883    2.453482
  -12   2  11  0  0.665587  0.751217    12.737817   0.145974    0.656574   12.738653   12.532886  0.426136   -0.482867
  -12   2  13  0  0.680834  0.734393   -10.982559  -0.011206  180.058459   10.982565   11.777271  0.204209    3.891624
  -12   2  15  0  0.699532  0.714764   -18.590852  -0.147102  180.453349   18.591433   18.962287  0.212922    1.741736
  -12   2  17  0  0.721411  0.693086    -4.448920  -0.051330  180.661028    4.449216    4.607205  0.198816    0.794648
  -12   2  18  0  0.733457  0.681703     2.048059   0.066880    1.870341    2.049151    1.449608  0.244361   -2.453514
  -12   2  19  0  0.746193  0.670068     9.970058   0.112425    0.646053    9.970692   10.636751  0.160601    4.147301
  -12   3   1  0  0.660419  0.757096     7.244794   0.006610    0.052278    7.244797    7.464524  0.217530    1.010102
  -12   3   2  0  0.657691  0.760236    12.394073   0.164614    0.760938   12.395166   12.590336  0.214463    0.910037
  -12   3   3  0  0.655958  0.762244    10.160812   0.017817    0.100466   10.160828   10.479407  0.200294    1.590555
  -12   3   5  0  0.655507  0.762768     7.584704   0.001226    0.009265    7.584704    8.068457  0.294693    1.641549
  -12   3   6  0  0.656791  0.761278    -6.211671  -0.151207  181.394445    6.213511    7.272304  0.508037    2.084087
  -12   3   7  0  0.659074  0.758640     1.820506   0.011965    0.376569    1.820545    1.880438  0.272755    0.219585
  -12   3   8  0  0.662346  0.754892    -3.782117  -0.063869  180.967469    3.782656    3.567602  0.195880   -1.097885
  -12   3  10  0  0.671797  0.744272     6.441440   0.123441    1.097854    6.442623    6.336009  0.231108   -0.461318
  -12   3  11  0  0.677935  0.737533     8.504994   0.019624    0.132205    8.505016    7.929980  0.221739   -2.593301
  -12   3  12  0  0.684982  0.729946     3.969823   0.099584    1.436973    3.971072    3.949960  0.467386   -0.045170
  -12   3  14  0  0.701691  0.712564   -15.917093  -0.118073  180.425013   15.917531   16.191759  0.202260    1.355823
  -12   3  15  0  0.711291  0.702947    -2.720294  -0.002435  180.051283    2.720295    2.852683  0.228358    0.579739
  -12   3  16  0  0.721678  0.692829    -2.934059  -0.118520  182.313186    2.936452    3.091244  0.277485    0.557840
  -12   3  17  0  0.732819  0.682296    -7.700567  -0.014410  180.107218    7.700581    7.754237  0.215555    0.248923
  -12   3  18  0  0.744681  0.671429    -4.046904   0.043226  179.388037    4.047135    4.458610  0.451657    0.911034
  -12   4   1  0  0.677775  0.737708     7.724119   0.101489    0.752778    7.724786    7.675579  0.304961   -0.161356
  -12   4   3  0  0.673430  0.742468     2.624804   0.098333    2.145465    2.626646    1.890217  0.517847   -1.422096
  -12   4   4  0  0.672720  0.743252     3.651972   0.079238    1.242970    3.652831    3.630890  0.233943   -0.093788
  -12   4   5  0  0.672990  0.742953    -1.559555  -0.071079  182.609518    1.561174    1.763216  0.338632    0.596642
  -12   4   6  0  0.674240  0.741575     4.030549   0.019876    0.282540    4.030598    3.904972  0.213181   -0.589291
  -12   4   7  0  0.676465  0.739137    -4.560982  -0.118173  181.484181    4.562513    4.394562  0.167341   -1.003641
  -12   4   8  0  0.679654  0.735669    -2.395489  -0.071923  181.719750    2.396569    2.453791  0.334876    0.170877
  -12   4  10  0  0.688867  0.725829    -5.618050  -0.048422  180.493820    5.618259    5.296124  0.218067   -1.477227
  -12   4  11  0  0.694854  0.719575     8.189978   0.140381    0.981987    8.191181    7.896381  0.195784   -1.505740
  -12   4  12  0  0.701731  0.712523     9.651489   0.065821    0.390738    9.651714    9.400854  0.212554   -1.180218
  -12   4  13  0  0.709473  0.704749     4.469088   0.010548    0.135230    4.469101    4.504901  0.473190    0.075658
  -12   4  14  0  0.718050  0.696330    -7.538215   0.048153  179.634010    7.538369    8.085564  0.182533    2.997787
  -12   4  15  0  0.727435  0.687347    -3.832856  -0.115223  181.721906    3.834587    3.246115  0.200028   -2.941950
  -12   4  16  0  0.737595  0.677879     5.893647  -0.021427  359.791697    5.893686    5.699361  0.209422   -0.927914
  -12   4  17  0  0.748499  0.668004    -6.155054  -0.044525  180.414467    6.155215    6.075327  0.298376   -0.267741
  -12   5   1  0  0.699458  0.714839   -11.409007  -0.089621  180.450065   11.409359   11.585694  0.204227    0.863428
  -12   5   2  0  0.696883  0.717481     2.150340   0.072990    1.944083    2.151579    2.691586  0.404543    1.334858
  -12   5   3  0  0.695248  0.719168    -0.158142   0.083530  152.157223    0.178846    1.498764  0.328426    4.018920
  -12   5   4  0  0.694560  0.719880    -7.133298   0.006252  179.949783    7.133301    6.666925  0.200686   -2.323914
  -12   5   5  0  0.694822  0.719608     4.041373   0.099133    1.405157    4.042588    3.915461  0.236680   -0.537126
  -12   5   6  0  0.696033  0.718356    -4.268077  -0.087066  181.168629    4.268965    3.723601  0.196009   -2.782344
  -12   5   8  0  0.701278  0.712984     7.178011  -0.024679  359.803013    7.178053    7.561649  0.284502    1.348306
  -12   5   9  0  0.705291  0.708927    -8.350981  -0.136992  180.939816    8.352105    8.062445  0.145943   -1.984743
  -12   5  11  0  0.716020  0.698304   -13.382031  -0.000845  180.003620   13.382031   13.919965  0.202363    2.658258
  -12   5  12  0  0.722696  0.691854    16.790189   0.081082    0.276686   16.790385   16.554037  0.285133   -0.828907
  -12   5  14  0  0.738552  0.677001    -7.506529  -0.056519  180.431393    7.506742    7.300679  0.422537   -0.487678
  -12   5  15  0  0.747679  0.668737     7.251032   0.036279    0.286667    7.251123    7.060098  0.218775   -0.873156
  -12   5  16  0  0.757567  0.660007    -4.446309  -0.065419  180.842943    4.446790    4.769698  0.426958    0.756298
  -12   6   1  0  0.725079  0.689580     5.237420   0.007982    0.087319    5.237426    4.870100  0.257628   -1.425800
  -12   6   4  0  0.720356  0.694102     8.433561   0.148851    1.011155    8.434875    8.196273  0.165215   -1.444195
  -12   6   6  0  0.721776  0.692736     2.935616   0.044091    0.860474    2.935948    3.346077  0.217358    1.886887
  -12   6   7  0  0.723854  0.690747    -6.458017  -0.015870  180.140800    6.458037    6.350572  0.171373   -0.627080
  -12   6   8  0  0.726835  0.687914    -3.199436  -0.116435  182.084204    3.201554    2.555680  0.202475   -3.189899
  -12   6   9  0  0.730708  0.684268     2.593165  -0.002673  359.940932    2.593166    2.556612  0.286322   -0.127667
  -12   6  10  0  0.735458  0.679848   -12.217188  -0.089313  180.418850   12.217515   12.116454  0.196059   -0.515463
  -12   6  11  0  0.741069  0.674701     4.139285   0.012987    0.179768    4.139305    3.957833  0.230429   -0.787538
  -12   6  12  0  0.747521  0.668877     1.636876   0.095879    3.352252    1.639681    1.480319  0.399247   -0.399156
  -12   6  13  0  0.754793  0.662433    -3.254206  -0.003147  180.055417    3.254207    3.110257  0.238366   -0.603906
  -12   7   1  0  0.754237  0.662921    -7.268786  -0.088947  180.701088    7.269330    7.302855  0.216873    0.154585
  -12   7   3  0  0.750335  0.666369     7.242768   0.084458    0.668098    7.243260    6.511912  0.211359   -3.460214
  -12   7   4  0  0.749698  0.666935     9.295839   0.016628    0.102485    9.295854    9.436718  0.169422    0.831440
  -12   7   5  0  0.749941  0.666719    -3.040830   0.095431  178.202458    3.042327    3.137855  0.208693    0.457746
  -12   7   6  0  0.751063  0.665723     4.363524   0.065040    0.853950    4.364009    4.413821  0.339412    0.146761
  -12   7   7  0  0.753060  0.663958    -6.473330  -0.048982  180.433532    6.473516    6.687183  0.162847    1.312075
  -12   7   8  0  0.755926  0.661440    -3.383986   0.024918  179.578105    3.384078    3.284545  0.515988   -0.192897
  -11   0   2  0  0.581330  0.860096    19.103753   0.188194    0.564410   19.104680   18.849351  0.207807   -1.228686
  -11   0   4  0  0.579347  0.863041    10.154548   0.046132    0.260291   10.154653   10.208542  0.155937    0.345581
  -11   0   6  0  0.581911  0.859237    -3.724773  -0.153672  182.362492    3.727942    3.484039  0.217642   -1.120663
  -11   0  10  0  0.600348  0.832851     9.469378   0.144379    0.873516    9.470478    9.591629  0.168675    0.718245
  -11   0  12  0  0.615821  0.811924     7.933150   0.123904    0.894800    7.934117    7.682981  0.118981   -2.110718
  -11   0  14  0  0.635086  0.787295   -19.383195  -0.121060  180.357842   19.383573   19.491521  0.205995    0.524032
  -11   0  16  0  0.657809  0.760099   -20.626937  -0.149842  180.416212   20.627481   21.253143  0.205444    3.045414
  -11   0  18  0  0.683646  0.731373     7.980369   0.063769    0.457827    7.980624    8.102468  0.149426    0.815418
  -11   0  20  0  0.712258  0.701993     6.539234   0.150748    1.320599    6.540971    6.416574  0.165015   -0.753851
  -11   0  22  0  0.743324  0.672654    -4.859490  -0.017498  180.206308    4.859522    5.070625  0.337883    0.624783
  -11   1   1  0  0.586851  0.852005    12.243709   0.117757    0.551042   12.244275   12.629143  0.120379    3.197130
  -11   1   2  0  0.584177  0.855904     7.991010   0.012593    0.090291    7.991020    8.108319  0.128839    0.910429
  -11   1   3  0  0.582625  0.858185    16.584467   0.137818    0.476119   16.585039   16.686521  0.141389    0.717744
  -11   1   4  0  0.582204  0.858806    14.319221   0.100970    0.404006   14.319577   14.496216  0.118149    1.495050
  -11   1   5  0  0.582915  0.857758    -2.421001  -0.086919  182.056156    2.422561    2.564773  0.159168    0.893473
  -11   1   6  0  0.584755  0.855058     2.460108   0.016888    0.393316    2.460166    2.369821  0.157120   -0.575004
  -11   1   7  0  0.587714  0.850754   -14.137283  -0.144444  180.585386   14.138021   14.197771  0.111725    0.534797
  -11   1   8  0  0.591774  0.844916   -11.904308  -0.097994  180.471635   11.904711   12.026705  0.143401    0.850716
  -11   1   9  0  0.596914  0.837642    -4.508905   0.023484  179.701583    4.508966    4.701991  0.128560    1.501427
  -11   1  10  0  0.603105  0.829043   -18.724794  -0.075623  180.231397   18.724946   18.890740  0.163655    1.013065
  -11   1  11  0  0.610315  0.819249    11.396852   0.159530    0.801960   11.397968   11.336841  0.125930   -0.485405
  -11   1  12  0  0.618509  0.808395    -1.066433   0.058356  176.867859    1.068029    1.075584  0.245753    0.030744
  -11   1  13  0  0.627649  0.796624    -5.601118  -0.007195  180.073595    5.601122    5.725113  0.102650    1.207898
  -11   1  14  0  0.637693  0.784076     8.949613   0.080290    0.514007    8.949973    8.977098  0.093075    0.291436
  -11   1  15  0  0.648600  0.770891    -7.362037  -0.137153  181.067284    7.363315    7.355337  0.112882   -0.070673
  -11   1  16  0  0.660326  0.757201    -1.520024  -0.027173  181.024146    1.520267    1.271224  0.225886   -1.102513
  -11   1  17  0  0.672830  0.743130    -8.060574  -0.061732  180.438790    8.060811    7.898469  0.124680   -1.302061
  -11   1  18  0  0.686068  0.728790    -2.974972  -0.067168  181.293389    2.975730    2.528508  0.159730   -2.799854
  -11   1  19  0  0.700000  0.714286     8.765362   0.124637    0.814651    8.766248    8.688464  0.119174   -0.652692
  -11   1  20  0  0.714583  0.699709     4.005054   0.020695    0.296056    4.005108    4.093151  0.159639    0.551515
  -11   1  21  0  0.729780  0.685138     4.963758   0.077280    0.891958    4.964360    4.867673  0.155599   -0.621386
  -11   2   1  0  0.595272  0.839953    -5.002230  -0.090710  181.038883    5.003053    4.732982  0.151971   -1.777123
  -11   2   2  0  0.592636  0.843688     5.995343   0.089510    0.855359    5.996011    6.077761  0.250049    0.326934
  -11   2   3  0  0.591106  0.845872    13.712474   0.116796    0.488007   13.712971   14.057953  0.168120    2.051998
  -11   2   4  0  0.590690  0.846467     1.090231   0.010433    0.548292    1.090281    1.098964  0.332172    0.026140
  -11   2   5  0  0.591392  0.845463    18.561005   0.145777    0.449989   18.561577   18.585556  0.203851    0.117632
  -11   2   6  0  0.593206  0.842878    -9.058967  -0.104660  180.661921    9.059572    9.036577  0.145379   -0.158173
  -11   2   7  0  0.596123  0.838754    -2.958545  -0.061047  181.182075    2.959174    3.142767  0.178586    1.028034
  -11   2   8  0  0.600126  0.833158    -4.023982  -0.044642  180.635617    4.024230    4.072069  0.165794    0.288546
  -11   2   9  0  0.605194  0.826181   -18.219204  -0.159069  180.500228   18.219898   18.436226  0.146863    1.472985
  -11   2  10  0  0.611301  0.817927     2.528441   0.067835    1.536799    2.529351    2.297165  0.185981   -1.248440
  -11   2  11  0  0.618416  0.808517     2.929133   0.016886    0.330294    2.929182    3.126571  0.234302    0.842455
  -11   2  12  0  0.626504  0.798079     7.792110   0.072466    0.532830    7.792447    7.585858  0.122877   -1.681258
  -11   2  13  0  0.635529  0.786746     7.910773   0.145204    1.051561    7.912106    7.855477  0.140447   -0.403209
  -11   2  14  0  0.645451  0.774653    -2.278320  -0.054636  181.373731    2.278975    1.679790  0.240283   -2.493668
  -11   2  15  0  0.656228  0.761930     9.786666   0.036777    0.215311    9.786735    9.864474  0.152118    0.511042
  -11   2  17  0  0.680187  0.735092   -18.448615  -0.144455  180.448624   18.449181   18.886287  0.194709    2.244917
  -11   2  18  0  0.693285  0.721204    -4.789887   0.010479  179.874655    4.789899    4.740939  0.174359   -0.280796
  -11   2  19  0  0.707074  0.707140   -12.416340  -0.080499  180.371460   12.416601   12.755714  0.115666    2.931826
  -11   2  21  0  0.736568  0.678824    -2.365748   0.083604  177.976041    2.367225    3.018704  0.208979    3.117441
  -11   2  22  0  0.752198  0.664718     2.195705   0.000028    0.000735    2.195705    2.354711  0.564956    0.281448
  -11   3   2  0  0.606471  0.824441     5.528023  -0.002405  359.975073    5.528024    5.562319  0.208736    0.164298
  -11   3   3  0  0.604976  0.826479    -5.743294   0.003674  179.963346    5.743295    5.764275  0.214393    0.097857
  -11   3   4  0  0.604570  0.827034    10.541054   0.178166    0.968327   10.542559   10.489404  0.369219   -0.143968
  -11   3   5  0  0.605255  0.826097    -3.684931  -0.009877  180.153573    3.684945    3.384862  0.226246   -1.326355
  -11   3   7  0  0.609879  0.819835    13.296776   0.016546    0.071299   13.296786   13.618562  0.211646    1.520351
  -11   3   8  0  0.613793  0.814607    -3.426706  -0.132791  182.219196    3.429278    3.110992  0.202776   -1.569639
  -11   3   9  0  0.618749  0.808082     3.944442   0.003038    0.044133    3.944443    4.115137  0.187748    0.909168
  -11   3  10  0  0.624724  0.800354   -13.174033  -0.106604  180.463624   13.174464   13.656051  0.198256    2.429121
  -11   3  11  0  0.631687  0.791531    12.487674   0.028677    0.131575   12.487707   12.276807  0.156129   -1.350800
  -11   3  12  0  0.639608  0.781729    14.689928   0.135200    0.527310   14.690550   14.489233  0.155381   -1.295639
  -11   3  13  0  0.648450  0.771070    -4.205254  -0.000702  180.009569    4.205255    3.872973  0.174035   -1.909277
  -11   3  15  0  0.668749  0.747664     7.791284   0.013567    0.099767    7.791296    7.732714  0.205508   -0.285060
  -11   3  16  0  0.680129  0.735155   -13.486053  -0.090990  180.386565   13.486360   13.289875  0.173250   -1.134113
  -11   3  18  0  0.705148  0.709071   -11.636920  -0.155696  180.766545   11.637961   11.162848  0.319663   -1.486295
  -11   3  19  0  0.718710  0.695691    -7.332327  -0.004294  180.033554    7.332328    8.131069  0.333563    2.394568
  -11   3  20  0  0.732921  0.682202    -3.286423   0.026727  179.534048    3.286532    2.626665  0.462416   -1.426998
  -11   3  21  0  0.747745  0.668677    -7.204095  -0.011927  180.094854    7.204105    7.566451  0.341324    1.061591
  -11   4   1  0  0.627825  0.796400    -4.043464  -0.101405  181.436600    4.044735    4.595425  0.297683    1.849918
  -11   4   2  0  0.625327  0.799582   -13.512333  -0.094862  180.402233   13.512666   13.391963  0.197753   -0.610366
  -11   4   3  0  0.623877  0.801440    -1.391587   0.079794  176.718253    1.393872    2.133338  0.496879    1.488220
  -11   4   4  0  0.623483  0.801946     8.980863   0.011369    0.072530    8.980870    9.184492  0.189704    1.073366
  -11   4   5  0  0.624148  0.801092    -2.909915   0.110928  177.816898    2.912029    3.362519  0.287353    1.567721
  -11   4   6  0  0.625867  0.798892    -3.489605   0.073788  178.788650    3.490385    3.443706  0.244161   -0.191182
  -11   4   7  0  0.628632  0.795378   -15.234761  -0.074168  180.278933   15.234941   15.092966  0.155395   -0.913638
  -11   4   8  0  0.632430  0.790602     6.945797   0.044028    0.363179    6.945937    7.016101  0.253699    0.276567
  -11   4   9  0  0.637241  0.784632    -9.635632  -0.143984  180.856101    9.636708    9.456108  0.130035   -1.388849
  -11   4  10  0  0.643044  0.777552    -5.077745  -0.075975  180.857212    5.078314    4.905272  0.173864   -0.995267
  -11   4  11  0  0.649811  0.769454     6.633142   0.020852    0.180118    6.633175    6.922259  0.188975    1.529749
  -11   4  12  0  0.657514  0.760441    -1.902497  -0.052522  181.581362    1.903222    1.703749  0.279330   -0.714113
  -11   4  13  0  0.666118  0.750618     4.641935   0.137820    1.700629    4.643980    4.283102  0.201132   -1.794236
  -11   4  14  0  0.675591  0.740093     7.234625   0.048722    0.385859    7.234789    7.407468  0.527565    0.327314
  -11   4  15  0  0.685895  0.728974    -9.371890   0.017084  179.895553    9.371906    9.357766  0.168969   -0.083684
  -11   4  16  0  0.696995  0.717366     8.139021   0.077758    0.547374    8.139392    8.405667  0.199960    1.331642
  -11   4  17  0  0.708852  0.705366    -7.008581  -0.120931  180.988526    7.009625    6.783639  0.146075   -1.547052
  -11   4  19  0  0.734690  0.680559     2.239619  -0.052064  358.668286    2.240225    2.693438  0.287559    1.576067
  -11   5   1  0  0.651174  0.767844   -12.973088  -0.120880  180.533851   12.973651   13.095973  0.199764    0.612330
  -11   5   2  0  0.648765  0.770695    -2.673858  -0.005428  180.116312    2.673864    2.713592  0.263255    0.150910
  -11   5   3  0  0.647368  0.772359    -3.034714  -0.094827  181.789754    3.036195    3.195228  0.192374    0.826687
  -11   5   4  0  0.646988  0.772812     3.003031   0.092306    1.760584    3.004450    2.950464  0.199259   -0.270935
  -11   5   5  0  0.647629  0.772048     2.718087   0.075298    1.586834    2.719130    2.793758  0.206412    0.361550
  -11   5   6  0  0.649286  0.770077    -1.802777   0.017488  179.444205    1.802861    1.824942  0.258421    0.085444
  -11   5   7  0  0.651951  0.766928     5.820609   0.127012    1.250054    5.821995    5.669690  0.153686   -0.991011
  -11   5   8  0  0.655614  0.762644   -13.411699  -0.088177  180.376693   13.411989   13.254937  0.184240   -0.852433
  -11   5   9  0  0.660257  0.757281   -11.174595  -0.055033  180.282172   11.174730   11.081502  0.135296   -0.689067
  -11   5  10  0  0.665859  0.750910    -8.047060  -0.067076  180.477573    8.047340    8.111354  0.117170    0.546339
  -11   5  11  0  0.672397  0.743609    -5.336296  -0.139588  181.498412    5.338121    5.614395  0.189911    1.454757
  -11   5  12  0  0.679843  0.735464    12.410991   0.077126    0.356052   12.411230   12.749428  0.184908    1.829010
  -11   5  15  0  0.707329  0.706885    -1.320913   0.109114  175.277789    1.325412    2.138020  0.333275    2.438250
  -11   5  16  0  0.718097  0.696284     5.055750  -0.022336  359.746874    5.055800    5.009021  0.170403   -0.274520
  -11   5  18  0  0.741837  0.674002    -7.422864  -0.082173  180.634253    7.423318    7.429492  0.616278    0.010018
  -11   5  19  0  0.754740  0.662480     3.204319  -0.090284  358.386084    3.205591    3.670974  0.428015    1.087305
  -11   6   2  0  0.676309  0.739307    -8.242923  -0.160589  181.116099    8.244487    8.099831  0.164422   -0.879778
  -11   6   3  0  0.674969  0.740775    -2.342198   0.003449  179.915617    2.342200    1.891457  0.587705   -0.766956
  -11   6   4  0  0.674605  0.741174   -12.049145  -0.035913  180.170773   12.049198   11.949236  0.164413   -0.607996
  -11   6   5  0  0.675219  0.740500     9.108282   0.024059    0.151346    9.108314    9.227910  0.160498    0.745157
  -11   6   6  0  0.676809  0.738761     5.898949   0.142615    1.384937    5.900672    5.885792  0.222979   -0.066732
  -11   6   7  0  0.679367  0.735980     5.712127   0.006049    0.060671    5.712130    5.460351  0.165915   -1.517516
  -11   6   8  0  0.682882  0.732191     9.740273   0.080951    0.476171    9.740609    9.503693  0.144590   -1.638540
  -11   6   9  0  0.687341  0.727441    -6.258981  -0.014291  180.130819    6.258998    6.027436  0.174036   -1.330538
  -11   6  10  0  0.692724  0.721788    -8.209073  -0.126741  180.884528    8.210052    8.104251  0.123648   -0.855657
  -11   6  11  0  0.699010  0.715297   -17.085977  -0.024929  180.083598   17.085996   17.330401  0.244712    0.998745
  -11   6  12  0  0.706176  0.708039    -3.472299  -0.091830  181.514910    3.473513    3.341220  0.432748   -0.305703
  -11   6  13  0  0.714195  0.700089    10.032170   0.019835    0.113283   10.032189    9.914354  0.175212   -0.672526
  -11   6  14  0  0.723038  0.691527    -3.147627   0.080882  178.528045    3.148666    2.724485  0.205064   -2.068529
  -11   6  16  0  0.743076  0.672879     2.392540   0.117688    2.816090    2.395433    2.375115  0.462425   -0.043938
  -11   6  17  0  0.754209  0.662946     4.390177   0.000367    0.004794    4.390177    4.398401  0.451974    0.018195
  -11   7   1  0  0.709690  0.704533    -7.991516  -0.102640  180.735842    7.992175    7.849114  0.172396   -0.829840
  -11   7   2  0  0.707481  0.706733    -9.480182  -0.031492  180.190330    9.480235    9.745031  0.170738    1.550894
  -11   7   3  0  0.706199  0.708015    -9.102661  -0.111507  180.701833    9.103344    8.904356  0.175954   -1.130907
  -11   7   4  0  0.705852  0.708364    -6.248648  -0.073824  180.676887    6.249084    6.741314  0.167997    2.929988
  -11   7   5  0  0.706439  0.707776    -4.536446   0.058203  179.264936    4.536820    4.385086  0.196051   -0.773949
  -11   7   7  0  0.710404  0.703825     5.804958   0.120708    1.191235    5.806213    5.606682  0.162948   -1.224510
  -11   7   8  0  0.713766  0.700509    11.627048   0.082446    0.406270   11.627340   11.616440  0.148970   -0.073173
  -11   7   9  0  0.718033  0.696347     7.997640  -0.016807  359.879595    7.997658    7.963011  0.145009   -0.238926
  -11   7  10  0  0.723188  0.691383    -1.943353   0.029634  179.126381    1.943579    1.956818  0.598791    0.022110
  -11   7  11  0  0.729212  0.685672   -24.026972  -0.146735  180.349907   24.027420   24.195406  0.900045    0.186642
  -11   7  12  0  0.736084  0.679271    -5.450578  -0.049923  180.524767    5.450807    5.235952  0.203476   -1.055920
  -11   7  13  0  0.743780  0.672242     2.408540   0.003348    0.079638    2.408542    2.566330  0.325739    0.484400
  -11   7  14  0  0.752275  0.664650   -10.453254  -0.066832  180.366312   10.453467   10.720566  0.173378    1.540560
  -11   8   1  0  0.743929  0.672107     3.638300   0.068483    1.078334    3.638944    3.245590  0.239667   -1.641252
  -11   8   2  0  0.741822  0.674017    -1.613039  -0.071941  182.553669    1.614642    1.292257  0.363634   -0.886563
  -11   8   3  0  0.740600  0.675128    -5.394824  -0.091913  180.976066    5.395607    4.795510  0.187493   -3.200634
  -11   8   4  0  0.740268  0.675431    -1.793873  -0.014070  180.449395    1.793928    1.579185  0.344322   -0.623671
  -11   8   5  0  0.740828  0.674921    -3.500074  -0.096201  181.574408    3.501396    2.972109  0.205581   -2.574587
  -11   8   6  0  0.742277  0.673603     6.449716   0.076402    0.678683    6.450168    6.414687  0.369315   -0.096073
  -11   8   9  0  0.751892  0.664989    21.409118   0.141206    0.377895   21.409584   21.448219  0.225769    0.171129
  -11   8  10  0  0.756817  0.660662   -13.592037  -0.083912  180.353717   13.592296   13.430399  0.198714   -0.814724
  -10   0   2  0  0.528116  0.946761   -15.616672  -0.037941  180.139203   15.616718   15.339845  0.138357   -2.001154
  -10   0   4  0  0.526815  0.949100    25.946882   0.207080    0.457264   25.947708   25.985628  0.190360    0.199202
  -10   0   6  0  0.530510  0.942489    19.582021   0.070446    0.206119   19.582148   19.598705  0.139814    0.118422
  -10   0   8  0  0.539100  0.927472    -4.742442  -0.146846  181.773553    4.744715    5.061574  0.137960    2.296750
  -10   0  10  0  0.552355  0.905215   -23.121159  -0.128436  180.318270   23.121515   22.999086  0.169768   -0.721158
  -10   0  12  0  0.569951  0.877269    -4.396309   0.127600  178.337493    4.398160    4.525702  0.192672    0.661962
  -10   0  14  0  0.591500  0.845309     5.279619   0.132494    1.437554    5.281282    5.250163  0.147428   -0.211078
  -10   0  16  0  0.616587  0.810915    -5.263928  -0.073785  180.803063    5.264445    5.428260  0.112205    1.459953
  -10   0  18  0  0.644801  0.775433   -16.805867  -0.168005  180.572754   16.806707   16.742651  0.196926   -0.325276
  -10   0  22  0  0.709073  0.705146    10.567556   0.155758    0.844436   10.568704   10.694332  0.276691    0.454036
  -10   0  24  0  0.744455  0.671632    -3.939373   0.019692  179.713597    3.939422    3.356427  0.384930   -1.514550
  -10   1   3  0  0.529980  0.943432     5.376920   0.112059    1.193911    5.378087    5.563344  0.102802    1.802066
  -10   1   4  0  0.529955  0.943477   -12.584149  -0.019715  180.089761   12.584165   12.753319  0.102089    1.656925
  -10   1   5  0  0.531174  0.941311    13.445960   0.145687    0.620776   13.446749   13.391917  0.101625   -0.539555
  -10   1   6  0  0.533628  0.936982     4.344061   0.090086    1.188017    4.344995    4.119070  0.114467   -1.973710
  -10   1   7  0  0.537302  0.930576     8.075653  -0.048376  359.656782    8.075798    8.406140  0.116390    2.838223
  -10   1   8  0  0.542169  0.922223    -2.052359   0.033909  179.053460    2.052639    1.802427  0.138346   -1.808598
  -10   1   9  0  0.548197  0.912080   -20.602174  -0.176920  180.492012   20.602934   20.552724  0.125034   -0.401572
  -10   1  10  0  0.555351  0.900332    -9.568511  -0.095340  180.570874    9.568986    9.686355  0.145310    0.807718
  -10   1  11  0  0.563585  0.887178    -2.925235   0.012544  179.754309    2.925262    2.874486  0.155494   -0.326542
  -10   1  12  0  0.572854  0.872822    -9.774885  -0.081609  180.478340    9.775226   10.026641  0.115413    2.178406
  -10   1  13  0  0.583109  0.857473     4.683438   0.144730    1.770024    4.685674    4.515675  0.114508   -1.484614
  -10   1  14  0  0.594298  0.841329     4.985133   0.048867    0.561622    4.985372    4.956618  0.095127   -0.302277
  -10   1  15  0  0.606369  0.824580    -5.421282   0.025969  179.725540    5.421345    5.869935  0.117868    3.805862
  -10   1  16  0  0.619272  0.807400    14.690446   0.093075    0.363007   14.690741   14.793615  0.099093    1.038164
  -10   1  17  0  0.632955  0.789946    -8.531698  -0.142857  180.959285    8.532894    8.325732  0.093320   -2.219910
  -10   1  18  0  0.647369  0.772357     2.926044  -0.014864  359.708941    2.926081    3.068738  0.101518    1.405229
  -10   1  19  0  0.662465  0.754756    -7.181088  -0.076102  180.607174    7.181491    7.030607  0.107275   -1.406524
  -10   1  20  0  0.678199  0.737246   -10.069137  -0.076682  180.436333   10.069429   10.138029  0.131227    0.522763
  -10   1  21  0  0.694528  0.719914     4.371674   0.099837    1.308252    4.372814    4.565484  0.127009    1.516988
  -10   1  22  0  0.711409  0.702830     5.749446   0.010277    0.102418    5.749455    5.362847  0.331279   -1.167015
  -10   1  23  0  0.728805  0.686054     1.839223   0.088258    2.747320    1.841340    2.084864  0.419375    0.580685
  -10   1  24  0  0.746680  0.669630     9.789694   0.079714    0.466530    9.790019    9.717745  0.296092   -0.244094
  -10   2   1  0  0.542997  0.920816   -11.166805  -0.125968  180.646300   11.167515   10.801793  0.139951   -2.613214
  -10   2   2  0  0.540536  0.925008     2.796339   0.006334    0.129786    2.796346    2.862623  0.144525    0.458581
  -10   2   3  0  0.539289  0.927147     4.549579  -0.110317  358.610983    4.550916    4.834434  0.116587    2.431825
  -10   2   4  0  0.539264  0.927189    12.887399   0.118534    0.526971   12.887944   12.532362  0.152282   -2.335022
  -10   2   5  0  0.540462  0.925134     7.066520   0.097145    0.787605    7.067188    7.378868  0.099207    3.141709
  -10   2   6  0  0.542875  0.921022   -16.970698   0.003686  179.987554   16.970698   17.295345  0.124084    2.616348
  -10   2   7  0  0.546486  0.914936    10.899369   0.155425    0.816981   10.900478   11.007125  0.108995    0.978464
  -10   2   8  0  0.551272  0.906993    -8.654807  -0.091754  180.607398    8.655294    8.884395  0.103643    2.210489
  -10   2   9  0  0.557202  0.897340     6.957445  -0.024004  359.802323    6.957486    7.121184  0.113342    1.444290
  -10   2  10  0  0.564241  0.886146    -4.897439  -0.072017  180.842479    4.897968    4.788519  0.134730   -0.812358
  -10   2  11  0  0.572348  0.873594   -16.682894  -0.168413  180.578378   16.683744   16.970823  0.133686    2.147415
  -10   2  12  0  0.581478  0.859878    15.617378   0.084929    0.311577   15.617609   15.143688  0.136373   -3.475186
  -10   2  13  0  0.591583  0.845190    10.212902   0.004440    0.024909   10.212903   10.234682  0.139797    0.155788
  -10   2  15  0  0.614523  0.813640    17.076738   0.155478    0.521646   17.077445   17.138773  0.145762    0.420740
  -10   2  16  0  0.627258  0.797121    -6.331896  -0.039713  180.359351    6.332020    6.203967  0.118355   -1.081942
  -10   2  17  0  0.640770  0.780311     1.398779   0.053447    2.188185    1.399799    1.764964  0.273297    1.336146
  -10   2  18  0  0.655012  0.763345    -4.974653  -0.090293  181.039834    4.975472    4.789720  0.090563   -2.051075
  -10   2  19  0  0.669936  0.746340    -8.527440  -0.124615  180.837229    8.528351    8.031599  0.298465   -1.664353
  -10   2  20  0  0.685499  0.729396    -2.929907   0.007920  179.845130    2.929918    3.350067  0.418240    1.004565
  -10   2  21  0  0.701657  0.712599   -10.999491  -0.092947  180.484142   10.999884   10.930442  0.139498   -0.497797
  -10   2  22  0  0.718371  0.696019     1.117658   0.058792    3.011137    1.119203    1.087656  0.323105   -0.097636
  -10   2  23  0  0.735603  0.679715    -2.561938   0.067765  178.484837    2.562834    3.491353  0.398380    2.330734
  -10   2  24  0  0.753317  0.663732     4.290066   0.016783    0.224140    4.290099    4.423039  0.391684    0.339405
  -10   3   1  0  0.558064  0.895954    -6.304759  -0.016522  180.150148    6.304780    6.241547  0.163677   -0.386331
  -10   3   2  0  0.555670  0.899815   -20.435716  -0.201833  180.565862   20.436712   20.684314  0.173081    1.430555
  -10   3   3  0  0.554457  0.901783     1.199631   0.002765    0.132036    1.199634    1.170862  0.300209   -0.095841
  -10   3   4  0  0.554433  0.901822    -3.898647  -0.033188  180.487728    3.898788    4.259429  0.152036    2.372079
  -10   3   5  0  0.555599  0.899930    -1.146079  -0.001930  180.096464    1.146081    1.497982  0.246614    1.426931
  -10   3   6  0  0.557946  0.896144    18.987623   0.180560    0.544831   18.988482   19.215932  0.164297    1.384388
  -10   3   7  0  0.561460  0.890536   -17.372466  -0.017950  180.059202   17.372475   17.554030  0.138234    1.313386
  -10   3   8  0  0.566119  0.883206     4.667902   0.089102    1.093546    4.668752    4.640286  0.125731   -0.226402
  -10   3   9  0  0.571896  0.874285    -6.401267  -0.013325  180.119265    6.401281    6.471989  0.138873    0.509152
  -10   3  10  0  0.578756  0.863922   -14.963629  -0.151452  180.579892   14.964395   14.715211  0.194454   -1.281454
  -10   3  11  0  0.586662  0.852279    13.502508   0.017055    0.072370   13.502519   13.606906  0.190098    0.549126
  -10   3  12  0  0.595572  0.839529    -4.252116  -0.108527  181.462047    4.253501    4.228945  0.192035   -0.127871
  -10   3  14  0  0.616226  0.811391    11.854412   0.112366    0.543082   11.854945   11.618338  0.116949   -2.023160
  -10   3  15  0  0.627876  0.796336     8.361073   0.019240    0.131845    8.361095    8.479996  0.128507    0.925252
  -10   3  16  0  0.640345  0.780829     7.999952   0.147395    1.055528    8.001309    7.711895  0.161144   -1.796002
  -10   3  17  0  0.653587  0.765009    -3.413766  -0.000033  180.000559    3.413766    3.519222  0.141772    0.743842
  -10   3  18  0  0.667556  0.749001    -2.907052  -0.061137  181.204791    2.907695    3.037350  0.141590    0.915708
  -10   3  19  0  0.682206  0.732917    -1.495690   0.001927  179.926169    1.495692    1.207213  0.325589   -0.886019
  -10   3  20  0  0.697495  0.716851   -10.495283  -0.157338  180.858874   10.496462   10.379402  0.306361   -0.382100
  -10   3  21  0  0.713381  0.700887     4.331933   0.009352    0.123695    4.331943    5.013972  0.394644    1.728214
  -10   3  22  0  0.729827  0.685094    -1.947706  -0.002672  180.078613    1.947707    2.542348  0.439394    1.353321
  -10   3  23  0  0.746794  0.669528     3.956263   0.005656    0.081909    3.956267    3.630318  0.391251   -0.833095
  -10   4   1  0  0.578500  0.864305   -14.213392  -0.123590  180.498193   14.213929   14.379901  0.196153    0.846134
  -10   4   2  0  0.576190  0.867769   -11.536460  -0.029983  180.148909   11.536498   11.295987  0.160989   -1.493962
  -10   4   3  0  0.575021  0.869534   -31.771576  -0.160946  180.290242   31.771984   31.806585  0.218181    0.158592
  -10   4   4  0  0.574998  0.869569   -12.091625  -0.094246  180.446573   12.091993   11.891333  0.154763   -1.296562
  -10   4   5  0  0.576122  0.867872     5.359005   0.079290    0.847664    5.359591    5.267079  0.156096   -0.592658
  -10   4   6  0  0.578385  0.864475    -2.112185  -0.026928  180.730412    2.112357    2.058528  0.191183   -0.281555
  -10   4   7  0  0.581776  0.859437     9.046098   0.135995    0.861292    9.047120    8.755173  0.185967   -1.569888
  -10   4   8  0  0.586274  0.852844    11.903571   0.099343    0.478160   11.903986   12.066992  0.237685    0.685807
  -10   4   9  0  0.591854  0.844803   -15.723507  -0.052100  180.189850   15.723593   16.009488  0.142588    2.005038
  -10   4  10  0  0.598485  0.835442     1.998989   0.046920    1.344591    1.999540    2.116303  0.289775    0.402945
  -10   4  11  0  0.606134  0.824900   -25.508593  -0.181411  180.407468   25.509238   25.594049  0.276941    0.306241
  -10   4  12  0  0.614762  0.813323     3.054549  -0.049961  359.062935    3.054957    2.860202  0.463620   -0.420075
  -10   4  13  0  0.624329  0.800860    -1.914226  -0.008709  180.260662    1.914246    2.260568  0.162743    2.128030
  -10   4  14  0  0.634792  0.787660    -7.819987  -0.079298  180.580983    7.820389    7.758655  0.110522   -0.558570
  -10   4  15  0  0.646107  0.773866     8.184529   0.138219    0.967510    8.185696    8.387195  0.120096    1.677816
  -10   4  16  0  0.658231  0.759611     9.823406   0.046963    0.273913    9.823518    9.546472  0.132767   -2.086719
  -10   4  17  0  0.671120  0.745023     8.868470   0.062586    0.404337    8.868691    9.181576  0.135564    2.308018
  -10   4  18  0  0.684731  0.730214     2.413483   0.065863    1.563199    2.414381    2.248575  0.194101   -0.854230
  -10   4  20  0  0.713950  0.700329     9.544037   0.008205    0.049259    9.544040    9.510642  0.340086   -0.098206
  -10   4  21  0  0.729479  0.685421    -1.723741  -0.068981  182.291647    1.725120    2.154621  0.516153    0.832119
  -10   5   2  0  0.601546  0.831192    -8.904676  -0.100466  180.646407    8.905243    8.565565  0.203253   -1.671208
  -10   5   3  0  0.600426  0.832742    -6.587457  -0.100267  180.872029    6.588220    6.440030  0.162508   -0.911893
  -10   5   4  0  0.600404  0.832773    -4.103672  -0.010292  180.143692    4.103685    3.420315  0.189762   -3.601191
  -10   5   5  0  0.601480  0.831283   -12.445151  -0.130583  180.601163   12.445836   12.360456  0.151542   -0.563410
  -10   5   6  0  0.603649  0.828296     5.414375   0.091235    0.965374    5.415143    5.469888  0.153546    0.356537
  -10   5   7  0  0.606898  0.823861    10.425875   0.072192    0.396729   10.426125   10.317341  0.211416   -0.514548
  -10   5   8  0  0.611211  0.818047    15.584184   0.064146    0.235834   15.584316   16.120908  0.150301    3.570124
  -10   5   9  0  0.616566  0.810944    20.995312   0.162512    0.443482   20.995941   20.584182  0.160462   -2.566080
  -10   5  10  0  0.622934  0.802653   -20.971044  -0.100251  180.273899   20.971283   21.181384  0.156580    1.341805
  -10   5  11  0  0.630286  0.793290    -6.088872  -0.022898  180.215464    6.088915    6.065825  0.184407   -0.125213
  -10   5  12  0  0.638588  0.782977    -1.745779  -0.061677  182.023367    1.746869    1.804364  0.225400    0.255083
  -10   5  13  0  0.647803  0.771840   -12.916659  -0.154529  180.685428   12.917583   12.754442  0.134167   -1.215961
  -10   5  14  0  0.657893  0.760002    -9.842906   0.034020  179.801967    9.842965    9.425423  0.492995   -0.846950
  -10   5  15  0  0.668817  0.747588     3.000996  -0.036305  359.306880    3.001215    3.478648  0.186410    2.561190
  -10   5  16  0  0.680537  0.734714     7.270447   0.084405    0.665139    7.270937    7.354193  0.143484    0.580244
  -10   5  17  0  0.693011  0.721489     4.825082   0.113638    1.349149    4.826420    4.881148  0.127747    0.428414
  -10   5  18  0  0.706200  0.708014     2.962695  -0.020550  359.602598    2.962766    2.953298  0.451816   -0.020956
  -10   5  19  0  0.720065  0.694382     6.476356   0.063323    0.560198    6.476666    6.587898  0.355568    0.312829
  -10   5  20  0  0.734566  0.680674    -1.443834  -0.067702  182.684646    1.445421    2.183315  0.548381    1.345586
  -10   5  21  0  0.749668  0.666962    -6.087610  -0.093569  180.880589    6.088329    6.332077  0.587963    0.414563
  -10   6   1  0  0.633263  0.789561    13.173231   0.017853    0.077650   13.173243   12.978926  0.165791   -1.172059
  -10   6   2  0  0.631155  0.792199    10.894201   0.013082    0.068801   10.894209   10.779583  0.166689   -0.687663
  -10   6   3  0  0.630087  0.793541    -5.544223  -0.014479  180.149626    5.544242    5.614624  0.167900    0.419190
  -10   6   4  0  0.630066  0.793568     3.318027  -0.146429  357.473104    3.321256    3.788062  0.182879    2.552534
  -10   6   5  0  0.631092  0.792278     4.332695   0.018540    0.245172    4.332735    4.582805  0.189174    1.321901
  -10   6   6  0  0.633159  0.789691    -4.425890  -0.060031  180.777086    4.426297    4.301230  0.183274   -0.682405
  -10   6   7  0  0.636258  0.785845    -8.546072   0.000945  179.993663    8.546072    8.414556  0.216485   -0.607508
  -10   6   8  0  0.640373  0.780795    12.602306   0.153414    0.697457   12.603240   12.373991  0.142821   -1.605145
  -10   6   9  0  0.645486  0.774611     7.253035   0.018571    0.146702    7.253059    7.235697  0.134964   -0.128638
  -10   6  10  0  0.651571  0.767376    -5.434227   0.080819  179.147945    5.434828    5.218883  0.130228   -1.658211
  -10   6  11  0  0.658604  0.759182     6.408572  -0.004538  359.959429    6.408574    6.514394  0.179899    0.588219
  -10   6  12  0  0.666553  0.750128    -9.069607  -0.113547  180.717277    9.070318    9.273824  0.168311    1.209112
  -10   6  13  0  0.675387  0.740317    -3.746460  -0.001207  180.018464    3.746460    3.677787  0.204864   -0.335214
  -10   6  14  0  0.685070  0.729852     1.080785  -0.104836  354.459639    1.085858    1.639397  0.307545    1.799867
  -10   6  15  0  0.695568  0.718837    -5.997175  -0.005070  180.048436    5.997177    6.229343  0.160869    1.443190
  -10   6  16  0  0.706844  0.707369     7.116344   0.084036    0.676563    7.116840    7.119827  0.149204    0.020017
  -10   6  18  0  0.731585  0.683447     6.936611   0.138319    1.142348    6.937990    7.505358  0.415711    1.364816
  -10   7   1  0  0.666451  0.750243    10.055183   0.105765    0.602643   10.055739   10.060761  0.165913    0.030270
  -10   7   2  0  0.664447  0.752505     8.105368   0.073503    0.519570    8.105701    7.711080  0.212330   -1.858529
  -10   7   3  0  0.663433  0.753655     2.119857  -0.081192  357.806615    2.121411    2.144995  0.214349    0.110025
  -10   7   5  0  0.664388  0.752573    -6.261123  -0.123319  181.128350    6.262337    6.477310  0.159810    1.345179
  -10   7   6  0  0.666352  0.750354   -22.669121  -0.105909  180.267681   22.669368   23.648181  0.184992    5.291093
  -10   7   7  0  0.669297  0.747052     1.171275   0.043320    2.118158    1.172076    1.310961  0.433228    0.320582
  -10   7   8  0  0.673210  0.742710    -5.561497  -0.036413  180.375132    5.561616    5.883345  0.166615    1.930971
  -10   7   9  0  0.678075  0.737381     6.480784   0.134389    1.187950    6.482177    6.412897  0.160544   -0.431531
  -10   7  10  0  0.683871  0.731132     5.955057   0.062021    0.596702    5.955380    5.551077  0.356057   -1.135503
  -10   7  12  0  0.698160  0.716168     7.997532   0.058718    0.420658    7.997748    8.010511  0.172721    0.073895
  -10   7  13  0  0.706599  0.707615     4.393684  -0.113638  358.518436    4.395153    5.228182  0.184969    4.503615
  -10   7  14  0  0.715860  0.698461     0.689160  -0.040787  356.612945    0.690366    1.436298  0.302451    2.466286
  -10   7  15  0  0.725913  0.688788    -2.014907  -0.025125  180.714411    2.015064    2.072493  0.272191    0.210987
  -10   7  16  0  0.736725  0.678679    -1.429915  -0.056654  182.268913    1.431037    1.574353  0.290791    0.492849
  -10   7  17  0  0.748263  0.668214     7.906158   0.128751    0.932975    7.907206    8.104648  0.351866    0.561129
  -10   8   1  0  0.702800  0.711440     3.724070   0.103335    1.589429    3.725503    3.731700  0.218614    0.028347
  -10   8   2  0  0.700900  0.713368    -2.188609   0.003305  179.913468    2.188612    1.941370  0.427900   -0.577805
  -10   8   3  0  0.699939  0.714348     7.850825   0.091272    0.666077    7.851356    7.684947  0.201098   -0.827505
  -10   8   4  0  0.699920  0.714367   -11.626164  -0.089732  180.442208   11.626510   11.610811  0.161394   -0.097272
  -10   8   6  0  0.702706  0.711535    -4.750710  -0.030619  180.369277    4.750809    4.803632  0.172764    0.305754
  -10   8   7  0  0.705499  0.708718    -6.554809  -0.126905  181.109140    6.556037    6.319628  0.154370   -1.531449
  -10   8   8  0  0.709213  0.705007     9.893649   0.084191    0.487552    9.894007    9.397551  0.180346   -2.752794
  -10   8   9  0  0.713832  0.700445    10.089298   0.046963    0.266695   10.089408   10.134762  0.148287    0.305857
  -10   8  10  0  0.719340  0.695081    17.888970   0.068215    0.218483   17.889101   18.773019  0.161041    5.488768
  -10   8  11  0  0.725716  0.688974     8.000913   0.124812    0.893725    8.001886    8.199445  0.251373    0.785919
  -10   8  12  0  0.732938  0.682186    -3.829687  -0.062302  180.932015    3.830194    4.046290  0.220804    0.978679
  -10   8  13  0  0.740980  0.674782     9.036455   0.024792    0.157194    9.036489    8.656332  0.751160   -0.506093
  -10   8  14  0  0.749817  0.666829    -7.948682  -0.077660  180.559771    7.949062    7.916811  0.171314   -0.188251
  -10   9   1  0  0.741845  0.673995    -2.661565   0.006069  179.869349    2.661572    2.941357  0.352195    0.794404
  -10   9   2  0  0.740046  0.675634     7.170181   0.144192    1.152060    7.171631    6.908878  0.179249   -1.465852
  -10   9   3  0  0.739135  0.676466    -7.105407  -0.015045  180.121321    7.105423    7.374748  0.199835    1.347743
  -10   9   4  0  0.739117  0.676483    10.886825   0.041705    0.219486   10.886905   11.318341  0.300955    1.433556
  -10   9   5  0  0.739992  0.675683    -2.275250  -0.009945  180.250447    2.275272    1.916724  0.511989   -0.700303
  -10   9   6  0  0.741756  0.674076     3.466098  -0.117083  358.065312    3.468075    3.793835  0.189309    1.720782
  -10   9   7  0  0.744403  0.671679     4.294021   0.005595    0.074659    4.294025    4.193383  0.281683   -0.357288
  -10   9   8  0  0.747923  0.668518    -4.796355  -0.060724  180.725346    4.796739    4.453196  0.188363   -1.823837
  -10   9   9  0  0.752305  0.664624    12.440018   0.032063    0.147676   12.440059   12.769933  0.156380    2.109437
  -10   9  10  0  0.757533  0.660037    15.458731   0.128967    0.477987   15.459269   15.690038  0.201646    1.144427
   -9   0   2  0  0.474952  1.052737    -1.079315  -0.160174  188.441298    1.091135    0.915684  0.225316   -0.778693
   -9   0   4  0  0.474485  1.053774   -10.433350  -0.052332  180.287385   10.433481   10.345407  0.119127   -0.739334
   -9   0   6  0  0.479555  1.042634   -20.943978   0.140454  179.615769   20.944449   20.874542  0.183105   -0.381785
   -9   0   8  0  0.489989  1.020430    13.385623   0.105241    0.450465   13.386037   13.318694  0.212372   -0.317100
   -9   0  10  0  0.505457  0.989205   -28.854515  -0.186287  180.369900   28.855116   28.610272  0.164799   -1.485714
   -9   0  12  0  0.525513  0.951452    12.255739  -0.103538  359.515969   12.256176   12.438328  0.114018    1.597570
   -9   0  14  0  0.549655  0.909661    -3.705295   0.095243  178.527565    3.706519    3.745631  0.163337    0.239458
   -9   0  16  0  0.577372  0.865993     5.041313   0.161844    1.838762    5.043910    5.174683  0.164133    0.796747
   -9   0  18  0  0.608174  0.822133     2.521072  -0.054856  358.753509    2.521668    2.882594  0.114370    3.155779
   -9   0  20  0  0.641618  0.779280    -9.278449  -0.154462  180.953738    9.279735    9.098646  0.259904   -0.696751
   -9   0  22  0  0.677312  0.738213    -2.072493   0.002331  179.935556    2.072495    2.587841  0.409226    1.259318
   -9   0  24  0  0.714919  0.699380    22.018791   0.178886    0.465475   22.019518   22.792405  0.326450    2.367553
   -9   1   1  0  0.480728  1.040089     1.144083  -0.108872  354.564070    1.149251    1.392229  0.166724    1.457367
   -9   1   2  0  0.478433  1.045079   -20.164642  -0.024700  180.070182   20.164657   20.261521  0.127209    0.761461
   -9   1   3  0  0.477510  1.047098   -24.350412  -0.153638  180.361500   24.350897   24.234577  0.123922   -0.938647
   -9   1   4  0  0.477969  1.046093    -5.497488  -0.101955  181.062473    5.498433    5.517640  0.094302    0.203674
   -9   1   5  0  0.479805  1.042091    12.087417   0.101146    0.479432   12.087841   12.146826  0.095796    0.615738
   -9   1   6  0  0.483002  1.035193   -10.047964  -0.036443  180.207803   10.048030   10.100069  0.087309    0.596028
   -9   1   7  0  0.487534  1.025570    11.258664   0.165891    0.844164   11.259886   11.227232  0.084267   -0.387503
   -9   1   8  0  0.493364  1.013452    11.887182   0.102272    0.492935   11.887622   11.722233  0.086873   -1.903809
   -9   1   9  0  0.500446  0.999109    -3.170111  -0.035041  180.633303    3.170305    3.238236  0.104087    0.652643
   -9   1  11  0  0.518153  0.964965    -9.188791  -0.169703  181.058046    9.190358    9.283661  0.097651    0.955478
   -9   1  12  0  0.528660  0.945787   -10.854684  -0.084801  180.447610   10.855015   10.702469  0.133669   -1.141220
   -9   1  13  0  0.540185  0.925608     2.089292  -0.008079  359.778458    2.089308    1.935627  0.133955   -1.147254
   -9   1  14  0  0.552665  0.904707     4.333377  -0.081064  358.928296    4.334135    4.235391  0.080612   -1.224931
   -9   1  15  0  0.566037  0.883335     6.408593   0.148558    1.327941    6.410314    6.276273  0.110985   -1.207741
   -9   1  16  0  0.580238  0.861715    -2.152766   0.024946  179.336095    2.152910    2.539212  0.105647    3.656530
   -9   1  17  0  0.595210  0.840040     9.897132   0.066937    0.387500    9.897358    9.731631  0.088063   -1.881910
   -9   1  18  0  0.610896  0.818470    15.384966   0.091527    0.340857   15.385238   15.388178  0.084416    0.034823
   -9   1  19  0  0.627242  0.797141   -15.625160  -0.142737  180.523385   15.625812   15.590466  0.103924   -0.340116
   -9   1  20  0  0.644198  0.776159     7.614748  -0.000405  359.996956    7.614748    7.910269  0.165107    1.789873
   -9   1  21  0  0.661718  0.755609    -6.699083  -0.092917  180.794648    6.699728    6.431687  0.127276   -2.105982
   -9   1  22  0  0.679757  0.735557    -6.178550  -0.074877  180.694324    6.179004    6.430247  0.376842    0.666707
   -9   1  23  0  0.698275  0.716050     5.542068   0.083540    0.863595    5.542698    5.379122  0.203282   -0.804677
   -9   1  25  0  0.736604  0.678790     4.635959   0.104531    1.291683    4.637137    4.614040  0.234868   -0.098338
   -9   1  26  0  0.756350  0.661070    12.278935   0.078601    0.366763   12.279187   12.352401  0.191441    0.382436
   -9   2   1  0  0.490972  1.018387     9.672548   0.116086    0.687607    9.673244    9.511690  0.102904   -1.569955
   -9   2   2  0  0.488725  1.023071   -30.677689  -0.129839  180.242494   30.677964   30.236364  0.142511   -3.098698
   -9   2   3  0  0.487822  1.024964   -29.029158  -0.140927  180.278150   29.029500   28.781826  0.127624   -1.940656
   -9   2   4  0  0.488271  1.024022     8.251910   0.011909    0.082686    8.251918    8.217260  0.107821   -0.321442
   -9   2   5  0  0.490068  1.020267   -10.454042  -0.146600  180.803423   10.455070   10.300099  0.092871   -1.668667
   -9   2   6  0  0.493199  1.013790    18.677565   0.116595    0.357666   18.677929   18.752722  0.110647    0.675962
   -9   2   7  0  0.497638  1.004747    12.391684   0.073265    0.338755   12.391901   12.520217  0.096861    1.324750
   -9   2   8  0  0.503350  0.993344    12.305949   0.071364    0.332263   12.306156   12.221185  0.118247   -0.718586
   -9   2   9  0  0.510294  0.979827    27.722559   0.195074    0.403164   27.723245   27.662503  0.129630   -0.468581
   -9   2  10  0  0.518419  0.964470   -18.985286  -0.107161  180.323398   18.985589   19.034354  0.120142    0.405895
   -9   2  12  0  0.537992  0.929382   -11.505462  -0.078571  180.391269   11.505730   11.621640  0.090265    1.284107
   -9   2  13  0  0.549322  0.910214    -3.854113  -0.144773  182.151198    3.856831    3.658077  0.100240   -1.982776
   -9   2  14  0  0.561598  0.890316     4.790058   0.047926    0.573247    4.790298    4.580821  0.102992   -2.033913
   -9   2  16  0  0.588753  0.849253    10.515928   0.096664    0.526657   10.516372   10.407498  0.110790   -0.982702
   -9   2  17  0  0.603514  0.828481    17.671787   0.158056    0.512438   17.672494   17.652447  0.124283   -0.161305
   -9   2  18  0  0.618989  0.807768    -6.352021  -0.037312  180.336555    6.352130    6.336061  0.069748   -0.230387
   -9   2  19  0  0.635127  0.787244    15.842553   0.089145    0.322397   15.842804   15.574964  0.216193   -1.238892
   -9   2  20  0  0.651878  0.767014    -3.661931  -0.078985  181.235640    3.662782    3.181883  0.173312   -2.774757
   -9   2  21  0  0.669197  0.747164   -13.112466  -0.109740  180.479505   13.112925   12.947068  0.292028   -0.567951
   -9   2  23  0  0.705367  0.708851   -12.158944  -0.110903  180.522586   12.159450   12.210123  0.292017    0.173529
   -9   2  24  0  0.724142  0.690473     3.802887   0.069317    1.044235    3.803519    3.615894  0.360408   -0.520589
   -9   2  25  0  0.743330  0.672648     7.914240   0.069150    0.500604    7.914542    7.930741  0.302653    0.053523
   -9   3   1  0  0.507586  0.985054    -8.767003  -0.013604  180.088906    8.767014    8.594918  0.156794   -1.097593
   -9   3   2  0  0.505413  0.989290    11.615315   0.020386    0.100562   11.615332   11.900581  0.129901    2.195901
   -9   3   3  0  0.504540  0.991002    -7.604012  -0.017439  180.131403    7.604032    7.522848  0.115751   -0.701371
   -9   3   4  0  0.504974  0.990150   -34.988865  -0.218561  180.357898   34.989548   34.329588  0.170964   -3.860233
   -9   3   5  0  0.506712  0.986754   -10.405137  -0.010777  180.059341   10.405143   10.434964  0.115687    0.257771
   -9   3   6  0  0.509740  0.980892   -18.731595  -0.082692  180.252933   18.731778   18.749745  0.123342    0.145671
   -9   3   8  0  0.519569  0.962336    27.679461   0.187220    0.387535   27.680094   27.181901  0.145932   -3.413884
   -9   3   9  0  0.526299  0.950031   -12.507601  -0.014500  180.066425   12.507609   12.374281  0.100635   -1.324872
   -9   3  10  0  0.534180  0.936013    15.450449   0.123348    0.457410   15.450942   14.996353  0.126056   -3.606261
   -9   3  11  0  0.543164  0.920532    -8.356591  -0.020454  180.140242    8.356616    8.395919  0.114183    0.344210
   -9   3  12  0  0.553196  0.903839    -8.089532  -0.126877  180.898562    8.090527    8.198232  0.109856    0.980422
   -9   3  13  0  0.564220  0.886179    -8.498647  -0.007569  180.051031    8.498650    8.522337  0.113138    0.209362
   -9   3  14  0  0.576180  0.867785    -5.841903  -0.133558  181.309668    5.843430    5.576016  0.174251   -1.534652
   -9   3  15  0  0.589017  0.848871    -0.798334   0.002580  179.814832    0.798339    1.395326  0.214097    2.788404
   -9   3  16  0  0.602678  0.829631    11.236355   0.096158    0.490312   11.236767   11.694004  0.221980    2.059813
   -9   3  17  0  0.617105  0.810234    -2.125190   0.008707  179.765252    2.125208    2.341046  0.112549    1.917726
   -9   3  18  0  0.632248  0.790829    18.889322   0.175224    0.531482   18.890135   18.544153  0.178752   -1.935534
   -9   3  19  0  0.648056  0.771538     5.361583   0.007480    0.079931    5.361588    5.570890  0.107100    1.954265
   -9   3  21  0  0.681480  0.733698    13.244730   0.023404    0.101246   13.244750   13.062590  0.303699   -0.599805
   -9   3  22  0  0.699009  0.715299    -6.624168  -0.153573  181.328092    6.625948    6.368716  0.312821   -0.822299
   -9   3  23  0  0.717030  0.697321     4.296594   0.009426    0.125693    4.296605    5.220411  0.339650    2.719879
   -9   3  24  0  0.735508  0.679803    -5.732883  -0.029985  180.299675    5.732962    6.358927  0.330176    1.895855
   -9   3  25  0  0.754407  0.662772     8.096067   0.016125    0.114120    8.096083    8.287973  0.326239    0.588189
   -9   4   1  0  0.529972  0.943446    18.711994   0.141543    0.433394   18.712530   18.614147  0.169055   -0.581954
   -9   4   2  0  0.527890  0.947166    -2.517971   0.074959  178.294826    2.519087    2.323540  0.211231   -0.925747
   -9   4   3  0  0.527055  0.948668    -8.964024  -0.111340  180.711623    8.964716    9.222620  0.147626    1.747004
   -9   4   4  0  0.527470  0.947921     8.833047   0.017846    0.115760    8.833065    8.909483  0.146517    0.521565
   -9   4   5  0  0.529134  0.944940   -13.675765  -0.146852  180.615224   13.676553   13.403540  0.146052   -1.869288
   -9   4   6  0  0.532035  0.939788   -17.095016  -0.113584  180.380684   17.095394   16.686949  0.131858   -3.097611
   -9   4   7  0  0.536153  0.932570    -3.106615   0.042151  179.222659    3.106901    3.117303  0.131613    0.079040
   -9   4   8  0  0.541459  0.923431    -8.637542  -0.044126  180.292702    8.637655    8.739048  0.101545    0.998504
   -9   4   9  0  0.547920  0.912542    18.221957   0.170541    0.536221   18.222755   18.258054  0.137549    0.256628
   -9   4  10  0  0.555495  0.900098    11.967056   0.083037    0.397556   11.967344   12.292468  0.095105    3.418587
   -9   4  11  0  0.564140  0.886306   -11.527350  -0.037131  180.184557   11.527410   11.464374  0.139130   -0.453070
   -9   4  12  0  0.573805  0.871376     4.525673   0.073377    0.928886    4.526268    4.348516  0.122417   -1.452019
   -9   4  13  0  0.584440  0.855519   -12.406386  -0.162065  180.748414   12.407444   12.220168  0.133262   -1.405326
   -9   4  14  0  0.595994  0.838934    -2.913966  -0.052097  181.024242    2.914432    2.829118  0.125183   -0.681509
   -9   4  15  0  0.608414  0.821809    -7.474357  -0.051677  180.396128    7.474536    7.800076  0.112178    2.902002
   -9   4  16  0  0.621648  0.804313    -0.915043  -0.065256  184.079109    0.917367    1.006057  0.206524    0.429441
   -9   4  17  0  0.635646  0.786602     9.332109   0.141071    0.866057    9.333175    9.134011  0.100071   -1.990221
   -9   4  19  0  0.665735  0.751050    10.040710   0.072362    0.412917   10.040971   10.543524  0.305675    1.644078
   -9   4  21  0  0.698313  0.716012     2.252558  -0.090132  357.708642    2.254361    2.707173  0.216023    2.096127
   -9   4  22  0  0.715430  0.698881     6.155129   0.009446    0.087932    6.155137    6.150037  0.492275   -0.010358
   -9   4  24  0  0.751131  0.665663    -4.188515  -0.060648  180.829561    4.188954    4.579977  0.376317    1.039080
   -9   5   1  0  0.557434  0.896967    10.504613   0.132887    0.724771   10.505454   10.535923  0.152013    0.200437
   -9   5   2  0  0.555455  0.900162     6.652452   0.005016    0.043199    6.652454    6.944388  0.157484    1.853733
   -9   5   3  0  0.554661  0.901452    25.687467   0.142417    0.317657   25.687861   26.110276  0.191149    2.209871
   -9   5   4  0  0.555056  0.900810    -2.955152  -0.094487  181.831334    2.956662    3.076215  0.183898    0.650105
   -9   5   5  0  0.556637  0.898251     3.045774  -0.070831  358.667800    3.046598    2.866371  0.177703   -1.014207
   -9   5   6  0  0.559396  0.893822     7.139729  -0.020666  359.834157    7.139759    7.166382  0.157673    0.168850
   -9   5   7  0  0.563313  0.887605   -12.690605  -0.151163  180.682439   12.691505   12.414615  0.168048   -1.647682
   -9   5   8  0  0.568366  0.879714     9.640952   0.098697    0.586533    9.641457    9.802326  0.116641    1.379181
   -9   5   9  0  0.574525  0.870284     8.085497   0.052830    0.374359    8.085670    8.118406  0.122683    0.266832
   -9   5  10  0  0.581754  0.859470     1.405523   0.060252    2.454664    1.406813    1.847880  0.180016    2.450154
   -9   5  11  0  0.590013  0.847439    13.275862   0.162420    0.700937   13.276855   13.165463  0.135316   -0.823198
   -9   5  12  0  0.599261  0.834360     1.145670  -0.059931  357.005537    1.147237    1.372869  0.304092    0.741987
   -9   5  13  0  0.609453  0.820408     3.441192   0.021442    0.356996    3.441259    3.451323  0.141508    0.071121
   -9   5  14  0  0.620541  0.805748   -11.900572  -0.087430  180.420929   11.900893   11.891664  0.158334   -0.058290
   -9   5  16  0  0.645220  0.774930    -3.349320   0.030832  179.472581    3.349462    3.448420  0.189882    0.521157
   -9   5  17  0  0.658717  0.759052    -3.226803  -0.058892  181.045578    3.227340    3.366781  0.212858    0.655085
   -9   5  18  0  0.672924  0.743026     6.252830   0.085021    0.779016    6.253408    6.640669  0.333821    1.160087
   -9   5  19  0  0.687797  0.726958     1.839137   0.091609    2.851593    1.841417    1.853706  0.521623    0.023558
   -9   5  20  0  0.703295  0.710939    -4.926238  -0.016167  180.188030    4.926264    4.863308  0.404711   -0.155560
   -9   5  21  0  0.719377  0.695046    -5.673440   0.067722  179.316116    5.673844    6.235591  0.199808    2.811439
   -9   5  22  0  0.736004  0.679344    -3.317638  -0.070873  181.223796    3.318395    3.679098  0.219785    1.641159
   -9   6   2  0  0.587392  0.851221    18.374513   0.187235    0.583820   18.375466   18.131480  0.167066   -1.460421
   -9   6   3  0  0.586641  0.852311    -4.622926  -0.018624  180.230820    4.622964    4.847240  0.168359    1.332133
   -9   6   4  0  0.587014  0.851769     5.489067   0.038911    0.406153    5.489205    5.085428  0.157148   -2.569414
   -9   6   5  0  0.588510  0.849604     6.813268   0.006625    0.055715    6.813271    6.906216  0.203571    0.456571
   -9   6   6  0  0.591119  0.845853   -10.112002  -0.170143  180.963961   10.113434   10.059868  0.139426   -0.384190
   -9   6   7  0  0.594828  0.840579    -1.620029  -0.002399  180.084841    1.620031    1.669413  0.206944    0.238626
   -9   6   8  0  0.599615  0.833868     1.783542  -0.074044  357.622731    1.785079    1.533454  0.228169   -1.102796
   -9   6   9  0  0.605456  0.825824     2.560628   0.025922    0.579995    2.560759    2.849709  0.138680    2.083567
   -9   6  10  0  0.612320  0.816567    14.043690   0.141618    0.577758   14.044404   14.206145  0.228291    0.708486
   -9   6  11  0  0.620173  0.806227     2.618310   0.004425    0.096826    2.618314    2.537899  0.168176   -0.478157
   -9   6  12  0  0.628977  0.794941     5.019148   0.114248    1.303971    5.020448    4.921580  0.128262   -0.770836
   -9   6  13  0  0.638695  0.782846     5.391124   0.008821    0.093753    5.391132    5.344600  0.151792   -0.306548
   -9   6  14  0  0.649284  0.770079   -10.757237  -0.104460  180.556364   10.757744   10.627292  0.115887   -1.125680
   -9   6  16  0  0.672909  0.743042    -7.815491  -0.137468  181.007681    7.816700    7.893262  0.318840    0.240126
   -9   6  17  0  0.685861  0.729010     3.767613   0.017551    0.266900    3.767654    3.905575  0.144198    0.956473
   -9   6  18  0  0.699517  0.714778     4.244743   0.056679    0.765017    4.245121    4.283347  0.393556    0.097129
   -9   6  19  0  0.713837  0.700440    -5.326672  -0.006049  180.065063    5.326676    5.811839  0.382263    1.269185
   -9   6  20  0  0.728781  0.686077    15.615701   0.159847    0.586478   15.616519   15.843023  0.339407    0.667353
   -9   7   1  0  0.624792  0.800266     6.427882   0.109669    0.977459    6.428817    6.220064  0.159725   -1.306955
   -9   7   2  0  0.623028  0.802533    -1.379291   0.011250  179.532688    1.379337    1.644677  0.286097    0.927448
   -9   7   3  0  0.622319  0.803446     7.770042   0.118945    0.877024    7.770953    8.064563  0.210446    1.395179
   -9   7   4  0  0.622671  0.802992     9.670072   0.086380    0.511796    9.670458    9.490845  0.198161   -0.906402
   -9   7   5  0  0.624082  0.801177     0.011612  -0.064094  280.269295    0.065137    1.245520  0.307182    3.842622
   -9   7   6  0  0.626543  0.798030     4.632353   0.021193    0.262127    4.632402    4.484588  0.173498   -0.851963
   -9   7   7  0  0.630043  0.793596    -6.381560  -0.142571  181.279842    6.383153    6.344231  0.278129   -0.139940
   -9   7   8  0  0.634565  0.787941   -16.404307  -0.095555  180.333745   16.404585   15.985266  0.158692   -2.642354
   -9   7   9  0  0.640087  0.781144    18.555009   0.048705    0.150396   18.555073   18.365863  0.133681   -1.415389
   -9   7  10  0  0.646583  0.773296   -13.148232  -0.062182  180.270967   13.148379   13.937840  0.138907    5.683366
   -9   7  11  0  0.654025  0.764497     5.438727   0.132548    1.396085    5.440342    4.838051  0.228850   -2.631810
   -9   7  12  0  0.662380  0.754854     9.225675   0.056780    0.352626    9.225850    9.367451  0.165351    0.856366
   -9   7  13  0  0.671614  0.744475     6.791851   0.018334    0.154666    6.791875    6.753221  0.168237   -0.229761
   -9   7  14  0  0.681692  0.733469     3.932436   0.061002    0.888725    3.932909    3.480746  0.313410   -1.442722
   -9   7  15  0  0.692577  0.721941   -14.061723  -0.144345  180.588127   14.062464   13.751533  0.169048   -1.839302
   -9   7  16  0  0.704231  0.709994     5.360024  -0.027263  359.708575    5.360094    5.451108  0.166245    0.547472
   -9   7  17  0  0.716617  0.697723    -0.952997  -0.038542  182.315921    0.953776    1.148773  0.359615    0.542239
   -9   7  19  0  0.743437  0.672552    11.349262   0.121243    0.612061   11.349910   11.269268  0.355726   -0.226696
   -9   8   2  0  0.661766  0.755554    15.076605   0.105915    0.402505   15.076977   15.322497  0.165235    1.485882
   -9   8   3  0  0.661099  0.756316     5.812106   0.091937    0.906241    5.812833    5.432703  0.164797   -2.306650
   -9   8   5  0  0.662758  0.754423    12.868823   0.129592    0.576962   12.869476   12.695456  0.154443   -1.126752
   -9   8   7  0  0.668375  0.748083   -15.343612  -0.078600  180.293505   15.343813   15.424842  0.156538    0.517627
   -9   8   8  0  0.672639  0.743341     5.962421  -0.031738  359.695012    5.962505    6.021031  0.181717    0.322074
   -9   8   9  0  0.677851  0.737625    -4.893306  -0.128287  181.501773    4.894987    4.927167  0.461182    0.069776
   -9   8  10  0  0.683989  0.731006     2.352356   0.073126    1.780539    2.353492    2.181480  0.196822   -0.873948
   -9   8  12  0  0.698940  0.715369    13.365266   0.075830    0.325075   13.365481   12.988027  0.206601   -1.826974
   -9   8  13  0  0.707698  0.706516    12.833913   0.141442    0.631429   12.834692   13.000299  0.179289    0.923683
   -9   8  14  0  0.717269  0.697089     3.399327  -0.040772  359.312813    3.399572    3.609519  0.204885    1.024705
   -9   8  15  0  0.727622  0.687170     6.474895   0.034038    0.301194    6.474984    6.514136  0.501466    0.078073
   -9   8  16  0  0.738723  0.676843    -7.916926  -0.083888  180.607085    7.917371    8.162126  0.165855    1.475720
   -9   8  17  0  0.750540  0.666187    -9.429660  -0.110599  180.671982    9.430308    9.015238  0.354235   -1.171738
   -9   9   1  0  0.704658  0.709565     3.464538   0.008041    0.132972    3.464548    3.855502  0.204484    1.911908
   -9   9   2  0  0.703093  0.711143    -3.817577  -0.010988  180.164908    3.817593    3.608705  0.211383   -0.988196
   -9   9   3  0  0.702466  0.711778    -3.496783   0.001366  179.977613    3.496783    3.886655  0.203858    1.912464
   -9   9   4  0  0.702778  0.711462     5.988083   0.144632    1.383613    5.989829    6.129432  0.198710    0.702546
   -9   9   7  0  0.709318  0.704903   -10.893779  -0.026945  180.141716   10.893813   10.859798  0.154196   -0.220594
   -9   9  10  0  0.724049  0.690561     4.205357  -0.070149  359.044351    4.205942    4.365334  0.295805    0.538843
   -9   9  11  0  0.730702  0.684273     3.858929   0.016934    0.251431    3.858966    3.828793  0.246725   -0.122293
   -9   9  12  0  0.738190  0.677333    -1.483990   0.092863  176.419302    1.486892    2.194644  0.312976    2.261357
   -9   9  14  0  0.755567  0.661755     7.384351   0.121388    0.941771    7.385349    6.915678  0.391310   -1.200251
   -9  10   1  0  0.748054  0.668401    -6.816142  -0.093207  180.783440    6.816779    6.559016  0.206436   -1.248636
   -9  10   5  0  0.747461  0.668931    11.937713   0.122742    0.589086   11.938344   11.868923  0.166625   -0.416632
   -9  10   6  0  0.749517  0.667096    -2.460074   0.054003  178.742448    2.460667    2.294979  0.248973   -0.665484
   -9  10   8  0  0.756236  0.661169   -12.707871   0.002219  179.989995   12.707872   13.277892  0.162593    3.505818
   -8   0   2  0  0.421858  1.185234   -24.620070  -0.011659  180.027132   24.620073   24.275018  0.172364   -2.001894
   -8   0   4  0  0.422433  1.183620   -13.344989  -0.206332  180.885801   13.346584   14.032199  0.130639    5.248170
   -8   0   6  0  0.429203  1.164949   -18.604037  -0.104349  180.321364   18.604330   18.561351  0.140127   -0.306711
   -8   0   8  0  0.441884  1.131518     5.671155   0.168285    1.699683    5.673651    5.945279  0.118370    2.294732
   -8   0  10  0  0.459987  1.086988   -27.819965   0.078745  179.837823   27.820076   27.459243  0.177197   -2.036336
   -8   0  12  0  0.482902  1.035407    -5.766557  -0.136672  181.357703    5.768177    5.850077  0.160523    0.510212
   -8   0  16  0  0.540599  0.924900    19.237609   0.105080    0.312959   19.237896   19.289450  0.130761    0.394263
   -8   0  18  0  0.574190  0.870792    29.004631   0.191412    0.378110   29.005262   28.991552  0.151263   -0.090639
   -8   0  20  0  0.610263  0.819319    -5.646103  -0.028914  180.293412    5.646177    5.567778  0.268451   -0.292044
   -8   0  22  0  0.648404  0.771124   -12.793683  -0.170415  180.763148   12.794818   13.269395  0.262869    1.805376
   -8   0  24  0  0.688270  0.726459    13.267422  -0.001068  359.995389   13.267422   13.981484  0.270576    2.639039
   -8   0  26  0  0.729577  0.685328     8.483168   0.144927    0.978749    8.484405    7.944033  0.262954   -2.055004
   -8   1   1  0  0.427807  1.168750    20.863192   0.148999    0.409185   20.863725   20.764900  0.099580   -0.992415
   -8   1   2  0  0.425772  1.174337    35.961831   0.140462    0.223788   35.962105   35.550084  0.135100   -3.049766
   -8   1   3  0  0.425282  1.175690   -17.492296  -0.132492  180.433967   17.492798   17.313427  0.089833   -1.996721
   -8   1   4  0  0.426342  1.172767   -31.437519  -0.014373  180.026196   31.437523   31.018431  0.130702   -3.206474
   -8   1   5  0  0.428941  1.165661   -19.858926  -0.163619  180.472052   19.859600   19.307867  0.151968   -3.630596
   -8   1   6  0  0.433051  1.154597   -36.779375  -0.130205  180.202836   36.779605   36.434367  0.135084   -2.555718
   -8   1   7  0  0.438630  1.139912    10.914145   0.067218    0.352868   10.914352   10.820180  0.074152   -1.269985
   -8   1   8  0  0.445623  1.122025    -7.330115  -0.051451  180.402156    7.330295    7.205739  0.068935   -1.806872
   -8   1   9  0  0.453963  1.101411    11.746179   0.189052    0.922084   11.747700   11.595899  0.078444   -1.935144
   -8   1  10  0  0.463579  1.078564    26.011510   0.113026    0.248963   26.011755   25.744185  0.124756   -2.144747
   -8   1  11  0  0.474393  1.053978     3.030131  -0.011894  359.775106    3.030155    2.987276  0.101479   -0.422534
   -8   1  12  0  0.486325  1.028119    20.590676   0.091767    0.255350   20.590880   20.359554  0.098839   -2.340432
   -8   1  13  0  0.499295  1.001412     7.530445  -0.144967  358.897144    7.531840    7.660937  0.068909    1.873429
   -8   1  14  0  0.513224  0.974234     3.680852  -0.053447  359.168100    3.681240    3.855870  0.136352    1.280731
   -8   1  16  0  0.543659  0.919694   -22.457131  -0.117518  180.299826   22.457438   22.309862  0.107563   -1.371999
   -8   1  17  0  0.560026  0.892816    19.986699   0.169408    0.485628   19.987417   20.213501  0.098777    2.288839
   -8   1  18  0  0.577072  0.866443    -9.821083   0.001658  179.990330    9.821083    9.378804  0.115851   -3.817646
   -8   1  19  0  0.594740  0.840703     2.573413   0.071959    1.601709    2.574419    2.850615  0.105465    2.618840
   -8   1  20  0  0.612976  0.815693    13.053015   0.084069    0.369011   13.053286   12.587401  0.086565   -5.381916
   -8   1  21  0  0.631730  0.791477    -6.810544  -0.107439  180.903790    6.811391    6.928143  0.177324    0.658411
   -8   1  22  0  0.650958  0.768099     6.406749   0.007143    0.063877    6.406753    6.250603  0.185683   -0.840949
   -8   1  23  0  0.670619  0.745580   -11.911621  -0.121109  180.582522   11.912237   12.007370  0.181429    0.524354
   -8   1  24  0  0.690676  0.723928     2.906096  -0.065295  358.712876    2.906830    2.900804  0.332275   -0.018135
   -8   1  25  0  0.711096  0.703140    10.337773   0.077923    0.431870   10.338067   10.189156  0.180284   -0.825980
   -8   1  26  0  0.731848  0.683202    -5.238516  -0.024659  180.269702    5.238574    4.845397  0.208011   -1.890173
   -8   1  27  0  0.752904  0.664095     0.953792   0.092700    5.551179    0.958286    1.565379  0.452356    1.342067
   -8   2   1  0  0.439287  1.138208    13.911097   0.140186    0.577364   13.911803   14.034625  0.092669    1.325388
   -8   2   2  0  0.437305  1.143366    -1.835674  -0.010701  180.333988    1.835705    1.949046  0.104753    1.081983
   -8   2   3  0  0.436828  1.144615    11.451912   0.135452    0.677656   11.452713   11.527645  0.080829    0.927031
   -8   2   4  0  0.437860  1.141916    -6.617964  -0.100670  180.871492    6.618729    6.640238  0.082637    0.260278
   -8   2   5  0  0.440392  1.135353   -19.298250  -0.108632  180.322520   19.298556   19.409777  0.093012    1.195780
   -8   2   6  0  0.444396  1.125123    -5.775055  -0.035572  180.352914    5.775164    5.757738  0.099508   -0.175128
   -8   2   7  0  0.449834  1.111521   -37.229090  -0.202841  180.312170   37.229642   37.180626  0.146743   -0.334026
   -8   2   8  0  0.456655  1.094919    30.070847   0.137087    0.261199   30.071160   29.851246  0.124445   -1.767160
   -8   2   9  0  0.464798  1.075737    26.247502   0.066677    0.145549   26.247587   25.776963  0.113317   -4.153161
   -8   2  10  0  0.474194  1.054421    13.799619   0.081058    0.336546   13.799857   13.674183  0.103274   -1.216901
   -8   2  11  0  0.484771  1.031414    12.058167   0.176105    0.836723   12.059453   11.954991  0.087004   -1.200665
   -8   2  12  0  0.496454  1.007143     3.816283  -0.056362  359.153871    3.816699    3.792997  0.100384   -0.236113
   -8   2  13  0  0.509166  0.981999    18.936148   0.042293    0.127966   18.936196   19.236614  0.111229    2.700894
   -8   2  14  0  0.522832  0.956331   -17.204691  -0.102126  180.340101   17.204994   17.116265  0.134071   -0.661805
   -8   2  15  0  0.537379  0.930442   -15.935421  -0.165309  180.594348   15.936279   15.855221  0.111389   -0.727698
   -8   2  16  0  0.552738  0.904587     0.752866   0.040510    3.079970    0.753955    1.431574  0.190287    3.561032
   -8   2  17  0  0.568843  0.878976   -16.481491  -0.070393  180.244711   16.481641   16.518899  0.082944    0.449188
   -8   2  18  0  0.585633  0.853777     9.052821   0.090812    0.574733    9.053276    8.868965  0.083186   -2.215645
   -8   2  19  0  0.603050  0.829118     5.438488   0.125645    1.323469    5.439939    5.201679  0.171564   -1.388750
   -8   2  20  0  0.621042  0.805098    -1.301591  -0.009291  180.409000    1.301624    1.561716  0.203311    1.279280
   -8   2  21  0  0.639560  0.781788    24.099054   0.122702    0.291723   24.099367   24.266535  0.204947    0.815668
   -8   2  22  0  0.658559  0.759233    -1.188418  -0.076953  183.704854    1.190907    1.579199  0.282565    1.374172
   -8   2  23  0  0.678000  0.737463    -1.847555  -0.078639  182.437266    1.849228    2.016423  0.416073    0.401842
   -8   2  26  0  0.738617  0.676941    -1.727097   0.053125  178.238142    1.727914    1.902470  0.449435    0.388391
   -8   3   1  0  0.457781  1.092225     8.086930   0.014057    0.099594    8.086943    8.305898  0.099053    2.210494
   -8   3   2  0  0.455880  1.096781    36.283973   0.236474    0.373410   36.284744   36.553696  0.175822    1.529690
   -8   3   3  0  0.455422  1.097883   -16.292408  -0.026092  180.091759   16.292429   16.255546  0.131472   -0.280536
   -8   3   4  0  0.456412  1.095501    20.213279   0.056503    0.160160   20.213358   20.108651  0.124009   -0.844347
   -8   3   5  0  0.458841  1.089703     6.174840   0.003533    0.032783    6.174841    5.924269  0.105058   -2.385073
   -8   3   6  0  0.462685  1.080648   -15.007601  -0.191798  180.732205   15.008827   14.621636  0.116723   -3.317169
   -8   3   7  0  0.467911  1.068579   -13.279829  -0.022737  180.098097   13.279848   13.320433  0.103644    0.391579
   -8   3   8  0  0.474472  1.053803    -6.789019  -0.105051  180.886505    6.789832    6.734552  0.090525   -0.610660
   -8   3   9  0  0.482314  1.036669     6.716995   0.013832    0.117984    6.717009    6.670654  0.080446   -0.576237
   -8   3  10  0  0.491376  1.017551     0.863610   0.117281    7.733633    0.871537    0.732746  0.233464   -0.594489
   -8   3  11  0  0.501591  0.996829   -13.470737  -0.025891  180.110124   13.470762   13.549795  0.115615    0.683593
   -8   3  12  0  0.512890  0.974867    11.418380   0.137970    0.692281   11.419213   11.441755  0.094490    0.238569
   -8   3  13  0  0.525204  0.952010   -26.065262  -0.031075  180.068307   26.065281   25.785191  0.132072   -2.120739
   -8   3  14  0  0.538464  0.928568     6.732576  -0.092067  359.216539    6.733206    7.130088  0.118982    3.335647
   -8   3  15  0  0.552600  0.904814   -11.426019  -0.024820  180.124461   11.426046   11.421695  0.095830   -0.045403
   -8   3  16  0  0.567547  0.880984   -16.126996  -0.168467  180.598506   16.127876   16.533312  0.135763    2.986352
   -8   3  17  0  0.583244  0.857275     6.913700   0.013974    0.115805    6.913715    6.125007  0.168427   -4.682800
   -8   3  18  0  0.599630  0.833847    19.187312   0.083388    0.249007   19.187493   19.228911  0.190039    0.217943
   -8   3  19  0  0.616652  0.810830     0.991143  -0.001207  359.930237    0.991144    1.280632  0.199373    1.451996
   -8   3  20  0  0.634258  0.788323    12.651142   0.173281    0.784726   12.652329   12.425672  0.102167   -2.218493
   -8   3  21  0  0.652401  0.766400     8.468304   0.016567    0.112088    8.468320    8.373088  0.112630   -0.845532
   -8   3  22  0  0.671037  0.745115    -4.626919  -0.000516  180.006394    4.626919    4.418738  0.199672   -1.042613
   -8   3  23  0  0.690126  0.724505     7.087529   0.008872    0.071725    7.087534    7.058691  0.311006   -0.092743
   -8   3  24  0  0.709632  0.704590    -8.221602  -0.152361  181.061675    8.223013    7.978756  0.296085   -0.824956
   -8   3  25  0  0.729521  0.685381     5.392698   0.019218    0.204183    5.392732    5.505308  0.340373    0.330744
   -8   3  26  0  0.749764  0.666877    -5.133248  -0.047404  180.529097    5.133467    5.294309  0.351344    0.457792
   -8   4   1  0  0.482483  1.036306    22.437052   0.157570    0.402367   22.437606   22.529036  0.151177    0.604790
   -8   4   2  0  0.480679  1.040195     0.391080   0.005670    0.830641    0.391121    1.303593  0.207065    4.406692
   -8   4   3  0  0.480245  1.041135    19.095079   0.157135    0.471482   19.095726   19.109377  0.133034    0.102613
   -8   4   4  0  0.481184  1.039103     6.641087   0.101460    0.875273    6.641862    6.592112  0.120159   -0.414037
   -8   4   5  0  0.483488  1.034151    14.432328  -0.054320  359.784353   14.432430   14.602425  0.125044    1.359477
   -8   4   6  0  0.487139  1.026402    -5.572683   0.015108  179.844667    5.572703    5.692628  0.104909    1.143134
   -8   4   7  0  0.492105  1.016044   -11.922285  -0.169355  180.813829   11.923488   12.311180  0.101968    3.802084
   -8   4   8  0  0.498347  1.003316    -7.287252  -0.094129  180.740048    7.287860    7.387924  0.122918    0.814070
   -8   4   9  0  0.505819  0.988495     9.727305   0.048172    0.283738    9.727424    9.768961  0.136358    0.304620
   -8   4  10  0  0.514467  0.971880     5.184181  -0.055926  359.381926    5.184483    5.539431  0.077680    4.569389
   -8   4  11  0  0.524232  0.953776    15.901095   0.167169    0.602332   15.901974   15.554639  0.118118   -2.940584
   -8   4  12  0  0.535054  0.934485    -6.681224   0.057469  179.507179    6.681471    6.403597  0.111419   -2.493956
   -8   4  14  0  0.559615  0.893471     6.953754   0.080997    0.667347    6.954225    6.880454  0.094241   -0.782795
   -8   4  15  0  0.573230  0.872250   -10.849896  -0.169284  180.893875   10.851217   10.951072  0.096136    1.038686
   -8   4  16  0  0.587653  0.850842    -7.212349  -0.038376  180.304861    7.212451    7.053803  0.265098   -0.598449
   -8   4  18  0  0.618694  0.808154   -12.677640  -0.090497  180.408987   12.677963   12.773516  0.213850    0.446820
   -8   4  19  0  0.635206  0.787147    14.691673   0.126401    0.492937   14.692217   13.918242  0.204780   -3.779545
   -8   4  20  0  0.652311  0.766506     7.899381   0.013353    0.096853    7.899392    7.766884  0.144204   -0.918887
   -8   4  21  0  0.669965  0.746308    -4.702627   0.078681  179.041452    4.703285    5.154273  0.181883    2.479557
   -8   4  22  0  0.688126  0.726612    -0.125377   0.064458  152.791535    0.140976    1.545206  0.333960    4.204787
   -8   4  23  0  0.706753  0.707460   -19.117607  -0.111729  180.334850   19.117933   19.440642  0.200066    1.613011
   -8   4  24  0  0.725813  0.688883    -5.655527   0.007796  179.921020    5.655533    5.936778  0.354233    0.793955
   -8   4  25  0  0.745270  0.670898    -5.234967  -0.104343  181.141868    5.236006    4.801533  0.359361   -1.209016
   -8   5   1  0  0.512496  0.975618    -9.955093  -0.106356  180.612098    9.955661    9.984294  0.179481    0.159533
   -8   5   2  0  0.510798  0.978860     8.705649   0.107480    0.707338    8.706313    8.545648  0.121981   -1.317131
   -8   5   3  0  0.510390  0.979644    10.689829   0.114578    0.614098   10.690443   10.487849  0.130749   -1.549489
   -8   5   4  0  0.511273  0.977950     5.058997   0.012505    0.141626    5.059013    4.960843  0.132401   -0.741454
   -8   5   5  0  0.513443  0.973819    27.736726   0.173559    0.358517   27.737269   27.431564  0.163200   -1.873189
   -8   5   6  0  0.516881  0.967340     4.797842  -0.088564  358.942489    4.798660    5.030887  0.118390    1.961540
   -8   5   7  0  0.521564  0.958655    -5.344975  -0.064436  180.690691    5.345363    5.347249  0.112774    0.016725
   -8   5   8  0  0.527458  0.947942     6.808930  -0.046340  359.610062    6.809088    6.861920  0.108068    0.488874
   -8   5   9  0  0.534524  0.935412    -7.722951  -0.150598  181.117133    7.724419    7.887829  0.109060    1.498346
   -8   5  10  0  0.542714  0.921295    15.053377   0.103217    0.392855   15.053731   14.914893  0.102900   -1.349261
   -8   5  11  0  0.551980  0.905830     9.517013   0.021395    0.128806    9.517037    9.585473  0.134140    0.510178
   -8   5  12  0  0.562268  0.889256     7.610080   0.076854    0.578608    7.610468    7.657695  0.137388    0.343752
   -8   5  13  0  0.573523  0.871805    18.958051   0.181045    0.547144   18.958916   18.655572  0.287650   -1.054558
   -8   5  14  0  0.585689  0.853696   -10.255277  -0.056405  180.315129   10.255433   10.161380  0.100614   -0.934781
   -8   5  15  0  0.598711  0.835128     1.577877   0.041367    1.501767    1.578420    1.552952  0.179130   -0.142173
   -8   5  16  0  0.612534  0.816281    -3.887919  -0.088365  181.302000    3.888923    3.862984  0.139938   -0.185366
   -8   5  17  0  0.627106  0.797314   -14.651345  -0.135555  180.530088   14.651972   14.886250  0.302219    0.775193
   -8   5  19  0  0.658292  0.759541    -7.787280  -0.086633  180.637383    7.787761    7.724619  0.307365   -0.205432
   -8   5  20  0  0.674813  0.740947    -2.521100   0.068462  178.444476    2.522030    1.921252  0.517469   -1.160991
   -8   5  21  0  0.691893  0.722655     8.494117   0.097888    0.660259    8.494681    7.798231  0.274283   -2.539167
   -8   5  23  0  0.727573  0.687216    -4.941993   0.074339  179.138210    4.942552    4.720498  0.211487   -1.049969
   -8   5  24  0  0.746101  0.670151   -14.649461  -0.087292  180.341405   14.649721   14.700355  0.345525    0.146542
   -8   6   1  0  0.546946  0.914167     7.795881   0.009386    0.068980    7.795887    7.741298  0.149099   -0.366128
   -8   6   2  0  0.545356  0.916832     1.159833  -0.011955  359.409449    1.159894    1.417958  0.278578    0.926358
   -8   6   3  0  0.544973  0.917476   -10.293190  -0.017755  180.098833   10.293205   10.436795  0.130110    1.103606
   -8   6   4  0  0.545801  0.916085    18.998674   0.192222    0.579680   18.999647   18.684881  0.138267   -2.276508
   -8   6   5  0  0.547834  0.912686    -1.355619  -0.007284  180.307864    1.355638    1.451706  0.213687    0.449574
   -8   6   6  0  0.551058  0.907346     3.714721   0.065818    1.015070    3.715304    3.872781  0.134075    1.174542
   -8   6   7  0  0.555453  0.900167     4.876460  -0.013888  359.836826    4.876480    5.040036  0.126630    1.291607
   -8   6   8  0  0.560991  0.891280   -22.811850  -0.178481  180.448277   22.812549   23.090906  0.145140    1.917853
   -8   6   9  0  0.567639  0.880842    -2.033990   0.004379  179.876640    2.033995    2.050083  0.198886    0.080890
   -8   6  10  0  0.575358  0.869024   -15.912536  -0.122431  180.440826   15.913007   15.878424  0.146951   -0.235334
   -8   6  11  0  0.584106  0.856009     1.762030   0.011132    0.361964    1.762065    1.946262  0.162842    1.131140
   -8   6  12  0  0.593838  0.841981     9.843256   0.119767    0.697106    9.843984    9.652922  0.114530   -1.668229
   -8   6  13  0  0.604505  0.827123     6.035363   0.018783    0.178316    6.035392    6.141352  0.149860    0.707057
   -8   6  14  0  0.616060  0.811609    13.786495   0.143478    0.596263   13.787242   14.006534  0.124037    1.767961
   -8   6  15  0  0.628453  0.795604     5.690502   0.000876    0.008818    5.690502    5.719956  0.171645    0.171599
   -8   6  16  0  0.641636  0.779258    -3.637427  -0.078315  181.233412    3.638270    3.517102  0.359738   -0.336824
   -8   6  17  0  0.655561  0.762706    -2.506859   0.002911  179.933464    2.506860    2.852217  0.143068    2.413935
   -8   6  18  0  0.670182  0.746066   -12.234868  -0.155284  180.727155   12.235853   12.411179  0.307713    0.569772
   -8   6  20  0  0.701335  0.712926    -2.209179   0.021547  179.441194    2.209285    2.640275  0.503036    0.856778
   -8   6  21  0  0.717784  0.696588    -3.447696   0.004621  179.923209    3.447699    3.232712  0.468098   -0.459277
   -8   6  22  0  0.734764  0.680491    12.661007   0.157708    0.713650   12.661989   12.844266  0.283873    0.642110
   -8   6  23  0  0.752237  0.664684     7.532859   0.005275    0.040125    7.532861    7.785107  0.199530    1.264206
   -8   7   1  0  0.585051  0.854626   -10.913793  -0.120191  180.630959   10.914455   10.889038  0.185939   -0.136696
   -8   7   2  0  0.583564  0.856803    -8.742909  -0.076451  180.501004    8.743243    8.445354  0.171781   -1.734117
   -8   7   3  0  0.583207  0.857329    12.161870   0.099293    0.467771   12.162276   12.221636  0.194069    0.305872
   -8   7   4  0  0.583980  0.856193   -10.841498  -0.016157  180.085385   10.841510   10.883503  0.152245    0.275825
   -8   7   5  0  0.585881  0.853416     6.585519   0.138078    1.201136    6.586966    6.034010  0.119548   -4.625409
   -8   7   6  0  0.588897  0.849046     3.252393   0.089320    1.573119    3.253620    3.008598  0.138604   -1.767775
   -8   7   7  0  0.593011  0.843155    -7.208936  -0.061028  180.485034    7.209194    7.021764  0.121889   -1.537706
   -8   7   8  0  0.598202  0.835839     3.082094   0.033714    0.626716    3.082278    3.296101  0.139698    1.530604
   -8   7   9  0  0.604440  0.827211    -4.096013  -0.142634  181.994390    4.098495    3.683416  0.144347   -2.875566
   -8   7  11  0  0.619931  0.806541    -2.810783  -0.000985  180.020074    2.810783    2.820673  0.126342    0.078281
   -8   7  12  0  0.629109  0.794775    -4.928725  -0.070652  180.821261    4.929231    4.563407  0.080502   -4.544302
   -8   7  13  0  0.639188  0.782243    12.432284   0.148719    0.685360   12.433174   12.331279  0.113260   -0.899657
   -8   7  15  0  0.661882  0.755422     8.004113   0.034231    0.245033    8.004186    7.875130  0.154692   -0.834277
   -8   7  16  0  0.674412  0.741387     3.177983   0.059533    1.073196    3.178541    3.235007  0.179115    0.315252
   -8   7  17  0  0.687673  0.727090   -13.745373  -0.137910  180.574839   13.746065   13.925678  0.137393    1.307293
   -8   7  19  0  0.716227  0.698103    -7.633421  -0.073160  180.549118    7.633771    7.261987  0.332772   -1.117235
   -8   7  20  0  0.731440  0.683583    -7.202033  -0.079696  180.633993    7.202474    6.434941  0.472278   -1.625174
   -8   7  21  0  0.747227  0.669141     1.481530   0.093820    3.623508    1.484497    1.891705  0.615326    0.661776
   -8   8   1  0  0.626143  0.798540   -10.235391  -0.109692  180.614013   10.235978   10.326314  0.167894    0.538050
   -8   8   2  0  0.624754  0.800315     2.110316   0.001938    0.052614    2.110317    1.870539  0.249361   -0.961570
   -8   8   3  0  0.624420  0.800743    -9.266426  -0.111016  180.686399    9.267091    9.426482  0.149623    1.065283
   -8   8   4  0  0.625143  0.799817    15.139732   0.104987    0.397314   15.140096   15.284613  0.160975    0.897763
   -8   8   5  0  0.626918  0.797552    12.651156   0.096298    0.436116   12.651522   12.590043  0.162623   -0.378050
   -8   8   6  0  0.629738  0.793981     9.873087   0.048571    0.281864    9.873207   10.164923  0.210430    1.386283
   -8   8   7  0  0.633587  0.789158     5.300148   0.130541    1.410897    5.301755    5.225515  0.122764   -0.621027
   -8   8   8  0  0.638448  0.783149    -1.373998  -0.073481  183.061233    1.375961    1.413227  0.247374    0.150647
   -8   8   9  0  0.644297  0.776040    -4.686688  -0.034136  180.417311    4.686812    4.800199  0.170676    0.664338
   -8   8  10  0  0.651108  0.767922     2.843779  -0.042217  359.149475    2.844092    3.195664  0.133264    2.638157
   -8   8  11  0  0.658851  0.758897   -15.032245  -0.156076  180.594868   15.033055   14.726684  0.441584   -0.693802
   -8   8  12  0  0.667494  0.749070     6.713944   0.070785    0.604042    6.714317    6.787694  0.110034    0.666855
   -8   8  13  0  0.677002  0.738550   -11.955667  -0.028823  180.138130   11.955702   12.426026  0.393025    1.196675
   -8   8  15  0  0.698468  0.715852     2.319203   0.112196    2.769626    2.321915    2.355753  0.324259    0.104355
   -8   8  16  0  0.710353  0.703875    -3.119998  -0.037858  180.695198    3.120228    3.270350  0.198391    0.756699
   -8   8  17  0  0.722956  0.691605     8.848919   0.061932    0.400999    8.849136    9.885741  0.443669    2.336442
   -8   8  18  0  0.736239  0.679127    -5.353213  -0.075643  180.809555    5.353748    5.843120  0.376665    1.299222
   -8   8  19  0  0.750168  0.666518    -4.649071  -0.098125  181.209121    4.650106    4.214298  0.687718   -0.633701
   -8   9   1  0  0.669673  0.746633     2.512533  -0.003188  359.927305    2.512535    2.596250  0.229066    0.365462
   -8   9   2  0  0.668375  0.748084   -11.992249  -0.169308  180.808854   11.993444   12.012059  0.164754    0.112983
   -8   9   3  0  0.668062  0.748433     4.725979   0.010737    0.130177    4.725991    5.066260  0.190083    1.790103
   -8   9   4  0  0.668738  0.747677    -5.751520  -0.047863  180.476791    5.751719    5.827856  0.168240    0.452554
   -8   9   6  0  0.673035  0.742903    12.046061   0.154165    0.733230   12.047047   11.912335  0.150829   -0.893150
   -8   9   7  0  0.676638  0.738947    -3.578545  -0.009605  180.153781    3.578558    3.811355  0.184234    1.263597
   -8   9   8  0  0.681192  0.734008   -10.791981   0.055214  179.706868   10.792122   10.775247  0.148102   -0.113944
   -8   9   9  0  0.686677  0.728144    -6.729037  -0.022493  180.191520    6.729075    6.985092  0.153845    1.664125
   -8   9  10  0  0.693072  0.721426   -12.525978  -0.124154  180.567883   12.526593   12.314018  0.194015   -1.095662
   -8   9  11  0  0.700351  0.713928    -9.686823  -0.011965  180.070771    9.686830   10.753378  0.192509    5.540254
   -8   9  12  0  0.708488  0.705729    -9.689365  -0.113621  180.671840    9.690031    9.777670  0.185052    0.473594
   -8   9  13  0  0.717452  0.696910     1.424877   0.013992    0.562631    1.424946    1.895024  0.295564    1.590445
   -8   9  14  0  0.727215  0.687555     7.655637   0.097775    0.731724    7.656262    8.025007  0.201745    1.827778
   -8   9  15  0  0.737743  0.677743    -4.300927   0.001445  179.980750    4.300928    4.233102  0.453360   -0.149606
   -8   9  16  0  0.749005  0.667553     8.782232   0.130568    0.851767    8.783203    8.204243  0.349690   -1.655639
   -8  10   1  0  0.715195  0.699110    -7.448406  -0.095783  180.736755    7.449021    7.424387  0.166478   -0.147971
   -8  10   2  0  0.713980  0.700300    -2.223047  -0.007220  180.186073    2.223059    2.033851  0.434105   -0.435859
   -8  10   3  0  0.713688  0.700587   -11.385817  -0.119501  180.601331   11.386444   11.191762  0.163082   -1.193775
   -8  10   4  0  0.714320  0.699967   -12.349301  -0.083630  180.388002   12.349584   12.447458  0.206633    0.473663
   -8  10   6  0  0.718344  0.696045     5.728799  -0.010510  359.894890    5.728809    6.167509  0.170908    2.566876
   -8  10   7  0  0.721721  0.692788    -2.380571   0.108450  177.391615    2.383040    2.622423  0.239052    1.001384
   -8  10   8  0  0.725992  0.688713     2.055116   0.051316    1.430367    2.055756    1.681804  0.328638   -1.137885
   -8  10   9  0  0.731141  0.683862     3.254381  -0.018154  359.680386    3.254432    3.086500  0.232573   -0.722061
   -8  10  10  0  0.737151  0.678287    -3.150256   0.029806  179.457908    3.150397    2.616125  0.388309   -1.375894
   -8  10  11  0  0.743999  0.672044    -7.332990  -0.126007  180.984453    7.334072    7.627269  0.150826    1.943937
   -8  10  12  0  0.751663  0.665192    -9.097970  -0.062678  180.394718    9.098186    9.016260  0.287956   -0.284508
   -7   0   2  0  0.368862  1.355520    28.187318   0.248167    0.504432   28.188411   28.440511  0.177362    1.421394
   -7   0   4  0  0.370775  1.348526    -7.636815   0.050695  179.619665    7.636984    7.495344  0.106277   -1.332741
   -7   0   6  0  0.379697  1.316841   -37.197696  -0.224916  180.346434   37.198376   37.091039  0.188288   -0.570070
   -7   0   8  0  0.395152  1.265337    -1.156166  -0.098228  184.856202    1.160331    1.544786  0.204459    1.880350
   -7   0  10  0  0.416414  1.200729    -0.120130   0.112454  136.890211    0.164551    0.624005  0.177666    2.586060
   -7   0  12  0  0.442647  1.129569    18.470741   0.147142    0.456422   18.471327   18.611307  0.177050    0.790621
   -7   0  14  0  0.473024  1.057028   -14.383984  -0.131790  180.524946   14.384588   14.601878  0.124746    1.741855
   -7   0  16  0  0.506802  0.986579    -7.124206  -0.177606  181.428085    7.126419    7.175920  0.083659    0.591689
   -7   0  18  0  0.543345  0.920225     8.366014   0.060408    0.413704    8.366232    8.194639  0.067302   -2.549587
   -7   0  20  0  0.582134  0.858908    19.192355   0.184695    0.551360   19.193243   19.370535  0.276075    0.642185
   -7   0  22  0  0.622749  0.802891     2.866589   0.004762    0.095171    2.866593    2.771549  0.316247   -0.300536
   -7   0  26  0  0.708188  0.706027    -2.763532  -0.045052  180.933972    2.763899    2.725730  0.362716   -0.105233
   -7   0  28  0  0.752534  0.664422     7.781945   0.127136    0.935979    7.782983    7.769483  0.252182   -0.053533
   -7   1   1  0  0.375033  1.333216    37.024272   0.175096    0.270962   37.024686   36.397830  0.213794   -2.932058
   -7   1   2  0  0.373333  1.339288    -4.196828   0.010184  179.860965    4.196840    4.157088  0.076391   -0.520381
   -7   1   3  0  0.373396  1.339060     1.906139   0.128144    3.846038    1.910441    2.046420  0.084251    1.613962
   -7   1   4  0  0.375223  1.332541    44.832156   0.149797    0.191441   44.832406   44.258851  0.204374   -2.806396
   -7   1   5  0  0.378787  1.320002    -8.868727  -0.087052  180.562377    8.869154    8.703767  0.082208   -2.011821
   -7   1   6  0  0.384041  1.301944    13.802276   0.053738    0.223075   13.802381   13.955277  0.074558    2.050695
   -7   1   7  0  0.390916  1.279048    -7.295568  -0.185579  181.457130    7.297928    7.432316  0.064244    2.091820
   -7   1   8  0  0.399328  1.252103    10.516368  -0.085977  359.531586   10.516720   10.475078  0.062538   -0.665862
   -7   1   9  0  0.409183  1.221948    10.176536   0.054967    0.309472   10.176685   10.141859  0.066494   -0.523738
   -7   1  10  0  0.420379  1.189403   -19.781824  -0.077415  180.224223   19.781976   19.803002  0.094911    0.221534
   -7   1  11  0  0.432812  1.155236    15.457187   0.182926    0.678027   15.458270   15.367695  0.083620   -1.083180
   -7   1  12  0  0.446379  1.120125     1.986723   0.072572    2.092005    1.988048    2.073049  0.086415    0.983635
   -7   1  13  0  0.460979  1.084647    15.507017   0.044840    0.165674   15.507082   15.408481  0.076589   -1.287407
   -7   1  14  0  0.476519  1.049277     9.037193   0.100193    0.635197    9.037749    9.269252  0.063918    3.621890
   -7   1  15  0  0.492908  1.014389   -19.490069  -0.183889  180.540570   19.490937   19.399989  0.082146   -1.107149
   -7   1  16  0  0.510065  0.980268     3.893103  -0.034078  359.498473    3.893252    3.933980  0.071477    0.569795
   -7   1  17  0  0.527915  0.947123    13.054127  -0.041546  359.817651   13.054193   13.494134  0.135029    3.258117
   -7   1  18  0  0.546390  0.915097    -4.006379  -0.092701  181.325500    4.007451    4.145265  0.109668    1.256649
   -7   1  19  0  0.565429  0.884284    16.557444   0.139688    0.483370   16.558033   16.390367  0.127372   -1.316355
   -7   1  20  0  0.584977  0.854734   -16.510211  -0.021787  180.075608   16.510225   16.648450  0.185323    0.745861
   -7   1  21  0  0.604985  0.826467     1.605055   0.097247    3.467183    1.607999    1.587576  0.267414   -0.076369
   -7   1  22  0  0.625408  0.799478    -2.927961   0.064575  178.736578    2.928673    2.904017  0.216642   -0.113812
   -7   1  23  0  0.646207  0.773746    -6.930787  -0.098628  180.815291    6.931489    6.764748  0.172468   -0.966796
   -7   1  24  0  0.667347  0.749236    -1.006436   0.005093  179.710073    1.006449    1.315483  0.416237    0.742445
   -7   1  25  0  0.688796  0.725904    -8.975535  -0.114551  180.731202    8.976266    9.040075  0.188383    0.338722
   -7   1  26  0  0.710527  0.703703     2.670019  -0.061551  358.679412    2.670729    2.894548  0.260424    0.859443
   -7   1  28  0  0.754735  0.662484    -6.710666  -0.040284  180.343944    6.710787    6.768949  0.218372    0.266346
   -7   2   1  0  0.388077  1.288403     0.761468  -0.101028  352.442363    0.768140    0.745583  0.122625   -0.183955
   -7   2   2  0  0.386434  1.293881    -2.765494   0.093301  178.067721    2.767068    2.619376  0.085717   -1.723018
   -7   2   3  0  0.386496  1.293676    24.118086   0.129929    0.308660   24.118436   24.317556  0.109002    1.826755
   -7   2   4  0  0.388261  1.287794     4.180532   0.015043    0.206171    4.180559    4.164185  0.078281   -0.209172
   -7   2   5  0  0.391707  1.276466    21.509639   0.173064    0.460985   21.510335   21.601672  0.093704    0.974735
   -7   2   6  0  0.396789  1.260115   -12.618784  -0.120554  180.547362   12.619360   12.762923  0.091438    1.570049
   -7   2   7  0  0.403447  1.239321   -25.141896  -0.094356  180.215028   25.142073   25.051570  0.109764   -0.824530
   -7   2   8  0  0.411603  1.214763    10.528993  -0.040198  359.781254   10.529070   10.382642  0.078826   -1.857610
   -7   2   9  0  0.421171  1.187167   -18.858551  -0.199122  180.604948   18.859602   19.201921  0.114989    2.976973
   -7   2  10  0  0.432056  1.157257    24.876401   0.117734    0.271166   24.876680   24.958829  0.107271    0.765807
   -7   2  11  0  0.444162  1.125714   -23.508581  -0.019006  180.046322   23.508589   23.257662  0.102112   -2.457370
   -7   2  12  0  0.457393  1.093152    13.675353   0.100648    0.421680   13.675723   13.652251  0.088278   -0.265895
   -7   2  13  0  0.471652  1.060103    15.420854   0.181332    0.673703   15.421920   15.412011  0.090034   -0.110066
   -7   2  14  0  0.486851  1.027008     4.537949  -0.042273  359.466274    4.538146    4.462296  0.073673   -1.029553
   -7   2  15  0  0.502904  0.994226     6.842397   0.052583    0.440299    6.842599    6.874599  0.069771    0.458641
   -7   2  16  0  0.519731  0.962037   -18.988096  -0.105525  180.318413   18.988389   18.683266  0.106532   -2.864157
   -7   2  17  0  0.537260  0.930649   -27.212502  -0.165771  180.349026   27.213007   26.929153  0.273248   -1.038815
   -7   2  18  0  0.555424  0.900213    13.782705   0.040837    0.169762   13.782765   13.413405  0.096535   -3.826168
   -7   2  19  0  0.574164  0.870831    -1.756214  -0.077192  182.516737    1.757909    1.844599  0.108248    0.800840
   -7   2  20  0  0.593424  0.842567     8.123039   0.092446    0.652042    8.123565    8.104301  0.080982   -0.237879
   -7   2  21  0  0.613156  0.815453    -0.947899   0.098167  174.087385    0.952969    1.576901  0.142851    4.367711
   -7   2  22  0  0.633316  0.789496    -5.266505   0.001478  179.983923    5.266505    5.376109  0.117969    0.929096
   -7   2  23  0  0.653863  0.764686     3.577752   0.107543    1.721719    3.579368    3.432913  0.220278   -0.664863
   -7   2  24  0  0.674763  0.741001    -8.766125  -0.083685  180.546950    8.766525    8.381678  0.633685   -0.607315
   -7   2  25  0  0.695984  0.718407    16.842667  -0.037991  359.870761   16.842710   17.545544  0.296080    2.373803
   -7   2  26  0  0.717497  0.696867    -6.614463  -0.028734  180.248898    6.614525    6.291784  0.304613   -1.059511
   -7   2  27  0  0.739277  0.676336    -6.481564  -0.109733  180.969924    6.482493    6.882115  0.295053    1.354408
   -7   3   1  0  0.408894  1.222812    -1.318498   0.013526  179.412262    1.318567    1.269661  0.143730   -0.340263
   -7   3   2  0  0.407335  1.227492    -1.856802  -0.016773  180.517569    1.856878    1.977890  0.111231    1.087930
   -7   3   3  0  0.407393  1.227316    -1.514470  -0.000763  180.028865    1.514470    1.680224  0.130610    1.269068
   -7   3   4  0  0.409068  1.222291    28.048413   0.218691    0.446720   28.049265   28.107907  0.130540    0.449225
   -7   3   5  0  0.412340  1.212592    16.593421   0.020022    0.069135   16.593433   16.772238  0.099862    1.790525
   -7   3   6  0  0.417171  1.198549     7.932913   0.087799    0.634103    7.933398    7.997616  0.083105    0.772737
   -7   3   7  0  0.423508  1.180614   -10.482354  -0.023953  180.130924   10.482382   10.285625  0.093042   -2.114712
   -7   3   8  0  0.431285  1.159325   -12.089098  -0.189172  180.896501   12.090578   12.092691  0.076706    0.027554
   -7   3   9  0  0.440426  1.135265     0.902009   0.004716    0.299555    0.902021    1.118455  0.129364    1.673057
   -7   3  10  0  0.450847  1.109025   -10.939276  -0.127639  180.668496   10.940020   10.798013  0.083350   -1.703748
   -7   3  11  0  0.462461  1.081172     1.789703  -0.005970  359.808882    1.789713    1.909517  0.139702    0.857568
   -7   3  12  0  0.475182  1.052227     2.023547   0.113727    3.216745    2.026740    1.909496  0.106679   -1.099035
   -7   3  13  0  0.488924  1.022655    -0.978159   0.000003  179.999826    0.978159    1.127311  0.163629    0.911531
   -7   3  14  0  0.503601  0.992849    15.076207   0.168124    0.638914   15.077145   15.176737  0.092678    1.074600
   -7   3  15  0  0.519136  0.963139    -8.121134  -0.027120  180.191336    8.121179    8.087742  0.074902   -0.446408
   -7   3  16  0  0.535453  0.933788   -16.088627  -0.102403  180.364678   16.088952   16.083970  0.132545   -0.037589
   -7   3  17  0  0.552484  0.905004   -11.603123  -0.015929  180.078657   11.603134   11.716697  0.119519    0.950164
   -7   3  18  0  0.570163  0.876942   -19.610027  -0.177859  180.519646   19.610833   19.460190  0.122546   -1.229274
   -7   3  19  0  0.588434  0.849713    -9.299739  -0.018562  180.114360    9.299758    9.095794  0.098162   -2.077830
   -7   3  20  0  0.607242  0.823395     6.940364   0.033295    0.274863    6.940444    6.823476  0.098185   -1.191302
   -7   3  21  0  0.626539  0.798035    18.035430   0.021965    0.069780   18.035444   17.754792  0.131946   -2.127010
   -7   3  22  0  0.646281  0.773657    15.132553   0.183462    0.694602   15.133665   15.053373  0.141290   -0.568277
   -7   3  23  0  0.666429  0.750268    -8.326636  -0.015527  180.106841    8.326651    8.212286  0.330617   -0.345914
   -7   3  24  0  0.686947  0.727859    -2.142082   0.023566  179.369680    2.142211    2.465624  0.211891    1.526314
   -7   3  25  0  0.707802  0.706412     5.525576   0.013073    0.135560    5.525591    5.494548  0.318910   -0.097343
   -7   3  26  0  0.728967  0.685902    -5.902076  -0.129504  181.256990    5.903497    5.830198  0.307177   -0.238619
   -7   3  27  0  0.750414  0.666299    -2.283416   0.002321  179.941752    2.283417    2.774355  0.471109    1.042089
   -7   4   1  0  0.436372  1.145812    -9.209003  -0.130591  180.812446    9.209929    8.821447  0.093210   -4.167795
   -7   4   2  0  0.434911  1.149660    11.127906  -0.080880  359.583569   11.128200   10.814111  0.105434   -2.979022
   -7   4   3  0  0.434966  1.149516    14.816676   0.123970    0.479380   14.817194   14.537496  0.107394   -2.604400
   -7   4   4  0  0.436535  1.145384    23.271975   0.014095    0.034703   23.271979   22.786006  0.235604   -2.062670
   -7   4   5  0  0.439603  1.137391    31.018879   0.195739    0.361550   31.019496   30.938307  0.138927   -0.584405
   -7   4   6  0  0.444137  1.125778    25.646762   0.124389    0.277887   25.647064   25.525145  0.121878   -1.000331
   -7   4   7  0  0.450095  1.110876     8.694471  -0.041027  359.729640    8.694568    8.539896  0.084382   -1.832991
   -7   4   8  0  0.457420  1.093087   -15.390093   0.026172  179.902564   15.390115   15.294519  0.092679   -1.031476
   -7   4   9  0  0.466048  1.072850    -3.057704  -0.151631  182.838958    3.061461    3.381659  0.111608    2.868934
   -7   4  10  0  0.475908  1.050622   -11.246315  -0.091022  180.463715   11.246683   11.160154  0.091443   -0.946257
   -7   4  11  0  0.486926  1.026851     1.286839   0.013727    0.611152    1.286912    1.559671  0.160137    1.703289
   -7   4  12  0  0.499024  1.001957   -13.894279  -0.091191  180.376039   13.894578   13.799614  0.093353   -1.017259
   -7   4  13  0  0.512125  0.976323    24.951583   0.189349    0.434790   24.952301   25.106564  0.125530    1.228894
   -7   4  14  0  0.526156  0.950288    10.975921   0.059862    0.312485   10.976084   10.827028  0.095813   -1.555694
   -7   4  15  0  0.541044  0.924140    13.043588   0.049764    0.218594   13.043683   13.145612  0.110089    0.925873
   -7   4  16  0  0.556719  0.898119     7.042753   0.085221    0.693279    7.043269    7.320145  0.153029    1.809313
   -7   4  17  0  0.573118  0.872420   -16.389735  -0.160967  180.562694   16.390526   16.397424  0.202691    0.034035
   -7   4  18  0  0.590180  0.847199    -5.952253  -0.020216  180.194594    5.952287    5.868114  0.141891   -0.593225
   -7   4  19  0  0.607849  0.822572   -12.797121  -0.097098  180.434721   12.797489   12.337478  0.288034   -1.597076
   -7   4  20  0  0.626074  0.798627   -20.189003  -0.100436  180.285031   20.189253   19.600235  0.130437   -4.515719
   -7   4  21  0  0.644808  0.775425     5.730832   0.103185    1.031508    5.731760    5.703435  0.109271   -0.259219
   -7   4  22  0  0.664007  0.753004     6.136495   0.001827    0.017060    6.136495    5.823659  0.409226   -0.764459
   -7   4  23  0  0.683633  0.731387    -2.595719   0.087818  178.062324    2.597204    2.963895  0.317427    1.155199
   -7   4  24  0  0.703649  0.710582    -1.410911   0.056562  177.704311    1.412045    1.581160  0.326739    0.517584
   -7   4  25  0  0.724024  0.690585   -15.813628  -0.087578  180.317307   15.813870   15.418690  0.218812   -1.806027
   -7   4  26  0  0.744727  0.671387     3.985093   0.030093    0.432648    3.985206    2.594373  0.461314   -3.014936
   -7   5   1  0  0.469343  1.065320    -4.250283  -0.127439  181.717418    4.252194    4.472110  0.147725    1.488686
   -7   5   2  0  0.467985  1.068410    27.457037   0.031634    0.066013   27.457055   27.134493  0.147037   -2.193744
   -7   5   3  0  0.468036  1.068294   -12.711723  -0.146918  180.662176   12.712572   12.581641  0.106653   -1.227635
   -7   5   4  0  0.469495  1.064975    -2.066897   0.088337  177.552727    2.068784    2.291030  0.141175    1.574254
   -7   5   5  0  0.472348  1.058541     7.078881   0.095271    0.771070    7.079522    6.926527  0.097610   -1.567418
   -7   5   6  0  0.476571  1.049161     1.082926   0.037764    1.997235    1.083584    0.920715  0.201514   -0.808227
   -7   5   7  0  0.482129  1.037068    -4.076614   0.144828  177.965334    4.079186    4.181563  0.097942    1.045281
   -7   5   8  0  0.488974  1.022549   -18.915947  -0.124843  180.378140   18.916359   18.959875  0.112620    0.386396
   -7   5   9  0  0.497055  1.005925    11.579164  -0.015452  359.923543   11.579175   11.788907  0.094158    2.227462
   -7   5  10  0  0.506311  0.987535    -1.989770  -0.058965  181.697406    1.990643    1.908434  0.108227   -0.759597
   -7   5  11  0  0.516681  0.967716   -15.585443  -0.175046  180.643484   15.586426   15.291626  0.147839   -1.994072
   -7   5  12  0  0.528097  0.946795    11.526012   0.074734    0.371499   11.526254   11.423682  0.204527   -0.501510
   -7   5  13  0  0.540495  0.925078    -1.593840  -0.010629  180.382098    1.593875    2.131354  0.165113    3.255208
   -7   5  14  0  0.553807  0.902841    18.330765   0.109961    0.343698   18.331095   18.486601  0.115758    1.343372
   -7   5  15  0  0.567971  0.880327    24.595344   0.175775    0.409468   24.595972   24.592737  0.186288   -0.017367
   -7   5  16  0  0.582923  0.857747   -10.318293  -0.053645  180.297880   10.318433   10.189432  0.107460   -1.200459
   -7   5  17  0  0.598604  0.835277     5.492845   0.078778    0.821678    5.493410    5.392110  0.430765   -0.235163
   -7   5  19  0  0.631936  0.791220   -19.981220  -0.129183  180.370426   19.981637   20.379338  0.318416    1.248999
   -7   5  20  0  0.649485  0.769840    -8.928698  -0.005634  180.036153    8.928699    9.195706  0.295760    0.902781
   -7   5  21  0  0.667562  0.748994    -7.259660  -0.090844  180.716935    7.260229    7.445308  0.182571    1.013737
   -7   5  22  0  0.686125  0.728730     4.737438   0.085321    1.031781    4.738206    4.662180  0.199057   -0.381930
   -7   5  23  0  0.705135  0.709084     4.490388   0.074662    0.952569    4.491008    4.157750  0.278465   -1.196769
   -7   5  24  0  0.724558  0.690076    -4.820570   0.001206  179.985665    4.820570    4.689366  0.223687   -0.586552
   -7   5  25  0  0.744360  0.671718    12.240883   0.109417    0.512131   12.241372   12.060078  0.190664   -0.950856
   -7   6   1  0  0.506736  0.986708    -5.145461  -0.009157  180.101966    5.145469    5.187172  0.153834    0.271086
   -7   6   2  0  0.505478  0.989162   -28.851331  -0.216134  180.429212   28.852140   28.273959  0.212140   -2.725472
   -7   6   3  0  0.505525  0.989070    -5.396792  -0.006802  180.072215    5.396796    5.207200  0.151515   -1.251337
   -7   6   4  0  0.506876  0.986434   -24.540386  -0.071407  180.166718   24.540489   24.298997  0.150794   -1.601475
   -7   6   5  0  0.509520  0.981315     3.739711   0.003970    0.060822    3.739713    4.092728  0.112813    3.129188
   -7   6   6  0  0.513438  0.973827     1.810761   0.155109    4.895981    1.817393    1.753655  0.120335   -0.529669
   -7   6   7  0  0.518600  0.964134   -11.783169  -0.026431  180.128522   11.783198   11.678402  0.110409   -0.949168
   -7   6   8  0  0.524970  0.952435     1.133844   0.081304    4.101485    1.136755    1.124694  0.183015   -0.065904
   -7   6   9  0  0.532505  0.938958    -2.062179  -0.020736  180.576114    2.062283    2.198284  0.136722    0.994732
   -7   6  10  0  0.541156  0.923948    -8.475874  -0.144316  180.975461    8.477102    8.572221  0.094503    1.006521
   -7   6  11  0  0.550870  0.907656    16.183729   0.011264    0.039880   16.183733   16.255370  0.116837    0.613135
   -7   6  12  0  0.561592  0.890327   -17.969325  -0.150160  180.478778   17.969953   18.163364  0.092038    2.101431
   -7   6  13  0  0.573265  0.872197   -13.537040  -0.004447  180.018820   13.537041   13.898942  0.124551    2.905639
   -7   6  14  0  0.585834  0.853485     2.101579   0.091759    2.500055    2.103581    2.036489  0.190215   -0.352719
   -7   6  15  0  0.599240  0.834390    -4.682232   0.001228  179.984972    4.682232    4.950220  0.296898    0.902625
   -7   6  16  0  0.613431  0.815088     9.287177   0.146555    0.904076    9.288334    9.249837  0.128617   -0.299311
   -7   6  17  0  0.628351  0.795734     4.260942   0.001973    0.026531    4.260943    3.794629  0.401565   -1.161241
   -7   6  18  0  0.643951  0.776456    -6.108687  -0.055420  180.519791    6.108938    6.494389  0.307588    1.253137
   -7   6  19  0  0.660183  0.757366     3.878202   0.007422    0.109655    3.878209    3.399446  0.382336   -1.252206
   -7   6  20  0  0.677000  0.738552    -6.327470  -0.157814  181.428723    6.329438    6.195475  0.310378   -0.431613
   -7   6  21  0  0.694361  0.720086     4.197353   0.013695    0.186945    4.197376    4.595757  0.213707    1.864142
   -7   6  22  0  0.712226  0.702024     6.986700   0.008733    0.071616    6.986705    7.013125  0.233661    0.113068
   -7   6  24  0  0.749321  0.667270    12.556016   0.145209    0.662591   12.556855   12.137844  0.458746   -0.913384
   -7   7   1  0  0.547645  0.913000   -13.817897  -0.122735  180.508905   13.818442   13.939649  0.148174    0.818010
   -7   7   3  0  0.546526  0.914870   -23.755376  -0.154751  180.373239   23.755880   24.131946  0.177333    2.120672
   -7   7   4  0  0.547775  0.912783   -15.471476  -0.100224  180.371157   15.471801   15.253253  0.127135   -1.719027
   -7   7   5  0  0.550223  0.908722     9.271455   0.081192    0.501736    9.271810    8.969343  0.114728   -2.636376
   -7   7   6  0  0.553853  0.902767    11.792376   0.003052    0.014829   11.792377   11.733796  0.116716   -0.501911
   -7   7   7  0  0.558642  0.895028    13.018149   0.159223    0.700741   13.019123   12.771804  0.115367   -2.143767
   -7   7   8  0  0.564560  0.885645     9.034467   0.086599    0.549189    9.034882    9.277568  0.108935    2.227815
   -7   7   9  0  0.571573  0.874778   -14.257022  -0.043363  180.174264   14.257088   14.111703  0.124557   -1.167218
   -7   7  10  0  0.579641  0.862603    12.883600   0.076543    0.340397   12.883828   12.602011  0.106863   -2.637170
   -7   7  11  0  0.588720  0.849300   -16.281001  -0.167248  180.588555   16.281860   16.175477  0.112129   -0.948760
   -7   7  12  0  0.598765  0.835052    -5.446940  -0.065045  180.684169    5.447329    5.471298  0.095462    0.251092
   -7   7  13  0  0.609727  0.820039    -4.646438  -0.023638  180.291483    4.646498    4.424667  0.091391   -2.427286
   -7   7  14  0  0.621559  0.804429    -8.529881  -0.070528  180.473731    8.530172    8.852557  0.143954    2.239507
   -7   7  17  0  0.661785  0.755532     4.103015   0.050182    0.700720    4.103321    3.993676  0.371387   -0.295231
   -7   7  18  0  0.676615  0.738973     9.393981   0.081436    0.496682    9.394334    9.213489  0.306008   -0.590982
   -7   7  19  0  0.692081  0.722459    -1.986413  -0.111262  183.205861    1.989527    2.300690  0.414745    0.750251
   -7   7  20  0  0.708141  0.706074    -3.225080  -0.015109  180.268423    3.225116    3.401392  0.408480    0.431542
   -7   7  21  0  0.724757  0.689887    -6.035515  -0.089609  180.850607    6.036180    6.382123  0.333825    1.036300
   -7   7  22  0  0.741890  0.673955    -2.687126  -0.062284  181.327799    2.687847    2.559500  0.284799   -0.450660
   -7   8   1  0  0.591342  0.845534    11.594901   0.102063    0.504326   11.595350   11.530358  0.158598   -0.409792
   -7   8   2  0  0.590265  0.847077   -12.428228  -0.106363  180.490335   12.428683   12.100635  0.153625   -2.135375
   -7   8   3  0  0.590306  0.847019   -15.467725  -0.109682  180.406279   15.468114   15.884537  0.324498    1.283284
   -7   8   4  0  0.591463  0.845362    -4.148582  -0.026854  180.370876    4.148669    4.421587  0.169558    1.609590
   -7   8   5  0  0.593731  0.842133   -15.841143  -0.136779  180.494703   15.841733   15.478692  0.129118   -2.811707
   -7   8   6  0  0.597096  0.837386    12.342791   0.104415    0.484686   12.343233   12.274154  0.158685   -0.435320
   -7   8   7  0  0.601541  0.831199     9.370184   0.070370    0.430284    9.370448    9.514168  0.118580    1.212006
   -7   8   8  0  0.607041  0.823667     7.352943   0.052890    0.412124    7.353133    7.648579  0.113443    2.604358
   -7   8   9  0  0.613569  0.814905     8.399573   0.151437    1.032879    8.400938    8.400554  0.106136   -0.003620
   -7   8  10  0  0.621091  0.805035    -8.110715  -0.075290  180.531848    8.111065    8.126604  0.108916    0.142670
   -7   8  11  0  0.629573  0.794189    -6.085745  -0.009219  180.086791    6.085752    6.060023  0.154404   -0.166636
   -7   8  12  0  0.638976  0.782502    -4.554394  -0.067591  180.850261    4.554895    4.596258  0.114989    0.359706
   -7   8  13  0  0.649260  0.770108   -11.267925  -0.148435  180.754726   11.268902   11.213144  0.102968   -0.541505
   -7   8  14  0  0.660383  0.757136    -1.122686   0.055402  177.174872    1.124052    1.612868  0.245159    1.993876
   -7   8  15  0  0.672305  0.743710    -7.564485  -0.047885  180.362691    7.564637    7.908252  0.199464    1.722689
   -7   8  16  0  0.684983  0.729945    10.248178   0.092075    0.514764   10.248592   10.629834  0.140322    2.716917
   -7   9   1  0  0.637254  0.784617    -4.053563  -0.010013  180.141529    4.053576    3.908380  0.188187   -0.771547
   -7   9   3  0  0.636292  0.785803     5.524377   0.002021    0.020962    5.524377    5.817670  0.164070    1.787605
   -7   9   4  0  0.637366  0.784479   -17.732641  -0.187742  180.606590   17.733635   17.348527  0.161411   -2.385888
   -7   9   5  0  0.639470  0.781897     3.147977   0.008719    0.158690    3.147989    3.244284  0.157857    0.610018
   -7   9   6  0  0.642596  0.778093   -10.119320  -0.072783  180.412092   10.119582   10.521283  0.280905    1.430028
   -7   9   7  0  0.646728  0.773122     3.260272   0.017830    0.313340    3.260320    3.180267  0.151836   -0.527235
   -7   9   9  0  0.657931  0.759958    -2.022881  -0.008667  180.245479    2.022899    1.938972  0.172711   -0.485943
   -7   9  11  0  0.672881  0.743074   -10.263881  -0.024671  180.137719   10.263910   10.788877  0.141687    3.705107
   -7   9  12  0  0.681687  0.733475    -8.590152  -0.116973  180.780156    8.590949    8.437669  0.178481   -0.858800
   -7   9  13  0  0.691335  0.723238    -6.168955  -0.012701  180.117964    6.168968    6.283768  0.140408    0.817619
   -7   9  14  0  0.701792  0.712461   -10.877152  -0.126348  180.665513   10.877885   10.387828  0.127761   -3.835720
   -7   9  15  0  0.713022  0.701241     2.114478   0.015073    0.408426    2.114532    2.449095  0.228901    1.461608
   -7   9  16  0  0.724989  0.689666     5.391546   0.065126    0.692060    5.391940    6.004621  0.600870    1.019657
   -7   9  18  0  0.750989  0.665789     9.025705   0.144365    0.916359    9.026859    8.663361  0.330302   -1.100502
   -7  10   1  0  0.684934  0.729997    11.544608   0.115514    0.573274   11.545186   12.074665  0.161438    3.279774
   -7  10   2  0  0.684005  0.730989    14.185695   0.087625    0.353912   14.185965   14.194809  0.164094    0.053894
   -7  10   3  0  0.684039  0.730952    -3.020493  -0.074972  181.421856    3.021423    3.003532  0.200727   -0.089131
   -7  10   4  0  0.685038  0.729886     5.794086   0.013885    0.137304    5.794102    5.538636  0.177852   -1.436402
   -7  10   5  0  0.686997  0.727805    -6.247579  -0.123999  181.137032    6.248809    5.866971  0.202622   -1.884487
   -7  10   6  0  0.689908  0.724735    -2.552365  -0.063808  181.432069    2.553163    2.312213  0.264483   -0.911024
   -7  10   8  0  0.698533  0.715786    -2.508173  -0.035408  180.808798    2.508423    3.230918  0.147108    4.911328
   -7  10   9  0  0.704213  0.710013     2.933504   0.119957    2.341630    2.935955    2.438053  0.133006   -3.743465
   -7  10  10  0  0.710777  0.703456     2.671140   0.053162    1.140162    2.671669    2.699370  0.200677    0.138036
   -7  10  11  0  0.718200  0.696185    -2.121291  -0.004791  180.129397    2.121297    2.027275  0.237377   -0.396085
   -7  10  12  0  0.726457  0.688272     1.689331   0.041552    1.408997    1.689842    2.024457  0.237621    1.408185
   -7  10  13  0  0.735518  0.679793    -1.852310  -0.107079  183.308502    1.855402    1.117803  0.327397   -2.252918
   -7  10  14  0  0.745356  0.670821    -1.496404  -0.039274  181.503421    1.496919    2.006344  0.617630    0.824806
   -7  10  15  0  0.755939  0.661429     8.184158  -0.014962  359.895251    8.184171    8.320189  0.179586    0.757393
   -7  11   1  0  0.734039  0.681162     6.497930   0.089032    0.784994    6.498540    6.464463  0.178956   -0.190421
   -7  11   2  0  0.733172  0.681968    -3.620176   0.008324  179.868253    3.620186    3.689622  0.224238    0.309655
   -7  11   3  0  0.733204  0.681938     5.812086   0.090567    0.892744    5.812792    5.562661  0.184292   -1.357252
   -7  11   4  0  0.734136  0.681072    -2.780629  -0.075027  181.545582    2.781642    2.816959  0.167715    0.210582
   -7  11   5  0  0.735964  0.679381   -12.608919  -0.082605  180.375357   12.609190   12.287915  0.162519   -1.976848
   -7  11   6  0  0.738682  0.676881     4.225301  -0.016450  359.776931    4.225333    4.251320  0.149012    0.174396
   -7  11   7  0  0.742280  0.673601    -4.313036  -0.108214  181.437247    4.314393    4.434034  0.202448    0.590971
   -7  11   8  0  0.746744  0.669573     3.465954   0.073173    1.209451    3.466726    3.286830  0.244887   -0.734609
   -7  11   9  0  0.752060  0.664840     9.134632   0.036848    0.231126    9.134707    9.457306  0.161177    2.001524
   -6   0   2  0  0.316015  1.582201    28.535491   0.010851    0.021788   28.535493   28.487713  0.351437   -0.135957
   -6   0   4  0  0.319703  1.563951    29.352293   0.242919    0.474167   29.353298   29.837476  0.321676    1.505172
   -6   0   6  0  0.331413  1.508691    -9.449751   0.101006  179.387601    9.450290    9.566189  0.086971    1.332609
   -6   0   8  0  0.350342  1.427178   -13.098760  -0.191510  180.837630   13.100160   13.445578  0.136015    2.539560
   -6   0  10  0  0.375399  1.331917    -6.855763  -0.128906  181.077181    6.856975    6.995067  0.088830    1.554567
   -6   0  12  0  0.405449  1.233200    27.850848   0.150547    0.309708   27.851255   27.657071  0.297757   -0.652156
   -6   0  14  0  0.439470  1.137733    23.386044   0.183266    0.448992   23.386762   23.259859  0.149596   -0.848302
   -6   0  16  0  0.476613  1.049070   -56.538895  -0.153484  180.155539   56.539104   56.138887  0.262942   -1.522074
   -6   0  18  0  0.516203  0.968612     4.270843  -0.167119  357.759152    4.274112    4.463828  0.236654    0.801663
   -6   0  20  0  0.557719  0.896509    -5.441948   0.005486  179.942240    5.441951    5.597995  0.240345    0.649250
   -6   0  22  0  0.600763  0.832275    12.868399   0.180220    0.802364   12.869661   12.965701  0.236964    0.405295
   -6   0  24  0  0.645029  0.775159     7.893137   0.028094    0.203931    7.893187    8.069354  0.239416    0.735821
   -6   0  26  0  0.690281  0.724342   -18.534298  -0.156472  180.483695   18.534959   19.380532  0.278253    3.038862
   -6   0  28  0  0.736339  0.679035    -4.649552  -0.075412  180.929210    4.650164    4.429584  0.301251   -0.732211
   -6   1   1  0  0.322477  1.550496    -5.511876  -0.134952  181.402544    5.513528    5.457647  0.064128   -0.871397
   -6   1   2  0  0.321222  1.556554    -9.846806  -0.112035  180.651870    9.847443    9.750996  0.075399   -1.279164
   -6   1   3  0  0.322019  1.552705    12.154383   0.115223    0.543147   12.154929   12.103470  0.068263   -0.753839
   -6   1   4  0  0.324851  1.539167    10.386472  -0.005585  359.969189   10.386473   10.507622  0.096431    1.256327
   -6   1   5  0  0.329667  1.516682    14.388955   0.187704    0.747382   14.390179   14.238839  0.074953   -2.019129
   -6   1   6  0  0.336382  1.486406     8.938006   0.124795    0.799926    8.938877    9.052477  0.084855    1.338753
   -6   1   7  0  0.344884  1.449763     3.581674  -0.069991  358.880500    3.582357    3.624833  0.107586    0.394808
   -6   1   8  0  0.355046  1.408270    24.586568   0.078626    0.183226   24.586693   24.225451  0.141833   -2.546946
   -6   1   9  0  0.366728  1.363407   -20.802801  -0.196054  180.539961   20.803724   20.988790  0.091158    2.030160
   -6   1  10  0  0.379792  1.316509    13.676288  -0.072211  359.697480   13.676478   13.656671  0.095046   -0.208398
   -6   1  11  0  0.394100  1.268714    13.598287   0.007913    0.033340   13.598289   13.495068  0.069461   -1.486017
   -6   1  12  0  0.409521  1.220940    -3.250743  -0.079119  181.394238    3.251706    3.368923  0.065952    1.777303
   -6   1  13  0  0.425934  1.173891    20.570743   0.200855    0.559425   20.571724   20.775714  0.084682    2.408884
   -6   1  14  0  0.443229  1.128084    19.552043   0.082596    0.242039   19.552217   19.591375  0.075187    0.520800
   -6   1  15  0  0.461308  1.083875    -8.610925   0.036241  179.758856    8.611002    8.603438  0.051712   -0.146256
   -6   1  16  0  0.480081  1.041491   -12.998296   0.086617  179.618203   12.998584   12.899251  0.078971   -1.257847
   -6   1  17  0  0.499470  1.001061   -23.445957  -0.163870  180.400449   23.446529   23.558186  0.183877    0.607235
   -6   1  18  0  0.519406  0.962637   -15.196220  -0.026869  180.101306   15.196244   14.832600  0.118994   -3.055981
   -6   1  19  0  0.539829  0.926218   -12.422599  -0.100246  180.462348   12.423003   12.720693  0.109855    2.709833
   -6   1  20  0  0.560686  0.891765    10.822806  -0.076155  359.596841   10.823074   10.765858  0.160855   -0.355700
   -6   1  21  0  0.581929  0.859211    17.054914   0.133775    0.449405   17.055438   17.227349  0.179502    0.957704
   -6   1  22  0  0.603518  0.828475   -10.429665  -0.021279  180.116895   10.429687   10.424271  0.164098   -0.033004
   -6   1  23  0  0.625418  0.799466     8.890476   0.116790    0.752624    8.891243    9.028707  0.161021    0.853707
   -6   1  26  0  0.692681  0.721833   -11.777109   0.004993  179.975710   11.777110   11.961764  0.173224    1.065980
   -6   1  27  0  0.715541  0.698772   -14.473303  -0.130855  180.518003   14.473894   14.494346  0.236861    0.086342
   -6   1  28  0  0.738588  0.676967    -6.963133  -0.070191  180.577540    6.963487    7.037183  0.177150    0.416008
   -6   2   1  0  0.337559  1.481224   -13.123261  -0.149558  180.652939   13.124114   13.043202  0.105987   -0.763404
   -6   2   2  0  0.336360  1.486504    13.960783   0.009997    0.041030   13.960786   13.965052  0.071093    0.059998
   -6   2   3  0  0.337120  1.483150   -10.113199  -0.158050  180.895352   10.114434   10.415681  0.062953    4.785238
   -6   2   4  0  0.339827  1.471338    14.185789   0.108785    0.439371   14.186206   14.352422  0.071245    2.333022
   -6   2   5  0  0.344434  1.451659    14.533693   0.099558    0.392477   14.534034   13.756693  0.128633   -6.043117
   -6   2   6  0  0.350866  1.425046    16.597338   0.045068    0.155578   16.597399   16.525645  0.088744   -0.808558
   -6   2   7  0  0.359025  1.392660    32.688310   0.201835    0.353769   32.688933   32.754869  0.125456    0.525564
   -6   2   8  0  0.368797  1.355758   -19.810502  -0.134036  180.387651   19.810955   19.938900  0.088151    1.451426
   -6   2   9  0  0.380058  1.315590    -5.385693  -0.045474  180.483764    5.385885    5.424791  0.073610    0.528543
   -6   2  10  0  0.392678  1.273307   -11.928073  -0.077449  180.372019   11.928324   12.145852  0.089132    2.440522
   -6   2  11  0  0.406533  1.229914   -45.006675  -0.226438  180.288265   45.007245   44.673644  0.177132   -1.883349
   -6   2  12  0  0.421499  1.186243    -1.055561   0.065198  176.465562    1.057572    1.255352  0.110392    1.791610
   -6   2  13  0  0.437463  1.142954   -29.298640  -0.060298  180.117917   29.298702   29.421331  0.124485    0.985090
   -6   2  14  0  0.454320  1.100547    30.010461   0.131623    0.251291   30.010750   29.775201  0.116436   -2.022985
   -6   2  15  0  0.471974  1.059381    -6.403449   0.149893  178.659055    6.405203    6.317983  0.086095   -1.013065
   -6   2  16  0  0.490338  1.019704     6.215132  -0.031520  359.709429    6.215212    6.423396  0.087054    2.391441
   -6   2  18  0  0.528902  0.945355   -11.620983  -0.090206  180.444738   11.621333   11.857093  0.083597    2.820216
   -6   2  19  0  0.548972  0.910794    -5.125483  -0.126174  181.410169    5.127036    5.067338  0.091799   -0.650303
   -6   2  20  0  0.569493  0.877973    -6.053625   0.000028  179.999735    6.053625    6.106073  0.077651    0.675429
   -6   2  21  0  0.590420  0.846855     1.644717  -0.092880  356.767837    1.647337    1.998465  0.128125    2.740501
   -6   2  22  0  0.611710  0.817381     5.618294   0.095253    0.971304    5.619101    5.247446  0.090238   -4.118625
   -6   2  23  0  0.633326  0.789483     0.975133   0.080281    4.706426    0.978432    1.211292  0.145097    1.604851
   -6   2  25  0  0.677412  0.738103     5.136762   0.115446    1.287478    5.138059    4.856107  0.161757   -1.743055
   -6   2  26  0  0.699829  0.714460    -5.028843  -0.064252  180.732016    5.029253    5.031727  0.163303    0.015149
   -6   2  28  0  0.745296  0.670874    -6.102646  -0.039726  180.372973    6.102775    5.937440  0.297476   -0.555793
   -6   3   1  0  0.361298  1.383901    30.185680   0.034496    0.065477   30.185700   29.715050  0.163054   -2.886461
   -6   3   2  0  0.360178  1.388203   -19.883816  -0.231301  180.666471   19.885161   20.088881  0.161647    1.260282
   -6   3   3  0  0.360888  1.385471     3.310239   0.008993    0.155652    3.310252    3.860102  0.140570    3.911585
   -6   3   4  0  0.363418  1.375827   -21.978516  -0.081097  180.211410   21.978665   22.149803  0.135929    1.259026
   -6   3   5  0  0.367729  1.359697    21.182558   0.032905    0.089002   21.182584   21.163197  0.153615   -0.126207
   -6   3   6  0  0.373761  1.337755     1.819928   0.190741    5.983151    1.829896    4.601859  0.139675   19.845766
   -6   3   7  0  0.381431  1.310855    -5.399812  -0.009792  180.103904    5.399821    5.363250  0.068266   -0.535715
   -6   3   8  0  0.390643  1.279942    25.909362   0.123099    0.272218   25.909654   25.882950  0.107235   -0.249028
   -6   3   9  0  0.401290  1.245980    12.999742   0.012561    0.055360   12.999748   13.365865  0.159974    2.288609
   -6   3  10  0  0.413263  1.209883   -18.749243  -0.169260  180.517228   18.750007   18.594944  0.095317   -1.626823
   -6   3  11  0  0.426449  1.172473   -20.466540  -0.020977  180.058726   20.466551   20.294513  0.110218   -1.560895
   -6   3  12  0  0.440740  1.134457   -31.275149  -0.181608  180.332700   31.275677   31.363089  0.132682    0.658808
   -6   3  13  0  0.456031  1.096417    12.123860   0.018803    0.088863   12.123875   11.988570  0.075886   -1.782993
   -6   3  14  0  0.472225  1.058817     3.787102   0.107095    1.619835    3.788616    4.090710  0.068694    4.397680
   -6   3  15  0  0.489233  1.022007    10.227839   0.003214    0.018005   10.227839   10.067736  0.111294   -1.438562
   -6   3  16  0  0.506973  0.986245     9.990632   0.164830    0.945209    9.991992    9.684063  0.107828   -2.855750
   -6   3  17  0  0.525371  0.951709    15.883387   0.007703    0.027787   15.883389   15.952630  0.159221    0.434876
   -6   3  18  0  0.544360  0.918511    -7.867367  -0.058734  180.427737    7.867586    7.707619  0.111206   -1.438474
   -6   3  19  0  0.563880  0.886714    -3.933719  -0.016218  180.236220    3.933752    3.815171  0.130235   -0.910524
   -6   3  20  0  0.583877  0.856344   -19.313926  -0.193015  180.572571   19.314890   19.519756  0.145444    1.408551
   -6   3  21  0  0.604306  0.827395   -10.482701  -0.014040  180.076739   10.482710   10.799511  0.123686    2.561339
   -6   3  22  0  0.625123  0.799843    -6.432208  -0.004543  180.040469    6.432210    5.898705  0.150773   -3.538471
   -6   3  23  0  0.646291  0.773646   -11.858935  -0.020773  180.100362   11.858953   12.114333  0.215551    1.184778
   -6   3  24  0  0.667776  0.748754    11.607343   0.162673    0.802929   11.608483   11.499024  0.269650   -0.405930
   -6   3  25  0  0.689549  0.725112    -6.280809  -0.012182  180.111124    6.280821    5.696544  0.306101   -1.908773
   -6   3  26  0  0.711583  0.702658    12.933574   0.070888    0.314029   12.933768   13.357276  0.285880    1.481418
   -6   3  27  0  0.733855  0.681333    -0.009924  -0.002088  191.881910    0.010141    1.811198  0.595541    3.024235
   -6   3  28  0  0.756344  0.661074    -5.208733  -0.116365  181.279792    5.210032    5.026279  0.319586   -0.574973
   -6   4   1  0  0.392125  1.275103   -26.023338  -0.159769  180.351759   26.023828   26.292220  0.117026    2.293445
   -6   4   2  0  0.391094  1.278466   -26.843764  -0.020880  180.044566   26.843772   26.667783  0.117468   -1.498184
   -6   4   3  0  0.391748  1.276331   -16.339983  -0.164128  180.575493   16.340807   16.507097  0.089790    1.851980
   -6   4   4  0  0.394079  1.268780    -4.168890  -0.106746  181.466755    4.170256    4.588441  0.078355    5.337037
   -6   4   5  0  0.398059  1.256096    13.159376   0.095817    0.417178   13.159725   13.165234  0.090484    0.060880
   -6   4   6  0  0.403637  1.238736    11.264850  -0.013002  359.933869   11.264858   11.063768  0.077429   -2.597074
   -6   4   7  0  0.410750  1.217286     5.836655   0.181315    1.779310    5.839470    6.148637  0.065737    4.703109
   -6   4   8  0  0.419318  1.192412    25.410896   0.114587    0.258366   25.411154   25.616902  0.108070    1.903842
   -6   4   9  0  0.429255  1.164808     5.859775  -0.020205  359.802441    5.859810    5.876159  0.072001    0.227063
   -6   4  10  0  0.440469  1.135155    31.107901   0.096610    0.177940   31.108051   30.679878  0.132461   -3.232445
   -6   4  11  0  0.452863  1.104086    -2.306107  -0.148843  183.692919    2.310906    2.507874  0.094461    2.085174
   -6   4  12  0  0.466345  1.072168   -22.711709  -0.094181  180.237592   22.711905   22.413262  0.113562   -2.629773
   -6   4  13  0  0.480822  1.039885    -0.787871  -0.014634  181.064116    0.788007    1.853396  0.106506   10.003129
   -6   4  14  0  0.496208  1.007641   -18.477399  -0.099026  180.307062   18.477664   18.771063  0.114296    2.567017
   -6   4  15  0  0.512421  0.975760    37.823839   0.205300    0.310987   37.824396   37.794662  0.776980   -0.038269
   -6   4  16  0  0.529385  0.944493     2.580486   0.027452    0.609497    2.580632    2.928524  0.196397    1.771365
   -6   4  18  0  0.565291  0.884501     8.460358   0.095160    0.644421    8.460893    8.057693  0.213277   -1.890494
   -6   4  19  0  0.584112  0.856001   -12.100264  -0.134553  180.637094   12.101013   11.710642  0.151443   -2.577673
   -6   4  20  0  0.603439  0.828584     3.417771  -0.003173  359.946813    3.417773    4.149744  0.299062    2.447558
   -6   4  21  0  0.623227  0.802276   -19.709313  -0.122237  180.355345   19.709692   19.780300  0.162176    0.435383
   -6   4  22  0  0.643432  0.777083    -5.426545  -0.073095  180.771717    5.427038    5.316289  0.188698   -0.586907
   -6   4  24  0  0.684946  0.729985   -12.228177  -0.035945  180.168420   12.228230   12.406671  0.186607    0.956242
   -6   4  25  0  0.706190  0.708025    11.113562   0.112067    0.577738   11.114127   11.299707  0.184803    1.004210
   -6   4  26  0  0.727720  0.687077     7.507108   0.068460    0.522485    7.507420    7.345922  0.248715   -0.649329
   -6   4  27  0  0.749513  0.667100    -5.514468  -0.051510  180.535182    5.514709    5.539326  0.338718    0.072676
   -6   5   1  0  0.428514  1.166822    -1.555263   0.099908  176.324445    1.558469    1.896422  0.129893    2.601789
   -6   5   2  0  0.427571  1.169398   -10.370485  -0.106085  180.586087   10.371028   10.495361  0.080182    1.550643
   -6   5   3  0  0.428169  1.167763   -38.896187  -0.157926  180.232631   38.896507   38.655216  0.141866   -1.700836
   -6   5   4  0  0.430303  1.161971     6.215761  -0.017783  359.836076    6.215786    6.180419  0.072473   -0.488004
   -6   5   5  0  0.433951  1.152205    -3.651354  -0.152985  182.399188    3.654558    3.702794  0.076395    0.631409
   -6   5   6  0  0.439073  1.138762    20.737623   0.128291    0.354449   20.738020   20.595612  0.087838   -1.621263
   -6   5   7  0  0.445621  1.122031    -4.827196   0.051017  179.394484    4.827466    4.813214  0.077892   -0.182971
   -6   5   8  0  0.453531  1.102461   -20.171564   0.025971  179.926231   20.171580   19.945045  0.104208   -2.173880
   -6   5   9  0  0.462734  1.080535    11.711783   0.177106    0.866361   11.713122   11.764331  0.088989    0.575455
   -6   5  10  0  0.473154  1.056738   -22.123024  -0.105376  180.272909   22.123274   21.979672  0.121884   -1.178195
   -6   5  11  0  0.484714  1.031537     1.070806  -0.005749  359.692416    1.070822    1.620496  0.092092    5.968754
   -6   5  12  0  0.497333  1.005363   -20.460714  -0.107973  180.302353   20.460999   20.614794  0.152452    1.008812
   -6   5  13  0  0.510933  0.978602   -18.152775  -0.175891  180.555149   18.153627   17.930809  0.141643   -1.573100
   -6   5  14  0  0.525438  0.951587     6.041297   0.065321    0.619485    6.041651    6.312153  0.128756    2.100898
   -6   5  15  0  0.540775  0.924599    -6.692498  -0.049435  180.423212    6.692681    6.622471  0.096896   -0.724591
   -6   5  16  0  0.556876  0.897867    13.087553   0.097286    0.425900   13.087915   12.839980  0.369098   -0.671730
   -6   5  17  0  0.573675  0.871574    14.975449   0.155141    0.593544   14.976252   14.640998  0.278809   -1.202452
   -6   5  18  0  0.591114  0.845860     5.973707  -0.010887  359.895579    5.973717    5.757083  0.310172   -0.698430
   -6   5  19  0  0.609138  0.820833     8.609329   0.099707    0.663530    8.609906    8.662993  0.277310    0.191433
   -6   5  20  0  0.627695  0.796565   -14.684522  -0.103520  180.403907   14.684886   14.862364  0.189942    0.934375
   -6   5  22  0  0.666234  0.750488     9.966691   0.012442    0.071525    9.966699   10.201066  0.188442    1.243705
   -6   5  23  0  0.686134  0.728720    -5.568964  -0.096235  180.990010    5.569795    4.991879  0.206086   -2.804242
   -6   5  25  0  0.727026  0.687734     9.684373   0.067571    0.399763    9.684609   10.037542  0.194112    1.818193
   -6   5  26  0  0.747957  0.668488     7.521570   0.031831    0.242469    7.521638    7.225742  0.488531   -0.605684
   -6   6   1  0  0.469172  1.065706     5.841102   0.002189    0.021468    5.841102    5.761378  0.101047   -0.788977
   -6   6   2  0  0.468311  1.067667     8.675590   0.033958    0.224264    8.675656    8.468249  0.103979   -1.994705
   -6   6   3  0  0.468857  1.066423    -7.409228  -0.004327  180.033457    7.409229    7.395835  0.104156   -0.128594
   -6   6   4  0  0.470807  1.062006   -27.407834  -0.214475  180.448349   27.408673   27.374573  0.143043   -0.238392
   -6   6   5  0  0.474143  1.054534    -7.055047  -0.006653  180.054027    7.055050    6.895278  0.095945   -1.665244
   -6   6   6  0  0.478836  1.044199   -13.539274  -0.083140  180.351829   13.539529   13.713064  0.094193    1.842341
   -6   6   7  0  0.484846  1.031254    -0.930753   0.008095  179.501699    0.930788    1.048583  0.164941    0.714164
   -6   6   8  0  0.492126  1.015999   -13.383014   0.146064  179.374692   13.383811   13.234150  0.088708   -1.687115
   -6   6   9  0  0.500620  0.998761   -16.202669  -0.033309  180.117788   16.202703   16.253094  0.095713    0.526482
   -6   6  10  0  0.510268  0.979878     5.731067   0.124286    1.242344    5.732414    5.445362  0.073058   -3.929124
   -6   6  11  0  0.521005  0.959684    -3.297184  -0.019876  180.345392    3.297244    3.314236  0.120023    0.141569
   -6   6  12  0  0.532765  0.938501    -5.796816  -0.126130  181.246469    5.798188    6.352938  0.085115    6.517655
   -6   6  13  0  0.545482  0.916620    -4.549274  -0.019452  180.244984    4.549316    4.519107  0.080402   -0.375727
   -6   6  14  0  0.559092  0.894308    -9.297310  -0.149865  180.923483    9.298518   10.175426  0.410549    2.135942
   -6   6  15  0  0.573529  0.871795     6.215122   0.014297    0.131803    6.215138    6.347951  0.137722    0.964356
   -6   6  16  0  0.588735  0.849279     8.200735   0.074680    0.521747    8.201075    8.799448  0.278720    2.146861
   -6   6  17  0  0.604650  0.826925   -10.712627  -0.014940  180.079904   10.712637   11.178118  0.283334    1.642872
   -6   6  18  0  0.621220  0.804868    11.696373   0.164433    0.805435   11.697529   11.436105  0.281700   -0.928021
   -6   6  20  0  0.656125  0.762050    -6.635352  -0.035936  180.310300    6.635449    6.450604  0.305627   -0.604807
   -6   6  21  0  0.674368  0.741435     2.514282  -0.000017  359.999614    2.514282    3.022558  0.264829    1.919261
   -6   6  23  0  0.712235  0.702016     7.617147   0.021783    0.163850    7.617178    7.343527  0.329939   -0.829399
   -6   6  24  0  0.731787  0.683259     1.759456  -0.028301  359.078472    1.759684    1.556466  0.411219   -0.494183
   -6   7   1  0  0.513086  0.974496    16.506872   0.146087    0.507058   16.507518   16.495262  0.197115   -0.062179
   -6   7   2  0  0.512298  0.975994    17.396984   0.104914    0.345523   17.397300   17.490774  0.150580    0.620758
   -6   7   4  0  0.514581  0.971664    -8.229591  -0.003437  180.023931    8.229592    8.192804  0.163993   -0.224326
   -6   7   5  0  0.517635  0.965932   -24.321553  -0.169944  180.400341   24.322146   24.604779  0.172053    1.642701
   -6   7   6  0  0.521937  0.957970     6.076001  -0.067971  359.359075    6.076381    6.242371  0.091955    1.805116
   -6   7   7  0  0.527457  0.947945    -1.981410   0.049689  178.563459    1.982033    2.210867  0.117099    1.954190
   -6   7   8  0  0.534156  0.936056    -2.714298  -0.041416  180.874180    2.714614    2.851669  0.103123    1.329036
   -6   7   9  0  0.541992  0.922523     7.812791   0.160221    1.174833    7.814434    7.908140  0.087730    1.068126
   -6   7  10  0  0.550915  0.907580    18.142186   0.100907    0.318676   18.142466   18.178730  0.130233    0.278456
   -6   7  11  0  0.560874  0.891465     1.664677  -0.000105  359.996393    1.664677    1.990777  0.122045    2.671956
   -6   7  12  0  0.571815  0.874408    21.095830   0.089270    0.242453   21.096019   21.180345  0.116005    0.726912
   -6   7  13  0  0.583682  0.856630   -20.386487  -0.172183  180.483906   20.387214   20.545248  0.134130    1.178216
   -6   7  15  0  0.609976  0.819705    -1.412534  -0.038007  181.541298    1.413045    1.452621  0.403683    0.098037
   -6   7  16  0  0.624294  0.800905   -14.395483  -0.089091  180.354590   14.395759   14.524136  0.296164    0.433465
   -6   7  17  0  0.639325  0.782075     2.817186   0.117214    2.382519    2.819623    2.121857  0.421454   -1.655616
   -6   7  18  0  0.655018  0.763338     1.826323   0.019234    0.603397    1.826424    1.883753  0.508054    0.112841
   -6   7  19  0  0.671328  0.744792     1.142035   0.066343    3.324695    1.143961    1.818323  0.538276    1.252818
   -6   7  21  0  0.705625  0.708591    -6.418524  -0.111005  180.990799    6.419484    6.596865  0.208193    0.852003
   -6   7  22  0  0.723533  0.691054     9.477182   0.021476    0.129839    9.477206    9.651165  0.209014    0.832280
   -6   7  23  0  0.741898  0.673947     3.221522  -0.088560  358.425332    3.222739    3.385664  0.261821    0.622277
   -6   8   1  0  0.559489  0.893673     9.163727   0.112670    0.704427    9.164420    9.338068  0.139882    1.241390
   -6   8   2  0  0.558766  0.894828     1.867659   0.000489    0.015016    1.867659    1.853763  0.218347   -0.063642
   -6   8   3  0  0.559224  0.894095    16.147655   0.131868    0.467890   16.148194   16.101912  0.150194   -0.308147
   -6   8   4  0  0.560860  0.891488   -21.083652  -0.125092  180.339939   21.084023   21.298900  0.165788    1.296093
   -6   8   5  0  0.563663  0.887054    -5.626067  -0.086566  180.881514    5.626733    5.164104  0.144129   -3.209832
   -6   8   6  0  0.567617  0.880876    -2.007824  -0.039940  181.139578    2.008222    2.046711  0.155878    0.246917
   -6   8   7  0  0.572696  0.873063    -8.138906  -0.141342  180.994913    8.140133    8.105211  0.109470   -0.319008
   -6   8   8  0  0.578872  0.863748     6.880787   0.087431    0.727994    6.881342    6.727472  0.142340   -1.081000
   -6   8   9  0  0.586111  0.853081     2.778380   0.031964    0.659142    2.778563    3.039005  0.146129    1.782276
   -6   8  10  0  0.594372  0.841224    -6.114039   0.052627  179.506839    6.114266    6.386658  0.096783    2.814475
   -6   8  11  0  0.603615  0.828343    17.227457   0.173395    0.576664   17.228330   16.872008  0.113485   -3.139818
   -6   8  12  0  0.613794  0.814605    -8.089250  -0.072817  180.515746    8.089578    7.483625  0.094565   -6.407790
   -6   8  13  0  0.624865  0.800173    -1.853032   0.018621  179.424250    1.853126    1.858038  0.146399    0.033552
   -6   8  14  0  0.636780  0.785201    -6.206733  -0.077873  180.718825    6.207222    6.292441  0.134822    0.632083
   -6   8  15  0  0.649493  0.769831   -13.760103  -0.136867  180.569884   13.760783   13.472474  0.099429   -2.899642
   -6   8  16  0  0.662958  0.754195     3.730837   0.044747    0.687164    3.731105    4.070792  0.381247    0.890990
   -6   8  17  0  0.677131  0.738410    -5.529999  -0.069762  180.722755    5.530439    5.491846  0.347087   -0.111191
   -6   8  18  0  0.691968  0.722577    13.108677   0.101081    0.441798   13.109066   13.403374  0.313271    0.939466
   -6   8  19  0  0.707426  0.706787     9.250057   0.108811    0.673957    9.250697    9.061949  0.319177   -0.591358
   -6   8  21  0  0.740052  0.675628     0.811393   0.071421    5.030381    0.814530    1.409175  0.391904    1.517322
   -6   8  22  0  0.757146  0.660374     2.468605  -0.058974  358.631479    2.469309    2.001675  0.362730   -1.289206
   -6   9   1  0  0.607811  0.822624   -11.127928  -0.010837  180.055800   11.127933   10.888782  0.152089   -1.572448
   -6   9   2  0  0.607146  0.823525    24.131609   0.200771    0.476681   24.132444   24.237424  0.225365    0.465823
   -6   9   3  0  0.607568  0.822954    -7.607520  -0.012346  180.092985    7.607530    7.602174  0.176669   -0.030315
   -6   9   4  0  0.609074  0.820919    -1.806849   0.032868  178.957863    1.807148    1.597140  0.376255   -0.558155
   -6   9   5  0  0.611656  0.817453    -4.535876  -0.015794  180.199502    4.535904    4.374736  0.166915   -0.965571
   -6   9   6  0  0.615301  0.812611   -16.325631  -0.170891  180.599731   16.326525   16.290248  0.152762   -0.237472
   -6   9   7  0  0.619990  0.806465     5.312324   0.016985    0.183192    5.312351    5.175588  0.125793   -1.087212
   -6   9   8  0  0.625700  0.799106    -4.947343  -0.097633  181.130549    4.948307    4.792679  0.096572   -1.611522
   -6   9   9  0  0.632402  0.790636     4.950341   0.017051    0.197353    4.950371    4.756618  0.095689   -2.024814
   -6   9  10  0  0.640066  0.781169     6.514129   0.120337    1.058315    6.515241    6.290945  0.127303   -1.761907
   -6   9  11  0  0.648658  0.770822     5.309584   0.007386    0.079707    5.309589    4.902352  0.142370   -2.860409
   -6   9  12  0  0.658141  0.759716     1.496236   0.095111    3.637221    1.499255    1.299144  0.257063   -0.778451
   -6   9  13  0  0.668478  0.747968    -4.750880  -0.022790  180.274843    4.750934    4.818923  0.371592    0.182965
   -6   9  14  0  0.679628  0.735696    -5.490570  -0.091330  180.952965    5.491329    5.143491  0.251956   -1.380555
   -6   9  16  0  0.704216  0.710009    -7.278304  -0.142079  181.118323    7.279690    7.312565  0.152671    0.215329
   -6   9  18  0  0.731591  0.683442     5.814001   0.044829    0.441773    5.814174    5.689116  0.279156   -0.447988
   -6   9  19  0  0.746229  0.670035     8.896550   0.016716    0.107653    8.896565    9.038225  0.338126    0.418956
   -6  10   1  0  0.657630  0.760306     6.364742   0.101912    0.917337    6.365558    6.890290  0.158997    3.300261
   -6  10   2  0  0.657015  0.761017     3.858381   0.014040    0.208492    3.858406    4.047858  0.186864    1.013854
   -6  10   3  0  0.657405  0.760566    10.275844   0.133609    0.744930   10.276712   10.070542  0.154020   -1.338590
   -6  10   4  0  0.658797  0.758959     6.408213   0.082588    0.738376    6.408746    6.245987  0.180199   -0.903221
   -6  10   5  0  0.661185  0.756218    -4.332784  -0.063476  180.839336    4.333249    4.110742  0.185893   -1.196959
   -6  10   6  0  0.664558  0.752379     1.353037   0.027156    1.149808    1.353309    1.930192  0.227414    2.536707
   -6  10   8  0  0.674198  0.741622     1.532461  -0.053209  358.011405    1.533384    1.478254  0.185225   -0.297638
   -6  10   9  0  0.680423  0.734837     1.476933   0.020641    0.800674    1.477077    1.315415  0.340277   -0.475089
   -6  10  10  0  0.687552  0.727218     9.215948  -0.031097  359.806670    9.216000    9.008851  0.193157   -1.072440
   -6  10  11  0  0.695557  0.718848    13.065117   0.146390    0.641954   13.065937   12.677233  0.149707   -2.596433
   -6  10  12  0  0.704409  0.709815     9.377075   0.054636    0.333831    9.377234    9.282597  0.148434   -0.637574
   -6  10  13  0  0.714076  0.700205     7.392862   0.020201    0.156563    7.392890    7.394672  0.145570    0.012244
   -6  10  14  0  0.724526  0.690107    -1.766782   0.048591  178.424629    1.767450    1.654722  0.244052   -0.461902
   -6  10  15  0  0.735724  0.679603    -5.832004  -0.117014  181.149433    5.833178    5.780250  0.341688   -0.154900
   -6  10  16  0  0.747638  0.668773    -5.272852  -0.032201  180.349895    5.272950    4.923656  0.380497   -0.917994
   -6  11   1  0  0.708629  0.705588    -4.720861  -0.084903  181.030335    4.721625    4.620407  0.218520   -0.463197
   -6  11   2  0  0.708059  0.706156    -3.005940   0.074252  178.584974    3.006857    2.823580  0.356770   -0.513710
   -6  11   3  0  0.708421  0.705795    12.959794   0.092057    0.406980   12.960121   12.416001  0.132713   -4.099991
   -6  11   4  0  0.709713  0.704511    -2.754975   0.015347  179.680836    2.755018    2.530989  0.211853   -1.057471
   -6  11   5  0  0.711930  0.702316     6.985025   0.102812    0.843274    6.985782    6.787213  0.137926   -1.439680
   -6  11   6  0  0.715064  0.699238    -3.443625  -0.074289  181.235839    3.444426    3.355736  0.146225   -0.606530
   -6  11   7  0  0.719103  0.695311    -6.226135  -0.054241  180.499142    6.226371    6.357861  0.120778    1.088694
   -6  11   9  0  0.729831  0.685090    -6.805459  -0.129828  181.092904    6.806697    6.328273  0.160112   -2.988069
   -6  11  10  0  0.736482  0.678903     4.520493   0.073424    0.930539    4.521089    4.992185  0.184020    2.560032
   -6  11  11  0  0.743961  0.672078    -4.460485   0.000304  179.996092    4.460485    3.921841  0.393222   -1.369823
   -6  11  12  0  0.752244  0.664678    10.265445   0.073611    0.410844   10.265709   10.374412  0.153841    0.706597
   -5   0   2  0  0.263407  1.898200   -36.061368  -0.252242  180.400765   36.062250   35.706191  0.196871   -1.808598
   -5   0   4  0  0.269550  1.854944   -25.387201  -0.088352  180.199400   25.387354   25.661600  0.187746    1.460729
   -5   0   6  0  0.284975  1.754537   102.214021   0.294531    0.165098  102.214446   95.291935  0.868798   -7.967919
   -5   0   8  0  0.308294  1.621830    33.067614   0.145725    0.252495   33.067935   32.868982  0.163456   -1.217168
   -5   0  10  0  0.337874  1.479840     5.924177  -0.135586  358.688905    5.925728    5.478190  0.100989   -4.431550
   -5   0  12  0  0.372228  1.343264   -40.235469  -0.192363  180.273926   40.235929   39.937068  0.216221   -1.382199
   -5   0  14  0  0.410156  1.219049    23.999299   0.144778    0.345638   23.999736   24.689801  0.181716    3.797489
   -5   0  16  0  0.450758  1.109243     9.932319   0.172576    0.995427    9.933818    8.576464  0.176424   -7.693698
   -5   0  18  0  0.493373  1.013431   -19.396242  -0.066735  180.197132   19.396357   19.813725  0.255418    1.634057
   -5   0  20  0  0.537524  0.930191   -31.779924  -0.225295  180.406176   31.780723   31.883257  0.343646    0.298372
   -5   0  22  0  0.582861  0.857837    -2.699432  -0.008158  180.173148    2.699444    2.899798  0.299912    0.668040
   -5   0  24  0  0.629128  0.794750    12.899721   0.156976    0.697196   12.900676   12.858008  0.231739   -0.184121
   -5   0  26  0  0.676135  0.739498     1.637728   0.053122    1.857810    1.638589    1.873813  0.366810    0.641268
   -5   0  28  0  0.723736  0.690860   -16.777527  -0.147771  180.504630   16.778178   17.049557  0.262244    1.034832
   -5   1   1  0  0.270268  1.850016    14.682861  -0.139687  359.454925   14.683526   14.283964  0.089004   -4.489239
   -5   1   2  0  0.269632  1.854378    -6.340051  -0.011575  180.104600    6.340061    6.372322  0.072683    0.443847
   -5   1   3  0  0.271438  1.842044    -0.362714  -0.109932  196.861077    0.379007    0.432989  0.126819    0.425661
   -5   1   4  0  0.275636  1.813987    -2.479614  -0.118558  182.737412    2.482446    2.555554  0.058500    1.249710
   -5   1   5  0  0.282121  1.772291    -1.721302   0.085209  177.166027    1.723410    1.738671  0.065945    0.231416
   -5   1   6  0  0.290739  1.719757    13.294042  -0.029327  359.873603   13.294074   13.165980  0.064201   -1.995218
   -5   1   7  0  0.301307  1.659436    29.536830   0.206498    0.400560   29.537552   29.778154  0.102785    2.340827
   -5   1   8  0  0.313629  1.594241    57.653221   0.143853    0.142961   57.653400   57.448134  0.217599   -0.943324
   -5   1   9  0  0.327506  1.526690   -19.630022  -0.047881  180.139754   19.630080   19.705243  0.123024    0.610961
   -5   1  11  0  0.359186  1.392038   -40.045299  -0.225241  180.322266   40.045932   39.983910  0.182829   -0.339236
   -5   1  12  0  0.376658  1.327463    -9.594781  -0.077658  180.463731    9.595095    9.719563  0.091227    1.364380
   -5   1  13  0  0.395030  1.265727    -2.173693  -0.027797  180.732663    2.173871    2.443440  0.075302    3.579861
   -5   1  14  0  0.414181  1.207202   -23.582749  -0.105401  180.256077   23.582984   23.479947  0.111808   -0.921554
   -5   1  15  0  0.434008  1.152052    10.286736   0.174182    0.970079   10.288210   10.357703  0.081827    0.849261
   -5   1  16  0  0.454423  1.100296    25.886621   0.067392    0.149162   25.886708   26.144004  0.138121    1.862826
   -5   1  17  0  0.475350  1.051856    -6.537761   0.067055  179.412366    6.538105    6.465597  0.113657   -0.637956
   -5   1  18  0  0.496725  1.006594    24.081597   0.127122    0.302450   24.081932   23.888255  0.130402   -1.485233
   -5   1  19  0  0.518491  0.964337   -18.339154  -0.147461  180.460694   18.339746   18.628996  0.136227    2.123296
   -5   1  20  0  0.540602  0.924895    -4.720056   0.000766  179.990705    4.720056    4.938182  0.157339    1.386342
   -5   1  21  0  0.563017  0.888073   -20.417676  -0.123423  180.346343   20.418049   20.166881  0.143575   -1.749381
   -5   1  22  0  0.585701  0.853678   -10.544304  -0.085313  180.463566   10.544649   10.169598  0.113121   -3.315480
   -5   1  23  0  0.608624  0.821526    10.432840   0.100823    0.553687   10.433327   10.212501  0.111989   -1.971849
   -5   1  24  0  0.631760  0.791440    -9.956211  -0.028911  180.166377    9.956253   10.191463  0.112238    2.095637
   -5   1  25  0  0.655086  0.763258    13.007003   0.131282    0.578277   13.007666   12.988222  0.165781   -0.117287
   -5   1  27  0  0.702235  0.712013     1.739770  -0.035544  358.829589    1.740133    2.212014  0.246171    1.916885
   -5   1  28  0  0.726024  0.688682    -6.231492   0.019869  179.817313    6.231524    6.449470  0.189826    1.148139
   -5   1  29  0  0.749940  0.666720    -5.725626  -0.114235  181.142985    5.726765    5.824227  0.396793    0.245623
   -5   2   1  0  0.288095  1.735537    -3.859716   0.132066  178.040296    3.861975    3.706510  0.110427   -1.407849
   -5   2   2  0  0.287499  1.739137    18.657540  -0.094083  359.711081   18.657777   18.588417  0.089784   -0.772519
   -5   2   3  0  0.289193  1.728951    -3.975741  -0.107338  181.546507    3.977189    4.256034  0.069967    3.985374
   -5   2   4  0  0.293137  1.705687    18.072791  -0.023744  359.924724   18.072807   17.855606  0.162242   -1.338745
   -5   2   5  0  0.299243  1.670885   -28.872212  -0.195267  180.387493   28.872872   28.836140  0.123988   -0.296255
   -5   2   6  0  0.307381  1.626645    -8.942689   0.112401  179.279882    8.943395    8.833305  0.076743   -1.434533
   -5   2   7  0  0.317396  1.575320     0.038242   0.061853   58.272676    0.072721    0.676952  0.161869    3.732846
   -5   2   8  0  0.329116  1.519223   -20.319408   0.024619  179.930579   20.319423   20.077673  0.081562   -2.964009
   -5   2   9  0  0.342366  1.460427    28.044571   0.205938    0.420730   28.045327   27.558726  0.167847   -2.899072
   -5   2  10  0  0.356975  1.400658   -22.551528  -0.110201  180.279982   22.551797   22.225528  0.124131   -2.628437
   -5   2  11  0  0.372785  1.341257    -0.279970  -0.002632  180.538636    0.279982    2.184240  0.655590    2.904645
   -5   2  12  0  0.389648  1.283210   -24.912185  -0.124902  180.287262   24.912498   24.695577  0.107295   -2.021727
   -5   2  13  0  0.407434  1.227192   -39.109414  -0.224728  180.329226   39.110060   39.091355  0.191612   -0.097618
   -5   2  14  0  0.426028  1.173631    12.007652   0.072399    0.345453   12.007870   11.383104  0.105000   -5.950150
   -5   2  15  0  0.445328  1.122767    11.520889  -0.045775  359.772353   11.520980   11.670534  0.106227    1.407873
   -5   2  16  0  0.465247  1.074698    -7.892484   0.082815  179.398821    7.892919    7.622315  0.087640   -3.087680
   -5   2  17  0  0.485708  1.029426   -12.253682   0.124112  179.419697   12.254311   12.376399  0.115911    1.053295
   -5   2  18  0  0.506645  0.986884    15.593586   0.007004    0.025737   15.593588   15.583333  0.105516   -0.097185
   -5   2  19  0  0.528003  0.946965    14.003964   0.103321    0.422721   14.004345   14.354951  0.103056    3.402100
   -5   2  20  0  0.549731  0.909536   -11.155871  -0.102273  180.525254   11.156340   10.975776  0.094880   -1.903079
   -5   2  21  0  0.571788  0.874450    -9.885197  -0.120884  180.700622    9.885937   10.082544  0.078933    2.490815
   -5   2  23  0  0.616747  0.810705    -2.763007  -0.107256  182.223034    2.765088    3.029272  0.143509    1.840884
   -5   2  24  0  0.639589  0.781752     2.785992   0.074800    1.537942    2.786996    2.896010  0.149712    0.728155
   -5   2  25  0  0.662640  0.754557    10.452185   0.068888    0.377619   10.452412   10.520550  0.138238    0.492905
   -5   2  26  0  0.685879  0.728992     4.910336   0.038877    0.453625    4.910490    4.614949  0.130515   -2.264420
   -5   2  27  0  0.709287  0.704933     3.696132   0.116140    1.799764    3.697956    3.685351  0.134801   -0.093506
   -5   2  29  0  0.756547  0.660897    -3.845909  -0.023138  180.344697    3.845979    4.306807  0.332700    1.385118
   -5   3   1  0  0.315577  1.584398   -15.782226  -0.008120  180.029477   15.782228   15.653471  0.084369   -1.526117
   -5   3   2  0  0.315033  1.587135    16.135115   0.042834    0.152104   16.135171   15.706230  0.106722   -4.019244
   -5   3   3  0  0.316580  1.579382   -10.023574  -0.002953  180.016877   10.023574    9.842175  0.108132   -1.677581
   -5   3   4  0  0.320187  1.561589    -4.129203  -0.211676  182.934596    4.134625    4.491279  0.082416    4.327494
   -5   3   5  0  0.325786  1.534751    20.337926   0.024618    0.069353   20.337941   19.854033  0.129883   -3.725727
   -5   3   6  0  0.333277  1.500255   -47.714920  -0.122601  180.147218   47.715078   47.755506  0.161845    0.249796
   -5   3   7  0  0.342535  1.459705     3.630399   0.014696    0.231935    3.630429    3.666664  0.077481    0.467661
   -5   3   8  0  0.353422  1.414738    -0.627988   0.130346  168.274158    0.641373    0.668715  0.174060    0.157084
   -5   3   9  0  0.365793  1.366894    10.285824   0.015426    0.085930   10.285835   10.341545  0.070699    0.787981
   -5   3  10  0  0.379502  1.317518     4.247353   0.132354    1.784846    4.249415    4.721343  0.083343    5.662461
   -5   3  11  0  0.394409  1.267719    21.549804   0.018659    0.049609   21.549812   21.502503  0.119214   -0.396840
   -5   3  12  0  0.410385  1.218369    -2.417447  -0.131918  183.123481    2.421044    2.740564  0.078095    4.091440
   -5   3  13  0  0.427309  1.170114    -5.257292  -0.001075  180.011711    5.257292    5.123061  0.065529   -2.048405
   -5   3  14  0  0.445073  1.123411    -5.330285  -0.164668  181.769466    5.332828    5.506348  0.124523    1.393477
   -5   3  15  0  0.463581  1.078560    11.229879   0.019885    0.101455   11.229897   11.294197  0.136214    0.472049
   -5   3  16  0  0.482747  1.035739    -6.715346   0.068227  179.417907    6.715692    6.830525  0.133600    0.859522
   -5   3  17  0  0.502496  0.995033    11.814632   0.011634    0.056422   11.814638   11.846586  0.116298    0.274709
   -5   3  18  0  0.522761  0.956459     6.479461   0.173299    1.532060    6.481778    6.517572  0.131776    0.271630
   -5   3  19  0  0.543486  0.919987     2.206785  -0.002572  359.933228    2.206787    2.344723  0.418970    0.329228
   -5   3  20  0  0.564619  0.885553    -3.091129  -0.030367  180.562844    3.091278    3.221655  0.228424    0.570766
   -5   3  21  0  0.586116  0.853073     8.681051   0.000944    0.006233    8.681051    9.051486  0.122243    3.030303
   -5   3  22  0  0.607939  0.822451    -8.936265  -0.174279  181.117264    8.937965    8.946010  0.120898    0.066542
   -5   3  23  0  0.630053  0.793584   -13.651908  -0.016963  180.071190   13.651918   13.625741  0.118822   -0.220308
   -5   3  24  0  0.652430  0.766366     1.335882  -0.029773  358.723263    1.336214    1.187217  0.202348   -0.736340
   -5   3  25  0  0.675043  0.740694    -3.507723  -0.012520  180.204507    3.507745    3.655353  0.215013    0.686507
   -5   3  26  0  0.697868  0.716468    11.368731   0.149215    0.751964   11.369710   11.070467  0.206543   -1.448813
   -5   3  27  0  0.720887  0.693590    -9.592839  -0.019147  180.114361    9.592858    9.548251  0.292275   -0.152623
   -5   3  28  0  0.744080  0.671970     6.421484   0.076407    0.681713    6.421938    6.578183  0.290556    0.537745
   -5   4   1  0  0.350450  1.426737    20.278605   0.140036    0.395655   20.279089   20.161135  0.103598   -1.138575
   -5   4   2  0  0.349960  1.428735     0.743073   0.092031    7.060246    0.748750    0.779909  0.243681    0.127866
   -5   4   3  0  0.351353  1.423071   -27.990203  -0.132821  180.271883   27.990518   27.758370  0.105471   -2.201074
   -5   4   4  0  0.354606  1.410014   -15.636681  -0.002475  180.009069   15.636681   15.578569  0.067958   -0.855109
   -5   4   5  0  0.359670  1.390163   -43.350891  -0.220378  180.291265   43.351451   43.597370  0.183190    1.342422
   -5   4   6  0  0.366469  1.364372   -25.873925  -0.115575  180.255929   25.874183   25.664596  0.106651   -1.965168
   -5   4   7  0  0.374909  1.333658    -9.640434   0.053836  179.680041    9.640585    9.450165  0.060478   -3.148601
   -5   4   8  0  0.384881  1.299102    -7.898786  -0.062503  180.453369    7.899033    8.083211  0.058256    3.161506
   -5   4   9  0  0.396271  1.261763     8.908891   0.180235    1.158985    8.910714    8.924285  0.070781    0.191730
   -5   4  10  0  0.408959  1.222616    24.745297   0.114230    0.264489   24.745560   24.429331  0.097399   -3.246734
   -5   4  11  0  0.422829  1.182510    20.980956   0.030739    0.083942   20.980979   20.879717  0.116257   -0.871017
   -5   4  12  0  0.437769  1.142154     7.679529   0.084268    0.628686    7.679991    8.013823  0.080106    4.167401
   -5   4  13  0  0.453673  1.102116   -19.414743  -0.186273  180.549702   19.415637   19.972292  0.132898    4.188588
   -5   4  14  0  0.470443  1.062829    12.956631  -0.030700  359.864242   12.956668   12.680133  0.150492   -1.837534
   -5   4  15  0  0.487989  1.024612     0.758877  -0.026917  357.968573    0.759354    1.239416  0.258582    1.856514
   -5   4  16  0  0.506232  0.987689   -11.969912  -0.105496  180.504958   11.970377   11.441225  0.157357   -3.362754
   -5   4  17  0  0.525098  0.952202     9.813458   0.157173    0.917576    9.814716    9.575380  0.141020   -1.697180
   -5   4  18  0  0.544523  0.918234    -2.042770   0.014704  179.587601    2.042823    2.393262  0.159503    2.197071
   -5   4  19  0  0.564449  0.885819    11.056784   0.109583    0.567837   11.057327   11.127192  0.125574    0.556364
   -5   4  20  0  0.584825  0.854956     7.090856   0.081451    0.658116    7.091324    7.102631  0.126374    0.089470
   -5   4  22  0  0.626750  0.797766     2.635485   0.017050    0.370653    2.635540    2.054854  0.198103   -2.931226
   -5   4  23  0  0.648223  0.771339   -10.801594  -0.111573  180.591807   10.802170   10.468683  0.135751   -2.456609
   -5   4  24  0  0.669993  0.746276    -4.656856  -0.073719  180.906924    4.657439    4.466196  0.205862   -0.928987
   -5   4  25  0  0.692032  0.722510     5.355126   0.063214    0.676308    5.355499    5.273868  0.543471   -0.150203
   -5   4  27  0  0.736820  0.678591    14.680482   0.128599    0.501890   14.681046   14.741702  0.195923    0.309592
   -5   5   1  0  0.390740  1.279624    15.016478   0.140299    0.535300   15.017133   14.935183  0.093065   -0.880572
   -5   5   2  0  0.390300  1.281065   -13.749854  -0.003287  180.013699   13.749854   13.278536  0.083514   -5.643613
   -5   5   3  0  0.391550  1.276977    -1.568183   0.121588  175.566470    1.572890    1.593490  0.092092    0.223695
   -5   5   4  0  0.394472  1.267518   -38.797293  -0.145654  180.215100   38.797566   38.283378  0.138151   -3.721920
   -5   5   5  0  0.399030  1.253039   -17.095488  -0.111699  180.374356   17.095853   16.863844  0.084398   -2.748981
   -5   5   6  0  0.405169  1.234053   -10.062953  -0.041485  180.236203   10.063038    9.830076  0.067358   -3.458565
   -5   5   7  0  0.412818  1.211187   -25.209554  -0.202323  180.459825   25.210366   25.305770  0.090594    1.053102
   -5   5   8  0  0.421895  1.185128     0.477401   0.085430   10.145573    0.484985    0.821721  0.114191    2.948873
   -5   5   9  0  0.432311  1.156575     2.469308   0.022524    0.522605    2.469411    2.809592  0.098207    3.463899
   -5   5  10  0  0.443971  1.126201    16.972572   0.087350    0.294871   16.972797   17.050238  0.079159    0.978295
   -5   5  11  0  0.456779  1.094621    16.180111   0.182199    0.645160   16.181137   16.009648  0.070455   -2.434024
   -5   5  12  0  0.470642  1.062378   -25.298491  -0.101173  180.229134   25.298693   25.423514  0.120155    1.038828
   -5   5  13  0  0.485470  1.029929    -4.180872   0.016349  179.775945    4.180904    4.377674  0.112171    1.754201
   -5   5  14  0  0.501177  0.997651   -20.688373  -0.111734  180.309440   20.688674   20.387341  0.139059   -2.166936
   -5   5  15  0  0.517683  0.965842   -21.430584  -0.172876  180.462184   21.431281   21.334614  0.189655   -0.509702
   -5   5  16  0  0.534914  0.934729     1.537729   0.035225    1.312256    1.538132    1.553543  0.245555    0.062759
   -5   5  17  0  0.552803  0.904482    -5.862471  -0.078600  180.768136    5.862998    5.842641  0.446212   -0.045622
   -5   5  18  0  0.571286  0.875218     8.062121   0.097737    0.694565    8.062713    8.491569  0.151364    2.833283
   -5   5  19  0  0.590310  0.847013     7.388819   0.126829    0.983386    7.389908    7.492654  0.159603    0.643759
   -5   5  20  0  0.609822  0.819911     6.251944  -0.002742  359.974875    6.251944    5.937926  0.149790   -2.096393
   -5   5  21  0  0.629778  0.793930    20.496720   0.122642    0.342824   20.497087   19.836483  0.568579   -1.161852
   -5   5  22  0  0.650137  0.769069     4.909362  -0.073157  359.146267    4.909907    5.302073  0.203510    1.927014
   -5   5  23  0  0.670862  0.745310     3.567653  -0.057667  359.073954    3.568119    3.992254  0.241077    1.759332
   -5   5  25  0  0.713282  0.700985    -9.897353  -0.109205  180.632164    9.897956    9.884574  0.197236   -0.067845
   -5   5  26  0  0.734921  0.680345    13.374571   0.080437    0.344583   13.374813   13.414648  0.204761    0.194545
   -5   5  27  0  0.756813  0.660665     7.531708   0.050565    0.384658    7.531878    7.549920  0.324545    0.055593
   -5   6   1  0  0.434944  1.149575    -8.730825  -0.005976  180.039216    8.730827    8.652178  0.082906   -0.948648
   -5   6   2  0  0.434549  1.150619    13.301338   0.221650    0.954675   13.303185   13.180873  0.099600   -1.228038
   -5   6   3  0  0.435671  1.147654    -1.869473   0.006996  179.785587    1.869486    2.059722  0.104054    1.828248
   -5   6   4  0  0.438299  1.140773    -6.859820   0.048881  179.591735    6.859994    6.686825  0.080459   -2.152279
   -5   6   5  0  0.442406  1.130183    16.449915   0.006278    0.021867   16.449916   16.133321  0.084348   -3.753447
   -5   6   6  0  0.447951  1.116193     4.907784  -0.165036  358.074022    4.910558    4.752580  0.068746   -2.298006
   -5   6   7  0  0.454881  1.099188    10.556871   0.027308    0.148210   10.556907   10.591383  0.071807    0.480132
   -5   6   8  0  0.463135  1.079599     3.686548  -0.096898  358.494370    3.687821    3.508726  0.088953   -2.013375
   -5   6   9  0  0.472643  1.057881    -8.721771  -0.005016  180.032952    8.721772    8.737932  0.077448    0.208651
   -5   6  10  0  0.483330  1.034489    21.356818   0.168770    0.452765   21.357485   21.193730  0.111698   -1.466048
   -5   6  11  0  0.495122  1.009853   -16.158384  -0.014686  180.052074   16.158391   16.136514  0.099899   -0.218990
   -5   6  12  0  0.507940  0.984369    16.421286   0.155263    0.541715   16.422020   16.430008  0.099545    0.080248
   -5   6  13  0  0.521709  0.958390   -21.353484  -0.048319  180.129649   21.353539   21.353117  0.113362   -0.003723
   -5   6  14  0  0.536355  0.932218   -21.371518  -0.113010  180.302971   21.371817   21.496546  0.121521    1.026397
   -5   6  15  0  0.551810  0.906109    -0.818839  -0.006068  180.424605    0.818861    1.727820  0.460921    1.972049
   -5   6  16  0  0.568007  0.880271    -5.847233  -0.157685  181.544750    5.849358    5.576109  0.351896   -0.776508
   -5   6  17  0  0.584884  0.854871     9.878542   0.002189    0.012696    9.878542   10.333937  0.272382    1.671893
   -5   6  18  0  0.602384  0.830035    11.140789   0.058021    0.298395   11.140940   10.716585  0.273840   -1.549643
   -5   6  20  0  0.639047  0.782415    12.134608   0.165378    0.780813   12.135734   12.337464  0.189735    1.063215
   -5   6  21  0  0.658118  0.759743    -6.470281  -0.021378  180.189309    6.470316    6.702832  0.198746    1.169915
   -5   6  22  0  0.677626  0.737871     6.781597   0.010771    0.091000    6.781605    6.704106  0.240016   -0.322892
   -5   6  23  0  0.697534  0.716811     3.172486   0.007783    0.140554    3.172496    3.049225  0.435352   -0.283153
   -5   6  24  0  0.717810  0.696563   -15.845512  -0.160397  180.579961   15.846324   15.499724  0.258018   -1.343318
   -5   7   1  0  0.481986  1.037375    19.046921   0.139291    0.419000   19.047431   18.722673  0.144711   -2.244187
   -5   7   2  0  0.481630  1.038142     2.060191   0.000632    0.017588    2.060191    2.202822  0.152634    0.934466
   -5   7   3  0  0.482643  1.035963    13.384266   0.163509    0.699921   13.385265   13.558457  0.105750    1.637750
   -5   7   4  0  0.485016  1.030893    13.168640   0.093241    0.405678   13.168970   13.048969  0.104290   -1.150643
   -5   7   5  0  0.488731  1.023058     4.553271  -0.062433  359.214433    4.553699    4.636300  0.120265    0.686826
   -5   7   6  0  0.493756  1.012647    16.784928   0.040825    0.139356   16.784978   17.059863  0.126059    2.180603
   -5   7   7  0  0.500052  0.999897    -8.046981  -0.156084  181.111204    8.048495    7.870230  0.121996   -1.461234
   -5   7   8  0  0.507571  0.985083     3.771157  -0.077011  358.830123    3.771943    3.820618  0.101793    0.478179
   -5   7  10  0  0.526063  0.950456    -3.883371  -0.056195  180.829045    3.883778    3.714534  0.117140   -1.444801
   -5   7  11  0  0.536917  0.931243    15.936080   0.178929    0.643284   15.937085   15.558167  0.096851   -3.912370
   -5   7  12  0  0.548759  0.911146     1.164633   0.058755    2.888073    1.166114    1.048858  0.216598   -0.541354
   -5   7  14  0  0.575162  0.869320    12.801979   0.094820    0.424364   12.802330   12.977660  0.108962    1.609085
   -5   7  15  0  0.589600  0.848032   -10.288296  -0.148179  180.825157   10.289363    9.779792  0.146747   -3.472444
   -5   7  16  0  0.604786  0.826739     6.537350  -0.011539  359.898866    6.537360    6.653293  0.139410    0.831603
   -5   7  18  0  0.637182  0.784705     2.975813  -0.064004  358.767864    2.976501    3.469105  0.399827    1.232045
   -5   7  19  0  0.654292  0.764185    14.063061   0.132048    0.537974   14.063681   14.305282  0.292934    0.824762
   -5   7  20  0  0.671949  0.744104    -8.323064  -0.006125  180.042161    8.323067    8.250805  0.201197   -0.359158
   -5   7  21  0  0.690111  0.724521    -6.304473   0.072906  179.337450    6.304894    7.362736  0.203255    5.204515
   -5   7  22  0  0.708739  0.705478    -1.388019   0.060183  177.517257    1.389323    1.298493  0.376470   -0.241268
   -5   7  23  0  0.727797  0.687005    -4.444657  -0.084713  181.091894    4.445465    4.376486  0.243281   -0.283536
   -5   7  24  0  0.747252  0.669118    -1.953424   0.018674  179.452291    1.953513    1.736981  0.412823   -0.524515
   -5   8   1  0  0.531113  0.941420    -1.319668  -0.097432  184.222515    1.323260    1.150183  0.242601   -0.713422
   -5   8   2  0  0.530790  0.941993    19.814194   0.110994    0.320954   19.814504   19.957142  0.158760    0.898447
   -5   8   3  0  0.531709  0.940364    14.428784   0.113731    0.451610   14.429232   14.505748  0.169754    0.450745
   -5   8   4  0  0.533864  0.936567     4.371377   0.018515    0.242675    4.371417    4.592429  0.182697    1.209725
   -5   8   5  0  0.537241  0.930681     4.181385   0.124904    1.711003    4.183250    4.127908  0.177152   -0.312400
   -5   8   6  0  0.541816  0.922822    -7.590602  -0.110878  180.836879    7.591411    7.878751  0.157851    1.820323
   -5   8   7  0  0.547560  0.913142     1.614676  -0.047047  358.331032    1.615362    1.486454  0.312098   -0.413036
   -5   8   8  0  0.554436  0.901818   -27.256013  -0.083418  180.175356   27.256141   27.148007  0.128000   -0.844795
   -5   8   9  0  0.562402  0.889044   -20.266925  -0.178755  180.505339   20.267713   20.008268  0.101996   -2.543686
   -5   8  10  0  0.571413  0.875023     3.089123   0.070950    1.315718    3.089938    3.004024  0.131854   -0.651586
   -5   8  11  0  0.581421  0.859962    10.267781   0.019443    0.108495   10.267799   10.120138  0.102745   -1.437163
   -5   8  12  0  0.592374  0.844061    11.272300   0.078115    0.397045   11.272570   11.426305  0.120709    1.273601
   -5   8  13  0  0.604222  0.827510    20.838448   0.163718    0.450136   20.839091   20.896652  0.114440    0.502981
   -5   8  14  0  0.616913  0.810487   -11.291703  -0.068521  180.347681   11.291911   11.730890  0.095099    4.616003
   -5   8  15  0  0.630396  0.793152    10.572922   0.067580    0.366217   10.573138   10.603475  0.111873    0.271174
   -5   8  16  0  0.644621  0.775649    -1.876473  -0.078673  182.400770    1.878121    1.846801  0.248540   -0.126017
   -5   8  17  0  0.659541  0.758103   -13.141461  -0.130877  180.570596   13.142113   13.012826  0.296447   -0.436121
   -5   8  18  0  0.675108  0.740622     1.972502   0.025522    0.741295    1.972667    1.797438  0.529531   -0.330913
   -5   8  19  0  0.691281  0.723295    -2.310024  -0.069374  181.720182    2.311065    1.970242  0.482988   -0.705656
   -5   8  20  0  0.708016  0.706199     5.049162   0.087661    0.994638    5.049923    5.664439  0.327347    1.877263
   -5   8  21  0  0.725275  0.689394    -2.247331   0.068723  178.248444    2.248381    2.051131  0.454890   -0.433622
   -5   8  22  0  0.743022  0.672928     4.199720   0.010688    0.145808    4.199733    4.073217  0.267830   -0.472377
   -5   9   1  0  0.581797  0.859407    -8.251225  -0.006668  180.046301    8.251228    8.387402  0.144419    0.942906
   -5   9   2  0  0.581502  0.859843     8.400616  -0.000040  359.999727    8.400616    8.340387  0.145472   -0.414020
   -5   9   3  0  0.582341  0.858604     7.079319   0.013064    0.105735    7.079331    6.901212  0.342903   -0.519446
   -5   9   4  0  0.584310  0.855711    19.371301   0.194221    0.574441   19.372275   19.152083  0.194703   -1.130910
   -5   9   5  0  0.587396  0.851214   -12.033781  -0.024919  180.118645   12.033807   12.457662  0.190224    2.228180
   -5   9   6  0  0.591584  0.845189    14.639811   0.087865    0.343872   14.640075   14.254404  0.232694   -1.657413
   -5   9   7  0  0.596849  0.837733    -5.082566  -0.014671  180.165386    5.082587    5.378889  0.175454    1.688770
   -5   9   8  0  0.603163  0.828963    -6.658270  -0.144908  181.246764    6.659847    6.740444  0.113101    0.712615
   -5   9   9  0  0.610494  0.819009    -3.163056   0.001650  179.970113    3.163057    2.992628  0.142124   -1.199152
   -5   9  10  0  0.618805  0.808009   -19.143968  -0.130000  180.389071   19.144409   19.065523  0.206443   -0.382121
   -5   9  11  0  0.628058  0.796105     6.843105   0.026129    0.218774    6.843155    6.650289  0.141564   -1.362401
   -5   9  12  0  0.638212  0.783439    23.339557   0.121919    0.299293   23.339876   23.217506  0.171850   -0.712069
   -5   9  13  0  0.649224  0.770151    15.935499   0.015891    0.057134   15.935507   16.243352  0.157565    1.953764
   -5   9  14  0  0.661051  0.756371     8.035700   0.126674    0.903132    8.036699    8.034148  0.133692   -0.019081
   -5   9  15  0  0.673651  0.742224    10.188028   0.001297    0.007292   10.188028   10.787859  0.300369    1.996979
   -5   9  16  0  0.686981  0.727822   -13.263064  -0.081743  180.353120   13.263316   13.491400  0.222629    1.024506
   -5   9  17  0  0.701000  0.713267    -2.975496  -0.009567  180.184224    2.975511    3.849226  0.381178    2.292142
   -5   9  18  0  0.715666  0.698650   -12.357905  -0.156793  180.726909   12.358900   12.755397  0.224460    1.766448
   -5   9  19  0  0.730941  0.684049     2.777517   0.013031    0.268801    2.777548    2.867167  0.565328    0.158527
   -5  10   1  0  0.633664  0.789062   -16.347538  -0.136314  180.477751   16.348106   16.198902  0.341318   -0.437141
   -5  10   2  0  0.633393  0.789399    -4.253933  -0.072359  180.974503    4.254548    4.025947  0.226860   -1.007672
   -5  10   3  0  0.634164  0.788440    11.884477   0.094987    0.457926   11.884857   11.533409  0.137848   -2.549539
   -5  10   4  0  0.635972  0.786198     3.436733   0.001124    0.018745    3.436733    3.316223  0.172749   -0.697602
   -5  10   5  0  0.638809  0.782706     6.819505   0.132702    1.114786    6.820796    6.783461  0.133728   -0.279186
   -5  10   6  0  0.642662  0.778014     6.133057   0.079052    0.738470    6.133567    6.112730  0.137150   -0.151927
   -5  10   7  0  0.647512  0.772187     6.639668  -0.027043  359.766640    6.639723    6.513314  0.151770   -0.832896
   -5  10   8  0  0.653336  0.765303    10.269543   0.056141    0.313219   10.269696    9.952447  0.122021   -2.599951
   -5  10   9  0  0.660110  0.757450     1.369775  -0.123806  354.835406    1.375358    1.949287  0.242370    2.367986
   -5  10  10  0  0.667804  0.748723    -9.965157  -0.060729  180.349165    9.965343    9.924228  0.181231   -0.226863
   -5  10  11  0  0.676387  0.739222     6.139925   0.013103    0.122272    6.139939    6.328099  0.190567    0.987365
   -5  10  12  0  0.685825  0.729048    -2.817507  -0.047323  180.962255    2.817904    2.003041  0.299296   -2.722596
   -5  10  13  0  0.696085  0.718303    10.159782   0.134924    0.760856   10.160678    9.963814  0.180570   -1.090234
   -5  10  14  0  0.707129  0.707085    15.071252   0.050325    0.191319   15.071336   14.747382  0.320712   -1.010109
   -5  10  16  0  0.731427  0.683595     9.236213   0.073809    0.457855    9.236508    9.893490  0.356965    1.840466
   -5  10  17  0  0.744609  0.671493   -15.296301  -0.129292  180.484280   15.296848   15.655770  0.331553    1.082550
   -5  11   1  0  0.686446  0.728389   -10.487367  -0.104223  180.569384   10.487885   10.968272  0.131292    3.658925
   -5  11   2  0  0.686196  0.728654     4.905291  -0.009095  359.893764    4.905299    4.979453  0.148872    0.498108
   -5  11   3  0  0.686908  0.727900    -7.147719  -0.101634  180.814640    7.148441    6.959799  0.128875   -1.463758
   -5  11   4  0  0.688578  0.726135    -3.021607   0.072321  178.628905    3.022472    3.078704  0.178408    0.315183
   -5  11   5  0  0.691199  0.723381     5.407949   0.064606    0.684455    5.408335    5.684074  0.241747    1.140609
   -5  11   6  0  0.694761  0.719672    -9.909216   0.016604  179.903992    9.909230    9.930507  0.135070    0.157526
   -5  11   7  0  0.699249  0.715052     6.431713   0.119163    1.061419    6.432817    6.056017  0.141006   -2.672226
   -5  11   8  0  0.704647  0.709576    -6.115170  -0.077709  180.728051    6.115664    5.994828  0.200482   -0.602728
   -5  11  11  0  0.726070  0.688639   -13.038037  -0.140652  180.618073   13.038795   12.763271  0.193145   -1.426520
   -5  11  12  0  0.734871  0.680392     5.070351   0.065904    0.744682    5.070779    5.291960  0.256155    0.863462
   -5  11  13  0  0.744454  0.671633   -11.435819  -0.038679  180.193788   11.435884   12.059313  0.322867    1.930911
   -5  12   1  0  0.739948  0.675723     5.365092   0.006429    0.068660    5.365096    5.483667  0.207346    0.571852
   -5  12   2  0  0.739716  0.675935   -12.024308  -0.154883  180.737976   12.025305   11.612990  0.268222   -1.537217
   -5  12   3  0  0.740376  0.675332     5.516887   0.019865    0.206309    5.516923    5.453730  0.247068   -0.255771
   -5  12   4  0  0.741926  0.673922    -5.361204  -0.039147  180.418365    5.361347    5.946171  0.134340    4.353300
   -5  12   7  0  0.751841  0.665034    -3.457482  -0.010803  180.179023    3.457499    2.903542  0.300359   -1.844315
   -5  12   8  0  0.756863  0.660622    11.316984   0.082626    0.418313   11.317286   11.153995  0.207400   -0.787320
   -4   0   2  0  0.211217  2.367239    35.073697   0.056847    0.092865   35.073743   34.257828  0.214410   -3.805395
   -4   0   4  0  0.220942  2.263037   -58.318520  -0.279592  180.274686   58.319190   56.074379  0.411717   -5.452316
   -4   0   6  0  0.241451  2.070814   -37.070258  -0.108525  180.167736   37.070417   37.004188  0.408598   -0.162088
   -4   0   8  0  0.270300  1.849800    25.461714   0.202676    0.456066   25.462521   25.606929  0.279674    0.516345
   -4   0  10  0  0.305132  1.638637    71.119678   0.215470    0.173588   71.120004   70.743879  1.018919   -0.369142
   -4   0  12  0  0.344135  1.452918   -11.302035  -0.140802  180.713758   11.302912   11.614879  0.104708    2.979393
   -4   0  14  0  0.386047  1.295177     8.920206  -0.143711  359.077002    8.921363    8.562128  0.157032   -2.287650
   -4   0  16  0  0.430019  1.162739   -15.871750   0.067346  179.756888   15.871893   15.931030  0.242676    0.243688
   -4   0  18  0  0.475479  1.051570    36.940719   0.231689    0.359349   36.941446   37.105921  0.259671    0.633398
   -4   0  20  0  0.522039  0.957782   -14.448139  -0.039596  180.157021   14.448194   14.578101  0.262992    0.493958
   -4   0  22  0  0.569429  0.878073   -13.000595  -0.181447  180.799614   13.001861   13.216665  0.139070    1.544569
   -4   0  24  0  0.617458  0.809772   -12.582388  -0.057118  180.260095   12.582517   12.867896  0.169512    1.683534
   -4   0  26  0  0.665987  0.750765     5.675016   0.141489    1.428199    5.676780    5.632492  0.123211   -0.359446
   -4   0  28  0  0.714915  0.699384    -2.934025   0.058406  178.859590    2.934607    3.435278  0.290648    1.722605
   -4   1   1  0  0.218653  2.286731    18.396164   0.163182    0.508225   18.396888   18.757561  0.092880    3.883226
   -4   1   2  0  0.218930  2.283833   -37.957957   0.089711  179.864586   37.958063   37.688832  0.113232   -2.377682
   -4   1   3  0  0.222198  2.250246    -2.181680  -0.112819  182.960240    2.184595    2.399668  0.077719    2.767334
   -4   1   4  0  0.228327  2.189837     3.567061   0.005558    0.089270    3.567066    3.884523  0.067342    4.714076
   -4   1   5  0  0.237097  2.108842   -46.091825  -0.219735  180.273146   46.092349   46.345582  0.142286    1.779747
   -4   1   6  0  0.248227  2.014287   -39.133064  -0.149891  180.219459   39.133351   39.512162  0.203624    1.860345
   -4   1   7  0  0.261416  1.912662    30.308993   0.082843    0.156605   30.309106   31.032788  0.144031    5.024486
   -4   1   8  0  0.276369  1.809175   -16.586532  -0.073937  180.255403   16.586697   16.754061  0.088986    1.880794
   -4   1   9  0  0.292817  1.707553    -0.751406   0.143198  169.210353    0.764929    0.794201  0.101576    0.288179
   -4   1  10  0  0.310521  1.610197    18.566168   0.103963    0.320828   18.566459   18.660817  0.142551    0.661922
   -4   1  11  0  0.329280  1.518466     1.888393   0.005932    0.179968    1.888402    1.885571  0.183871   -0.015399
   -4   1  12  0  0.348923  1.432983    17.879634   0.104282    0.334170   17.879938   18.324443  0.196261    2.264862
   -4   1  13  0  0.369309  1.353881   -55.857416  -0.238616  180.244759   55.857925   55.395025  0.483478   -0.957438
   -4   1  14  0  0.390321  1.280996     6.544273  -0.047354  359.585420    6.544444    6.532707  0.073818   -0.159004
   -4   1  15  0  0.411865  1.213990   -14.094637  -0.065546  180.266447   14.094789   14.072094  0.092743   -0.244710
   -4   1  16  0  0.433860  1.152445   -17.895824  -0.109854  180.351707   17.896161   18.060637  0.107439    1.530877
   -4   1  17  0  0.456242  1.095910    15.460038   0.157709    0.584459   15.460843   15.530190  0.099558    0.696550
   -4   1  18  0  0.478956  1.043938     5.780688   0.027792    0.275463    5.780755    6.030424  0.065586    3.806724
   -4   1  19  0  0.501957  0.996101    11.721902   0.109160    0.533549   11.722410   11.563466  0.114836   -1.384094
   -4   1  20  0  0.525208  0.952005    17.669726   0.116328    0.377198   17.670109   17.560064  0.134502   -0.818163
   -4   1  21  0  0.548676  0.911285    -8.893004  -0.123899  180.798206    8.893867    8.795006  0.122314   -0.808256
   -4   1  22  0  0.572335  0.873614     3.789847   0.022952    0.346989    3.789917    3.928552  0.134191    1.033122
   -4   1  23  0  0.596162  0.838698   -11.242618  -0.120316  180.613141   11.243261   11.413504  0.120943    1.407630
   -4   1  25  0  0.644247  0.776100     5.401130   0.064358    0.682686    5.401514    5.166277  0.127620   -1.843262
   -4   1  26  0  0.668473  0.747973    -4.320710  -0.028360  180.376075    4.320803    3.780169  0.146108   -3.700250
   -4   1  27  0  0.692805  0.721704     9.627731   0.132549    0.788768    9.628643    9.606611  0.124257   -0.177314
   -4   1  28  0  0.717232  0.697125     5.487033   0.062798    0.655715    5.487393    5.607679  0.217524    0.552979
   -4   1  29  0  0.741744  0.674087     2.060808  -0.018864  359.475546    2.060895    2.455281  0.620870    0.635215
   -4   2   1  0  0.240340  2.080390     5.898440   0.143594    1.394558    5.900188    5.690407  0.092316   -2.272434
   -4   2   2  0  0.240592  2.078207   -28.876422   0.005892  179.988309   28.876423   28.502300  0.162819   -2.297782
   -4   2   3  0  0.243569  2.052804    49.021338   0.203586    0.237949   49.021760   49.461807  0.164702    2.671769
   -4   2   4  0  0.249174  2.006632   -27.257728  -0.142057  180.298601   27.258098   27.426526  0.101921    1.652536
   -4   2   5  0  0.257234  1.943759   -38.670102  -0.113555  180.168249   38.670269   38.610819  0.128170   -0.463836
   -4   2   6  0  0.267527  1.868971    11.671866  -0.025154  359.876524   11.671893   11.630625  0.060844   -0.678257
   -4   2   7  0  0.279808  1.786942   -12.569476  -0.189234  180.862524   12.570900   13.021095  0.069100    6.515103
   -4   2   8  0  0.293826  1.701685     1.454555   0.092509    3.639078    1.457494    1.881238  0.099689    4.250650
   -4   2   9  0  0.309347  1.616307   -23.551517   0.017348  179.957797   23.551524   23.582219  0.220516    0.139199
   -4   2  10  0  0.326156  1.533011    -2.467374   0.074903  178.261189    2.468510    2.488179  0.157506    0.124875
   -4   2  11  0  0.344063  1.453223    42.091000   0.231117    0.314602   42.091635   42.018852  0.205012   -0.355019
   -4   2  12  0  0.362906  1.377766   -60.191303  -0.141802  180.134981   60.191470   59.907560  0.527155   -0.538571
   -4   2  13  0  0.382548  1.307026    12.880030   0.037837    0.168314   12.880085   12.480471  0.099965   -3.997552
   -4   2  14  0  0.402871  1.241093    -9.034016  -0.106454  180.675125    9.034643    9.288511  0.101294    2.506263
   -4   2  15  0  0.423777  1.179866    -4.787597  -0.163312  181.953690    4.790382    4.672648  0.079123   -1.487984
   -4   2  16  0  0.445184  1.123131    -6.880009   0.018419  179.846609    6.880034    6.692585  0.084095   -2.229022
   -4   2  17  0  0.467023  1.070610     1.292786  -0.080177  356.451147    1.295269    1.601305  0.184708    1.656864
   -4   2  18  0  0.489237  1.022000     8.186652   0.105798    0.740406    8.187335    8.149043  0.087881   -0.435725
   -4   2  19  0  0.511776  0.976989    26.852992   0.151330    0.322887   26.853419   27.041823  0.146352    1.287334
   -4   2  20  0  0.534600  0.935279     3.293557  -0.006740  359.882748    3.293564    3.316537  0.091765    0.250347
   -4   2  21  0  0.557673  0.896583     6.210039   0.102154    0.942417    6.210879    5.918163  0.126946   -2.305834
   -4   2  22  0  0.580966  0.860636    -9.282137  -0.086453  180.533633    9.282539    9.286818  0.128017    0.033425
   -4   2  23  0  0.604453  0.827194   -13.221466  -0.097243  180.421400   13.221824   13.473227  0.127103    1.977947
   -4   2  24  0  0.628113  0.796035     5.089715  -0.012718  359.856836    5.089731    5.280935  0.127345    1.501461
   -4   2  25  0  0.651927  0.766957    -9.811886  -0.130937  180.764554    9.812759    9.862873  0.122822    0.408015
   -4   2  26  0  0.675878  0.739779    13.409039   0.088760    0.379257   13.409332   13.581697  0.139339    1.237015
   -4   2  27  0  0.699952  0.714334     5.707084   0.043742    0.439135    5.707252    5.687533  0.127254   -0.154959
   -4   2  28  0  0.724138  0.690476     8.377425   0.042298    0.289285    8.377532    7.835092  0.266097   -2.038504
   -4   2  29  0  0.748424  0.668071     2.604571   0.103741    2.280909    2.606636    2.630665  0.353235    0.068026
   -4   3   1  0  0.272678  1.833665   -26.652112  -0.026212  180.056349   26.652125   26.971286  0.106708    2.990983
   -4   3   2  0  0.272901  1.832169    21.010929   0.258304    0.704346   21.012516   21.039118  0.090446    0.294115
   -4   3   3  0  0.275529  1.814692     5.283944   0.000051    0.000556    5.283944    5.109450  0.067380   -2.589698
   -4   3   4  0  0.280495  1.782560    25.655788   0.094035    0.210002   25.655960   25.739168  0.083627    0.994986
   -4   3   5  0  0.287679  1.738048   -12.983740  -0.014902  180.065762   12.983748   12.990079  0.060721    0.104253
   -4   3   6  0  0.296919  1.683962    -9.446963  -0.209680  181.271498    9.449290    9.619699  0.057289    2.974539
   -4   3   7  0  0.308030  1.623219    -5.151571   0.010608  179.882023    5.151582    5.148677  0.120863   -0.024030
   -4   3   8  0  0.320818  1.558517    -8.535680  -0.123537  180.829185    8.536574    8.339695  0.131846   -1.493243
   -4   3   9  0  0.335091  1.492133    -2.415343   0.007682  179.817763    2.415355    2.775969  0.171135    2.107190
   -4   3  10  0  0.350667  1.425853    16.748331   0.172611    0.590478   16.749221   16.983512  0.093317    2.510711
   -4   3  11  0  0.367382  1.360982     1.426890   0.013125    0.527023    1.426950    1.896134  0.284457    1.649401
   -4   3  12  0  0.385086  1.298411     6.362184   0.161241    1.451770    6.364227    6.459980  0.071786    1.333856
   -4   3  13  0  0.403650  1.238698    26.985238   0.020234    0.042961   26.985245   26.830876  0.203518   -0.758502
   -4   3  14  0  0.422960  1.182146   -15.818057  -0.121990  180.441859   15.818527   15.829704  0.188603    0.059260
   -4   3  15  0  0.442919  1.128876    24.985015   0.035923    0.082380   24.985041   24.940358  0.195266   -0.228834
   -4   3  16  0  0.463442  1.078883     4.578975  -0.164783  357.938997    4.581939    4.824793  0.106664    2.276810
   -4   3  17  0  0.484459  1.032078    -5.554836   0.000997  179.989716    5.554836    5.685044  0.159765    0.814994
   -4   3  18  0  0.505908  0.988322     4.282097   0.047844    0.640143    4.282365    4.284741  0.124925    0.019022
   -4   3  20  0  0.549897  0.909260    19.232809   0.192621    0.573812   19.233774   19.194478  0.146678   -0.267902
   -4   3  21  0  0.572354  0.873585    -1.945241  -0.008862  180.261036    1.945261    2.819129  0.171018    5.109785
   -4   3  23  0  0.618024  0.809030     1.355778   0.004154    0.175539    1.355784    1.440765  0.184991    0.459378
   -4   3  24  0  0.641183  0.779808   -14.772842  -0.171123  180.663664   14.773833   14.746673  0.234174   -0.115985
   -4   3  26  0  0.688041  0.726701    -0.566775  -0.056088  185.651599    0.569544    1.375691  0.318189    2.533548
   -4   3  27  0  0.711704  0.702539     7.489932   0.007270    0.055614    7.489936    7.294165  0.184749   -1.059654
   -4   3  28  0  0.735504  0.679806     8.779856   0.124957    0.815395    8.780745    8.866607  0.180363    0.476050
   -4   4   1  0  0.312377  1.600629    -5.051565   0.118628  178.654748    5.052958    5.037514  0.073188   -0.211011
   -4   4   2  0  0.312571  1.599634    18.584504   0.016184    0.049895   18.584511   18.458715  0.096520   -1.303328
   -4   4   3  0  0.314869  1.587963     1.184235   0.148880    7.165533    1.193557    1.712282  0.104326    4.972174
   -4   4   4  0  0.319224  1.566299    12.097420   0.108078    0.511867   12.097903   12.002750  0.124212   -0.766051
   -4   4   5  0  0.325554  1.535843    -8.200952  -0.107577  180.751539    8.201657    8.135842  0.088856   -0.740695
   -4   4   6  0  0.333747  1.498141    -7.190305   0.034534  179.724817    7.190388    7.447887  0.077148    3.337712
   -4   4   7  0  0.343669  1.454886   -25.496712  -0.207226  180.465664   25.497554   25.673189  0.101141    1.736541
   -4   4   8  0  0.355176  1.407751   -29.041984  -0.124762  180.246136   29.042252   28.764700  0.109687   -2.530409
   -4   4   9  0  0.368120  1.358254    -4.868535   0.007784  179.908391    4.868542    5.388319  0.060613    8.575355
   -4   4  10  0  0.382353  1.307692   -16.698497  -0.077068  180.264435   16.698675   16.437913  0.072957   -3.574216
   -4   4  11  0  0.397738  1.257109    17.723631   0.198967    0.643179   17.724748   17.783013  0.099481    0.585690
   -4   4  12  0  0.414147  1.207302    22.408556   0.086717    0.221723   22.408724   22.656983  0.121074    2.050477
   -4   4  13  0  0.431462  1.158851   -16.014866   0.005775  179.979338   16.014867   15.931424  0.155477   -0.536689
   -4   4  15  0  0.468405  1.067453     6.188680  -0.142930  358.676967    6.190331    5.953166  0.133244   -1.779932
   -4   4  16  0  0.487858  1.024889     7.564633  -0.023764  359.820008    7.564670    7.870472  0.138981    2.200316
   -4   4  17  0  0.507865  0.984513   -13.006216  -0.081143  180.357453   13.006470   13.089505  0.127029    0.653673
   -4   4  18  0  0.528365  0.946316    -9.971997  -0.094644  180.543776    9.972446   10.292173  0.193440    1.652853
   -4   4  19  0  0.549301  0.910248     6.595345   0.147350    1.279857    6.596991    6.629197  0.183567    0.175444
   -4   4  20  0  0.570625  0.876231     1.138908  -0.004140  359.791718    1.138915    1.240932  0.251747    0.405232
   -4   4  21  0  0.592297  0.844171     9.348171   0.114052    0.699003    9.348866    8.957776  0.131228   -2.980247
   -4   4  22  0  0.614278  0.813963    11.270588   0.086631    0.440391   11.270921   11.020761  0.142322   -1.757706
   -4   4  23  0  0.636538  0.785500     7.102434  -0.065429  359.472192    7.102736    6.985221  0.114783   -1.023802
   -4   4  24  0  0.659047  0.758672     2.592911   0.021760    0.480820    2.593002    2.582638  0.255532   -0.040559
   -4   4  26  0  0.704718  0.709504    -4.155922  -0.060952  180.840255    4.156368    4.427731  0.245120    1.107060
   -4   4  27  0  0.727839  0.686965     6.728794   0.053912    0.459050    6.729010    7.049176  0.278262    1.150595
   -4   4  28  0  0.751127  0.665666    -1.845956  -0.036868  181.144169    1.846324    2.499260  0.249268    2.619410
   -4   5   1  0  0.356990  1.400600     2.672443  -0.115585  357.523457    2.674941    2.869789  0.153133    1.272407
   -4   5   2  0  0.357160  1.399933     0.766287   0.101955    7.578702    0.773040    1.629723  0.474414    1.805773
   -4   5   3  0  0.359172  1.392090    13.527364   0.129422    0.548156   13.527983   13.647415  0.100634    1.186797
   -4   5   4  0  0.362996  1.377425     8.944483   0.031089    0.199149    8.944537    9.105405  0.167168    0.962312
   -4   5   5  0  0.368575  1.356575     9.652762   0.167401    0.993543    9.654213   10.200245  0.134723    4.052992
   -4   5   6  0  0.375832  1.330383   -34.241486  -0.139810  180.233940   34.241771   34.331299  0.186722    0.479472
   -4   5   7  0  0.384670  1.299816   -15.461914  -0.075320  180.279102   15.462097   15.540993  0.152994    0.515675
   -4   5   8  0  0.394984  1.265873    -1.379308  -0.051935  182.156353    1.380285    1.837579  0.212363    2.153356
   -4   5   9  0  0.406662  1.229521   -11.083622  -0.198915  181.028164   11.085407   11.252131  0.070142    2.376965
   -4   5  10  0  0.419590  1.191638    -2.469771   0.084471  178.041125    2.471215    2.755812  0.201515    1.412288
   -4   5  11  0  0.433656  1.152987     6.066101  -0.001604  359.984852    6.066102    5.743451  0.068479   -4.711693
   -4   5  12  0  0.448753  1.114197    23.059906   0.110547    0.274669   23.060171   22.716075  0.102962   -3.341977
   -4   5  13  0  0.464781  1.075775    -0.743274   0.119785  170.845010    0.752865    0.722158  0.106300   -0.288867
   -4   5  14  0  0.481647  1.038105    -8.259986  -0.068828  180.477415    8.260273    8.393219  0.199092    0.667763
   -4   5  15  0  0.499265  1.001472    -4.872099   0.046439  179.453901    4.872320    4.774792  0.107539   -0.906915
   -4   5  16  0  0.517559  0.966073   -11.054415  -0.102984  180.533756   11.054895   11.019656  0.200763   -0.175522
   -4   5  17  0  0.536460  0.932036   -20.608896  -0.166703  180.463448   20.609570   20.944954  0.191672    1.749784
   -4   5  18  0  0.555906  0.899433     0.917521   0.016341    1.020326    0.917667    1.435572  0.214849    2.410556
   -4   5  19  0  0.575842  0.868294    -3.583901  -0.091792  181.467151    3.585076    3.753224  0.190057    0.884725
   -4   5  20  0  0.596218  0.838620     2.202226   0.086229    2.242285    2.203913    1.826247  0.204041   -1.850936
   -4   5  21  0  0.616991  0.810385     5.554033   0.093427    0.963704    5.554819    5.842596  0.142688    2.016832
   -4   5  22  0  0.638122  0.783549    11.203911   0.012267    0.062734   11.203918   11.123521  0.330043   -0.243595
   -4   5  23  0  0.659577  0.758061    14.118767   0.125348    0.508664   14.119323   14.175313  0.233881    0.239392
   -4   5  24  0  0.681326  0.733863    -0.842894  -0.066848  184.534509    0.845541    1.184083  0.380315    0.890165
   -4   5  25  0  0.703340  0.710894    -0.669117  -0.048194  184.119731    0.670850    1.381699  0.397204    1.789634
   -4   5  26  0  0.725596  0.689089     1.894102  -0.022706  359.313180    1.894238    1.807402  0.356709   -0.243436
   -4   5  27  0  0.748072  0.668385    -9.979383  -0.105963  180.608354    9.979946    9.613997  0.203818   -1.795466
   -4   6   1  0  0.404895  1.234887    15.701821   0.014530    0.053018   15.701828   15.522614  0.088102   -2.034159
   -4   6   2  0  0.405045  1.234430     5.463620  -0.024758  359.740366    5.463676    5.393681  0.084094   -0.832353
   -4   6   3  0  0.406821  1.229043    -0.723706   0.016851  178.666115    0.723902    1.285035  0.141099    3.976865
   -4   6   4  0  0.410201  1.218916    34.262628   0.230400    0.385282   34.263402   34.679698  0.298461    1.394808
   -4   6   5  0  0.415146  1.204396    12.434702   0.002131    0.009817   12.434702   12.234394  0.086105   -2.326335
   -4   6   6  0  0.421601  1.185955    27.172686   0.114587    0.241614   27.172928   27.226832  0.134334    0.401268
   -4   6   7  0  0.429499  1.164147   -12.273783  -0.002274  180.010614   12.273783   12.275139  0.097939    0.013847
   -4   6   8  0  0.438761  1.139573   -11.513432  -0.170141  180.846635   11.514690   11.991785  0.115233    4.140280
   -4   6   9  0  0.449302  1.112836     4.997916   0.010832    0.124179    4.997927    5.110738  0.087724    1.285969
   -4   6  10  0  0.461036  1.084513     3.579450  -0.117016  358.127611    3.581362    3.517277  0.102467   -0.625427
   -4   6  11  0  0.473874  1.055134    29.193174   0.050991    0.100077   29.193219   29.262912  0.127464    0.546769
   -4   6  12  0  0.487727  1.025163    31.854600   0.155210    0.279168   31.854978   31.904127  0.149210    0.329392
   -4   6  13  0  0.502514  0.994998   -14.118956  -0.019917  180.080827   14.118970   14.158295  0.087235    0.450796
   -4   6  14  0  0.518152  0.964967    22.767533   0.179030    0.450529   22.768236   22.466673  0.130948   -2.302919
   -4   6  15  0  0.534569  0.935333    -6.683957  -0.015595  180.133682    6.683975    6.731449  0.089418    0.530924
   -4   6  16  0  0.551694  0.906300    -5.351285  -0.069806  180.747364    5.351741    5.232462  0.145628   -0.819065
   -4   6  17  0  0.569463  0.878021   -13.431976  -0.028890  180.123233   13.432007   13.808547  0.280040    1.344594
   -4   6  18  0  0.587818  0.850604   -10.256216  -0.167694  180.936732   10.257587   10.192575  0.133222   -0.487994
   -4   6  19  0  0.606706  0.824123     2.300924   0.005812    0.144722    2.300931    1.868625  0.306255   -1.411586
   -4   6  20  0  0.626078  0.798622    -4.673425   0.014913  179.817173    4.673448    4.666055  0.236164   -0.031306
   -4   6  21  0  0.645892  0.774123     8.494358  -0.002088  359.985918    8.494358    8.929791  0.196486    2.216099
   -4   6  22  0  0.666107  0.750630    12.071083   0.162956    0.773428   12.072183   12.218783  0.200015    0.732948
   -4   6  23  0  0.686688  0.728132    -6.203644  -0.014500  180.133924    6.203661    6.088465  0.414903   -0.277646
   -4   6  24  0  0.707604  0.706610    -2.226936   0.027346  179.296462    2.227104    2.980786  0.339246    2.221637
   -4   6  25  0  0.728825  0.686036    -2.167886  -0.009760  180.257936    2.167908    1.834671  0.367152   -0.907626
   -4   6  26  0  0.750325  0.666378   -18.918246  -0.148369  180.449340   18.918828   19.346696  1.033915    0.413833
   -4   7   1  0  0.455054  1.098770   -12.626273  -0.154053  180.699031   12.627213   12.797707  0.111444    1.529852
   -4   7   2  0  0.455188  1.098448    -4.810956  -0.101518  181.208840    4.812027    5.081891  0.109694    2.460160
   -4   7   3  0  0.456768  1.094646    10.167817   0.107017    0.603019   10.168380   10.496660  0.124171    2.643757
   -4   7   4  0  0.459781  1.087473    -8.254351  -0.027019  180.187544    8.254396    8.385246  0.124979    1.046975
   -4   7   5  0  0.464199  1.077125    34.560971   0.192516    0.319153   34.561507   34.418252  0.255167   -0.561416
   -4   7   6  0  0.469981  1.063873     4.610631   0.079025    0.981941    4.611308    4.625116  0.118830    0.116198
   -4   7   7  0  0.477078  1.048046    21.602764  -0.020429  359.945817   21.602773   21.749922  0.156513    0.940169
   -4   7   8  0  0.485433  1.030008     4.890683   0.047284    0.553932    4.890911    4.864958  0.098624   -0.263153
   -4   7   9  0  0.494982  1.010138   -28.586486  -0.187257  180.375313   28.587099   28.705064  0.162940    0.723980
   -4   7  10  0  0.505657  0.988813   -11.258945  -0.090038  180.458186   11.259305   11.146842  0.087910   -1.279296
   -4   7  11  0  0.517388  0.966392    15.271641   0.021883    0.082099   15.271657   15.498157  0.102244    2.215292
   -4   7  12  0  0.530106  0.943207     1.040755  -0.063045  356.533452    1.042663    1.208113  0.193901    0.853275
   -4   7  13  0  0.543741  0.919555    23.176264   0.180130    0.445303   23.176964   22.946591  0.122309   -1.883540
   -4   7  15  0  0.573496  0.871845     2.828700   0.050826    1.029369    2.829156    2.911174  0.189083    0.433764
   -4   7  16  0  0.589491  0.848189     4.066108   0.088680    1.249392    4.067075    3.710230  0.107326   -3.324856
   -4   7  17  0  0.606154  0.824873    -5.544361  -0.133420  181.378505    5.545966    5.338830  0.384478   -0.538745
   -4   7  18  0  0.623429  0.802015     5.354809  -0.001617  359.982695    5.354809    5.560166  0.322127    0.637502
   -4   7  19  0  0.641269  0.779704   -10.881390  -0.083585  180.440107   10.881711   10.457229  0.192639   -2.203514
   -4   7  21  0  0.678462  0.736961     6.304472   0.102905    0.935127    6.305312    6.441724  0.415560    0.328262
   -4   7  22  0  0.697734  0.716605    -4.194275  -0.016462  180.224877    4.194307    4.213597  0.263986    0.073071
   -4   7  23  0  0.717409  0.696953     8.341846   0.106701    0.732836    8.342529    8.191828  0.208990   -0.721092
   -4   8   1  0  0.506799  0.986585   -22.096570  -0.141600  180.367160   22.097023   21.382793  0.193747   -3.686401
   -4   8   2  0  0.506919  0.986352     3.993090  -0.000775  359.988881    3.993091    4.220250  0.184862    1.228808
   -4   8   3  0  0.508338  0.983597    -7.263540  -0.125275  180.988084    7.264620    7.245731  0.154423   -0.122325
   -4   8   4  0  0.511047  0.978383    -5.610053   0.095128  179.028548    5.610860    6.033410  0.158268    2.669841
   -4   8   5  0  0.515025  0.970826    -4.393047   0.063532  179.171448    4.393507    4.356523  0.181564   -0.203694
   -4   8   6  0  0.520243  0.961090    11.531955   0.041628    0.206826   11.532031   11.654112  0.107004    1.140911
   -4   8   7  0  0.526663  0.949373    29.698600   0.180847    0.348894   29.699151   29.485323  0.160886   -1.329066
   -4   8   8  0  0.534243  0.935903    -3.204503  -0.094409  181.687531    3.205894    3.326142  0.109383    1.099333
   -4   8   9  0  0.542934  0.920922    -2.436581  -0.037938  180.892036    2.436876    3.010724  0.167914    3.417499
   -4   8  10  0  0.552684  0.904677   -12.834429  -0.086231  180.384950   12.834718   13.004099  0.134352    1.260721
   -4   8  11  0  0.563437  0.887411   -29.506590  -0.181825  180.353063   29.507150   29.707120  0.171034    1.169176
   -4   8  12  0  0.575137  0.869358     1.334106   0.060258    2.586153    1.335466    1.926398  0.160825    3.674375
   -4   8  14  0  0.601154  0.831733     4.899365   0.073557    0.860152    4.899917    4.914240  0.141632    0.101130
   -4   8  15  0  0.615361  0.812532    13.362544   0.153049    0.656213   13.363421   13.249398  0.115541   -0.986861
   -4   8  16  0  0.630294  0.793280    -5.500620  -0.047387  180.493579    5.500824    5.509750  0.113375    0.078733
   -4   8  17  0  0.645905  0.774108    15.101812   0.083553    0.316994   15.102043   15.421393  0.116712    2.736219
   -4   8  18  0  0.662144  0.755123    -6.116124  -0.095344  180.893105    6.116867    6.340720  0.183972    1.216775
   -4   8  19  0  0.678967  0.736412     6.040249  -0.082846  359.214197    6.040818    6.344165  0.313944    0.966248
   -4   8  20  0  0.696333  0.718048    -5.080036   0.004134  179.953376    5.080038    5.185471  0.254047    0.415017
   -4   8  21  0  0.714200  0.700084   -11.110276  -0.099786  180.514584   11.110724   11.102579  0.211744   -0.038470
   -4   8  22  0  0.732532  0.682564     4.433579   0.075588    0.976737    4.434223    4.103554  0.293988   -1.124771
   -4   8  23  0  0.751296  0.665517     4.285733   0.067409    0.901107    4.286263    4.293951  0.266716    0.028823
   -4   9   1  0  0.559689  0.893354     1.936413   0.000129    0.003804    1.936413    2.105374  0.249093    0.678306
   -4   9   2  0  0.559797  0.893180    -6.387739  -0.176643  181.584026    6.390181    6.477313  0.165435    0.526686
   -4   9   3  0  0.561083  0.891133    -4.542309   0.003801  179.952059    4.542311    4.372228  0.145687   -1.167453
   -4   9   4  0  0.563539  0.887250    -6.962453  -0.042633  180.350836    6.962584    6.706024  0.127608   -2.010529
   -4   9   6  0  0.571891  0.874293    13.367648   0.178805    0.766340   13.368844   12.951110  0.126609   -3.299391
   -4   9   7  0  0.577738  0.865445    -6.679871  -0.018074  180.155030    6.679895    6.961773  0.120352    2.342117
   -4   9   8  0  0.584656  0.855204    24.215634   0.130485    0.308733   24.215986   24.017079  0.339262   -0.586292
   -4   9   9  0  0.592608  0.843728     4.324642  -0.011239  359.851103    4.324656    4.107308  0.212227   -1.024131
   -4   9  10  0  0.601553  0.831182    -3.444504  -0.120202  181.998629    3.446600    3.137106  0.233067   -1.327921
   -4   9  12  0  0.622246  0.803541   -10.087780  -0.127700  180.725264   10.088588   10.059463  0.135781   -0.214501
   -4   9  14  0  0.646369  0.773552     5.915372   0.081036    0.784859    5.915927    5.731561  0.123985   -1.487003
   -4   9  15  0  0.659602  0.758033    10.039260   0.014363    0.081972   10.039270   10.494121  0.118731    3.830954
   -4   9  16  0  0.673556  0.742329     5.961700   0.138790    1.333618    5.963316    5.666093  0.233094   -1.275121
   -4   9  17  0  0.688185  0.726548     6.795083  -0.003065  359.974157    6.795083    6.993181  0.321563    0.616046
   -4   9  18  0  0.703450  0.710783    -6.945251  -0.053467  180.441073    6.945456    7.175501  0.315799    0.728453
   -4   9  19  0  0.719308  0.695113     6.732181   0.006000    0.051063    6.732184    7.194645  0.339771    1.361098
   -4   9  20  0  0.735721  0.679605   -11.803159  -0.151473  180.735251   11.804131   11.659561  0.218107   -0.662839
   -4   9  21  0  0.752654  0.664316    -6.498156  -0.000142  180.001251    6.498156    6.786177  0.539899    0.533472
   -4  10   1  0  0.613428  0.815091    -1.414307  -0.100051  184.046482    1.417841    1.351291  0.228710   -0.290980
   -4  10   2  0  0.613527  0.814960    -7.989320  -0.014442  180.103568    7.989333    8.022207  0.138184    0.237897
   -4  10   3  0  0.614701  0.813404    -2.678523  -0.126627  182.706639    2.681515    3.073072  0.162866    2.404173
   -4  10   4  0  0.616943  0.810448    -5.465873  -0.074311  180.778912    5.466378    5.347099  0.181311   -0.657872
   -4  10   5  0  0.620242  0.806137    -6.266802   0.046273  179.576949    6.266973    6.521989  0.204565    1.246631
   -4  10   6  0  0.624581  0.800536    -5.672842  -0.032031  180.323511    5.672933    5.505323  0.198322   -0.845139
   -4  10   7  0  0.629939  0.793727    15.855027   0.155285    0.561139   15.855787   16.068593  0.138389    1.537741
   -4  10   8  0  0.636290  0.785805     9.017921   0.080599    0.512074    9.018281    9.136395  0.115103    1.026151
   -4  10   9  0  0.643604  0.776875    -7.247968  -0.028894  180.228410    7.248025    7.057853  0.185842   -1.023303
   -4  10  10  0  0.651850  0.767048     7.801227   0.059679    0.438300    7.801455    7.973186  0.224642    0.764462
   -4  10  11  0  0.660992  0.756439    -4.384032  -0.132057  181.725354    4.386020    3.964072  0.208130   -2.027332
   -4  10  12  0  0.670993  0.745164    -4.704309  -0.037815  180.460556    4.704461    4.258502  0.376490   -1.184518
   -4  10  13  0  0.681817  0.733335     6.708585  -0.012322  359.894766    6.708597    6.862136  0.321038    0.478259
   -4  10  14  0  0.693423  0.721060   -10.892102  -0.068361  180.359596   10.892317   11.254757  0.297954    1.216430
   -4  10  15  0  0.705775  0.708441     5.296010   0.126523    1.368547    5.297521    5.376193  0.346848    0.226820
   -4  10  16  0  0.718832  0.695573     6.845795   0.035767    0.299352    6.845889    7.086214  0.333113    0.721453
   -4  10  17  0  0.732558  0.682539    -7.913638   0.039411  179.714659    7.913736    8.252509  0.338771    1.000005
   -4  10  18  0  0.746916  0.669419     7.558167   0.070771    0.536474    7.558499    7.396463  0.247778   -0.653954
   -4  11   1  0  0.667812  0.748714    -3.585542   0.080935  178.706898    3.586456    3.901687  0.177260    1.778356
   -4  11   2  0  0.667903  0.748612    -9.502689  -0.101768  180.613581    9.503234    9.338292  0.141851   -1.162779
   -4  11   4  0  0.671042  0.745110    11.320519  -0.013024  359.934083   11.320527   11.183023  0.141961   -0.968597
   -4  11   5  0  0.674076  0.741756   -10.871056  -0.121242  180.638980   10.871732   10.357490  0.151369   -3.397287
   -4  11   6  0  0.678071  0.737386    11.561003   0.083653    0.414574   11.561306   11.420212  0.177886   -0.793171
   -4  11   7  0  0.683010  0.732054    -1.796465   0.039443  178.742217    1.796898    2.255484  0.178449    2.569848
   -4  11   8  0  0.688871  0.725825    -5.260858   0.033401  179.636233    5.260964    5.454474  0.296368    0.652938
   -4  11   9  0  0.695633  0.718770    13.329265   0.137513    0.591078   13.329974   13.453919  0.194986    0.635661
   -4  11  10  0  0.703269  0.710966   -18.822242  -0.092870  180.282699   18.822471   18.835940  0.211793    0.063596
   -4  11  11  0  0.711751  0.702493   -12.394291  -0.018539  180.085703   12.394305   12.325983  0.312539   -0.218601
   -4  11  12  0  0.721048  0.693435    -6.388097  -0.065149  180.584312    6.388430    6.007775  0.360923   -1.054669
   -4  11  13  0  0.731131  0.683872   -12.942614  -0.138505  180.613124   12.943355   13.108427  0.361324    0.456853
   -4  11  14  0  0.741967  0.673885     2.927061   0.046793    0.915866    2.927435    2.837675  0.434334   -0.206660
   -4  11  15  0  0.753523  0.663550    -7.148337  -0.055601  180.445646    7.148553    6.629023  0.342195   -1.518227
   -4  12   2  0  0.722779  0.691775     4.995779   0.019568    0.224422    4.995817    4.967959  0.218407   -0.127550
   -4  12   3  0  0.723775  0.690822     9.589579   0.014370    0.085858    9.589589    9.613806  0.191939    0.126166
   -4  12   4  0  0.725680  0.689009    -1.427677  -0.126245  185.053352    1.433248    2.185029  0.273017    2.753605
   -4  12   5  0  0.728487  0.686354    12.497856   0.030838    0.141373   12.497894   12.302744  0.145732   -1.339101
   -4  12   6  0  0.732185  0.682887    -8.112200  -0.068902  180.486638    8.112492    7.824106  0.144042   -2.002089
   -4  12   8  0  0.742198  0.673674     3.800017   0.115303    1.737974    3.801766    3.048670  0.242711   -3.102850
   -4  12   9  0  0.748479  0.668022    -2.517971  -0.007337  180.166942    2.517982    2.465111  0.375091   -0.140954
   -3   0   2  0  0.159852  3.127901    -3.055861   0.230408  175.688128    3.064535    3.287663  0.068375    3.263310
   -3   0   4  0  0.175171  2.854356    -1.715799   0.057121  178.093269    1.716750    1.385836  0.148639   -2.226300
   -3   0   6  0  0.202725  2.466400    24.085765  -0.218895  359.479302   24.086760   24.345689  0.130127    1.989820
   -3   0   8  0  0.238306  2.098140   -45.710900  -0.168420  180.211103   45.711210   45.853596  0.617328    0.230649
   -3   0  10  0  0.278860  1.793017    34.938155   0.185346    0.303949   34.938647   34.360775  0.271970   -2.124766
   -3   0  12  0  0.322514  1.550318    12.597508   0.177328    0.806468   12.598756   13.038519  0.247741    1.775091
   -3   0  14  0  0.368169  1.358071    14.646668  -0.085944  359.663804   14.646921   14.675661  0.257686    0.111534
   -3   0  16  0  0.415165  1.204341    -3.366100  -0.166245  182.827436    3.370203    3.291895  0.191032   -0.409920
   -3   0  18  0  0.463093  1.079696    31.420401   0.092576    0.168815   31.420537   31.608867  0.713818    0.263835
   -3   0  20  0  0.511692  0.977150    29.501647   0.220560    0.428346   29.502472   29.440112  0.221390   -0.281676
   -3   0  22  0  0.560787  0.891603    -5.916560   0.010421  179.899084    5.916569    6.006887  0.143644    0.628755
   -3   0  24  0  0.610259  0.819324   -18.893757  -0.176820  180.536194   18.894585   19.144129  0.176566    1.413322
   -3   0  26  0  0.660023  0.757549   -11.475478  -0.070782  180.353403   11.475696   11.689237  0.156235    1.366787
   -3   0  28  0  0.710017  0.704208     9.958758   0.126329    0.726769    9.959559   10.206912  0.150144    1.647438
   -3   1   1  0  0.168180  2.973007   -21.721609   0.137322  179.637787   21.722043   21.804373  0.074289    1.108242
   -3   1   2  0  0.169913  2.942675    42.650574   0.007339    0.009858   42.650575   42.925265  0.125721    2.184917
   -3   1   3  0  0.175433  2.850093    34.570423   0.214153    0.354925   34.571086   34.586059  0.108086    0.138526
   -3   1   4  0  0.184399  2.711517     4.545529   0.115768    1.458928    4.547003    4.827142  0.045756    6.122470
   -3   1   5  0  0.196339  2.546614   -32.843688  -0.110769  180.193236   32.843874   32.791401  0.135287   -0.387868
   -3   1   6  0  0.210749  2.372486   -24.921013   0.017941  179.958753   24.921019   24.824971  0.159512   -0.602135
   -3   1   7  0  0.227160  2.201093   -24.338509  -0.202144  180.475861   24.339349   24.764255  0.114274    3.718322
   -3   1   8  0  0.245169  2.039408   -47.811062  -0.141027  180.169003   47.811270   47.779832  0.195503   -0.160806
   -3   1   9  0  0.264451  1.890710   -15.794104   0.010809  179.960787   15.794108   16.150128  0.135133    2.634594
   -3   1  10  0  0.284747  1.755946   -48.808982  -0.124776  180.146471   48.809141   48.146562  0.485768   -1.363983
   -3   1  11  0  0.305855  1.634763    27.366319   0.226283    0.473750   27.367255   27.525311  0.207131    0.763072
   -3   1  12  0  0.327618  1.526167    -1.392660   0.067369  177.230510    1.394288    1.744866  0.212333    1.651079
   -3   1  13  0  0.349914  1.428921    -6.872042   0.016949  179.858685    6.872063    6.707717  0.070469   -2.332185
   -3   1  14  0  0.372648  1.341748    19.050073   0.109264    0.328623   19.050387   18.934150  0.092352   -1.258621
   -3   1  15  0  0.395744  1.263443    -9.106316  -0.172302  181.083973    9.107945    9.283375  0.068328    2.567442
   -3   1  16  0  0.419142  1.192913     1.743577  -0.031455  358.966483    1.743861    2.007101  0.091552    2.875317
   -3   1  17  0  0.442794  1.129193   -10.569498  -0.101642  180.550972   10.569986   10.600865  0.066558    0.463936
   -3   1  18  0  0.466662  1.071439    -9.315509  -0.108365  180.666476    9.316139    9.350730  0.068325    0.506267
   -3   1  19  0  0.490714  1.018924    18.379728   0.154227    0.480765   18.380375   18.576413  0.114898    1.706193
   -3   1  20  0  0.514924  0.971017    -2.051880   0.002091  179.941602    2.051881    2.205602  0.160768    0.956165
   -3   1  21  0  0.539271  0.927177    18.184394   0.116380    0.366688   18.184766   18.318665  0.123448    1.084658
   -3   1  22  0  0.563738  0.886937     7.385640   0.091720    0.711500    7.386209    7.665964  0.101076    2.767764
   -3   1  23  0  0.588309  0.849893    -3.605338  -0.081799  181.299720    3.606266    4.030209  0.108006    3.925182
   -3   1  24  0  0.612972  0.815698     1.699443   0.031660    1.067280    1.699738    1.808443  0.164558    0.660587
   -3   1  25  0  0.637716  0.784048   -12.433718  -0.139536  180.642970   12.434501   12.406931  0.106308   -0.259336
   -3   1  26  0  0.662532  0.754681     3.321740  -0.052963  359.086541    3.322162    3.240038  0.127688   -0.643159
   -3   1  27  0  0.687412  0.727366     8.823910   0.054304    0.352602    8.824077    9.056816  0.102881    2.262206
   -3   1  28  0  0.712350  0.701902     3.634660  -0.022944  359.638328    3.634732    3.773298  0.138836    0.998055
   -3   1  29  0  0.737340  0.678113     1.715727   0.101500    3.385581    1.718727    1.781452  0.212295    0.295462
   -3   2   1  0  0.195547  2.556932   -38.217283  -0.172217  180.258188   38.217671   38.303786  0.136637    0.630249
   -3   2   2  0  0.197040  2.537559    35.924462   0.149476    0.238398   35.924773   36.206942  0.126640    2.228111
   -3   2   3  0  0.201819  2.477471   -20.335539   0.120465  179.660591   20.335896   20.367619  0.094217    0.336702
   -3   2   4  0  0.209659  2.384823   -20.866678   0.015236  179.958165   20.866683   21.212464  0.087662    3.944497
   -3   2   5  0  0.220234  2.270309    23.822585   0.205703    0.494725   23.823473   24.153593  0.109701    3.009283
   -3   2   6  0  0.233172  2.144335   -56.662605  -0.137252  180.138786   56.662771   56.842703  0.408645    0.440314
   -3   2   7  0  0.248104  2.015282    15.118272  -0.045784  359.826487   15.118341   15.239998  0.100623    1.209035
   -3   2   8  0  0.264692  1.888986   -24.927540  -0.072262  180.166094   24.927645   24.930001  0.142312    0.016553
   -3   2   9  0  0.282645  1.769001   -34.244735  -0.219672  180.367534   34.245439   34.841461  0.231535    2.574223
   -3   2  10  0  0.301720  1.657167    37.716651   0.125243    0.190257   37.716859   38.218628  0.317083    1.582454
   -3   2  11  0  0.321716  1.554165    24.188580   0.018938    0.044859   24.188588   24.056104  0.176848   -0.749137
   -3   2  12  0  0.342473  1.459969    10.260114   0.095060    0.530832   10.260555   10.770565  0.089476    5.699976
   -3   2  13  0  0.363860  1.374154    17.624654   0.201069    0.653624   17.625801   18.005223  0.168745    2.248497
   -3   2  14  0  0.385773  1.296099   -12.985578  -0.073493  180.324266   12.985786   13.656994  0.092383    7.265464
   -3   2  15  0  0.408127  1.225110    42.312687   0.103040    0.139526   42.312812   41.961760  0.203417   -1.725777
   -3   2  16  0  0.430853  1.160489   -27.495518  -0.136672  180.284798   27.495858   27.480497  0.144770   -0.106106
   -3   2  17  0  0.453895  1.101576    -2.564127  -0.143355  183.199950    2.568131    2.948337  0.096852    3.925631
   -3   2  18  0  0.477208  1.047761   -11.161544  -0.000271  180.001390   11.161544   10.840488  0.094028   -3.414467
   -3   2  19  0  0.500754  0.998495     1.229476  -0.087502  355.929111    1.232586    1.250806  0.127360    0.143061
   -3   2  20  0  0.524501  0.953288     6.294309   0.089722    0.816668    6.294948    6.301007  0.078602    0.077078
   -3   2  21  0  0.548423  0.911705     5.645401   0.103081    1.046065    5.646342    5.823317  0.080178    2.207268
   -3   2  22  0  0.572499  0.873365    11.351589   0.017408    0.087865   11.351602   11.481701  0.121983    1.066534
   -3   2  23  0  0.596709  0.837929    13.033168   0.125259    0.550642   13.033769   12.979386  0.126769   -0.428996
   -3   2  24  0  0.621038  0.805103     1.045707  -0.068891  356.230832    1.047974    1.024929  0.286562   -0.080419
   -3   2  25  0  0.645473  0.774626   -12.771332  -0.076204  180.341868   12.771560   12.830566  0.137765    0.428313
   -3   2  26  0  0.670002  0.746267     2.696376  -0.023248  359.506011    2.696476    3.215502  0.205352    2.527497
   -3   2  27  0  0.694615  0.719823    -9.011481  -0.126487  180.804160    9.012369    8.874714  0.122940   -1.119691
   -3   3   1  0  0.234155  2.135334    -9.054539  -0.022010  180.139278    9.054565    9.098151  0.060501    0.720414
   -3   3   2  0  0.235404  2.124012   -37.974879  -0.059706  180.090083   37.974926   38.138610  0.142836    1.145961
   -3   3   3  0  0.239418  2.088398     8.449206   0.004481    0.030383    8.449207    8.738440  0.090760    3.186797
   -3   3   4  0  0.246063  2.031998    33.440358   0.263083    0.450750   33.441393   34.343170  0.209418    4.306113
   -3   3   5  0  0.255134  1.959755   -70.564348  -0.059136  180.048016   70.564373   71.113801  1.140947    0.481554
   -3   3   6  0  0.266382  1.877001    10.787750   0.112494    0.597455   10.788336   10.902656  0.088647    1.289608
   -3   3   7  0  0.279546  1.788616     9.419926   0.003410    0.020744    9.419926    9.220550  0.074375   -2.680696
   -3   3   8  0  0.294367  1.698558    26.115313  -0.160154  359.648635   26.115804   25.833156  0.136885   -2.064858
   -3   3   9  0  0.310610  1.609736    -0.955669  -0.004992  180.299261    0.955682    1.658668  0.298444    2.355500
   -3   3  10  0  0.328062  1.524100   -13.059666  -0.158156  180.693833   13.060623   13.315827  0.153177    1.666075
   -3   3  11  0  0.346542  1.442826    37.657987   0.044108    0.067109   37.658013   36.839904  0.354984   -2.304641
   -3   3  12  0  0.365893  1.366519    37.550673   0.170996    0.260908   37.551062   38.056534  0.286030    1.767197
   -3   3  13  0  0.385985  1.295387   -11.939652  -0.013521  180.064887   11.939659   12.117803  0.130542    1.364654
   -3   3  14  0  0.406707  1.229385     9.540236   0.179076    1.075350    9.541916    9.619029  0.132260    0.583037
   -3   3  15  0  0.427969  1.168309     4.990084   0.014307    0.164275    4.990104    5.437307  0.073047    6.122096
   -3   3  16  0  0.449693  1.111869   -11.441777  -0.078269  180.391933   11.442044   11.019601  0.136895   -3.085902
   -3   3  17  0  0.471817  1.059734    -6.099413  -0.006291  180.059091    6.099417    6.258669  0.116408    1.368051
   -3   3  18  0  0.494285  1.011562    -3.263265  -0.177019  183.105027    3.268063    3.627835  0.135982    2.645742
   -3   3  19  0  0.517054  0.967018     7.460070   0.025327    0.194520    7.460113    7.382129  0.121900   -0.639735
   -3   3  21  0  0.563345  0.887555    -3.020225  -0.001882  180.035695    3.020226    3.310080  0.130251    2.225351
   -3   3  22  0  0.586809  0.852066    18.941893   0.180044    0.544583   18.942749   18.787682  0.147973   -1.047939
   -3   3  23  0  0.610452  0.819065     4.087755   0.010996    0.154124    4.087770    4.268577  0.139929    1.292133
   -3   3  24  0  0.634254  0.788327    -0.095622   0.035318  159.728200    0.101936    1.596989  0.379880    3.935594
   -3   3  25  0  0.658199  0.759649     4.449424   0.002065    0.026585    4.449425    4.548780  0.229099    0.433676
   -3   3  26  0  0.682270  0.732847   -13.682898  -0.157424  180.659167   13.683803   13.777791  0.190087    0.494446
   -3   3  28  0  0.730744  0.684234    -6.437746  -0.078003  180.694188    6.438218    6.087106  0.198688   -1.767151
   -3   4   1  0  0.279383  1.789657   -15.786913  -0.169714  180.615924   15.787825   16.152471  0.086184    4.231036
   -3   4   2  0  0.280430  1.782976   -23.965275  -0.118065  180.282266   23.965566   24.097333  0.102171    1.289670
   -3   4   3  0  0.283808  1.761752    22.013307   0.128697    0.334967   22.013684   22.588930  0.106240    5.414618
   -3   4   4  0  0.289436  1.727496    43.024376   0.004439    0.005912   43.024376   43.219515  0.205496    0.949598
   -3   4   5  0  0.297186  1.682448    44.323096   0.205367    0.265473   44.323571   44.466124  0.178130    0.800273
   -3   4   6  0  0.306897  1.629211    -1.820821   0.098977  176.888568    1.823509    1.849473  0.139497    0.186123
   -3   4   7  0  0.318390  1.570402   -11.138141  -0.065827  180.338618   11.138335   11.374502  0.150174    1.572615
   -3   4   8  0  0.331479  1.508391     7.574882   0.058944    0.445835    7.575112    7.642286  0.086984    0.772260
   -3   4   9  0  0.345984  1.445155   -27.474702  -0.226543  180.472421   27.475636   27.700580  0.145189    1.549317
   -3   4  10  0  0.361734  1.382233   -28.792543  -0.106195  180.211322   28.792739   29.225344  0.108208    3.997915
   -3   4  11  0  0.378573  1.320749    20.148768   0.006162    0.017523   20.148769   20.191050  0.135399    0.312273
   -3   4  12  0  0.396364  1.261468   -34.162884  -0.112336  180.188403   34.163069   33.602305  0.136503   -4.108055
   -3   4  13  0  0.414983  1.204870    -4.059153   0.152983  177.841633    4.062035    3.956413  0.100841   -1.047410
   -3   4  14  0  0.434324  1.151215    17.219897   0.064940    0.216075   17.220020   17.357928  0.113979    1.209943
   -3   4  15  0  0.454295  1.100607    -8.443410   0.041687  179.717122    8.443513    8.570661  0.090657    1.402513
   -3   4  16  0  0.474816  1.053039     7.162575   0.101563    0.812383    7.163295    7.216162  0.082597    0.640060
   -3   4  17  0  0.495820  1.008431   -22.643089  -0.172819  180.437291   22.643749   22.852985  0.119753    1.747230
   -3   4  19  0  0.539046  0.927565    -4.634574  -0.088784  181.097474    4.635425    4.601752  0.101447   -0.331926
   -3   4  20  0  0.561175  0.890988    -5.115379  -0.085379  180.956219    5.116091    5.002042  0.141196   -0.807736
   -3   4  21  0  0.583596  0.856757    18.812214   0.130173    0.396457   18.812664   18.630214  0.132629   -1.375649
   -3   4  22  0  0.606276  0.824706    -8.023871  -0.024615  180.175768    8.023909    7.763788  0.132885   -1.957489
   -3   4  23  0  0.629188  0.794675     3.597365   0.119082    1.895950    3.599335    3.760234  0.131839    1.220420
   -3   4  24  0  0.652307  0.766510     9.860970   0.076899    0.446801    9.861270    9.420588  0.119656   -3.682912
   -3   4  25  0  0.675612  0.740069    -3.291983  -0.057902  181.007657    3.292492    3.156882  0.338202   -0.400973
   -3   4  26  0  0.699084  0.715221     5.124992   0.033740    0.377192    5.125103    5.742652  0.211476    2.920181
   -3   4  27  0  0.722707  0.691843    -5.747605  -0.110834  181.104723    5.748674    6.089434  0.302619    1.126038
   -3   4  28  0  0.746467  0.669822     3.401665  -0.042512  359.283982    3.401930    2.506433  0.289723   -3.090879
   -3   5   1  0  0.328508  1.522035   -13.574869  -0.133227  180.562298   13.575523   13.807117  0.158605    1.460194
   -3   5   2  0  0.329398  1.517919   -24.979866  -0.032125  180.073683   24.979887   24.589634  0.146529   -2.663321
   -3   5   3  0  0.332279  1.504759    11.151901  -0.129886  359.332706   11.152658   10.725764  0.098224   -4.346126
   -3   5   4  0  0.337099  1.483245    26.706195   0.142459    0.305630   26.706575   27.063927  0.160364    2.228375
   -3   5   5  0  0.343776  1.454436    46.014335   0.123834    0.154194   46.014502   46.392485  0.209894    1.800834
   -3   5   6  0  0.352205  1.419629     7.640713   0.036217    0.271579    7.640799    7.726441  0.085887    0.997153
   -3   5   7  0  0.362263  1.380213    54.278514   0.230798    0.243627   54.279005   54.479064  0.317273    0.630559
   -3   5   8  0  0.373819  1.337546   -12.152786  -0.102747  180.484402   12.153220   12.316424  0.083511    1.954283
   -3   5   9  0  0.386739  1.292862   -48.397572  -0.069612  180.082411   48.397622   47.724865  0.187471   -3.588589
   -3   5  10  0  0.400891  1.247222    12.546942  -0.067367  359.692370   12.547123   12.597358  0.092149    0.545150
   -3   5  11  0  0.416149  1.201493   -36.622946  -0.211151  180.330337   36.623555   36.467710  0.148404   -1.050141
   -3   5  12  0  0.432396  1.156347    20.310240   0.104368    0.294423   20.310508   20.134145  0.097294   -1.812678
   -3   5  13  0  0.449525  1.112285    -3.789630  -0.047647  180.720342    3.789929    3.498390  0.087896   -3.316854
   -3   5  14  0  0.467439  1.069658     3.338039   0.088923    1.525963    3.339223    3.384075  0.074187    0.604588
   -3   5  15  0  0.486052  1.028698    21.597700   0.171145    0.454014   21.598378   21.579569  0.100457   -0.187228
   -3   5  16  0  0.505285  0.989541    10.972011  -0.020333  359.893823   10.972030   10.861779  0.107430   -1.026267
   -3   5  17  0  0.525071  0.952252     7.219265   0.072107    0.572259    7.219625    7.242125  0.093479    0.240689
   -3   5  18  0  0.545350  0.916843   -17.501842  -0.118468  180.387824   17.502243   17.850746  0.111592    3.123003
   -3   5  19  0  0.566068  0.883286   -16.516118  -0.135687  180.470699   16.516676   16.320988  0.108336   -1.806300
   -3   5  20  0  0.587179  0.851529     6.147763   0.017841    0.166276    6.147789    6.308218  0.105768    1.516802
   -3   5  21  0  0.608643  0.821499   -20.082839  -0.133582  180.381100   20.083283   20.042382  0.177412   -0.230543
   -3   5  22  0  0.630423  0.793118     4.257067   0.078181    1.052115    4.257785    4.656825  0.317265    1.257749
   -3   5  25  0  0.697362  0.716987     3.261626   0.102503    1.800046    3.263237    3.081273  0.264976   -0.686718
   -3   5  26  0  0.720126  0.694323   -11.253044  -0.083775  180.426538   11.253356   11.239605  0.204283   -0.067314
   -3   5  27  0  0.743080  0.672875     4.692745  -0.021453  359.738068    4.692794    4.587772  0.256587   -0.409302
   -3   6   1  0  0.380021  1.315718     2.164048  -0.002765  359.926799    2.164050    2.511597  0.191810    1.811930
   -3   6   2  0  0.380791  1.313057   -32.285550  -0.252026  180.447251   32.286533   32.425881  0.144049    0.967361
   -3   6   3  0  0.383286  1.304510     3.317535   0.014099    0.243496    3.317564    6.525522  0.308409   10.401643
   -3   6   4  0  0.387471  1.290418   -29.262547  -0.090501  180.177200   29.262687   29.624936  0.140804    2.572714
   -3   6   5  0  0.393294  1.271314    -1.844565   0.004828  179.850024    1.844572    2.033300  0.174977    1.078590
   -3   6   6  0  0.400682  1.247871    54.958629   0.232571    0.242459   54.959121   55.302951  0.265839    1.293376
   -3   6   7  0  0.409552  1.220847    13.788021   0.012901    0.053608   13.788027   14.037041  0.079409    3.135836
   -3   6   8  0  0.419808  1.191020    36.128896   0.145445    0.230655   36.129189   36.233925  0.135674    0.771966
   -3   6   9  0  0.431353  1.159143    10.532736   0.003985    0.021676   10.532736   10.901782  0.080048    4.610274
   -3   6  10  0  0.444085  1.125910   -15.558696  -0.157169  180.578766   15.559490   15.470984  0.088108   -1.004520
   -3   6  11  0  0.457906  1.091926    -4.166506   0.013895  179.808920    4.166529    4.291459  0.083411    1.497765
   -3   6  12  0  0.472721  1.057707     2.192496  -0.131624  356.564440    2.196443    2.284431  0.104593    0.841239
   -3   6  13  0  0.488438  1.023672    16.968271   0.034608    0.116858   16.968306   16.877634  0.120154   -0.754635
   -3   6  14  0  0.504973  0.990152    -2.448093   0.088825  177.922020    2.449704    2.654000  0.096335    2.120674
   -3   6  15  0  0.522249  0.957397    13.500525   0.021784    0.092449   13.500543   13.677710  0.093190    1.901135
   -3   6  16  0  0.540195  0.925591    25.269627   0.192767    0.437068   25.270363   25.349010  0.125874    0.624811
   -3   6  17  0  0.558747  0.894860     2.944460  -0.006781  359.868056    2.944467    3.335820  0.161970    2.416199
   -3   6  18  0  0.577845  0.865284     2.193747  -0.036147  359.056005    2.194045    2.180159  0.170538   -0.081426
   -3   6  19  0  0.597437  0.836908   -12.632078  -0.015874  180.072001   12.632088   12.476622  0.120058   -1.294922
   -3   6  20  0  0.617477  0.809747   -14.886105  -0.168797  180.649661   14.887062   15.048202  0.153061    1.052785
   -3   6  21  0  0.637922  0.783795    -5.320820  -0.005780  180.062239    5.320823    5.421126  0.247449    0.405348
   -3   6  22  0  0.658735  0.759031    -5.264068  -0.014662  180.159585    5.264089    4.642932  0.264715   -2.346513
   -3   6  23  0  0.679881  0.735422    -2.454482  -0.007880  180.183945    2.454494    2.574177  0.560962    0.213353
   -3   6  24  0  0.701331  0.712930     2.023791   0.135120    3.819741    2.028296    2.351953  0.560987    0.576942
   -3   6  26  0  0.745037  0.671108    -5.069265   0.043599  179.507232    5.069453    4.976278  0.530368   -0.175679
   -3   7   1  0  0.433070  1.154547    -3.953404  -0.133855  181.939192    3.955669    4.544757  0.136191    4.325449
   -3   7   2  0  0.433747  1.152747    11.201624   0.005749    0.029404   11.201626   11.357662  0.159421    0.978767
   -3   7   3  0  0.435938  1.146951   -34.612029  -0.195011  180.322812   34.612578   34.460923  0.210541   -0.720314
   -3   7   4  0  0.439623  1.137338    16.596996  -0.072529  359.749619   16.597154   16.550789  0.137398   -0.337454
   -3   7   5  0  0.444764  1.124193    -1.725509   0.061849  177.947160    1.726617    2.277762  0.136930    4.025013
   -3   7   6  0  0.451310  1.107886   -15.228339  -0.057766  180.217340   15.228448   15.306137  0.106561    0.729049
   -3   7   7  0  0.459203  1.088844     7.023279   0.169890    1.385688    7.025334    7.070384  0.086280    0.522143
   -3   7   8  0  0.468373  1.067525     2.725487   0.080101    1.683422    2.726664    3.206238  0.110180    4.352633
   -3   7   9  0  0.478748  1.044390    27.405860   0.004199    0.008778   27.405861   27.539757  0.127834    1.047425
   -3   7  10  0  0.490251  1.019885   -27.474790   0.020410  179.957437   27.474798   27.066884  0.136490   -2.988596
   -3   7  11  0  0.502805  0.994422    -7.302449  -0.163172  181.280050    7.304272    7.466887  0.093642    1.736559
   -3   7  12  0  0.516332  0.968368    -8.136043  -0.065125  180.458611    8.136304    8.530742  0.106932    3.688692
   -3   7  14  0  0.546015  0.915726    -8.859535  -0.099627  180.644276    8.860095    8.894212  0.136178    0.250533
   -3   7  15  0  0.562031  0.889631     7.065361   0.155746    1.262803    7.067077    7.132774  0.111995    0.586603
   -3   7  16  0  0.578745  0.863939     7.711180   0.034105    0.253404    7.711255    7.713509  0.136533    0.016506
   -3   7  17  0  0.596097  0.838789     7.632285   0.075145    0.564098    7.632655    7.484951  0.085957   -1.718334
   -3   7  19  0  0.632507  0.790505    -4.031483  -0.112741  181.601864    4.033059    3.948328  0.144606   -0.585940
   -3   7  20  0  0.651469  0.767496    -1.489160   0.012008  179.538013    1.489208    2.121102  0.188934    3.344526
   -3   7  21  0  0.670879  0.745290   -12.278107  -0.100892  180.470802   12.278522   12.278873  0.329840    0.001064
   -3   7  22  0  0.690700  0.723904    -3.064063  -0.067351  181.259204    3.064803    2.825248  0.273220   -0.876788
   -3   7  23  0  0.710896  0.703338     9.756825   0.091452    0.537023    9.757253    9.475829  0.230401   -1.221455
   -3   7  24  0  0.731437  0.683586     4.456635  -0.009057  359.883567    4.456644    4.726955  0.270542    0.999149
   -3   7  25  0  0.752294  0.664633     2.016406   0.098696    2.802192    2.018820    1.889392  0.337767   -0.383190
   -3   8   1  0  0.487155  1.026366    10.051428   0.116105    0.661801   10.052098   10.042190  0.152480   -0.064983
   -3   8   2  0  0.487757  1.025101    19.190747  -0.074389  359.777906   19.190891   19.529872  0.183633    1.845972
   -3   8   3  0  0.489707  1.021019    -9.678675  -0.102406  180.606198    9.679217    9.636638  0.131834   -0.322972
   -3   8   4  0  0.492990  1.014220    -7.200853  -0.017775  180.141431    7.200875    7.342335  0.104436    1.354527
   -3   8   5  0  0.497579  1.004865   -21.507055  -0.166039  180.442328   21.507696   21.772230  0.132344    1.998834
   -3   8   6  0  0.503439  0.993168     8.159030   0.108814    0.764087    8.159756    8.303644  0.097610    1.474121
   -3   8   7  0  0.510527  0.979381   -14.080359   0.038576  179.843029   14.080412   14.021617  0.106603   -0.551526
   -3   8   8  0  0.518791  0.963780    -5.467806   0.051385  179.461566    5.468047    5.606170  0.105813    1.305346
   -3   8   9  0  0.528176  0.946653     2.716170   0.145726    3.071046    2.720076    2.733467  0.177896    0.075277
   -3   8  10  0  0.538625  0.928290   -10.323062  -0.094636  180.525241   10.323496   10.706600  0.107831    3.552824
   -3   8  11  0  0.550076  0.908966     5.078278   0.006020    0.067919    5.078282    5.356365  0.099441    2.796451
   -3   8  12  0  0.562467  0.888940     6.233328  -0.070118  359.355513    6.233723    6.581429  0.115101    3.020892
   -3   8  13  0  0.575740  0.868448    -8.985654  -0.159872  181.019292    8.987076    9.155471  0.113653    1.481658
   -3   8  14  0  0.589833  0.847698    -2.349140   0.041317  178.992366    2.349503    2.714215  0.145062    2.514187
   -3   8  15  0  0.604689  0.826871    -2.497750  -0.055503  181.272965    2.498367    2.389307  0.164076   -0.664693
   -3   8  16  0  0.620255  0.806120     2.814403   0.079791    1.623955    2.815533    2.750436  0.142001   -0.458430
   -3   8  18  0  0.653306  0.765338    -6.987297  -0.040267  180.330189    6.987413    6.690209  0.224466   -1.324048
   -3   8  19  0  0.670698  0.745492    13.933786   0.099744    0.410141   13.934143   13.824383  0.165678   -0.662493
   -3   8  20  0  0.688609  0.726101   -16.895936  -0.103202  180.349965   16.896251   17.371766  0.221771    2.144170
   -3   8  21  0  0.707001  0.707213    -1.456724  -0.072264  182.839955    1.458516    1.891432  0.342383    1.264421
   -3   9   1  0  0.541966  0.922567     2.734686   0.001755    0.036768    2.734686    2.753795  0.170005    0.112404
   -3   9   2  0  0.542506  0.921648     1.221929   0.020286    0.951134    1.222097    1.506416  0.224512    1.266385
   -3   9   3  0  0.544260  0.918678     5.119788   0.002125    0.023782    5.119789    5.195628  0.142460    0.532356
   -3   9   4  0  0.547216  0.913716   -23.418367  -0.189779  180.464307   23.419136   23.496341  0.163976    0.470836
   -3   9   5  0  0.551354  0.906858    10.633022   0.024420    0.131586   10.633050   10.819364  0.123860    1.504232
   -3   9   6  0  0.556649  0.898232   -17.101838  -0.092586  180.310186   17.102088   17.466777  0.138585    2.631512
   -3   9   7  0  0.563067  0.887994     2.634849   0.010986    0.238903    2.634872    2.879800  0.146309    1.674050
   -3   9   8  0  0.570570  0.876316    25.636125   0.184659    0.412699   25.636790   25.804523  0.168747    0.993991
   -3   9  10  0  0.588662  0.849384     5.457180   0.122955    1.290704    5.458564    5.452191  0.437021   -0.014584
   -3   9  12  0  0.610554  0.818928    -0.269103  -0.080913  196.734841    0.281005    1.166713  0.271885    3.257659
   -3   9  13  0  0.622802  0.802823     1.686973   0.004572    0.155286    1.686979    1.566323  0.233858   -0.515940
   -3   9  14  0  0.635853  0.786345    -8.073642  -0.139784  180.991899    8.074852    7.651530  0.130075   -3.254441
   -3   9  15  0  0.649658  0.769635    -3.335758   0.009123  179.843304    3.335770    3.461545  0.172708    0.728249
   -3   9  16  0  0.664171  0.752819    -2.865250   0.059755  178.805264    2.865873    3.271512  0.201858    2.009523
   -3   9  17  0  0.679345  0.736003    -6.424529  -0.002633  180.023486    6.424529    6.827737  0.322178    1.251506
   -3   9  18  0  0.695137  0.719282    14.150443   0.150488    0.609309   14.151243   14.177884  0.301949    0.088231
   -3   9  19  0  0.711507  0.702733    -3.914434  -0.014666  180.214662    3.914462    4.286241  0.322307    1.153497
   -3   9  21  0  0.745826  0.670398     4.792483   0.006478    0.077448    4.792487    5.034500  0.269564    0.897793
   -3  10   1  0  0.597302  0.837098     7.543454   0.125775    0.955229    7.544503    7.397813  0.134939   -1.087085
   -3  10   2  0  0.597792  0.836411     3.134657   0.063814    1.166241    3.135307    3.173002  0.213371    0.176665
   -3  10   4  0  0.602070  0.830469     1.546963   0.010752    0.398240    1.547001    1.612460  0.314306    0.208267
   -3  10   5  0  0.605833  0.825309   -16.236584  -0.160651  180.566886   16.237378   16.259735  0.145900    0.153229
   -3  10   6  0  0.610656  0.818792   -17.377815  -0.095210  180.313909   17.378076   17.373080  0.145686   -0.034292
   -3  10   7  0  0.616512  0.811015    10.943218   0.044523    0.233107   10.943308   11.359960  0.126150    3.302817
   -3  10   8  0  0.623372  0.802089    -7.314221  -0.047247  180.370107    7.314374    6.944453  0.114658   -3.226292
   -3  10   9  0  0.631205  0.792136     9.786938   0.145673    0.852754    9.788022    9.445030  0.231764   -1.479921
   -3  10  10  0  0.639973  0.781283     3.316984   0.055444    0.957627    3.317447    3.299959  0.240815   -0.072619
   -3  10  11  0  0.649640  0.769657   -12.358388  -0.013046  180.060485   12.358394   11.955633  0.283432   -1.421017
   -3  10  12  0  0.660166  0.757386     2.356510   0.064454    1.566745    2.357391    2.683863  0.404674    0.806752
   -3  10  13  0  0.671510  0.744591   -20.684225  -0.154187  180.427094   20.684799   21.457860  0.324730    2.380627
   -3  10  15  0  0.696490  0.717885   -10.293589  -0.049316  180.274501   10.293707   10.697103  0.303747    1.328066
   -3  10  16  0  0.710046  0.704180    -6.418895  -0.061669  180.550445    6.419191    6.166648  0.253946   -0.994474
   -3  10  17  0  0.724259  0.690360     7.380287   0.118377    0.918920    7.381236    6.720354  0.428210   -1.543361
   -3  10  18  0  0.739093  0.676505    -2.123563   0.007522  179.797049    2.123576    2.090676  0.439682   -0.074826
   -3  10  19  0  0.754510  0.662682     8.818936   0.073299    0.476204    8.819241    9.100266  0.293821    0.956450
   -3  11   1  0  0.653030  0.765662     3.892292   0.097953    1.441595    3.893524    3.357812  0.210362   -2.546624
   -3  11   2  0  0.653479  0.765136    -3.654667   0.003075  179.951789    3.654668    3.913456  0.172035    1.504274
   -3  11   3  0  0.654936  0.763434     7.301743   0.109749    0.861118    7.302568    7.263489  0.140674   -0.277803
   -3  11   4  0  0.657394  0.760579   -19.002803  -0.106006  180.319618   19.003099   18.728472  0.167787   -1.636758
   -3  11   5  0  0.660843  0.756610    -6.230365  -0.062214  180.572113    6.230676    5.759120  0.144070   -3.273097
   -3  11   6  0  0.665266  0.751579    -4.696523  -0.045182  180.551189    4.696740    4.878543  0.148119    1.227417
   -3  11   7  0  0.670646  0.745550   -14.567913  -0.137989  180.542695   14.568566   14.384018  0.198738   -0.928600
   -3  11   8  0  0.676958  0.738599    11.526132   0.083421    0.414672   11.526434   11.589246  0.189199    0.331990
   -3  11   9  0  0.684177  0.730805     2.484773   0.026810    0.618185    2.484918    2.606093  0.263695    0.459529
   -3  11  10  0  0.692275  0.722256     6.703602   0.051081    0.436582    6.703796    6.719780  0.301991    0.052929
   -3  11  11  0  0.701221  0.713042     3.557483   0.121823    1.961275    3.559568    2.791522  0.368118   -2.086413
   -3  11  12  0  0.710983  0.703251    -9.895348  -0.071286  180.412750    9.895605   10.073139  0.300088    0.591610
   -3  11  15  0  0.744834  0.671291    -6.312056  -0.120006  181.089189    6.313197    6.076427  0.330174   -0.717105
   -3  12   2  0  0.709471  0.704750    -0.658692   0.127099  169.078595    0.670843    1.273253  0.235545    2.557516
   -3  12   3  0  0.710813  0.703420    -0.965338  -0.007211  180.427981    0.965365    1.686543  0.252323    2.858154
   -3  12   4  0  0.713079  0.701185    10.802855   0.056420    0.299233   10.803002   10.766859  0.161049   -0.224423
   -3  12   5  0  0.716259  0.698071     4.639015   0.003922    0.048446    4.639017    4.262157  0.166449   -2.264109
   -3  12   6  0  0.720343  0.694114    -5.256577  -0.131538  181.433439    5.258223    5.133486  0.144383   -0.863934
   -3  12   7  0  0.725314  0.689357     7.603457   0.026461    0.199393    7.603503    7.134325  0.321185   -1.460770
   -3  12   8  0  0.731154  0.683850     5.231756  -0.068652  359.248194    5.232206    6.209131  0.329371    2.966029
   -3  12   9  0  0.737843  0.677651     6.439604   0.029333    0.260987    6.439671    5.333161  0.362475   -3.052652
   -3  12  10  0  0.745358  0.670818     9.649530   0.109353    0.649274    9.650150    9.735254  0.388529    0.219043
   -2   0   2  0  0.110471  4.526073   -64.246776  -0.078604  180.070100   64.246824   70.237030  2.795454    2.142838
   -2   0   4  0  0.135150  3.699600    71.461593   0.268503    0.215277   71.462098   69.990017  2.319150   -0.634750
   -2   0   6  0  0.172068  2.905836    11.349656   0.104701    0.528540   11.350139   11.108634  0.131306   -1.839246
   -2   0   8  0  0.215010  2.325477   -62.444314  -0.232715  180.213527   62.444747   59.558436  1.049119   -2.751177
   -2   0  10  0  0.261020  1.915565    -2.418444  -0.164023  183.879945    2.424000    2.745975  0.166888    1.929295
   -2   0  12  0  0.308729  1.619544    -5.025416   0.126953  178.552890    5.027019    4.380642  0.179805   -3.594885
   -2   0  14  0  0.357457  1.398768    24.203074   0.193548    0.458175   24.203847   23.868456  0.492186   -0.681432
   -2   0  16  0  0.406840  1.228986    20.092336  -0.051721  359.852512   20.092402   19.328668  0.170026   -4.491878
   -2   0  18  0  0.456663  1.094899   -18.062216  -0.200235  180.635147   18.063326   18.430218  0.217770    1.684767
   -2   0  20  0  0.506798  0.986587    10.278542   0.039170    0.218344   10.278617   10.329691  0.147194    0.346981
   -2   0  22  0  0.557160  0.897409    31.241547   0.209978    0.385086   31.242252   31.286292  0.239277    0.184053
   -2   0  24  0  0.607693  0.822785     4.949049   0.055546    0.643037    4.949360    5.014472  0.198229    0.328467
   -2   0  26  0  0.658357  0.759467   -15.742288  -0.154396  180.561922   15.743045   15.461098  0.173616   -1.623966
   -2   0  28  0  0.709124  0.705095    -7.914332  -0.076984  180.557304    7.914707    7.611449  0.161540   -1.877293
   -2   1   1  0  0.120296  4.156413   -35.138075  -0.193698  180.315839   35.138609   35.998769  0.101199    8.499728
   -2   1   2  0  0.124587  4.013265   110.781558  -0.074264  359.961591  110.781583   96.620880  0.552861  -25.613505
   -2   1   3  0  0.133763  3.737941    25.485978   0.151514    0.340618   25.486428   25.949705  0.096974    4.777331
   -2   1   4  0  0.146913  3.403370   -26.159630  -0.019692  180.043129   26.159637   26.308015  0.170634    0.869568
   -2   1   5  0  0.163078  3.066022   -14.933596   0.189938  179.271304   14.934804   14.936531  0.063738    0.027099
   -2   1   6  0  0.181453  2.755532    -1.993947   0.109085  176.868587    1.996929    2.077241  0.067681    1.186630
   -2   1   7  0  0.201435  2.482186     5.315525  -0.036323  359.608479    5.315649    5.183297  0.197036   -0.671713
   -2   1   8  0  0.222592  2.246263   -39.557353   0.044326  179.935797   39.557378   39.110685  0.295015   -1.514134
   -2   1   9  0  0.244618  2.043999   -50.552544  -0.243134  180.275564   50.553129   50.722591  0.165975    1.021013
   -2   1  10  0  0.267300  1.870558   -27.252129  -0.124415  180.261572   27.252413   27.441431  0.156075    1.211071
   -2   1  11  0  0.290483  1.721271    33.847215   0.025035    0.042378   33.847224   33.858597  0.181822    0.062548
   -2   1  12  0  0.314057  1.592070   -16.503823  -0.112650  180.391078   16.504208   16.344556  0.110599   -1.443510
   -2   1  13  0  0.337939  1.479558    25.772153   0.198054    0.440299   25.772914   25.722221  0.105763   -0.479307
   -2   1  14  0  0.362069  1.380953   -24.423742   0.027742  179.934921   24.423758   24.239531  0.144341   -1.276327
   -2   1  15  0  0.386400  1.293995    18.305347   0.085130    0.266455   18.305545   18.745078  0.081125    5.417996
   -2   1  16  0  0.410897  1.216850    -4.000554   0.091166  178.694552    4.001593    3.961900  0.060076   -0.660705
   -2   1  17  0  0.435532  1.148022    -5.730948  -0.163436  181.633524    5.733278    5.795522  0.062180    1.001029
   -2   1  18  0  0.460282  1.086292     3.418554  -0.018906  359.683135    3.418607    3.363133  0.116508   -0.476134
   -2   1  19  0  0.485129  1.030653   -10.489783  -0.102476  180.559712   10.490283   10.413757  0.105370   -0.726267
   -2   1  20  0  0.510061  0.980275   -26.062866  -0.120489  180.264877   26.063145   25.899770  0.146668   -1.113912
   -2   1  21  0  0.535064  0.934468    17.814111   0.115105    0.370209   17.814483   17.790411  0.123914   -0.194264
   -2   1  22  0  0.560129  0.892651    -1.174096  -0.019373  180.945301    1.174256    1.203028  0.233910    0.123006
   -2   1  23  0  0.585249  0.854337    12.890474   0.134115    0.596097   12.891172   13.206773  0.116478    2.709534
   -2   1  24  0  0.610416  0.819113    12.502099   0.087797    0.402357   12.502408   12.485948  0.112858   -0.145845
   -2   1  25  0  0.635626  0.786627    -5.431502  -0.071786  180.757211    5.431976    5.741240  0.132444    2.335050
   -2   1  26  0  0.660872  0.756576     6.531650   0.039268    0.344459    6.531768    6.609619  0.120817    0.644371
   -2   1  27  0  0.686151  0.728702    -9.534627  -0.124276  180.746763    9.535437    9.402763  0.111329   -1.191728
   -2   1  28  0  0.711460  0.702780     4.498747  -0.041889  359.466524    4.498942    5.084315  0.127128    4.604601
   -2   1  29  0  0.736795  0.678615    -2.859724   0.008214  179.835434    2.859735    3.105880  0.144291    1.705895
   -2   2   1  0  0.156286  3.199268    -9.954409  -0.155460  180.894730    9.955622   10.145514  0.053020    3.581539
   -2   2   2  0  0.159612  3.132597   -29.729989  -0.011218  180.021619   29.729991   30.370148  0.113074    5.661406
   -2   2   3  0  0.166873  2.996282     0.655616  -0.146001  347.445503    0.671676    0.937413  0.149472    1.777840
   -2   2   4  0  0.177588  2.815502    75.710891   0.164869    0.124767   75.711071   78.165898  0.509031    4.822554
   -2   2   5  0  0.191176  2.615384    -9.380286   0.088712  179.458152    9.380706    9.414826  0.045568    0.748765
   -2   2   6  0  0.207073  2.414604    -3.262214   0.045998  179.192177    3.262538    3.056010  0.075021   -2.752914
   -2   2   7  0  0.224789  2.224304    32.975200   0.216137    0.375541   32.975909   33.441136  0.167206    2.782371
   -2   2   8  0  0.243929  2.049778    -8.666053  -0.105235  180.695726    8.666692    8.654498  0.091237   -0.133648
   -2   2   9  0  0.264182  1.892632     1.463566  -0.020859  359.183451    1.463714    1.139580  0.144873   -2.237372
   -2   2  10  0  0.285313  1.752463    -2.611346  -0.077735  181.705093    2.612503    2.968128  0.056346    6.311472
   -2   2  11  0  0.307139  1.627927    -4.471924  -0.190081  182.433915    4.475962    4.718102  0.104997    2.306167
   -2   2  12  0  0.329523  1.517343    25.289107   0.105412    0.238822   25.289327   25.594293  0.106070    2.875145
   -2   2  13  0  0.352359  1.419008    15.404879  -0.019242  359.928432   15.404891   15.615284  0.091381    2.302375
   -2   2  14  0  0.375564  1.331333    29.160371   0.121877    0.239468   29.160625   29.181158  0.229027    0.089650
   -2   2  15  0  0.399073  1.252904    12.508691   0.185977    0.851803   12.510073   12.589967  0.066962    1.193126
   -2   2  16  0  0.422836  1.182491    -7.111461  -0.040839  180.329032    7.111578    7.033893  0.061732   -1.258422
   -2   2  17  0  0.446813  1.119036    13.479949   0.103738    0.440925   13.480348   13.497043  0.067329    0.247962
   -2   2  18  0  0.470971  1.061638   -12.822003  -0.121509  180.542953   12.822579   12.740558  0.072164   -1.136592
   -2   2  19  0  0.495282  1.009525   -11.513090  -0.133436  180.664025   11.513863   11.871888  0.081201    4.409106
   -2   2  20  0  0.519727  0.962044     1.186907   0.000449    0.021662    1.186907    0.968933  0.174400   -1.249856
   -2   2  21  0  0.544286  0.918634    -7.838699  -0.113734  180.831264    7.839524    7.756544  0.080821   -1.026714
   -2   2  22  0  0.568946  0.878819    -4.065601   0.067509  179.048693    4.066162    3.856339  0.114651   -1.830094
   -2   2  23  0  0.593692  0.842187     3.936316   0.078831    1.147281    3.937105    3.795096  0.114657   -1.238556
   -2   2  24  0  0.618516  0.808386     5.121039   0.024423    0.273252    5.121097    4.888791  0.136335   -1.703936
   -2   2  25  0  0.643408  0.777112    11.030441   0.128018    0.664939   11.031184   11.241846  0.107587    1.958073
   -2   2  26  0  0.668360  0.748099    -4.329610  -0.077044  181.019452    4.330295    4.378598  0.218573    0.220992
   -2   2  27  0  0.693367  0.721119    -8.013740  -0.046031  180.329106    8.013873    8.313832  0.114332    2.623595
   -2   2  28  0  0.718421  0.695970     2.851267  -0.027824  359.440889    2.851403    3.185125  0.204043    1.635543
   -2   2  29  0  0.743519  0.672477    -8.769524  -0.119772  180.782484    8.770342    8.892215  0.196356    0.620672
   -2   3   1  0  0.202523  2.468861   -52.891721  -0.037041  180.040125   52.891734   52.782718  0.305559   -0.356775
   -2   3   2  0  0.205100  2.437832   -65.997034  -0.297772  180.258511   65.997705   68.193762  0.430754    5.098171
   -2   3   3  0  0.210801  2.371909    22.781551   0.015451    0.038860   22.781556   22.869278  0.124357    0.705402
   -2   3   4  0  0.219380  2.279147   -19.412341  -0.086294  180.254697   19.412533   19.803667  0.095997    4.074462
   -2   3   5  0  0.230518  2.169027    12.151791  -0.014374  359.932225   12.151800   12.029159  0.073722   -1.663554
   -2   3   6  0  0.243864  2.050326    48.745587   0.233128    0.274017   48.746145   48.944073  0.197978    0.999750
   -2   3   7  0  0.259076  1.929934    22.167465  -0.000136  359.999648   22.167465   22.301123  0.120148    1.112449
   -2   3   8  0  0.275847  1.812601    20.260763   0.159220    0.450252   20.261388   20.641281  0.093447    4.065318
   -2   3   9  0  0.293909  1.701207   -17.635133  -0.033705  180.109507   17.635165   17.620476  0.088813   -0.165400
   -2   3  10  0  0.313039  1.597244    -8.373884  -0.161930  181.107816    8.375450    8.426273  0.076166    0.667262
   -2   3  12  0  0.353802  1.413220    -1.988653  -0.146764  184.220820    1.994061    2.667180  0.188261    3.575446
   -2   3  13  0  0.375163  1.332756    -9.600495  -0.008952  180.053427    9.600499    9.521042  0.150272   -0.528760
   -2   3  14  0  0.397037  1.259329    15.188581   0.112276    0.423531   15.188996   15.183057  0.092632   -0.064110
   -2   3  15  0  0.419344  1.192338    12.608739   0.017539    0.079700   12.608751   12.311210  0.089787   -3.313861
   -2   3  16  0  0.442019  1.131173    16.269553   0.201952    0.711168   16.270806   16.397173  0.098410    1.284083
   -2   3  17  0  0.465008  1.075251   -14.091308  -0.020642  180.083933   14.091323   14.313381  0.095408    2.327447
   -2   3  18  0  0.488266  1.024033    -6.363093  -0.051735  180.465836    6.363303    6.539052  0.089270    1.968721
   -2   3  19  0  0.511757  0.977027    -1.264726   0.008092  179.633428    1.264752    1.527615  0.136925    1.919747
   -2   3  20  0  0.535450  0.933795   -16.672285  -0.185043  180.635890   16.673312   16.900118  0.101992    2.223760
   -2   3  21  0  0.559319  0.893944    -7.568113  -0.001437  180.010878    7.568114    7.694986  0.139697    0.908192
   -2   3  22  0  0.583343  0.857128     2.490053  -0.014560  359.664977    2.490096    2.875102  0.125812    3.060180
   -2   3  24  0  0.631785  0.791408    10.326293   0.165801    0.919874   10.327624   10.737883  0.265101    1.547553
   -2   3  25  0  0.656174  0.761993     1.408263  -0.000303  359.987687    1.408263    1.957561  0.305926    1.795523
   -2   3  26  0  0.680658  0.734583    -8.459820   0.042987  179.708868    8.459929    8.625808  0.194415    0.853222
   -2   3  27  0  0.705229  0.708990    11.678846   0.020388    0.100024   11.678864   12.233239  0.358320    1.547149
   -2   3  28  0  0.729876  0.685048    -5.722052  -0.116570  181.167074    5.723239    5.853735  0.317530    0.410972
   -2   3  29  0  0.754593  0.662609    -6.380903  -0.002878  180.025842    6.380904    6.508667  0.218287    0.585300
   -2   4   1  0  0.253459  1.972703    12.245352  -0.121040  359.433675   12.245950   12.376299  0.108171    1.205028
   -2   4   2  0  0.255524  1.956766     1.253871   0.003156    0.144193    1.253875    1.615719  0.163860    2.208258
   -2   4   3  0  0.260121  1.922179   -58.438681  -0.205258  180.201243   58.439041   59.156456  0.273853    2.619710
   -2   4   4  0  0.267122  1.871806   -53.677791  -0.137455  180.146720   53.677967   54.267604  0.470923    1.252088
   -2   4   5  0  0.276342  1.809353    26.665038   0.107387    0.230743   26.665254   27.135349  0.230183    2.042267
   -2   4   6  0  0.287569  1.738715     7.511383  -0.041559  359.682994    7.511498    7.211451  0.076030   -3.946433
   -2   4   7  0  0.300577  1.663466    57.481808   0.229141    0.228398   57.482264   57.805758  0.215513    1.501040
   -2   4   8  0  0.315147  1.586561    44.202056   0.129144    0.167399   44.202244   43.571411  0.176660   -3.570886
   -2   4   9  0  0.331072  1.510245    -1.920994  -0.022323  180.665777    1.921124    2.387680  0.219603    2.124546
   -2   4  10  0  0.348166  1.436096     2.715226   0.068893    1.453455    2.716099    2.330717  0.573101   -0.672452
   -2   4  11  0  0.366266  1.365128   -19.606293  -0.211414  180.617795   19.607433   19.556717  0.161889   -0.313278
   -2   4  12  0  0.385230  1.297927    -9.368640  -0.073445  180.449159    9.368928    9.578099  0.075032    2.787759
   -2   4  13  0  0.404936  1.234763   -23.670503  -0.060745  180.147037   23.670581   23.018607  0.237613   -2.743847
   -2   4  14  0  0.425282  1.175692   -28.436878  -0.124167  180.250175   28.437150   28.456368  0.152816    0.125765
   -2   4  15  0  0.446179  1.120627     7.026945   0.152869    1.246251    7.028608    7.383364  0.086749    4.089445
   -2   4  17  0  0.489345  1.021775    -2.314243   0.064181  178.411410    2.315133    2.404338  0.190039    0.469406
   -2   4  18  0  0.511497  0.977522     4.690491   0.091439    1.116814    4.691382    5.031771  0.099036    3.437032
   -2   4  19  0  0.533967  0.936387   -23.323704  -0.159321  180.391373   23.324248   23.145266  0.126035   -1.420101
   -2   4  20  0  0.556716  0.898124    10.144479   0.021459    0.121202   10.144502    9.891575  0.089377   -2.829885
   -2   4  21  0  0.579710  0.862500    -5.158344  -0.108318  181.202955    5.159481    5.160523  0.092667    0.011235
   -2   4  22  0  0.602922  0.829294   -11.769010  -0.088856  180.432575   11.769345   11.426486  0.140740   -2.436115
   -2   4  23  0  0.626328  0.798303     7.060614   0.087661    0.711315    7.061159    7.278921  0.138306    1.574495
   -2   4  24  0  0.649907  0.769341     1.382700  -0.019134  359.207201    1.382833    1.918622  0.200706    2.669524
   -2   4  26  0  0.697511  0.716834     1.545247   0.053121    1.968864    1.546160    1.930728  0.322826    1.191253
   -2   4  27  0  0.721508  0.692993    -3.771593  -0.038620  180.586676    3.771791    3.820819  0.254514    0.192631
   -2   5   1  0  0.306764  1.629920    24.415027   0.155488    0.364885   24.415522   24.696037  0.104776    2.677289
   -2   5   2  0  0.308471  1.620895   -24.473620  -0.143229  180.335313   24.474039   24.669910  0.137246    1.427154
   -2   5   3  0  0.312291  1.601073    16.065975  -0.088437  359.684611   16.066218   16.053617  0.089794   -0.140335
   -2   5   4  0  0.318145  1.571610    52.068994   0.017863    0.019657   52.068997   51.963895  0.336017   -0.312786
   -2   5   5  0  0.325925  1.534095   -39.007820  -0.191306  180.280993   39.008289   39.456231  0.257634    1.738675
   -2   5   6  0  0.335497  1.490328     6.239893   0.106363    0.976546    6.240800    6.329038  0.092526    0.953665
   -2   5   7  0  0.346712  1.442121    22.330818   0.087619    0.224809   22.330990   22.539026  0.187002    1.112484
   -2   5   8  0  0.359416  1.391145    38.704546   0.096421    0.142736   38.704666   38.587182  0.276973   -0.424171
   -2   5   9  0  0.373458  1.338838    42.987769   0.226603    0.302023   42.988366   43.218690  0.162371    1.418499
   -2   5  10  0  0.388693  1.286363   -29.012109  -0.124433  180.245740   29.012376   29.118141  0.123868    0.853854
   -2   5  12  0  0.422214  1.184235    12.426525  -0.068451  359.684391   12.426713   12.334998  0.087562   -1.047429
   -2   5  13  0  0.440267  1.135673   -36.213510  -0.206354  180.326482   36.214098   35.882218  0.162243   -2.045566
   -2   5  14  0  0.459050  1.089207     8.370373   0.059617    0.408076    8.370585    8.496861  0.096290    1.311410
   -2   5  15  0  0.478475  1.044988   -15.301658  -0.074803  180.280092   15.301840   15.141345  0.097236   -1.650572
   -2   5  16  0  0.498467  1.003076    29.529548   0.135481    0.262870   29.529859   29.530133  0.148467    0.001844
   -2   5  17  0  0.518961  0.963463     7.984575   0.134906    0.967968    7.985715    7.937494  0.117949   -0.408826
   -2   5  18  0  0.539900  0.926098    -3.640781  -0.028137  180.442795    3.640890    3.751332  0.122957    0.898210
   -2   5  19  0  0.561234  0.890894    23.440988   0.114480    0.279817   23.441268   23.454283  0.131361    0.099080
   -2   5  20  0  0.582919  0.857752   -10.692249  -0.092989  180.498279   10.692653   10.443944  0.106854   -2.327565
   -2   5  21  0  0.604918  0.826558   -10.902879  -0.110014  180.578115   10.903434   10.721143  0.116140   -1.569584
   -2   5  22  0  0.627198  0.797196    -2.620904  -0.014465  180.316222    2.620943    3.051452  0.169885    2.534120
   -2   5  23  0  0.649730  0.769550    -6.821174  -0.119541  181.004009    6.822221    6.404473  0.121170   -3.447619
   -2   5  24  0  0.672489  0.743507    -2.761478   0.073112  178.483414    2.762446    3.004415  0.187639    1.289546
   -2   5  25  0  0.695451  0.718958    -8.730522   0.030398  179.800505    8.730575    8.809225  0.163079    0.482280
   -2   5  26  0  0.718599  0.695798    -2.688943   0.015694  179.665592    2.688988    2.728123  0.309188    0.126572
   -2   6   1  0  0.361389  1.383549     3.849476  -0.006054  359.909887    3.849480    3.900127  0.133395    0.379675
   -2   6   2  0  0.362840  1.378017    21.967073   0.043841    0.114347   21.967116   21.942427  0.122424   -0.201673
   -2   6   3  0  0.366093  1.365775     2.381825  -0.007369  359.822747    2.381836    2.718898  0.165683    2.034376
   -2   6   4  0  0.371099  1.347349   -29.104750  -0.238121  180.468756   29.105724   29.321811  0.179682    1.202603
   -2   6   5  0  0.377790  1.323486    32.440888   0.035093    0.061980   32.440907   32.284257  0.161968   -0.967161
   -2   6   6  0  0.386078  1.295074   -36.272328  -0.134857  180.213020   36.272579   36.080026  0.137213   -1.403312
   -2   6   7  0  0.395863  1.263064   -26.207710  -0.012635  180.027622   26.207713   26.267206  0.114428    0.519925
   -2   6   8  0  0.407036  1.228393     8.146010   0.170732    1.200686    8.147799    8.608785  0.085171    5.412480
   -2   6   9  0  0.419487  1.191932   -10.172731  -0.011143  180.062762   10.172737   10.231028  0.079620    0.732113
   -2   6  10  0  0.433106  1.154453     1.290077   0.120580    5.339777    1.295700    1.682078  0.096200    4.016416
   -2   6  11  0  0.447785  1.116607    16.550295   0.006214    0.021511   16.550296   16.567065  0.101864    0.164622
   -2   6  12  0  0.463425  1.078924    -3.495515  -0.116413  181.907444    3.497453    3.586926  0.093997    0.951871
   -2   6  13  0  0.479931  1.041816     4.875542   0.018418    0.216447    4.875577    4.947506  0.166753    0.431349
   -2   6  14  0  0.497217  1.005597   -14.023902  -0.175190  180.715716   14.024997   14.109155  0.098214    0.856893
   -2   6  15  0  0.515205  0.970487    23.584194   0.040809    0.099143   23.584229   23.694427  0.139759    0.788480
   -2   6  16  0  0.533824  0.936639     2.523154   0.068604    1.557478    2.524086    2.498060  0.177001   -0.147043
   -2   6  17  0  0.553009  0.904145     7.534922   0.020468    0.155641    7.534950    7.726767  0.090178    2.127087
   -2   6  18  0  0.572704  0.873051    17.117698   0.180425    0.603890   17.118649   16.992017  0.148726   -0.851438
   -2   6  19  0  0.592859  0.843371    -1.372512  -0.006918  180.288774    1.372529    1.595460  0.222524    1.001828
   -2   6  20  0  0.613427  0.815092    -9.012447  -0.016093  180.102311    9.012461    9.211977  0.123870    1.610688
   -2   6  21  0  0.634369  0.788184    -4.888720  -0.001017  180.011921    4.888720    4.978242  0.159452    0.561441
   -2   6  22  0  0.655649  0.762603   -10.166821  -0.159826  180.900638   10.168077    9.979904  0.123571   -1.522798
   -2   6  23  0  0.677235  0.738296    -7.177628  -0.004678  180.037344    7.177630    6.830610  0.230549   -1.505189
   -2   6  25  0  0.721215  0.693275     2.995858   0.002707    0.051780    2.995859    2.831890  0.214496   -0.764442
   -2   6  26  0  0.743561  0.672440     3.117246   0.120806    2.219328    3.119586    3.478462  0.298854    1.200838
   -2   7   1  0  0.416817  1.199566    22.184513   0.161998    0.418383   22.185104   22.601625  0.141806    2.937251
   -2   7   2  0  0.418076  1.195955    -5.653852   0.082831  179.160651    5.654459    5.604854  0.080124   -0.619110
   -2   7   3  0  0.420902  1.187926   -32.414430  -0.134234  180.237270   32.414708   32.096065  0.226454   -1.407100
   -2   7   4  0  0.425263  1.175742     4.243719   0.035142    0.474446    4.243864    4.615966  0.101003    3.684072
   -2   7   5  0  0.431115  1.159784   -25.567899  -0.199582  180.447239   25.568678   25.536637  0.126718   -0.252856
   -2   7   6  0  0.438396  1.140522   -31.934212  -0.120960  180.217023   31.934441   31.601556  0.134719   -2.470969
   -2   7   7  0  0.447037  1.118477     0.603638   0.033210    3.149045    0.604550    1.084190  0.190481    2.518041
   -2   7   8  0  0.456960  1.094187    11.366335  -0.033805  359.829594   11.366386   11.405543  0.074063    0.528701
   -2   7   9  0  0.468085  1.068182   -13.769180   0.151200  179.370856   13.770010   13.799517  0.097191    0.303594
   -2   7  10  0  0.480328  1.040956     4.402692   0.061389    0.798856    4.403120    4.671629  0.105223    2.551817
   -2   7  11  0  0.493605  1.012956    -1.432600  -0.000391  180.015633    1.432600    1.787674  0.151622    2.341842
   -2   7  12  0  0.507836  0.984571    -2.869780   0.069324  178.616197    2.870617    3.023178  0.128705    1.185352
   -2   7  13  0  0.522942  0.956129    -5.058570  -0.155772  181.763786    5.060967    5.117853  0.107200    0.530647
   -2   7  14  0  0.538850  0.927902   -21.486240  -0.074091  180.197571   21.486368   21.385536  0.136665   -0.737809
   -2   7  15  0  0.555491  0.900104    -5.757882  -0.052077  180.518193    5.758118    5.957246  0.112969    1.762675
   -2   7  16  0  0.572802  0.872902   -14.896603  -0.097901  180.376546   14.896925   14.707328  0.118693   -1.597371
   -2   7  17  0  0.590723  0.846421    15.437471   0.152251    0.565056   15.438222   15.374924  0.197020   -0.321276
   -2   7  18  0  0.609200  0.820748    -4.567259  -0.010447  180.131052    4.567271    5.070495  0.120648    4.171030
   -2   7  19  0  0.628185  0.795944     3.363160   0.083894    1.428953    3.364206    3.225475  0.160359   -0.865132
   -2   7  20  0  0.647632  0.772043     9.137091   0.083170    0.521517    9.137469    9.246320  0.181674    0.599154
   -2   7  21  0  0.667502  0.749061    -5.765491  -0.096825  180.962132    5.766304    5.999779  0.173183    1.348140
   -2   7  22  0  0.687758  0.727000    -6.230476   0.005174  179.952423    6.230478    6.376273  0.173308    0.841246
   -2   7  23  0  0.708366  0.705850    -4.871626  -0.100807  181.185429    4.872669    5.039171  0.184432    0.902784
   -2   7  24  0  0.729297  0.685592     4.253948  -0.045759  359.383705    4.254194    4.700521  0.198497    2.248532
   -2   7  25  0  0.750523  0.666202    11.504522   0.073731    0.367194   11.504758   11.833267  0.167105    1.965888
   -2   8   1  0  0.472765  1.057607     3.423123   0.113165    1.893453    3.424993    3.422250  0.136155   -0.020145
   -2   8   2  0  0.473875  1.055130    -2.091125   0.014235  179.609961    2.091174    1.994205  0.154119   -0.629182
   -2   8   3  0  0.476370  1.049604     5.706348   0.132090    1.326038    5.707877    5.633780  0.108981   -0.679903
   -2   8   4  0  0.480229  1.041171     0.466439  -0.078449  350.452907    0.472990    0.803680  0.251710    1.313773
   -2   8   5  0  0.485418  1.030041   -25.913171  -0.095422  180.210984   25.913347   26.164450  0.132638    1.893143
   -2   8   6  0  0.491896  1.016476    12.144100  -0.016060  359.924231   12.144110   12.054849  0.094082   -0.948758
   -2   8   7  0  0.499612  1.000776    -4.770655  -0.155815  181.870684    4.773199    4.523175  0.088409   -2.828029
   -2   8   8  0  0.508511  0.983263     5.965778   0.106962    1.027163    5.966736    6.000523  0.076163    0.443611
   -2   8   9  0  0.518531  0.964263     8.634223   0.031434    0.208594    8.634280    8.287244  0.090723   -3.825237
   -2   8  10  0  0.529609  0.944093     2.926790   0.072225    1.413613    2.927682    3.033058  0.156172    0.674744
   -2   8  11  0  0.541679  0.923056    -5.023675   0.143236  178.366810    5.025717    4.846736  0.183852   -0.973505
   -2   8  12  0  0.554678  0.901424    -4.913047  -0.066705  180.777861    4.913499    4.711704  0.119133   -1.693861
   -2   8  14  0  0.583207  0.857329   -15.093243  -0.097891  180.371600   15.093561   14.856098  0.133783   -1.774981
   -2   8  15  0  0.598616  0.835260   -16.872482  -0.158370  180.537778   16.873225   16.770917  0.133016   -0.769142
   -2   8  16  0  0.614713  0.813387     1.374849   0.037403    1.558350    1.375358    1.601933  0.191551    1.182842
   -2   8  17  0  0.631446  0.791834     0.867455  -0.065888  355.656433    0.869953    1.018671  0.236385    0.629134
   -2   8  18  0  0.648764  0.770696     4.687049   0.082446    1.007738    4.687774    4.764588  0.123307    0.622946
   -2   8  19  0  0.666623  0.750049    11.063718   0.102594    0.531290   11.064194   11.310896  0.099236    2.486019
   -2   8  20  0  0.684980  0.729948    -1.654338  -0.014901  180.516067    1.654405    1.640093  0.314820   -0.045462
   -2   8  21  0  0.703797  0.710433     8.549286   0.103094    0.690881    8.549907    8.228311  0.166362   -1.933112
   -2   8  22  0  0.723036  0.691529    -4.576535  -0.085409  181.069156    4.577332    3.905049  0.197728   -3.400048
   -2   8  23  0  0.742666  0.673250    -7.302056  -0.065514  180.514047    7.302350    7.541569  0.175545    1.362721
   -2   9   1  0  0.529069  0.945057     6.596934   0.009723    0.084445    6.596941    6.212068  0.131906   -2.917776
   -2   9   2  0  0.530061  0.943288    14.937089   0.188350    0.722438   14.938276   14.794342  0.133642   -1.077014
   -2   9   3  0  0.532292  0.939333     1.565827  -0.008948  359.672572    1.565852    1.750395  0.230545    0.800463
   -2   9   4  0  0.535748  0.933274    -3.882398   0.052543  179.224623    3.882754    4.062230  0.153496    1.169257
   -2   9   5  0  0.540404  0.925233     7.075012   0.005806    0.047021    7.075014    7.245020  0.109344    1.554785
   -2   9   6  0  0.546231  0.915364   -13.881312  -0.180836  180.746366   13.882490   14.023148  0.118890    1.183092
   -2   9   7  0  0.553190  0.903849    -3.412748   0.008273  179.861113    3.412758    3.289722  0.127878   -0.962132
   -2   9   8  0  0.561239  0.890885   -14.055609  -0.108622  180.442772   14.056028   14.047718  0.111455   -0.074563
   -2   9   9  0  0.570334  0.876679    15.680089   0.032697    0.119477   15.680123   15.796805  0.181153    0.644108
   -2   9  10  0  0.580424  0.861439     0.287358   0.112234   21.334149    0.308498    1.435096  0.455609    2.472729
   -2   9  11  0  0.591458  0.845368    -4.793736  -0.015908  180.190135    4.793762    4.827371  0.211322    0.159042
   -2   9  12  0  0.603385  0.828658    11.318785   0.152725    0.773047   11.319815   11.171513  0.156194   -0.949478
   -2   9  13  0  0.616154  0.811486     4.677383  -0.010633  359.869748    4.677395    4.768080  0.185425    0.489068
   -2   9  14  0  0.629711  0.794015     2.763045  -0.067076  358.609354    2.763859    2.639293  0.175460   -0.709941
   -2   9  15  0  0.644009  0.776387    -6.760104  -0.011302  180.095793    6.760114    6.538382  0.148775   -1.490376
   -2   9  16  0  0.658998  0.758727    -7.876022  -0.135868  180.988306    7.877194    8.444270  0.147611    3.841692
   -2   9  17  0  0.674633  0.741143    -6.024271   0.007824  179.925588    6.024276    6.315093  0.240126    1.211101
   -2   9  18  0  0.690870  0.723725     5.803618   0.040893    0.403705    5.803762    6.088657  0.184729    1.542230
   -2   9  19  0  0.707667  0.706547    -8.576116  -0.010782  180.072034    8.576123    8.724479  0.352766    0.420552
   -2   9  20  0  0.724986  0.689669    16.171821   0.160846    0.569847   16.172621   16.359877  0.227529    0.822997
   -2   9  21  0  0.742789  0.673138    -7.803296  -0.015718  180.115406    7.803312    7.596563  0.190929   -1.082858
   -2  10   1  0  0.585625  0.853789     7.519055   0.117006    0.891526    7.519965    7.268813  0.141030   -1.780840
   -2  10   2  0  0.586521  0.852484     2.656296  -0.009172  359.802159    2.656311    3.207073  0.173626    3.172116
   -2  10   3  0  0.588539  0.849562    20.827270   0.159718    0.439375   20.827882   20.639074  0.179882   -1.049618
   -2  10   4  0  0.591666  0.845071     2.865532   0.065057    1.300587    2.866271    2.845782  0.165597   -0.123727
   -2  10   5  0  0.595885  0.839087    -7.273568  -0.062421  180.491694    7.273836    7.414999  0.115588    1.221269
   -2  10   6  0  0.601174  0.831706     1.896483   0.022051    0.666167    1.896611    1.925010  0.227311    0.124933
   -2  10   7  0  0.607504  0.823040   -20.981689  -0.169246  180.462158   20.982371   20.724139  0.138799   -1.860473
   -2  10   8  0  0.614843  0.813215    -2.381735  -0.070838  181.703607    2.382789    2.318199  0.137840   -0.468584
   -2  10   9  0  0.623156  0.802367     2.792442   0.016515    0.338845    2.792491    2.611348  0.275002   -0.658698
   -2  10  10  0  0.632404  0.790634    -9.624036  -0.068583  180.408294    9.624280    9.969278  0.191246    1.803949
   -2  10  11  0  0.642546  0.778154     2.289560   0.125859    3.146438    2.293017    2.346655  0.239827    0.223653
   -2  10  12  0  0.653542  0.765062    -4.319155   0.033505  179.555550    4.319285    4.245888  0.303959   -0.241468
   -2  10  13  0  0.665348  0.751487     4.294236   0.026378    0.351950    4.294317    4.015348  0.241843   -1.153511
   -2  10  14  0  0.677923  0.737547     3.408647   0.065278    1.097122    3.409272    3.395977  0.473964   -0.028050
   -2  10  15  0  0.691224  0.723355   -14.082585  -0.141932  180.577438   14.083300   13.691796  0.226557   -1.728062
   -2  10  16  0  0.705210  0.709008     5.564971  -0.007220  359.925665    5.564975    5.779198  0.207721    1.031300
   -2  10  17  0  0.719842  0.694597   -15.020737  -0.069353  180.264543   15.020897   15.537231  0.164222    3.144126
   -2  10  18  0  0.735081  0.680197    -8.418539  -0.068303  180.464857    8.418816    8.439690  0.162527    0.128433
   -2  10  19  0  0.750890  0.665877     8.276971   0.103184    0.714236    8.277614    7.992280  0.189363   -1.506808
   -2  11   1  0  0.642367  0.778372    -6.647859  -0.090245  180.777746    6.648472    6.470545  0.143033   -1.243952
   -2  11   2  0  0.643184  0.777382    15.894630   0.107922    0.389022   15.894996   15.740216  0.151149   -1.024028
   -2  11   3  0  0.645024  0.775164    12.246343   0.090528    0.423536   12.246678   12.312427  0.144999    0.453442
   -2  11   4  0  0.647879  0.771749     5.650725   0.033243    0.337064    5.650823    5.762795  0.154678    0.723902
   -2  11   5  0  0.651735  0.767183    18.289045   0.142937    0.447783   18.289604   18.365566  0.155617    0.488136
   -2  11   6  0  0.656574  0.761529   -14.349842  -0.098668  180.393953   14.350181   14.402649  0.142954    0.367029
   -2  11   7  0  0.662375  0.754860    -9.806363  -0.049193  180.287421    9.806486   10.127795  0.131447    2.444392
   -2  11   8  0  0.669112  0.747259   -10.744450  -0.056163  180.299491   10.744596   10.857989  0.127693    0.888005
   -2  11   9  0  0.676758  0.738816    -5.157185  -0.124154  181.379076    5.158680    5.149010  0.219464   -0.044062
   -2  11  10  0  0.685283  0.729625     7.195421   0.068657    0.546684    7.195749    7.180608  0.211389   -0.071627
   -2  11  11  0  0.694654  0.719783    -2.105241  -0.006188  180.168420    2.105250    1.841191  0.370432   -0.712841
   -2  11  12  0  0.704837  0.709384     8.738690   0.066614    0.436747    8.738944    8.671848  0.271223   -0.247386
   -2  11  13  0  0.715798  0.698521     4.202224   0.126114    1.719005    4.204116    3.722674  0.322559   -1.492568
   -2  11  14  0  0.727501  0.687284    -1.938279  -0.053829  181.590779    1.939027    2.136708  0.323154    0.611723
   -2  11  15  0  0.739911  0.675757    11.603960   0.058082    0.286784   11.604105   11.821185  0.308507    0.703646
   -2  11  16  0  0.752994  0.664016    -3.569201  -0.076306  181.224739    3.570016    3.986799  0.254406    1.638259
   -2  12   1  0  0.699249  0.715052    -4.961819  -0.007273  180.083982    4.961824    5.341521  0.155172    2.446944
   -2  12   3  0  0.701692  0.712564    -6.259693  -0.010355  180.094777    6.259701    5.981832  0.307395   -0.903949
   -2  12   4  0  0.704317  0.709908    10.825000   0.155700    0.824051   10.826120   10.810074  0.143647   -0.111705
   -2  12   5  0  0.707865  0.706349    -4.636394  -0.018463  180.228163    4.636431    4.643016  0.161852    0.040686
   -2  12   7  0  0.717673  0.696696    -3.730549  -0.014491  180.222563    3.730577    3.934897  0.207967    0.982463
   -2  12   8  0  0.723896  0.690707    -8.723486  -0.122020  180.801375    8.724339    7.819723  0.289458   -3.125205
   -2  12   9  0  0.730970  0.684023     4.810813   0.021781    0.259408    4.810862    5.319281  0.331475    1.533806
   -2  12  11  0  0.747569  0.668835    12.407770   0.034937    0.161329   12.407820   12.703074  0.436521    0.676381
   -2  12  12  0  0.757040  0.660467    12.945235   0.097507    0.431559   12.945602   13.726487  0.308737    2.529288
   -2  13   1  0  0.756241  0.661165   -19.308058  -0.122574  180.363727   19.308447   19.202911  0.171942   -0.613785
   -2  13   2  0  0.756935  0.660558   -11.199148  -0.071493  180.365757   11.199376   11.102775  0.192123   -0.502808
   -1   0   4  0  0.107505  4.650954    76.480057  -0.057813  359.956689   76.480079   74.037434  0.600704   -4.066305
   -1   0   6  0  0.154364  3.239089    63.382401   0.229087    0.207087   63.382815   64.543378  0.892307    1.300631
   -1   0   8  0  0.203420  2.457971    32.292092   0.165320    0.293325   32.292515   32.069932  0.148108   -1.502846
   -1   0  10  0  0.253399  1.973174   -69.687721  -0.220924  180.181639   69.688071   65.376564  1.090960   -3.952029
   -1   0  12  0  0.303846  1.645569   -12.239625  -0.186224  180.871680   12.241042   12.035564  0.380011   -0.540715
   -1   0  14  0  0.354562  1.410190   -26.631560   0.064489  179.861256   26.631638   26.104650  0.303860   -1.734313
   -1   0  16  0  0.405446  1.233211    26.609653   0.210027    0.452221   26.610481   27.168999  0.277951    2.009408
   -1   0  18  0  0.456441  1.095432   -15.197188  -0.067008  180.252629   15.197336   15.333198  0.202344    0.671442
   -1   0  20  0  0.507514  0.985195   -14.488008  -0.184656  180.730221   14.489185   14.805281  0.162068    1.950396
   -1   0  22  0  0.558644  0.895025   -16.119046  -0.035964  180.127837   16.119086   15.717407  0.173216   -2.318952
   -1   0  24  0  0.609816  0.819920    20.140201   0.190824    0.542849   20.141105   20.639676  0.196006    2.543648
   -1   0  26  0  0.661020  0.756406     8.471983   0.070050    0.473735    8.472272    7.943444  0.169415   -3.121495
   -1   0  28  0  0.712250  0.702000     8.129686  -0.093259  359.342763    8.130221    7.908127  0.175601   -1.264760
   -1   1   1  0  0.079806  6.265195   -33.227830  -0.174662  180.301172   33.228289   33.222288  0.451873   -0.013280
   -1   1   2  0  0.088794  5.631003     3.595085   0.021504    0.342709    3.595149    3.765978  0.051357    3.326325
   -1   1   3  0  0.103537  4.829208   -46.407456  -0.201137  180.248327   46.407892   49.170659  0.970580    2.846510
   -1   1   4  0  0.121964  4.099556    66.707633  -0.080351  359.930986   66.707681   66.580349  0.466838   -0.272755
   -1   1   5  0  0.142656  3.504926    59.270922   0.104509    0.101026   59.271014   58.637509  0.573293   -1.105029
   -1   1   6  0  0.164762  3.034687    48.951312  -0.012544  359.985317   48.951313   46.562709  0.570195   -4.189103
   -1   1   7  0  0.187782  2.662665    33.714570   0.235324    0.399912   33.715391   34.147628  0.127321    3.394860
   -1   1   8  0  0.211418  2.364981    40.520760   0.138057    0.195209   40.520996   40.967133  0.321362    1.388271
   -1   1   9  0  0.235485  2.123275   -16.554301  -0.035091  180.121452   16.554338   16.603775  0.124704    0.396432
   -1   1  10  0  0.259863  1.924087   -34.110914   0.064573  179.891538   34.110975   33.864661  0.203002   -1.213357
   -1   1  11  0  0.284473  1.757637    -8.553891  -0.195789  181.311210    8.556132    9.254310  0.223351    3.125925
   -1   1  12  0  0.309258  1.616772   -34.154494  -0.098310  180.164920   34.154636   33.532461  0.189697   -3.279829
   -1   1  13  0  0.334180  1.496199    -7.212335  -0.046055  180.365863    7.212482    7.298465  0.104734    0.820963
   -1   1  14  0  0.359211  1.391941   -12.857964  -0.118933  180.529955   12.858514   13.186655  0.164356    1.996518
   -1   1  15  0  0.384328  1.300971    34.304938   0.204971    0.342337   34.305551   34.217341  0.249338   -0.353777
   -1   1  16  0  0.409517  1.220951   -18.710238   0.008514  179.973928   18.710240   18.615619  0.100789   -0.938803
   -1   1  17  0  0.434764  1.150048    31.390808   0.111674    0.203831   31.391006   30.813117  0.142759   -4.048004
   -1   1  18  0  0.460061  1.086812     0.730482   0.083077    6.488314    0.735191    1.495915  0.115248    6.600761
   -1   1  19  0  0.485399  1.030080   -21.496058  -0.145431  180.387626   21.496550   21.754394  0.114400    2.253883
   -1   1  20  0  0.510772  0.978910   -10.630268  -0.012163  180.065557   10.630275   10.664548  0.087813    0.390296
   -1   1  21  0  0.536176  0.932530   -12.296321  -0.126271  180.588348   12.296969   12.394591  0.090785    1.075296
   -1   1  22  0  0.561605  0.890305    -8.202300  -0.096625  180.674923    8.202869    8.257224  0.086065    0.631557
   -1   1  23  0  0.587058  0.851705     1.495577   0.078272    2.995870    1.497624    1.760094  0.121247    2.164757
   -1   1  25  0  0.638020  0.783675     4.058200   0.116936    1.650501    4.059884    3.826780  0.134315   -1.735506
   -1   1  26  0  0.663525  0.753551     4.181334   0.061888    0.847974    4.181792    3.843908  0.144172   -2.343607
   -1   1  27  0  0.689044  0.725643     6.624874  -0.027877  359.758901    6.624933    7.229033  0.122716    4.922747
   -1   1  28  0  0.714576  0.699716     6.923380   0.044417    0.367574    6.923522    6.897675  0.122609   -0.210812
   -1   1  29  0  0.740118  0.675568   -11.764821  -0.125908  180.613159   11.765495   12.077811  0.125346    2.491644
   -1   2   2  0  0.133561  3.743613   -63.015110  -0.154572  180.140543   63.015299   67.254712  0.598509    7.083285
   -1   2   3  0  0.143784  3.477430  -106.340029  -0.168944  180.091027  106.340164   96.275849  0.604881  -16.638495
   -1   2   4  0  0.157574  3.173122    -2.052082  -0.012793  180.357194    2.052121    1.854768  0.153711   -1.283925
   -1   2   5  0  0.174083  2.872191   -25.046341  -0.209815  180.479960   25.047220   25.109642  0.166027    0.375975
   -1   2   6  0  0.192615  2.595853    25.010086   0.122465    0.280553   25.010386   25.108464  0.105118    0.933031
   -1   2   7  0  0.212641  2.351384    19.532377   0.054577    0.160094   19.532453   19.819808  0.166250    1.728455
   -1   2   8  0  0.233777  2.138789    36.330057   0.100201    0.158025   36.330195   36.919107  0.148172    3.974530
   -1   2   9  0  0.255749  1.955044     9.074270   0.205247    1.295725    9.076591    9.620602  0.092569    5.876794
   -1   2  10  0  0.278358  1.796249    16.266675  -0.090624  359.680801   16.266928   16.168499  0.067589   -1.456300
   -1   2  11  0  0.301461  1.658588    17.975924   0.016031    0.051098   17.975931   17.851904  0.151265   -0.819928
   -1   2  12  0  0.324953  1.538682    -7.668600  -0.081317  180.607535    7.669032    7.301869  0.080422   -4.565455
   -1   2  13  0  0.348756  1.433668     1.771999  -0.154782  355.007944    1.778746    1.455483  0.169854   -1.903184
   -1   2  14  0  0.372809  1.341170    12.790999   0.066462    0.297704   12.791171   12.745765  0.126399   -0.359234
   -1   2  15  0  0.397067  1.259233   -20.963935  -0.084406  180.230687   20.964105   21.098652  0.105866    1.270922
   -1   2  16  0  0.421495  1.186253    30.064943   0.145346    0.276988   30.065294   30.276023  0.122081    1.726133
   -1   2  17  0  0.446065  1.120912    12.342638   0.165108    0.766404   12.343742   12.393326  0.068332    0.725627
   -1   2  18  0  0.470755  1.062124    -9.109598  -0.031234  180.196450    9.109652    8.845635  0.068533   -3.852406
   -1   2  19  0  0.495547  1.008987    -5.135525   0.098732  178.898608    5.136474    5.511747  0.067770    5.537452
   -1   2  20  0  0.520425  0.960753     0.568895  -0.073769  352.611664    0.573658    0.724364  0.223938    0.672982
   -1   2  21  0  0.545379  0.916793   -17.785769  -0.108382  180.349143   17.786099   17.564534  0.096312   -2.300489
   -1   2  22  0  0.570399  0.876580    -4.823908  -0.027471  180.326287    4.823986    5.128290  0.095864    3.174326
   -1   2  23  0  0.595475  0.839665    -5.978669  -0.119843  181.148342    5.979870    5.982363  0.090393    0.027578
   -1   2  24  0  0.620602  0.805669     4.643086   0.079527    0.981266    4.643767    4.434095  0.119958   -1.747879
   -1   2  25  0  0.645774  0.774265     8.399819   0.066253    0.451909    8.400080    8.732567  0.111808    2.973739
   -1   2  26  0  0.670984  0.745174    -9.450205   0.007224  179.956201    9.450208    9.287224  0.115363   -1.412794
   -1   2  27  0  0.696230  0.718153     5.976790   0.116821    1.119749    5.977931    5.727080  0.117512   -2.134686
   -1   2  28  0  0.721507  0.692994    -9.169240  -0.065023  180.406300    9.169470    9.172742  0.122449    0.026715
   -1   2  29  0  0.746813  0.669512     4.587721  -0.005212  359.934903    4.587724    4.722147  0.459814    0.292343
   -1   3   1  0  0.181420  2.756034    -1.638954  -0.002994  180.104656    1.638957    2.612096  0.180367    5.395330
   -1   3   2  0  0.185550  2.694697    69.594448   0.057300    0.047174   69.594472   70.253932  1.081883    0.609548
   -1   3   3  0  0.193039  2.590149    68.879869   0.033697    0.028030   68.879877   68.649102  1.396695   -0.165229
   -1   3   4  0  0.203518  2.456785   -28.065672  -0.255180  180.520933   28.066832   29.164365  0.129512    8.474396
   -1   3   5  0  0.216553  2.308906   -49.509581  -0.027642  180.031989   49.509589   49.659023  0.324187    0.460950
   -1   3   6  0  0.231712  2.157847   -39.411172  -0.147377  180.214255   39.411448   39.590061  0.197129    0.906068
   -1   3   7  0  0.248609  2.011193    47.434024   0.024574    0.029683   47.434030   47.411841  0.302650   -0.073317
   -1   3   8  0  0.266912  1.873278    11.604704   0.194979    0.962579   11.606342   11.531459  0.068692   -1.090118
   -1   3   9  0  0.286352  1.746102    10.269893  -0.013005  359.927443   10.269901   10.302778  0.177202    0.185534
   -1   3  10  0  0.306714  1.630185    -0.666330   0.129546  168.998005    0.678806    1.205565  0.247160    2.131248
   -1   3  11  0  0.327825  1.525205     7.273018  -0.009055  359.928665    7.273024    7.061865  0.125286   -1.685410
   -1   3  13  0  0.371780  1.344880   -10.804547  -0.018590  180.098582   10.804563   10.786055  0.083559   -0.221493
   -1   3  14  0  0.394432  1.267646   -24.743591  -0.199255  180.461382   24.744393   24.895161  0.136434    1.105058
   -1   3  15  0  0.417436  1.197790   -17.244645  -0.011045  180.036699   17.244649   17.117808  0.081804   -1.550551
   -1   3  16  0  0.440736  1.134465     8.350351   0.084063    0.576780    8.350774    8.262375  0.068067   -1.298699
   -1   3  17  0  0.464289  1.076915   -24.376114  -0.028473  180.066926   24.376130   24.419457  0.097141    0.446017
   -1   3  18  0  0.488058  1.024469    22.714386   0.201668    0.508684   22.715281   22.732989  0.154361    0.114720
   -1   3  19  0  0.512012  0.976539     1.653209  -0.001989  359.931073    1.653210    1.869832  0.121346    1.785165
   -1   3  20  0  0.536127  0.932614   -17.995157  -0.023735  180.075572   17.995173   18.055470  0.105800    0.569912
   -1   3  21  0  0.560383  0.892247     8.019864   0.008572    0.061241    8.019869    8.092267  0.069454    1.042393
   -1   3  22  0  0.584761  0.855051   -11.084311  -0.174996  180.904497   11.085693   10.911243  0.087797   -1.986976
   -1   3  23  0  0.609246  0.820686     2.829477   0.011358    0.230001    2.829500    3.244300  0.088006    4.713317
   -1   3  24  0  0.633828  0.788858    -2.208949  -0.036928  180.957738    2.209258    2.229842  0.132872    0.154920
   -1   3  25  0  0.658494  0.759309    -4.670470  -0.000974  180.011948    4.670470    4.845757  0.144886    1.209827
   -1   3  26  0  0.683235  0.731813    11.405315   0.143173    0.719209   11.406214   11.473378  0.125696    0.534342
   -1   3  27  0  0.708044  0.706171   -10.761671  -0.012046  180.064134   10.761677   11.083868  0.203161    1.585892
   -1   3  28  0  0.732914  0.682208     4.915919   0.079415    0.925516    4.916561    5.277100  0.317453    1.135725
   -1   4   1  0  0.236938  2.110259    62.567555   0.217567    0.199234   62.567933   63.923289  0.368076    3.682277
   -1   4   2  0  0.240114  2.082342    16.904872   0.110137    0.373283   16.905230   17.453899  0.108951    5.035897
   -1   4   3  0  0.245948  2.032952     9.932557  -0.103654  359.402098    9.933098    9.996893  0.093041    0.685668
   -1   4   4  0  0.254255  1.966527    25.557679   0.042047    0.094262   25.557713   26.089578  0.105242    5.053740
   -1   4   5  0  0.264804  1.888187    20.019821  -0.170117  359.513146   20.020544   19.326830  0.156121   -4.443451
   -1   4   6  0  0.277339  1.802848   -53.851740  -0.142293  180.151393   53.851928   54.235991  0.176951    2.170447
   -1   4   7  0  0.291603  1.714658    -5.047664   0.047059  179.465848    5.047884    5.029717  0.106909   -0.169928
   -1   4   8  0  0.307357  1.626775    -7.409581  -0.060922  180.471081    7.409831    7.401117  0.144315   -0.060387
   -1   4   9  0  0.324382  1.541392    14.089105   0.214261    0.871261   14.090734   14.581898  0.147117    3.338600
   -1   4  10  0  0.342490  1.459896    11.010024   0.084898    0.441796   11.010351   10.741853  0.107871   -2.489060
   -1   4  11  0  0.361518  1.383057   -16.518908  -0.006336  180.021978   16.518909   16.034373  0.098649   -4.911720
   -1   4  12  0  0.381328  1.311207    21.449732   0.109467    0.292402   21.450012   21.247756  0.172687   -1.171224
   -1   4  13  0  0.401805  1.244386   -31.874430  -0.199536  180.358670   31.875055   31.538145  0.167682   -2.009226
   -1   4  14  0  0.422851  1.182450     8.454783  -0.047086  359.680912    8.454914    8.347106  0.125819   -0.856852
   -1   4  15  0  0.444386  1.125149   -10.532648  -0.077531  180.421745   10.532933   10.679592  0.130509    1.123747
   -1   4  16  0  0.466342  1.072175   -21.916886  -0.112246  180.293435   21.917174   21.945836  0.121229    0.236428
   -1   4  17  0  0.488662  1.023202    21.228242   0.162877    0.439603   21.228867   21.209917  0.120392   -0.157403
   -1   4  18  0  0.511299  0.977901     3.238940   0.005325    0.094193    3.238944    3.506941  0.122592    2.186076
   -1   4  19  0  0.534212  0.935958    -3.074975   0.073068  178.638786    3.075843    3.140641  0.139655    0.463991
   -1   4  20  0  0.557368  0.897074     5.487212   0.093273    0.973833    5.488005    5.212415  0.163703   -1.683471
   -1   4  21  0  0.580737  0.860976   -13.950410  -0.120713  180.495767   13.950932   14.417653  0.189488    2.463061
   -1   4  22  0  0.604294  0.827412     3.530567   0.019250    0.312395    3.530620    3.898853  0.125398    2.936511
   -1   4  23  0  0.628019  0.796155   -15.426931  -0.139521  180.518167   15.427562   15.593959  0.184387    0.902435
   -1   4  24  0  0.651892  0.766998    -2.396593  -0.059943  181.432770    2.397342    2.894939  0.127402    3.905706
   -1   4  25  0  0.675899  0.739755     7.527819   0.066751    0.508038    7.528115    7.941713  0.146194    2.829097
   -1   4  26  0  0.700026  0.714259    -5.062576  -0.040685  180.460443    5.062740    5.111460  0.194809    0.250091
   -1   4  27  0  0.724260  0.690360     3.230658   0.106703    1.891699    3.232420    2.941500  0.189647   -1.534005
   -1   4  28  0  0.748591  0.667921     2.408112   0.051183    1.217609    2.408656    2.293290  0.332274   -0.347203
   -1   5   1  0  0.293261  1.704968    -8.798570   0.115261  179.249472    8.799325    8.970188  0.143108    1.193948
   -1   5   2  0  0.295833  1.690143   -54.273736  -0.029557  180.031203   54.273744   54.254436  0.183041   -0.105480
   -1   5   3  0  0.300587  1.663411    14.910258   0.172191    0.661651   14.911252   15.231041  0.126677    2.524448
   -1   5   4  0  0.307422  1.626431   -22.858515  -0.125706  180.315084   22.858861   22.983645  0.104843    1.190195
   -1   5   5  0  0.316202  1.581268   -28.616800  -0.098918  180.198051   28.616971   29.018620  0.192287    2.088796
   -1   5   6  0  0.326771  1.530124    -4.112191  -0.051953  180.723824    4.112520    4.156449  0.155814    0.281932
   -1   5   7  0  0.338961  1.475095   -17.933394  -0.187214  180.598112   17.934371   17.973993  0.155347    0.255053
   -1   5   8  0  0.352605  1.418017    33.344131   0.133717    0.229767   33.344399   33.504029  0.177154    0.901083
   -1   5   9  0  0.367541  1.360394    -3.580675   0.027969  179.552463    3.580784    3.513358  0.112585   -0.598888
   -1   5  10  0  0.383617  1.303384    18.326965   0.085202    0.266366   18.327163   18.549265  0.153065    1.451025
   -1   5  11  0  0.400696  1.247828    28.163915   0.219034    0.445587   28.164767   28.271118  0.134188    0.792555
   -1   5  12  0  0.418657  1.194296    -9.164678  -0.081360  180.508633    9.165039    9.426530  0.094707    2.761047
   -1   5  13  0  0.437389  1.143147    19.491001   0.065462    0.192430   19.491111   19.839498  0.385859    0.902887
   -1   5  14  0  0.456799  1.094574   -17.252182  -0.115861  180.384779   17.252571   17.236004  0.094633   -0.175064
   -1   5  15  0  0.476803  1.048651    -4.145314  -0.145147  182.005374    4.147855    4.187540  0.102974    0.385395
   -1   5  16  0  0.497330  1.005369     5.796824   0.046965    0.464196    5.797015    5.786627  0.078771   -0.131871
   -1   5  17  0  0.518317  0.964660   -11.400823  -0.089604  180.450303   11.401175   11.297178  0.082645   -1.258359
   -1   5  18  0  0.539712  0.926420    17.307820   0.110814    0.366832   17.308175   16.854230  0.115923   -3.915918
   -1   5  19  0  0.561467  0.890525    14.743041   0.125440    0.487486   14.743574   15.205513  0.103786    4.450879
   -1   5  20  0  0.583542  0.856837     7.411194   0.008426    0.065141    7.411198    7.597598  0.137641    1.354243
   -1   5  22  0  0.628517  0.795524   -10.633796  -0.093126  180.501755   10.634204   10.520865  0.147959   -0.766016
   -1   5  23  0  0.651360  0.767625    -6.229150  -0.076927  180.707541    6.229625    6.699880  0.165132    2.847752
   -1   5  24  0  0.674408  0.741391    -3.338755  -0.017067  180.292886    3.338798    3.097140  0.200376   -1.206022
   -1   5  25  0  0.697640  0.716702     4.604932  -0.104166  358.704164    4.606110    4.440322  0.180100   -0.920532
   -1   5  26  0  0.721040  0.693443    -7.370685   0.054330  179.577674    7.370885    7.790813  0.158748    2.645246
   -1   5  27  0  0.744590  0.671510     1.106291   0.020392    1.055990    1.106479    1.535510  0.332966    1.288512
   -1   6   1  0  0.350000  1.428571   -26.730038  -0.020580  180.044113   26.730046   26.641110  0.113305   -0.784926
   -1   6   2  0  0.352158  1.419816    47.708357   0.261863    0.314483   47.709076   47.545463  0.283838   -0.576431
   -1   6   3  0  0.356161  1.403858   -27.801357  -0.044494  180.091698   27.801393   27.971336  0.133762    1.270490
   -1   6   4  0  0.361948  1.381413    12.640048   0.084443    0.382762   12.640330   13.139581  0.140456    3.554508
   -1   6   5  0  0.369435  1.353419   -10.620547  -0.012591  180.067924   10.620554   10.912295  0.167113    1.745766
   -1   6   6  0  0.378520  1.320934   -19.308704  -0.212032  180.629150   19.309868   19.712745  0.092614    4.350079
   -1   6   7  0  0.389093  1.285041     5.103827   0.002454    0.027545    5.103828    5.335752  0.072181    3.213110
   -1   6   8  0  0.401035  1.246775   -27.653775  -0.152451  180.315860   27.654195   27.585290  0.121280   -0.568150
   -1   6   9  0  0.414228  1.207066    18.128552   0.027979    0.088427   18.128574   17.785198  0.115586   -2.970738
   -1   6  10  0  0.428556  1.166709   -15.014144   0.118271  179.548673   15.014609   14.964158  0.135585   -0.372098
   -1   6  12  0  0.460187  1.086516     6.876879   0.152663    1.271724    6.878573    6.756095  0.085100   -1.439221
   -1   6  13  0  0.477292  1.047577   -13.088421  -0.015877  180.069502   13.088431   12.707471  0.094824   -4.017561
   -1   6  14  0  0.495140  1.009816   -19.065077  -0.113337  180.340606   19.065414   19.035950  0.111199   -0.264966
   -1   6  15  0  0.513653  0.973420    -3.684472  -0.004648  180.072283    3.684475    3.622856  0.113455   -0.543109
   -1   6  16  0  0.532762  0.938506   -13.733165  -0.176854  180.737805   13.734304   13.515928  0.100033   -2.183029
   -1   6  17  0  0.552405  0.905133     6.186269   0.030808    0.285334    6.186346    6.120773  0.093452   -0.701674
   -1   6  18  0  0.572527  0.873321     1.107875   0.032227    1.666226    1.108344    1.668374  0.144523    3.875035
   -1   6  19  0  0.593080  0.843057     7.269293   0.010937    0.086201    7.269301    7.165636  0.139108   -0.745215
   -1   6  20  0  0.614019  0.814307    13.977907   0.174763    0.716320   13.978999   13.500413  0.139904   -3.420808
   -1   6  21  0  0.635308  0.787020    19.504540   0.026234    0.077064   19.504558   19.709068  0.146357    1.397338
   -1   6  22  0  0.656911  0.761138    -4.108744   0.009193  179.871807    4.108754    3.934119  0.170719   -1.022941
   -1   6  23  0  0.678799  0.736595    -9.204081  -0.010589  180.065916    9.204087    9.464292  0.160702    1.619183
   -1   6  24  0  0.700945  0.713322    -2.203833  -0.125555  183.260685    2.207406    2.184833  0.319938   -0.070557
   -1   6  25  0  0.723326  0.691251    -4.529442   0.009923  179.874476    4.529453    4.667535  0.191462    0.721197
   -1   6  26  0  0.745920  0.670313     2.198290  -0.049069  358.721284    2.198837    2.268240  0.544704    0.127413
   -1   7   1  0  0.406982  1.228555    28.208768   0.154440    0.313685   28.209190   28.425165  0.124524    1.734399
   -1   7   2  0  0.408840  1.222973     7.948241   0.002866    0.020658    7.948241    7.606536  0.077182   -4.427262
   -1   7   3  0  0.412293  1.212730    12.892425   0.173682    0.771823   12.893595   13.267035  0.082260    4.539772
   -1   7   4  0  0.417302  1.198173    19.280775   0.119700    0.355704   19.281146   19.467274  0.091725    2.029186
   -1   7   5  0  0.423812  1.179769   -10.576047  -0.079729  180.431925   10.576347   10.426170  0.125991   -1.191965
   -1   7   6  0  0.431754  1.158066   -10.013064   0.030582  179.825009   10.013111   10.156761  0.078382    1.832677
   -1   7   7  0  0.441053  1.133651   -44.513655  -0.221521  180.285129   44.514206   44.521369  0.155176    0.046158
   -1   7   8  0  0.451623  1.107119   -11.421913  -0.080889  180.405756   11.422199   11.377147  0.074522   -0.604544
   -1   7   9  0  0.463378  1.079033   -11.297189  -0.000881  180.004468   11.297189   11.444789  0.106253    1.389133
   -1   7  10  0  0.476230  1.049914   -15.811729  -0.080302  180.290983   15.811933   15.725432  0.115641   -0.748013
   -1   7  11  0  0.490092  1.020216    -6.901969   0.147150  178.778642    6.903538    6.854799  0.101491   -0.480222
   -1   7  12  0  0.504882  0.990330    18.234044   0.075254    0.236464   18.234199   18.181394  0.124606   -0.423779
   -1   7  13  0  0.520521  0.960576     0.740550   0.025488    1.971175    0.740989    1.188225  0.204950    2.182174
   -1   7  14  0  0.536934  0.931214     8.663755   0.083320    0.551003    8.664156    8.833444  0.147287    1.149371
   -1   7  15  0  0.554052  0.902442   -19.781262  -0.169727  180.491597   19.781990   19.711298  0.188428   -0.375165
   -1   7  16  0  0.571813  0.874412    -6.339329  -0.028785  180.260162    6.339394    6.212393  0.104198   -1.218842
   -1   7  18  0  0.609033  0.820973   -22.622172  -0.111064  180.281292   22.622444   22.542783  0.156617   -0.508640
   -1   7  19  0  0.628393  0.795680    10.733283   0.123293    0.658128   10.733991   10.107435  0.137565   -4.554612
   -1   7  20  0  0.648193  0.771375    -3.807438  -0.017553  180.264146    3.807478    3.861630  0.230885    0.234542
   -1   7  21  0  0.668394  0.748062     9.136948   0.105731    0.662985    9.137560    9.266635  0.160933    0.802042
   -1   7  22  0  0.688960  0.725731     4.232988   0.060948    0.824910    4.233426    3.915387  0.199877   -1.591174
   -1   7  23  0  0.709861  0.704363     5.090261  -0.067850  359.236334    5.090713    5.516542  0.182728    2.330402
   -1   7  24  0  0.731067  0.683932     2.615083   0.027252    0.597053    2.615225    2.991783  0.231342    1.627709
   -1   7  25  0  0.752552  0.664406    -7.437526  -0.105357  180.811572    7.438272    7.385945  0.174189   -0.300405
   -1   8   1  0  0.464117  1.077314     1.471528  -0.098862  356.156458    1.474845    1.836437  0.126262    2.863832
   -1   8   2  0  0.465747  1.073544    -4.149065   0.094986  178.688540    4.150152    4.250433  0.101996    0.983188
   -1   8   3  0  0.468781  1.066596    15.718826   0.104023    0.379163   15.719170   15.897028  0.102777    1.730522
   -1   8   4  0  0.473193  1.056652   -27.914635  -0.001293  180.002654   27.914635   27.846842  0.137870   -0.491717
   -1   8   5  0  0.478943  1.043965    20.352491   0.174466    0.491140   20.353239   20.312775  0.113963   -0.355067
   -1   8   6  0  0.485986  1.028836   -13.333915  -0.105024  180.451278   13.334328   13.526291  0.089120    2.153983
   -1   8   7  0  0.494265  1.011603   -19.776636  -0.068965  180.199801   19.776756   19.576372  0.103062   -1.944300
   -1   8   8  0  0.503720  0.992615    20.036449  -0.025428  359.927285   20.036465   20.080591  0.113685    0.388148
   -1   8   9  0  0.514285  0.972223    -5.802303  -0.154929  181.529505    5.804371    5.894922  0.101766    0.889790
   -1   8  10  0  0.525895  0.950761     8.936453   0.099920    0.640608    8.937012    8.872670  0.101527   -0.633736
   -1   8  11  0  0.538480  0.928539     4.126958  -0.010127  359.859405    4.126971    4.322121  0.179929    1.084598
   -1   8  12  0  0.551975  0.905838    14.090199   0.099023    0.402656   14.090547   14.049011  0.222248   -0.186892
   -1   8  13  0  0.566315  0.882901    24.895092   0.178436    0.410661   24.895731   24.779572  0.285059   -0.407492
   -1   8  14  0  0.581436  0.859939   -12.362641  -0.057551  180.266724   12.362775   12.389949  0.134901    0.201440
   -1   8  15  0  0.597281  0.837127     7.413465   0.057221    0.442230    7.413686    7.297723  0.138681   -0.836177
   -1   8  16  0  0.613792  0.814609    -4.729337  -0.084340  181.021664    4.730089    5.119646  0.222836    1.748180
   -1   8  17  0  0.630917  0.792497   -21.089316  -0.135328  180.367656   21.089750   20.862552  0.143973   -1.578069
   -1   8  18  0  0.648608  0.770882     3.096026   0.027839    0.515175    3.096151    3.588941  0.156264    3.153568
   -1   8  19  0  0.666820  0.749828   -11.650529  -0.107104  180.526711   11.651021   11.754940  0.141496    0.734426
   -1   8  20  0  0.685510  0.729384     8.339100   0.088751    0.609759    8.339572    8.935006  0.165089    3.606746
   -1   8  22  0  0.724180  0.690436     5.859119   0.007838    0.076650    5.859124    6.298957  0.192051    2.290188
   -1   8  23  0  0.744092  0.671960     7.976697   0.097703    0.701758    7.977295    8.092153  0.174636    0.657698
   -1   9   1  0  0.521355  0.959039    -1.436169   0.003652  179.854290    1.436174    1.894257  0.175247    2.613928
   -1   9   2  0  0.522807  0.956376    -2.590711  -0.045104  180.997412    2.591103    3.066511  0.214640    2.214903
   -1   9   3  0  0.525512  0.951454   -12.401409  -0.014065  180.064982   12.401417   12.684726  0.114204    2.480724
   -1   9   4  0  0.529451  0.944375    25.694188   0.195409    0.435736   25.694931   25.951635  0.179168    1.432759
   -1   9   5  0  0.534596  0.935285    15.558085   0.004133    0.015222   15.558086   15.530356  0.126699   -0.218861
   -1   9   6  0  0.540915  0.924360    -3.899254   0.068058  179.000056    3.899848    4.098284  0.127319    1.558571
   -1   9   7  0  0.548365  0.911801     4.732265  -0.005207  359.936952    4.732268    4.812733  0.116316    0.691781
   -1   9   8  0  0.556902  0.897824    -4.475014  -0.146355  181.873185    4.477407    4.473639  0.120299   -0.031321
   -1   9   9  0  0.566477  0.882649    10.521164   0.026751    0.145677   10.521198   11.112100  0.199363    2.963955
   -1   9  10  0  0.577037  0.866496    -9.693314  -0.133778  180.790694    9.694237    9.841265  0.309683    0.474770
   -1   9  12  0  0.600902  0.832083     1.333983   0.092826    3.980526    1.337209    1.336703  0.279947   -0.001806
   -1   9  13  0  0.614100  0.814199   -10.679966  -0.013380  180.071780   10.679974   10.933300  0.160655    1.576828
   -1   9  14  0  0.628072  0.796087    10.687278   0.151572    0.812540   10.688353   10.747491  0.228204    0.259145
   -1   9  15  0  0.642768  0.777886    -4.318437  -0.023975  180.318097    4.318503    4.452170  0.232257    0.575512
   -1   9  20  0  0.725487  0.689193     5.433611   0.020364    0.214736    5.433649    5.738202  0.316799    0.961345
   -1  10   1  0  0.578666  0.864057   -10.133363  -0.129455  180.731921   10.134189   10.232627  0.118621    0.829852
   -1  10   2  0  0.579974  0.862108    -4.635775  -0.073089  180.903267    4.636351    4.219394  0.134220   -3.106512
   -1  10   3  0  0.582413  0.858497     1.419028   0.079552    3.208703    1.421256    1.811399  0.169369    2.303507
   -1  10   4  0  0.585970  0.853286     9.950093  -0.014088  359.918874    9.950103   10.333324  0.117864    3.251386
   -1  10   5  0  0.590623  0.846563    16.100940   0.169054    0.601564   16.101828   16.033703  0.126322   -0.539295
   -1  10   6  0  0.596349  0.838436     4.258070   0.068053    0.915628    4.258614    4.420147  0.161309    1.001394
   -1  10   7  0  0.603115  0.829030     2.344125  -0.030492  359.254743    2.344323    2.771694  0.295812    1.444737
   -1  10   8  0  0.610887  0.818482    -8.224337   0.025651  179.821298    8.224377    8.392067  0.124420    1.347772
   -1  10   9  0  0.619628  0.806936   -13.205605  -0.151003  180.655135   13.206469   13.405783  0.189323    1.052772
   -1  10  10  0  0.629297  0.794538    -2.386634  -0.059347  181.424453    2.387372    2.540358  0.263541    0.580501
   -1  10  11  0  0.639851  0.781431   -10.368362  -0.021818  180.120566   10.368385   10.682945  0.193134    1.628713
   -1  10  12  0  0.651249  0.767755    -2.823914  -0.070797  181.436130    2.824801    2.413362  0.347399   -1.184343
   -1  10  13  0  0.663447  0.753640     9.144222   0.140904    0.882802    9.145308    9.041005  0.221872   -0.470102
   -1  10  14  0  0.676400  0.739207     2.680273   0.025083    0.536185    2.680390    2.928811  0.279057    0.890214
   -1  10  15  0  0.690068  0.724567     1.787601   0.036095    1.156742    1.787965    2.030478  0.300916    0.805916
   -1  10  16  0  0.704407  0.709817     1.654280   0.058320    2.019067    1.655308    1.508848  0.286727   -0.510798
   -1  10  17  0  0.719378  0.695044     3.017298  -0.101476  358.073785    3.019004    3.142071  0.204825    0.600841
   -1  11   1  0  0.636029  0.786128   -10.873343  -0.097565  180.514093   10.873781   10.489872  0.139810   -2.745923
   -1  11   2  0  0.637219  0.784659   -13.735838  -0.019730  180.082301   13.735852   14.016039  0.154126    1.817910
   -1  11   4  0  0.642681  0.777991     4.744878   0.097287    1.174606    4.745875    4.898429  0.134707    1.132488
   -1  11   5  0  0.646927  0.772885     2.063488   0.061993    1.720811    2.064419    2.370245  0.170467    1.794045
   -1  11   6  0  0.652158  0.766685    15.291030   0.055692    0.208679   15.291131   15.185368  0.156057   -0.677720
   -1  11   7  0  0.658351  0.759473     9.385501   0.135151    0.825002    9.386474    9.029441  0.134574   -2.653046
   -1  11   8  0  0.665478  0.751339    -1.451453  -0.067429  182.659848    1.453019    1.218979  0.333411   -0.701956
   -1  11   9  0  0.673511  0.742378     2.449683  -0.007149  359.832799    2.449693    2.914059  0.403286    1.151457
   -1  11  10  0  0.682417  0.732690    -2.284236  -0.053861  181.350743    2.284871    2.277714  0.426143   -0.016796
   -1  11  11  0  0.692162  0.722374    -5.415830  -0.127929  181.353150    5.417341    5.104924  0.226597   -1.378734
   -1  11  13  0  0.714031  0.700250     5.923274  -0.015965  359.845569    5.923295    6.486958  0.244591    2.304511
   -1  11  14  0  0.726083  0.688627    11.215780   0.076246    0.389494   11.216040   11.155736  0.211424   -0.285227
   -1  11  15  0  0.738832  0.676744    11.785323   0.123752    0.601611   11.785973   12.315191  0.257087    2.058517
   -1  12   1  0  0.693432  0.721052    -8.290450  -0.016851  180.116457    8.290467    8.576431  0.147479    1.939019
   -1  12   2  0  0.694524  0.719918    -6.254616  -0.150768  181.380848    6.256433    6.157453  0.195842   -0.505409
   -1  12   3  0  0.696562  0.717811    -2.758081  -0.003094  180.064270    2.758083    2.752839  0.242533   -0.021621
   -1  12   5  0  0.703441  0.710792    -4.683722  -0.006828  180.083523    4.683727    4.999958  0.167644    1.886321
   -1  12   6  0  0.708255  0.705961    16.726008   0.153962    0.527391   16.726716   16.573288  0.213325   -0.719223
   -1  12   7  0  0.713961  0.700318   -11.606716  -0.034703  180.171307   11.606768   11.798636  0.206575    0.928811
   -1  12   8  0  0.720539  0.693925     5.264399   0.089056    0.969164    5.265152    5.336761  0.238694    0.300006
   -1  12   9  0  0.727964  0.686847    -0.986997  -0.016494  180.957415    0.987135    1.646071  0.495737    1.329206
   -1  12  10  0  0.736212  0.679153    -2.536612  -0.090320  182.039232    2.538220    1.876488  0.427820   -1.546753
   -1  12  12  0  0.755062  0.662197   -12.789206  -0.119242  180.534191   12.789762   12.322711  0.213536   -2.187217
   -1  13   2  0  0.751873  0.665005     7.939420   0.016145    0.116512    7.939437    8.230552  0.314635    0.925246
   -1  13   3  0  0.753757  0.663344   -11.179863  -0.123744  180.634153   11.180548   11.043968  0.180149   -0.758151
   -1  13   4  0  0.756508  0.660931    -5.836391  -0.061870  180.607356    5.836719    5.747643  0.185255   -0.480831
    0   0   4  0  0.102763  4.865546   -22.948799  -0.235208  180.587218   22.950004   24.291044  0.138956    9.650847
    0   0   6  0  0.154145  3.243697  -111.048342  -0.175220  180.090405  111.048480  110.383493  5.080116   -0.130900
    0   0   8  0  0.205527  2.432773     1.209803   0.182642    8.585024    1.223512    2.369170  0.144736    7.915481
    0   0  10  0  0.256908  1.946218    43.343980   0.177664    0.234850   43.344345   43.502195  0.564946    0.279407
    0   0  12  0  0.308290  1.621849     3.478513  -0.116317  358.084810    3.480457    3.994935  0.483579    1.063896
    0   0  14  0  0.359672  1.390156   -60.841260  -0.245498  180.231190   60.841755   60.623081  0.536553   -0.407553
    0   0  16  0  0.411054  1.216386    -7.593516   0.061804  179.533674    7.593768    8.643396  0.129437    8.109178
    0   0  18  0  0.462435  1.081232   -23.667570   0.144700  179.649707   23.668013   23.843584  0.187192    0.937923
    0   0  20  0  0.513817  0.973109   -10.821882  -0.019154  180.101410   10.821899   10.888568  0.305975    0.217892
    0   0  22  0  0.565199  0.884645   -18.475663  -0.198672  180.616088   18.476731   18.582222  0.160519    0.657189
    0   0  28  0  0.719344  0.695078    21.321351   0.109174    0.293375   21.321631   21.738173  0.223372    1.864792
    0   1   1  0  0.063072  7.927474    50.301179   0.187961    0.214097   50.301530   49.946233  0.590741   -0.601443
    0   1   2  0  0.077189  6.477624    33.040039   0.133507    0.231518   33.040309   30.545902  1.799213   -1.386387
    0   1   3  0  0.096220  5.196447   -15.883915  -0.129925  180.468649   15.884446   17.060409  0.186725    6.297840
    0   1   5  0  0.140778  3.551684   -59.995753  -0.228813  180.218515   59.996189   59.699030  0.569848   -0.521470
    0   1   6  0  0.164556  3.038476    -1.055739  -0.092908  185.029229    1.059819    1.122747  0.112275    0.560485
    0   1   7  0  0.188836  2.647802    32.482932   0.062056    0.109459   32.482991   33.385055  0.229383    3.932565
    0   1   8  0  0.213446  2.342510    39.633960  -0.034683  359.949861   39.633975   40.006541  0.208798    1.784340
    0   1   9  0  0.238285  2.098330    28.109074   0.224431    0.457456   28.109970   28.399243  0.218768    1.322278
    0   1  10  0  0.263287  1.899069    55.965173   0.138752    0.142051   55.965345   55.696805  0.181190   -1.482090
    0   1  11  0  0.288410  1.733642    20.698872   0.026619    0.073683   20.698889   20.759543  0.128941    0.470403
    0   1  12  0  0.313625  1.594259    32.234803   0.126490    0.224828   32.235051   31.837934  0.131633   -3.016841
    0   1  13  0  0.338912  1.475309   -26.047710  -0.201028  180.442183   26.048486   26.212091  0.102542    1.595505
    0   1  14  0  0.364255  1.372664   -26.749764  -0.068006  180.145664   26.749850   26.817718  0.109299    0.620933
    0   1  15  0  0.389644  1.283223   -23.240496  -0.084009  180.207111   23.240648   23.104028  0.115323   -1.184664
    0   1  16  0  0.415070  1.204616   -26.754185  -0.128146  180.274431   26.754492   26.463834  0.127300   -2.283250
    0   1  17  0  0.440527  1.135005    18.600653   0.170260    0.524439   18.601432   18.291259  0.108954   -2.846832
    0   1  18  0  0.466009  1.072941    -0.944453   0.007052  179.572176    0.944479    1.029922  0.160799    0.531365
    0   1  19  0  0.491513  1.017267    -1.437917   0.091491  176.359335    1.440825    1.495134  0.132753    0.409097
    0   1  20  0  0.517036  0.967051     1.987447   0.083046    2.392721    1.989181    2.097392  0.091696    1.180116
    0   1  21  0  0.542574  0.921533     3.043620  -0.091232  358.283092    3.044987    3.357585  0.135138    2.313181
    0   1  22  0  0.568126  0.880086     2.178318   0.014327    0.376829    2.178365    2.210548  0.161193    0.199656
    0   1  23  0  0.593691  0.842190   -12.233364  -0.132410  180.620126   12.234081   12.293032  0.106223    0.554978
    0   1  24  0  0.619265  0.807409     1.821097  -0.071211  357.760671    1.822489    2.026241  0.127002    1.604327
    0   1  25  0  0.644849  0.775375    -4.104812   0.052426  179.268272    4.105146    4.569064  0.156239    2.969286
    0   1  26  0  0.670441  0.745778    -7.620447  -0.045471  180.341876    7.620582    7.815834  0.093606    2.085885
    0   1  27  0  0.696040  0.718349     6.543737   0.117411    1.027918    6.544790    6.697136  0.178872    0.851700
    0   1  28  0  0.721646  0.692860     1.017042   0.045715    2.573636    1.018069    1.511221  0.425306    1.159524
    0   2   0  0  0.115205  4.340100   -90.991045   0.091760  179.942220   90.991091   89.268093  0.611962   -2.815531
    0   2   1  0  0.118035  4.236049    54.769027   0.166630    0.174317   54.769281   58.879513  0.487682    8.428106
    0   2   2  0  0.126144  3.963737   -73.514912  -0.036535  180.028474   73.514921   75.000860  0.821300    1.809252
    0   2   3  0  0.138608  3.607284     2.467768   0.160220    3.714719    2.472963    2.719641  0.084094    2.933371
    0   2   4  0  0.154378  3.238812    42.490061  -0.101318  359.863378   42.490182   44.458956  0.249789    7.881736
    0   2   5  0  0.172547  2.897754     6.742084  -0.085768  359.271161    6.742629    6.501947  0.073895   -3.257082
    0   2   6  0  0.192439  2.598224    23.003323  -0.052349  359.869612   23.003382   22.378656  0.179830   -3.473982
    0   2   7  0  0.213572  2.341129    -4.525174  -0.212004  182.682340    4.530138    4.516605  0.057877   -0.233822
    0   2   8  0  0.235613  2.122126    37.259998   0.141795    0.218042   37.260268   37.353949  0.140745    0.665608
    0   2   9  0  0.258329  1.935519    26.915254   0.026223    0.055823   26.915267   26.618239  0.178501   -1.664012
    0   2  10  0  0.281557  1.775842   -10.293149   0.068494  179.618741   10.293377   10.444721  0.074620    2.028191
    0   2  11  0  0.305179  1.638380    -5.874399   0.178241  178.262065    5.877103    5.895297  0.062319    0.291960
    0   2  12  0  0.329112  1.519238    -1.046767  -0.061071  183.339008    1.048547    1.486460  0.418338    1.046794
    0   2  13  0  0.353292  1.415259     3.389045   0.045376    0.767082    3.389348    3.256619  0.177500   -0.747772
    0   2  14  0  0.377672  1.323901   -22.393796  -0.121471  180.310788   22.394125   22.381916  0.132425   -0.092194
    0   2  15  0  0.402215  1.243118   -39.375468  -0.204954  180.298228   39.376002   39.036358  0.146643   -2.316131
    0   2  16  0  0.426892  1.171255    22.594184   0.070216    0.178058   22.594293   22.774404  0.098957    1.820090
    0   2  17  0  0.451683  1.106970    13.495715  -0.072637  359.691622   13.495911   13.510059  0.081128    0.174396
    0   2  18  0  0.476570  1.049165    19.096900   0.118224    0.354699   19.097266   19.077034  0.081413   -0.248503
    0   2  19  0  0.501537  0.996936     0.777433   0.101305    7.424230    0.784006    0.915031  0.150211    0.872280
    0   2  20  0  0.526574  0.949534     7.752529   0.021369    0.157931    7.752559    7.500289  0.103696   -2.432793
    0   2  21  0  0.551671  0.906337     6.207995   0.124326    1.147291    6.209240    6.429360  0.125322    1.756435
    0   2  22  0  0.576820  0.866821   -12.513127  -0.099320  180.454764   12.513521   12.417655  0.198024   -0.484113
    0   2  23  0  0.602015  0.830544   -13.056578  -0.084796  180.372104   13.056854   13.407607  0.108275    3.239478
    0   2  24  0  0.627251  0.797129    -2.133153  -0.018576  180.498922    2.133234    2.081794  0.150313   -0.342217
    0   2  25  0  0.652522  0.766258    -6.208380  -0.114294  181.054673    6.209432    6.313308  0.109762    0.946372
    0   2  26  0  0.677824  0.737655    -1.517143   0.052421  178.021090    1.518048    1.391979  0.261909   -0.481349
    0   2  27  0  0.703155  0.711081    -1.494373   0.026866  178.970032    1.494615    1.341401  0.211593   -0.724097
    0   2  29  0  0.753889  0.663228    15.553544   0.127837    0.470913   15.554070   15.650315  0.173410    0.555014
    0   3   1  0  0.174706  2.861945     0.719007   0.012025    0.958138    0.719108    1.045374  0.179722    1.815393
    0   3   2  0  0.180284  2.773400     6.704706   0.252622    2.157788    6.709463    6.930388  0.129235    1.709488
    0   3   3  0  0.189215  2.642491    30.343637   0.014953    0.028235   30.343641   31.024535  0.127127    5.356033
    0   3   4  0  0.201054  2.486897   -21.465614   0.077388  179.793439   21.465754   21.746660  0.136549    2.057175
    0   3   5  0  0.215320  2.322123    47.041310   0.025790    0.031412   47.041317   46.741066  0.403168   -0.744729
    0   3   6  0  0.231566  2.159208   -22.869090  -0.233303  180.584493   22.870280   23.346582  0.103139    4.618068
    0   3   7  0  0.249406  2.004765    -3.406417   0.007506  179.873754    3.406425    3.509329  0.148399    0.693427
    0   3   8  0  0.268521  1.862052    -7.585304  -0.154535  181.167124    7.586878    8.219382  0.088353    7.158859
    0   3   9  0  0.288659  1.732149     0.266839   0.006961    1.494418    0.266929    1.351319  0.362833    2.988672
    0   3  10  0  0.309620  1.614885   -21.970112   0.137186  179.642239   21.970540   21.420861  0.103823   -5.294411
    0   3  11  0  0.331247  1.509447   -23.312580  -0.027384  180.067302   23.312597   23.320831  0.138118    0.059622
    0   3  12  0  0.353419  1.414751     9.114404   0.171266    1.076501    9.116013   10.372334  0.177305    7.085651
    0   3  13  0  0.376039  1.329648    -3.571020  -0.016590  180.266185    3.571058    3.262987  0.099505   -3.096046
    0   3  14  0  0.399031  1.253034   -13.420229  -0.103720  180.442808   13.420630   13.651817  0.068419    3.378996
    0   3  15  0  0.422335  1.183895    -5.805522  -0.014948  180.147523    5.805542    6.067648  0.061439    4.266102
    0   3  16  0  0.445901  1.121326   -32.397133  -0.210654  180.372546   32.397818   32.379766  0.110429   -0.163465
    0   3  17  0  0.469689  1.064534     6.147115   0.007669    0.071478    6.147120    5.908108  0.062098   -3.848948
    0   3  18  0  0.493669  1.012825    24.677141   0.062505    0.145124   24.677220   24.931160  0.096717    2.625594
    0   3  19  0  0.517812  0.965601    -4.648195  -0.012971  180.159882    4.648213    4.474558  0.083576   -2.077812
    0   3  20  0  0.542098  0.922343    11.227382   0.184070    0.939267   11.228891   10.969876  0.087151   -2.972028
    0   3  21  0  0.566508  0.882601   -12.893634  -0.018183  180.080798   12.893647   13.260906  0.112318    3.269833
    0   3  22  0  0.591026  0.845986    -3.222223   0.018114  179.677902    3.222274    3.339491  0.107596    1.089410
    0   3  23  0  0.615640  0.812163    -5.367410  -0.010510  180.112187    5.367420    5.454865  0.086614    1.009581
    0   3  24  0  0.640339  0.780837    -7.562010  -0.151333  181.146465    7.563524    7.162514  0.094445   -4.245946
    0   3  25  0  0.665112  0.751753     8.458383   0.016991    0.115091    8.458400    8.397205  0.090019   -0.679806
    0   3  26  0  0.689953  0.724687    -9.397574  -0.066916  180.407969    9.397812    9.371864  0.097439   -0.266298
    0   3  27  0  0.714854  0.699443     1.937477   0.001401    0.041439    1.937478    2.114459  0.214652    0.824502
    0   3  28  0  0.739809  0.675850    19.568588   0.131451    0.384876   19.569029   18.956752  0.448716   -1.364508
    0   4   0  0  0.230409  2.170050   -73.189132  -0.128407  180.100523   73.189245   71.205320  5.042207   -0.393464
    0   4   1  0  0.231837  2.156685    62.678213   0.186398    0.170391   62.678490   62.935151  1.201452    0.213626
    0   4   2  0  0.236069  2.118025    -7.486481  -0.018687  180.143013    7.486505    8.214044  0.084208    8.639774
    0   4   3  0  0.242958  2.057967     7.043284   0.181037    1.472381    7.045610    6.942933  0.086210   -1.191001
    0   4   4  0  0.252287  1.981868     9.419953   0.116942    0.711248    9.420679    9.778401  0.063683    5.617259
    0   4   5  0  0.263797  1.895395     8.312528  -0.057056  359.606738    8.312724    8.258010  0.065228   -0.838821
    0   4   6  0  0.277217  1.803642    -5.892457   0.033960  179.669789    5.892555    5.741603  0.199323   -0.757324
    0   4   7  0  0.292283  1.710670   -41.803252  -0.221237  180.303226   41.803838   42.013767  0.447794    0.468807
    0   4   8  0  0.308755  1.619406     7.684538  -0.084171  359.372451    7.684999    7.713165  0.132176    0.213096
    0   4   9  0  0.326420  1.531768   -19.231507   0.020755  179.938166   19.231518   18.930816  0.299464   -1.004133
    0   4  10  0  0.345095  1.448877   -11.140946  -0.089873  180.462189   11.141309   11.391603  0.166628    1.502112
    0   4  11  0  0.364624  1.371274    22.584257   0.204335    0.518381   22.585182   22.062562  0.180270   -2.899086
    0   4  12  0  0.384878  1.299112    -2.853487   0.064755  178.699992    2.854222    2.567069  0.176417   -1.627697
    0   4  13  0  0.405748  1.232291     5.246800   0.054864    0.599095    5.247087    5.437025  0.078865    2.408389
    0   4  14  0  0.427144  1.170564    29.518124   0.113595    0.220492   29.518343   29.100329  0.139410   -2.998451
    0   4  15  0  0.448991  1.113608   -26.771683  -0.188821  180.404100   26.772349   26.766494  0.132247   -0.044271
    0   4  16  0  0.471226  1.061063     0.796089  -0.019572  358.591675    0.796330    1.300568  0.126583    3.983458
    0   4  17  0  0.493796  1.012565    -6.105801  -0.076145  180.714493    6.106276    6.043680  0.058773   -1.065041
    0   4  18  0  0.516657  0.967759    -9.880604  -0.106464  180.617339    9.881177    9.745463  0.064006   -2.120327
    0   4  19  0  0.539774  0.926314    15.315649   0.127585    0.477285   15.316180   15.262402  0.084033   -0.639968
    0   4  20  0  0.563113  0.887921    10.631760   0.005109    0.027531   10.631761   10.532650  0.096092   -1.031423
    0   4  21  0  0.586649  0.852298    19.425835   0.124795    0.368072   19.426236   19.621076  0.110211    1.767880
    0   4  22  0  0.610359  0.819190    -2.421094   0.065100  178.459767    2.421969    2.340917  0.173649   -0.466757
    0   4  23  0  0.634223  0.788366   -13.672954  -0.104552  180.438112   13.673354   13.837672  0.127523    1.288537
    0   4  24  0  0.658225  0.759619     8.290878   0.040972    0.283142    8.290979    7.894296  0.149445   -2.654373
    0   4  25  0  0.682349  0.732762    -7.613745  -0.122154  180.919167    7.614724    7.674696  0.148998    0.402503
    0   4  26  0  0.706585  0.707629    -1.986333  -0.055657  181.605012    1.987113    2.190302  0.217424    0.934534
    0   4  27  0  0.730919  0.684070     3.147703   0.027945    0.508645    3.147827    2.655811  0.227054   -2.166958
    0   4  28  0  0.755344  0.661950    -9.559161  -0.045007  180.269759    9.559267   10.008519  0.154465    2.908431
    0   5   1  0  0.289155  1.729174   -27.974215  -0.176336  180.361160   27.974771   28.713684  0.108223    6.827659
    0   5   2  0  0.292559  1.709056    22.319743   0.127622    0.327607   22.320108   22.710294  0.097218    4.013496
    0   5   3  0  0.298146  1.677031    -1.244486   0.084354  176.122299    1.247342    1.181298  0.256252   -0.257729
    0   5   4  0  0.305796  1.635078    29.818889   0.044646    0.085785   29.818922   29.388205  0.219882   -1.958855
    0   5   5  0  0.315359  1.585495   -10.905460   0.162097  179.148425   10.906665   10.710381  0.067260   -2.918276
    0   5   6  0  0.326667  1.530609   -37.137674  -0.138294  180.213357   37.137931   36.945445  0.155047   -1.241468
    0   5   7  0  0.339546  1.472553   -18.287517  -0.067832  180.212520   18.287642   18.027223  0.121364   -2.145781
    0   5   8  0  0.353825  1.413128   -29.175032  -0.083824  180.164619   29.175153   28.965326  0.272165   -0.770954
    0   5   9  0  0.369340  1.353764   -26.632900  -0.201943  180.434434   26.633665   26.596918  0.158219   -0.232258
    0   5  10  0  0.385944  1.295525    -3.097481   0.085991  178.409779    3.098674    2.959737  0.097403   -1.426410
    0   5  11  0  0.403501  1.239154    -3.355016  -0.010053  180.171677    3.355031    3.640813  0.101435    2.817376
    0   5  12  0  0.421893  1.185135    10.721932   0.091585    0.489400   10.722323   10.597525  0.087236   -1.430578
    0   5  13  0  0.441015  1.133749    48.079180   0.226104    0.269445   48.079712   47.586985  0.209169   -2.355645
    0   5  14  0  0.460776  1.085126    -3.667254  -0.060770  180.949363    3.667758    4.022541  0.137597    2.578421
    0   5  15  0  0.481098  1.039289    23.227179   0.095138    0.234682   23.227374   23.272818  0.126741    0.358555
    0   5  16  0  0.501912  0.996190    -6.698452  -0.104725  180.895698    6.699271    6.539595  0.087095   -1.833359
    0   5  17  0  0.523160  0.955730    -9.062492  -0.127866  180.808353    9.063394    9.089799  0.081184    0.325253
    0   5  18  0  0.544791  0.917783    -4.145437   0.015943  179.779644    4.145468    4.414421  0.109335    2.459898
    0   5  19  0  0.566761  0.882206    -7.411081  -0.100644  180.778039    7.411764    7.572226  0.065382    2.454217
    0   5  20  0  0.589032  0.848850     3.835833   0.089632    1.338581    3.836880    3.834497  0.149323   -0.015964
    0   5  21  0  0.611571  0.817566    10.243971   0.102419    0.572822   10.244483    9.867036  0.193712   -1.948499
    0   5  22  0  0.634350  0.788208     9.769873   0.021667    0.127068    9.769897    9.867710  0.150107    0.651622
    0   5  23  0  0.657344  0.760637    11.455484   0.119588    0.598112   11.456108   11.737351  0.153011    1.838057
    0   5  24  0  0.680531  0.734721    -7.008312  -0.079266  180.648007    7.008760    7.454832  0.226690    1.967764
    0   5  25  0  0.703891  0.710337    -2.015930  -0.041381  181.175956    2.016355    1.751368  0.309047   -0.857434
    0   5  26  0  0.727409  0.687371     4.772180  -0.016288  359.804439    4.772208    4.889245  0.195785    0.597782
    0   5  27  0  0.751069  0.665718    -7.986394  -0.115534  180.828807    7.987230    7.721767  0.250791   -1.058502
    0   6   0  0  0.345614  1.446700    -9.730515  -0.225464  181.327351    9.733127   10.517423  0.124212    6.314202
    0   6   1  0  0.346568  1.442720     4.393391   0.012930    0.168625    4.393410    4.528164  0.141144    0.954726
    0   6   2  0  0.349413  1.430973    14.631617  -0.027939  359.890592   14.631643   14.341327  0.079391   -3.656791
    0   6   3  0  0.354104  1.412016   -20.859339  -0.030375  180.083434   20.859361   20.657018  0.209957   -0.963731
    0   6   4  0  0.360568  1.386700    25.928412   0.239668    0.529595   25.929519   26.871914  0.149073    6.321716
    0   6   5  0  0.368713  1.356066   -19.876443  -0.026361  180.075989   19.876461   19.917327  0.152794    0.267456
    0   6   6  0  0.378431  1.321246     4.829191   0.106902    1.268130    4.830374    5.395840  0.154219    3.666636
    0   6   7  0  0.389602  1.283359   -22.866928  -0.041344  180.103593   22.866966   22.748601  0.105156   -1.125613
    0   6   8  0  0.402107  1.243449   -12.690186  -0.171607  180.774753   12.691346   12.836549  0.080158    1.811443
    0   6   9  0  0.415825  1.202428     3.521846   0.012612    0.205178    3.521868    3.462274  0.161790   -0.368344
    0   6  10  0  0.430640  1.161062   -27.032010  -0.171052  180.362550   27.032552   27.395701  0.149440    2.430068
    0   6  12  0  0.463133  1.079604     9.708129   0.117952    0.696101    9.708846    9.816163  0.097379    1.102051
    0   6  13  0  0.480617  1.040330    -1.417759  -0.003426  180.138442    1.417763    1.393866  0.160209   -0.149160
    0   6  14  0  0.498812  1.002382     8.957050   0.160855    1.028832    8.958494    9.122504  0.136674    1.199999
    0   6  15  0  0.517642  0.965918     3.957552  -0.018770  359.728260    3.957597    3.723715  0.165092   -1.416669
    0   6  16  0  0.537042  0.931026   -15.674264  -0.076913  180.281145   15.674452   15.542737  0.106113   -1.241274
    0   6  17  0  0.556951  0.897744   -12.044896  -0.005015  180.023856   12.044897   12.034235  0.100377   -0.106221
    0   6  18  0  0.577318  0.866075   -15.540096  -0.181827  180.670361   15.541160   15.228356  0.106620   -2.933821
    0   6  19  0  0.598094  0.835989    -7.351073  -0.001091  180.008502    7.351073    7.129894  0.102131   -2.165626
    0   6  20  0  0.619239  0.807443    -5.184288  -0.000863  180.009542    5.184288    5.232055  0.092527    0.516251
    0   6  22  0  0.662494  0.754724    13.908135   0.159642    0.657629   13.909051   14.043407  0.184968    0.726373
    0   6  23  0  0.684543  0.730414    13.178069   0.007467    0.032467   13.178071   12.794443  0.238834   -1.606252
    0   6  24  0  0.706838  0.707375     3.397585   0.040126    0.676649    3.397822    3.135301  0.346700   -0.757199
    0   6  25  0  0.729357  0.685535    11.996187   0.023973    0.114497   11.996211   12.519652  0.168292    3.110311
    0   6  26  0  0.752079  0.664824    -2.824601  -0.114122  182.313659    2.826905    2.774853  0.223440   -0.232957
    0   7   1  0  0.404034  1.237519   -24.142668  -0.164001  180.389205   24.143225   23.967555  0.112755   -1.557986
    0   7   2  0  0.406477  1.230082    -8.208239  -0.093787  180.654632    8.208775    8.603156  0.076449    5.158722
    0   7   3  0  0.410516  1.217978    13.641180   0.114661    0.481588   13.641661   13.839021  0.079413    2.485231
    0   7   4  0  0.416106  1.201618    13.425519  -0.009131  359.961034   13.425522   13.483132  0.084732    0.679909
    0   7   5  0  0.423183  1.181521    28.193612   0.204307    0.415190   28.194352   27.981472  0.217409   -0.979169
    0   7   6  0  0.431676  1.158276     2.596696   0.090992    2.006910    2.598290    2.644342  0.090047    0.511432
    0   7   7  0  0.441503  1.132496     0.325445  -0.035493  353.775933    0.327375    1.606247  0.134723    9.492578
    0   7   8  0  0.452576  1.104787    13.229548   0.071152    0.308150   13.229739   12.971107  0.096040   -2.692966
    0   7   9  0  0.464807  1.075716    -8.244738  -0.176870  181.228947    8.246635    8.253753  0.111794    0.063672
    0   7  10  0  0.478106  1.045793     5.194665  -0.053082  359.414539    5.194936    5.304920  0.171637    0.640791
    0   7  11  0  0.492388  1.015459    -6.093768  -0.023010  180.216343    6.093812    5.966592  0.118297   -1.075432
    0   7  12  0  0.507569  0.985088   -12.255757  -0.081718  180.382025   12.256029   11.896631  0.108450   -3.313938
    0   7  13  0  0.523571  0.954980    -6.141714   0.140547  178.689067    6.143322    6.396269  0.118437    2.135708
    0   7  14  0  0.540322  0.925375     7.057707   0.048388    0.392820    7.057873    7.280669  0.114733    1.941871
    0   7  15  0  0.557753  0.896455    -1.944772   0.040020  178.821111    1.945183    2.176539  0.140096    1.651401
    0   7  16  0  0.575803  0.868353     6.606888   0.087229    0.756419    6.607464    6.669256  0.111182    0.555772
    0   7  17  0  0.594415  0.841163   -12.316589  -0.143535  180.667681   12.317425   12.317301  0.115393   -0.001080
    0   7  19  0  0.633128  0.789730     4.181210  -0.081261  358.886612    4.181999    4.856351  0.215801    3.124871
    0   7  20  0  0.653140  0.765533    -7.758138  -0.084803  180.626263    7.758602    7.958701  0.165001    1.212715
    0   7  21  0  0.673537  0.742350     9.340993   0.102627    0.629470    9.341556    9.325923  0.081391   -0.192077
    0   7  23  0  0.715356  0.698953     1.899968   0.091846    2.767579    1.902187    1.578342  0.382785   -0.846022
    0   8   0  0  0.460819  1.085025   -16.551004  -0.130366  180.451289   16.551517   16.880753  0.166653    1.975583
    0   8   1  0  0.461534  1.083343    -6.146772  -0.100840  180.939872    6.147599    5.763525  0.113979   -3.369685
    0   8   2  0  0.463675  1.078342   -18.632522  -0.037575  180.115543   18.632560   18.619805  0.118958   -0.107217
    0   8   3  0  0.467220  1.070160    -6.773265  -0.141563  181.197319    6.774744    6.885389  0.089599    1.234891
    0   8   4  0  0.472138  1.059012     8.228634   0.098260    0.684146    8.229221    8.378444  0.090703    1.645187
    0   8   5  0  0.478387  1.045178    29.467302   0.104966    0.204093   29.467489   29.880187  0.132849    3.106509
    0   8   6  0  0.485916  1.028984    -5.710419   0.030465  179.694333    5.710500    6.133595  0.107278    3.943902
    0   8   7  0  0.494667  1.010782    25.226415   0.176421    0.400691   25.227032   25.484452  0.131155    1.962711
    0   8   8  0  0.504574  0.990934   -19.599182  -0.111423  180.325728   19.599499   19.402277  0.114537   -1.721910
    0   8   9  0  0.515573  0.969795     8.506651   0.000070    0.000473    8.506651    8.530467  0.120951    0.196911
    0   8  10  0  0.527595  0.947697    -4.285542  -0.063955  180.854989    4.286020    4.343184  0.138726    0.412068
    0   8  11  0  0.540570  0.924949    -8.944622  -0.166994  181.069572    8.946181    8.749987  0.123743   -1.585493
    0   8  12  0  0.554434  0.901821    21.298606   0.093691    0.252038   21.298812   21.588638  0.158672    1.826574
    0   8  14  0  0.584566  0.855335     8.688249   0.100255    0.661112    8.688828    8.527616  0.117641   -1.370374
    0   8  15  0  0.600715  0.832342    10.718854   0.137129    0.732960   10.719731   10.568287  0.162019   -0.934732
    0   8  16  0  0.617510  0.809703     5.223670  -0.024774  359.728267    5.223729    5.110513  0.148765   -0.761032
    0   8  17  0  0.634901  0.787524    10.989527   0.092208    0.480730   10.989913   10.651516  0.119684   -2.827431
    0   8  18  0  0.652840  0.765884     1.834742  -0.070360  357.803854    1.836091    1.929942  0.196121    0.478539
    0   8  19  0  0.671283  0.744842   -11.839849  -0.110739  180.535876   11.840367   12.030733  0.264035    0.720988
    0   8  20  0  0.690190  0.724438     3.632538   0.015011    0.236770    3.632569    3.281385  0.220110   -1.595494
    0   8  21  0  0.709523  0.704699    -5.447560  -0.096137  181.011030    5.448408    5.229503  0.195032   -1.122408
    0   8  22  0  0.729249  0.685637     8.803561   0.087809    0.571461    8.803999    8.835181  0.208873    0.149285
    0   8  23  0  0.749336  0.667257   -13.041517   0.029866  179.868788   13.041551   12.993989  0.186105   -0.255564
    0   9   1  0  0.519057  0.963285     5.201525   0.004777    0.052619    5.201527    5.318713  0.120160    0.975248
    0   9   2  0  0.520961  0.959764   -26.812203  -0.218431  180.466762   26.813093   27.151324  0.155827    2.170563
    0   9   3  0  0.524119  0.953982     0.084177   0.008353    5.667061    0.084591    1.191950  0.263497    4.202549
    0   9   4  0  0.528508  0.946059   -15.887651  -0.084683  180.305391   15.887877   15.458546  0.121058   -3.546489
    0   9   5  0  0.534098  0.936157    -6.180409  -0.003480  180.032264    6.180410    5.994024  0.135483   -1.375714
    0   9   6  0  0.540852  0.924467    28.170444   0.181059    0.368249   28.171025   28.255237  0.185225    0.454648
    0   9   7  0  0.548727  0.911200    -6.487261  -0.022815  180.201504    6.487301    6.799267  0.129021    2.417947
    0   9   8  0  0.557675  0.896579    12.691114   0.108417    0.489453   12.691578   13.157896  0.130511    3.573022
    0   9   9  0  0.567646  0.880830     0.736348  -0.010754  359.163250    0.736426    1.376554  0.313271    2.043370
    0   9  10  0  0.578587  0.864175    -8.410539  -0.133953  180.912464    8.411606    8.190754  0.198181   -1.114392
    0   9  11  0  0.590443  0.846822     3.066102   0.013928    0.260260    3.066134    3.052182  0.212260   -0.065730
    0   9  12  0  0.603161  0.828966    -9.871360  -0.150039  180.870795    9.872501   10.147349  0.155332    1.769431
    0   9  13  0  0.616688  0.810783     8.382048   0.028622    0.195643    8.382097    8.573610  0.162040    1.181883
    0   9  14  0  0.630971  0.792429     9.229218   0.079445    0.493190    9.229560    9.403106  0.207475    0.836468
    0   9  15  0  0.645961  0.774041    -3.284316  -0.005983  180.104380    3.284322    3.003133  0.221109   -1.271724
    0   9  16  0  0.661608  0.755734     7.305025   0.143869    1.128268    7.306442    7.040942  0.170695   -1.555408
    0   9  17  0  0.677869  0.737606    -5.019286  -0.019133  180.218405    5.019322    5.362279  0.194168    1.766292
    0   9  19  0  0.712059  0.702189    -2.056557  -0.005125  180.142772    2.056563    2.281353  0.266277    0.844197
    0   9  20  0  0.729910  0.685016    -6.436520  -0.136269  181.212842    6.437963    6.194542  0.200038   -1.216870
    0   9  21  0  0.748217  0.668255     5.224877   0.016694    0.183070    5.224904    5.116942  0.215650   -0.500639
    0  10   0  0  0.576024  0.868020     6.707239   0.086968    0.742870    6.707803    6.600263  0.185080   -0.581049
    0  10   1  0  0.576596  0.867158   -12.154142  -0.114442  180.539477   12.154681   12.013217  0.136435   -1.036858
    0  10   2  0  0.578311  0.864587     7.125258   0.030798    0.247653    7.125324    7.196534  0.120279    0.592044
    0  10   3  0  0.581157  0.860353   -10.588864  -0.152887  180.827205   10.589967   10.755357  0.118026    1.401295
    0  10   4  0  0.585118  0.854528   -16.720636  -0.083980  180.287768   16.720847   16.621426  0.173635   -0.572584
    0  10   5  0  0.590173  0.847210    11.481418   0.073599    0.367278   11.481654   11.570872  0.136766    0.652346
    0  10   7  0  0.603444  0.828578     3.623022   0.144338    2.281404    3.625896    3.675185  0.183423    0.268719
    0  10   8  0  0.611592  0.817539    11.695800   0.068544    0.335782   11.696001   12.272042  0.134454    4.284287
    0  10   9  0  0.620697  0.805546     8.740575   0.007215    0.047297    8.740578    8.747924  0.123998    0.059248
    0  10  10  0  0.630718  0.792747     4.231888   0.057179    0.774101    4.232274    4.114997  0.232434   -0.504563
    0  10  11  0  0.641612  0.779288   -16.721016  -0.154383  180.528988   16.721729   16.592460  0.226307   -0.571210
    0  10  12  0  0.653335  0.765305    -5.191049  -0.052080  180.574807    5.191310    4.969958  0.235063   -0.941667
    0  10  13  0  0.665843  0.750928     3.679947  -0.016695  359.740064    3.679985    3.401741  0.253438   -1.097881
    0  10  14  0  0.679093  0.736276    -6.145511  -0.075188  180.700960    6.145971    5.886732  0.163047   -1.589966
    0  10  15  0  0.693042  0.721457     8.537486   0.126075    0.846041    8.538417    8.942077  0.150564    2.680986
    0  10  16  0  0.707650  0.706564     2.253653   0.005049    0.128375    2.253659    2.183873  0.256475   -0.272097
    0  10  17  0  0.722875  0.691682     7.396437   0.065742    0.509254    7.396729    8.072962  0.176093    3.840197
    0  10  18  0  0.738681  0.676882     1.297024   0.058641    2.588676    1.298349    1.971618  0.280581    2.399556
    0  10  19  0  0.755030  0.662225    -4.554838  -0.100703  181.266548    4.555951    4.534314  0.235869   -0.091732
    0  11   1  0  0.634147  0.788461     4.166891   0.091810    1.262212    4.167902    4.270130  0.140341    0.728424
    0  11   2  0  0.635706  0.786527     3.029940  -0.079839  358.490612    3.030991    3.435956  0.147438    2.746678
    0  11   3  0  0.638296  0.783335   -16.870329  -0.093669  180.318118   16.870589   17.219874  0.155949    2.239738
    0  11   4  0  0.641905  0.778931     2.487642  -0.015569  359.641411    2.487691    3.005849  0.216780    2.390252
    0  11   5  0  0.646516  0.773377    -2.179769  -0.112948  182.966216    2.182693    1.855595  0.199973   -1.635710
    0  11   6  0  0.652106  0.766746     3.091320   0.089128    1.651477    3.092604    3.170862  0.176636    0.443049
    0  11   7  0  0.658652  0.759126    -1.401858   0.032066  178.689645    1.402225    1.808658  0.386905    1.050473
    0  11   8  0  0.666125  0.750609     4.893228   0.055311    0.647619    4.893541    4.632695  0.146233   -1.783769
    0  11   9  0  0.674495  0.741295    10.211549   0.139435    0.782303   10.212501   10.382748  0.193746    0.878709
    0  11  10  0  0.683728  0.731285     2.169624  -0.055622  358.531450    2.170337    2.252989  0.335232    0.246554
    0  11  11  0  0.693790  0.720679     1.353602   0.012610    0.533730    1.353661    2.047459  0.331632    2.092073
    0  11  13  0  0.716258  0.698073    -6.303672  -0.121331  181.102678    6.304839    6.545207  0.396393    0.606386
    0  11  14  0  0.728592  0.686256     4.398594   0.052975    0.690014    4.398913    3.985039  0.236230   -1.752000
    0  11  15  0  0.741611  0.674208     3.644466  -0.041506  359.347501    3.644702    3.746130  0.228443    0.443998
    0  11  16  0  0.755279  0.662007     7.131721   0.075186    0.604015    7.132117    7.503714  0.260250    1.427846
    0  12   0  0  0.691228  0.723350     4.589234   0.143430    1.790120    4.591475    4.274051  0.235517   -1.347774
    0  12   2  0  0.693135  0.721360     8.059824   0.031482    0.223801    8.059886    8.066395  0.187640    0.034691
    0  12   3  0  0.695512  0.718895    -6.706234  -0.013536  180.115648    6.706248    7.025099  0.152573    2.089821
    0  12   4  0  0.698825  0.715486    -3.837612  -0.143895  182.147350    3.840309    3.614508  0.167071   -1.351520
    0  12   5  0  0.703063  0.711174    -2.419248   0.006042  179.856917    2.419255    2.615493  0.226754    0.865422
    0  12   8  0  0.721136  0.693350     2.914287   0.108641    2.134926    2.916311    2.116041  0.499171   -1.603198
    0  12   9  0  0.728875  0.685989    -1.814309  -0.021750  180.686837    1.814439    1.755361  0.495467   -0.119238
    0  12  10  0  0.737427  0.678033     7.446212   0.109504    0.842531    7.447017    7.004987  0.218222   -2.025602
    0  12  11  0  0.746766  0.669554    -4.373250  -0.028427  180.372434    4.373342    4.774659  0.606084    0.662147
    0  12  12  0  0.756862  0.660623    -6.751412  -0.084153  180.714128    6.751937    6.354064  0.267833   -1.485525
    0  13   1  0  0.749271  0.667315    15.312273   0.125903    0.471097   15.312791   15.215180  0.191948   -0.508527
    0  13   2  0  0.750591  0.666141    -6.372174   0.048677  179.562324    6.372360    6.673893  0.233988    1.288667
    0  13   3  0  0.752787  0.664199     3.522605  -0.053330  359.132648    3.523009    3.659878  0.280418    0.488090
    0  13   4  0  0.755849  0.661508    -2.158174   0.015920  179.577364    2.158233    2.510223  0.245104    1.436085
    1   0   0  0  0.053438  9.356671     1.760603   0.017832    0.580277    1.760693    2.238040  0.108183    4.412414
    1   0   2  0  0.080156  6.237833    76.979971   0.300069    0.223339   76.980556   72.408587  0.601060   -7.606513
    1   0   6  0  0.171477  2.915849    43.018830  -0.205501  359.726300   43.019320   42.777182  0.446061   -0.542837
    1   0   8  0  0.220939  2.263067   -51.310172  -0.157806  180.176214   51.310415   51.399531  0.509671    0.174849
    1   0  10  0  0.271116  1.844226   -28.203818   0.137985  179.719686   28.204155   27.780209  0.420614   -1.007924
    1   0  12  0  0.321674  1.554368    18.436728   0.197580    0.613996   18.437786   18.480087  0.131057    0.322768
    1   0  14  0  0.372458  1.342435   -33.965857  -0.129675  180.218743   33.966105   33.747167  0.438953   -0.498772
    1   0  16  0  0.423385  1.180957     8.787805  -0.171445  358.882334    8.789477    8.363548  0.107324   -3.968611
    1   0  18  0  0.474411  1.053938   -20.380638   0.003861  179.989145   20.380638   19.652674  0.146622   -4.964905
    1   0  20  0  0.525506  0.951464    -2.124807   0.155366  175.817968    2.130480    2.260112  0.192650    0.672890
    1   0  22  0  0.576652  0.867074   -10.157038  -0.002457  180.013861   10.157038   10.378704  0.136076    1.628983
    1   0  24  0  0.627837  0.796386    -7.436666  -0.156781  181.207737    7.438318    7.619804  0.172531    1.051906
    1   0  26  0  0.679051  0.736322    -2.120507  -0.067472  181.822455    2.121580    1.808960  0.199051   -1.570551
    1   0  28  0  0.730289  0.684661    10.794771   0.120465    0.639372   10.795444   10.849986  0.417763    0.130559
    1   1   0  0  0.078572  6.363553   -19.013025  -0.135456  180.408189   19.013507   21.056213  0.182968   11.164253
    1   1   1  0  0.085430  5.852736    58.929755   0.172825    0.168033   58.930009   60.211861  1.055702    1.214219
    1   1   2  0  0.098707  5.065510   -49.658669  -0.036029  180.041570   49.658682   50.621141  0.591718    1.626551
    1   1   3  0  0.116223  4.302076     7.068181   0.178701    1.448267    7.070440    7.220842  0.057890    2.598086
    1   1   4  0  0.136355  3.666910   -15.536317   0.104505  179.614604   15.536668   15.304610  0.076988   -3.014197
    1   1   5  0  0.158106  3.162442   -15.548016  -0.080652  180.297207   15.548225   15.864143  0.079144    3.991706
    1   1   6  0  0.180893  2.764065   -59.143746   0.028201  179.972681   59.143753   56.945863  0.801943   -2.740705
    1   1   7  0  0.204370  2.446540   -48.704000  -0.248343  180.292151   48.704633   48.464178  0.324050   -0.742030
    1   1   8  0  0.228325  2.189864    -5.118496  -0.100847  181.128718    5.119489    5.251862  0.109395    1.210040
    1   1   9  0  0.252621  1.979253   -20.004354   0.011950  179.965773   20.004357   19.636337  0.098483   -3.736907
    1   1  10  0  0.277168  1.803959   -12.082914  -0.078091  180.370292   12.083166   12.173478  0.082390    1.096143
    1   1  11  0  0.301906  1.656145    32.597713   0.209298    0.367871   32.598385   32.568364  0.198119   -0.151528
    1   1  12  0  0.326791  1.530030    59.968421   0.121613    0.116193   59.968545   59.017151  0.318181   -2.990103
    1   1  13  0  0.351792  1.421295    19.762023   0.068229    0.197815   19.762141   19.470457  0.156549   -1.863216
    1   1  14  0  0.376885  1.326663    25.307719   0.132347    0.299625   25.308065   25.222200  0.112669   -0.762099
    1   1  15  0  0.402055  1.243612   -31.252885  -0.199413  180.365578   31.253521   30.873978  0.148279   -2.559657
    1   1  16  0  0.427286  1.170177    -2.142665  -0.025241  180.674919    2.142814    2.678420  0.108876    4.919428
    1   1  17  0  0.452569  1.104805    -0.621080  -0.068853  186.325997    0.624885    0.881379  0.170789    1.501823
    1   1  18  0  0.477895  1.046255     8.923423  -0.082571  359.469840    8.923805    9.228335  0.086572    3.517663
    1   1  19  0  0.503259  0.993525   -10.406341   0.106274  179.414892   10.406884   10.460561  0.089028    0.602934
    1   1  21  0  0.554076  0.902403     4.383513   0.122054    1.594922    4.385211    4.466187  0.093109    0.869690
    1   1  22  0  0.579522  0.862780    11.365529   0.090837    0.457916   11.365892   10.999761  0.118316   -3.094532
    1   1  23  0  0.604989  0.826462     0.435337  -0.069086  350.982616    0.440785    0.764542  0.235312    1.375864
    1   1  24  0  0.630473  0.793055     2.578560   0.025582    0.568418    2.578687    2.516866  0.112346   -0.550278
    1   1  25  0  0.655974  0.762225    -7.069967  -0.115456  180.935583    7.070910    7.146896  0.151495    0.501575
    1   1  26  0  0.681490  0.733687   -11.202691  -0.072805  180.372352   11.202927   11.106782  0.182566   -0.526633
    1   1  27  0  0.707017  0.707196     7.357894   0.033297    0.259279    7.357969    7.575818  0.104676    2.081179
    1   1  28  0  0.732557  0.682541    -2.875776  -0.044109  180.878737    2.876114    2.600512  0.194280   -1.418579
    1   2   0  0  0.126995  3.937163    79.415387   0.027752    0.020022   79.415392   84.322683  1.265145    3.878838
    1   2   1  0  0.131348  3.806670    28.431848  -0.148578  359.700589   28.432237   29.183335  0.200579    3.744654
    1   2   2  0  0.140346  3.562613   -46.341393   0.081714  179.898970   46.341465   47.998027  0.814167    2.034670
    1   2   3  0  0.153173  3.264289   -40.648867   0.098172  179.861624   40.648985   41.857785  0.196832    6.141277
    1   2   4  0  0.168958  2.959323   -25.693823   0.014969  179.966621   25.693828   26.207279  0.124860    4.112202
    1   2   5  0  0.186953  2.674466    16.067593   0.208032    0.741785   16.068939   16.978322  0.113668    8.000346
    1   2   6  0  0.206583  2.420339   -75.628639  -0.164667  180.124751   75.628818   74.270240  2.025779   -0.670645
    1   2   7  0  0.227423  2.198545     1.281200  -0.052436  357.656361    1.282272    1.413892  0.216340    0.608390
    1   2   8  0  0.249171  2.006653   -12.916622  -0.068596  180.304278   12.916805   12.756937  0.068091   -2.347846
    1   2   9  0  0.271609  1.840884   -18.118601  -0.212748  180.672735   18.119850   18.524430  0.093269    4.337775
    1   2  10  0  0.294578  1.697343    22.193692   0.098926    0.255387   22.193912   22.055968  0.220768   -0.624840
    1   2  11  0  0.317964  1.572503    12.436829  -0.015724  359.927561   12.436839   12.401581  0.109905   -0.320805
    1   2  12  0  0.341682  1.463350    16.103641   0.108253    0.385153   16.104005   16.194496  0.101825    0.888694
    1   2  13  0  0.365666  1.367368    36.605679   0.206110    0.322603   36.606259   36.312440  0.190770   -1.540179
    1   2  14  0  0.389868  1.282487    -9.181780  -0.065797  180.410576    9.182016    9.090351  0.070346   -1.303054
    1   2  15  0  0.414249  1.207004   -22.989881   0.041608  179.896303   22.989919   22.570337  0.094432   -4.443201
    1   2  16  0  0.438779  1.139525   -21.860943  -0.114540  180.300199   21.861243   21.895964  0.093173    0.372648
    1   2  17  0  0.463436  1.078899   -29.603344  -0.169264  180.327598   29.603828   29.375644  0.209938   -1.086915
    1   2  18  0  0.488199  1.024173    -0.663945   0.014442  178.753884    0.664102    0.767066  0.239135    0.430570
    1   2  20  0  0.537986  0.929393    24.451364   0.125088    0.293110   24.451684   24.469595  0.129021    0.138823
    1   2  21  0  0.562987  0.888120    19.135564   0.114047    0.341476   19.135904   19.371488  0.154601    1.523817
    1   2  22  0  0.588047  0.850272     3.877814   0.020985    0.310050    3.877871    4.086590  0.141406    1.476020
    1   2  23  0  0.613160  0.815448    16.266165   0.131230    0.462233   16.266694   16.205202  0.093913   -0.654779
    1   2  25  0  0.663518  0.753559    -1.174612  -0.041730  182.034678    1.175353    1.207300  0.323944    0.098618
    1   2  26  0  0.688754  0.725949    -9.232514  -0.039316  180.243989    9.232598    9.228043  0.159828   -0.028494
    1   2  27  0  0.714022  0.700258   -20.417478  -0.132559  180.371984   20.417908   20.625380  0.126563    1.639272
    1   2  28  0  0.739320  0.676297     7.026946   0.062367    0.508508    7.027223    7.135073  0.137992    0.781568
    1   3   0  0  0.180881  2.764250   -33.882178  -0.281006  180.475178   33.883344   34.532282  0.118479    5.477254
    1   3   1  0  0.183963  2.717931     5.434157   0.018953    0.199834    5.434190    5.560623  0.055244    2.288624
    1   3   2  0  0.190492  2.624779    19.096557  -0.033678  359.898954   19.096587   19.663282  0.083535    6.783935
    1   3   3  0  0.200130  2.498376     7.151047   0.005490    0.043987    7.151049    7.007511  0.137037   -1.047446
    1   3   4  0  0.212454  2.353447    35.661594   0.252145    0.405103   35.662486   36.606695  0.164503    5.739781
    1   3   5  0  0.227028  2.202373     6.215987   0.014036    0.129376    6.216003    6.143776  0.081974   -0.881099
    1   3   6  0  0.243447  2.053834     1.802631   0.115982    3.681361    1.806358    1.698488  0.136106   -0.792549
    1   3   7  0  0.261365  1.913037    22.771554   0.013192    0.033193   22.771558   22.722105  0.091743   -0.539034
    1   3   8  0  0.280493  1.782575   -41.674218  -0.215113  180.295746   41.674773   42.050832  0.146927    2.559486
    1   3   9  0  0.300602  1.663331     9.541117   0.027314    0.164027    9.541156    9.650446  0.128628    0.849660
    1   3  10  0  0.321506  1.555179   -33.567329  -0.188234  180.321292   33.567857   33.480217  0.134180   -0.653149
    1   3  11  0  0.343062  1.457463   -31.679069  -0.017707  180.032025   31.679074   31.401109  0.123169   -2.256779
    1   3  12  0  0.365153  1.369290    17.716468   0.121040    0.391443   17.716882   17.628494  0.097213   -0.909219
    1   3  13  0  0.387688  1.289698   -10.133375  -0.002769  180.015658   10.133375   10.143818  0.074911    0.139401
    1   3  14  0  0.410593  1.217750    21.965677   0.195228    0.509225   21.966544   21.862038  0.101435   -1.030278
    1   3  15  0  0.433811  1.152575   -18.409239  -0.032262  180.100409   18.409267   18.043751  0.079989   -4.569570
    1   3  16  0  0.457294  1.093389   -10.176335  -0.076183  180.428927   10.176620   10.000961  0.061422   -2.859864
    1   3  17  0  0.481002  1.039497     4.332930   0.004591    0.060714    4.332932    4.202204  0.068143   -1.918436
    1   3  18  0  0.504904  0.990287   -13.388430  -0.184359  180.788912   13.389699   13.224001  0.068721   -2.411166
    1   3  19  0  0.528974  0.945226     5.009904  -0.002634  359.969876    5.009904    5.012799  0.068560    0.042223
    1   3  20  0  0.553190  0.903849    -1.745958  -0.000085  180.002781    1.745958    2.088753  0.103904    3.299139
    1   3  21  0  0.577533  0.865751    18.680368   0.019105    0.058598   18.680378   18.613523  0.096985   -0.689334
    1   3  22  0  0.601988  0.830581    19.688608   0.184444    0.536736   19.689472   19.991532  0.098434    3.068649
    1   3  23  0  0.626542  0.798031   -11.553860  -0.027441  180.136081   11.553892   11.529751  0.144414   -0.167169
    1   3  24  0  0.651184  0.767832     9.682748   0.050670    0.299825    9.682880    9.573210  0.100140   -1.095170
    1   3  25  0  0.675904  0.739750    -2.632241  -0.001597  180.034753    2.632242    2.461819  0.276195   -0.617036
    1   3  26  0  0.700694  0.713578   -11.640592  -0.132578  180.652530   11.641347   11.816801  0.109067    1.608676
    1   3  27  0  0.725547  0.689136    -4.879330  -0.007120  180.083609    4.879335    4.906635  0.130244    0.209607
    1   3  28  0  0.750456  0.666262    -4.353375  -0.077515  181.020088    4.354065    4.111486  0.158157   -1.533784
    1   4   0  0  0.236525  2.113941     2.682042   0.010250    0.218957    2.682062    2.798705  0.187292    0.622788
    1   4   1  0  0.238891  2.093007   -16.231603  -0.179843  180.634799   16.232599   17.405968  0.165870    7.074012
    1   4   2  0  0.243954  2.049568   -12.183909  -0.114251  180.537258   12.184445   12.788999  0.142857    4.231898
    1   4   3  0  0.251552  1.987663     1.245722   0.091530    4.202267    1.249080    1.858989  0.097398    6.262039
    1   4   4  0  0.261463  1.912314   -23.302618  -0.033443  180.082229   23.302642   23.078677  0.109966   -2.036676
    1   4   5  0  0.273437  1.828574     7.024362   0.200839    1.637745    7.027232    7.386379  0.078543    4.572623
    1   4   6  0  0.287216  1.740853     1.567326   0.092516    3.378128    1.570054    2.004685  0.135142    3.216108
    1   4   7  0  0.302552  1.652609   -10.117224  -0.049584  180.280802   10.117345    9.814423  0.089541   -3.383049
    1   4   8  0  0.319222  1.566309    17.479672   0.077547    0.254187   17.479844   17.497989  0.233964    0.077555
    1   4   9  0  0.337028  1.483558   -26.876053  -0.200024  180.426415   26.876797   27.164524  0.291156    0.988222
    1   4  10  0  0.355799  1.405289   -12.271084  -0.091204  180.425838   12.271423   12.422462  0.128814    1.172543
    1   4  11  0  0.375390  1.331948   -22.015155  -0.028027  180.072941   22.015173   22.298783  0.125114    2.266807
    1   4  12  0  0.395680  1.263647   -10.234707  -0.089665  180.501948   10.235099   10.070817  0.083839   -1.959496
    1   4  13  0  0.416567  1.200287    27.355793   0.209019    0.437774   27.356592   27.465596  0.106809    1.020551
    1   4  14  0  0.437965  1.141644    11.648853   0.050238    0.247099   11.648961   11.592842  0.072308   -0.776113
    1   4  15  0  0.459803  1.087423    19.449100   0.083377    0.245621   19.449279   19.175409  0.087762   -3.120605
    1   4  16  0  0.482020  1.037301     6.563126   0.100855    0.880388    6.563901    6.578634  0.078391    0.187946
    1   4  17  0  0.504568  0.990947     7.431253  -0.119420  359.079338    7.432212    7.333075  0.076900   -1.289178
    1   4  18  0  0.527403  0.948041    12.097673   0.004016    0.019019   12.097674   12.144342  0.071815    0.649847
    1   4  19  0  0.550490  0.908281   -12.040465  -0.105599  180.502490   12.040928   11.682970  0.065299   -5.481828
    1   4  20  0  0.573799  0.871386    -8.152633  -0.090143  180.633486    8.153132    8.495383  0.067085    5.101791
    1   4  21  0  0.597303  0.837096     7.732330   0.108831    0.806372    7.733095    7.487147  0.071049   -3.461669
    1   4  22  0  0.620980  0.805179    -3.918187  -0.027776  180.406160    3.918286    3.741139  0.125244   -1.414414
    1   4  23  0  0.644811  0.775421     9.811058   0.115146    0.672412    9.811734    9.225323  0.085421   -6.864906
    1   4  24  0  0.668780  0.747630     2.080256   0.061547    1.694677    2.081166    2.025767  0.124960   -0.443331
    1   4  25  0  0.692873  0.721633     3.539933  -0.048581  359.213733    3.540266    3.607367  0.157740    0.425391
    1   4  26  0  0.717076  0.697276     5.092284   0.039070    0.439581    5.092434    5.029684  0.180265   -0.348100
    1   4  27  0  0.741380  0.674418    -6.387194  -0.120642  181.082076    6.388333    5.861830  0.169178   -3.112128
    1   5   0  0  0.292927  1.706908   -22.692555  -0.134609  180.339866   22.692954   23.110294  0.191625    2.177893
    1   5   1  0  0.294841  1.695831   -34.052517  -0.148737  180.250259   34.052842   34.216696  0.158477    1.033929
    1   5   2  0  0.298958  1.672477     6.019542  -0.004872  359.953629    6.019544    5.923003  0.074610   -1.293937
    1   5   3  0  0.305189  1.638327   -16.564481  -0.186713  180.645805   16.565533   16.599318  0.083672    0.403777
    1   5   5  0  0.323466  1.545758     2.112974   0.066800    1.810745    2.114030    2.784594  0.191888    3.494564
    1   5   6  0  0.335194  1.491673     6.905501   0.053669    0.445293    6.905710    7.292217  0.085755    4.507117
    1   5   7  0  0.348425  1.435029    -6.759301   0.161234  178.633550    6.761224    6.474666  0.093267   -3.072430
    1   5   8  0  0.362994  1.377432    -1.283186  -0.101920  184.541334    1.287227    1.738212  0.292291    1.542931
    1   5   9  0  0.378748  1.320140    22.664558  -0.002728  359.993103   22.664558   22.212556  0.188501   -2.397871
    1   5  10  0  0.395544  1.264082    -2.971505  -0.070204  181.353405    2.972335    2.855765  0.083496   -1.396108
    1   5  11  0  0.413255  1.209906   -29.019369  -0.210072  180.414758   29.020129   29.169183  0.126720    1.176243
    1   5  12  0  0.431770  1.158025   -17.009771   0.052214  179.824122   17.009852   17.199121  0.098577    1.920028
    1   5  14  0  0.470824  1.061967    14.334801   0.112285    0.448790   14.335241   13.983098  0.079735   -4.416432
    1   5  15  0  0.491203  1.017909    22.496698   0.171058    0.435652   22.497348   22.510093  0.107715    0.118316
    1   5  16  0  0.512060  0.976447   -21.953239  -0.065616  180.171252   21.953337   21.479211  0.113637   -4.172273
    1   5  17  0  0.533340  0.937489    17.636549   0.113505    0.368739   17.636914   17.268661  0.121878   -3.021494
    1   5  19  0  0.576977  0.866586     1.512392  -0.093198  356.473735    1.515261    1.687648  0.123294    1.398169
    1   5  20  0  0.599256  0.834368    -6.004333  -0.009925  180.094712    6.004341    6.145278  0.149063    0.945483
    1   5  21  0  0.621798  0.804120    -8.889859  -0.104165  180.671322    8.890469    8.805442  0.079843   -1.064925
    1   5  22  0  0.644576  0.775704     5.945544   0.089081    0.858390    5.946211    5.600998  0.082280   -4.195591
    1   5  23  0  0.667566  0.748990    -3.983833   0.057056  179.179470    3.984241    4.476876  0.236221    2.085484
    1   5  24  0  0.690746  0.723856     2.890624   0.016942    0.335800    2.890673    2.926347  0.218765    0.163068
    1   5  25  0  0.714097  0.700185    16.432171   0.130886    0.456364   16.432693   16.247439  0.175414   -1.056094
    1   5  26  0  0.737605  0.677870     1.510994  -0.053507  357.971894    1.511942    1.937538  0.355545    1.197026
    1   6   0  0  0.349721  1.429711    -7.204394   0.002467  179.980383    7.204394    7.356321  0.147633    1.029080
    1   6   2  0  0.354787  1.409294   -28.981640  -0.242841  180.480079   28.982658   29.519761  0.264412    2.031308
    1   6   3  0  0.360054  1.388681     2.426233   0.004405    0.104035    2.426237    2.747865  0.133237    2.413958
    1   6   4  0  0.367047  1.362222     7.440854  -0.064392  359.504180    7.441133    7.582684  0.119553    1.183998
    1   6   5  0  0.375671  1.330953    20.544244   0.020143    0.056176   20.544254   20.343324  0.142152   -1.413482
    1   6   6  0  0.385815  1.295957    28.868074   0.216588    0.429864   28.868887   28.715709  0.136153   -1.125042
    1   6   7  0  0.397364  1.258292   -20.110906  -0.039728  180.113186   20.110945   20.310692  0.120582    1.656519
    1   6   8  0  0.410199  1.218920    32.998577   0.162629    0.282372   32.998978   32.720387  0.151070   -1.844128
    1   6   9  0  0.424203  1.178681   -17.509056  -0.026175  180.085654   17.509075   17.216284  0.116607   -2.510930
    1   6  10  0  0.439264  1.138266    -3.386160  -0.128901  182.180020    3.388612    3.454943  0.109436    0.606115
    1   6  11  0  0.455278  1.098229     1.858580  -0.001672  359.948458    1.858580    2.186593  0.133807    2.451382
    1   6  12  0  0.472148  1.058991   -15.916062  -0.167999  180.604751   15.916949   15.624992  0.112444   -2.596454
    1   6  13  0  0.489784  1.020858   -12.214990   0.000370  179.998263   12.214990   11.949318  0.108766   -2.442597
    1   6  14  0  0.508108  0.984043     7.780702   0.088348    0.650550    7.781204    7.814923  0.103433    0.326006
    1   6  15  0  0.527047  0.948681    -1.463243  -0.015882  180.621861    1.463329    1.538308  0.184217    0.407017
    1   6  16  0  0.546538  0.914849    11.684746   0.169896    0.833023   11.685981   11.587101  0.112243   -0.880945
    1   6  17  0  0.566524  0.882575    -1.816288  -0.014481  180.456802    1.816346    1.825874  0.183071    0.052047
    1   6  18  0  0.586954  0.851856    -9.736378  -0.041087  180.241785    9.736464    9.900194  0.129879    1.260632
    1   6  19  0  0.607783  0.822662    -3.432653  -0.010790  180.180094    3.432670    3.517973  0.149373    0.571074
    1   6  20  0  0.628972  0.794948   -13.540425  -0.171701  180.726508   13.541514   13.811141  0.097421    2.767644
    1   6  21  0  0.650485  0.768657     6.987922   0.019167    0.157157    6.987949    7.459884  0.125532    3.759486
    1   6  22  0  0.672292  0.743724    -4.832373  -0.026035  180.308689    4.832443    4.398907  0.142266   -3.047366
    1   6  23  0  0.694365  0.720083   -10.733228  -0.013112  180.069995   10.733236   10.255767  0.164855   -2.896296
    1   6  24  0  0.716678  0.697663    10.063457   0.137064    0.780322   10.064390    9.896345  0.212129   -0.792183
    1   6  25  0  0.739211  0.676397     3.832811   0.001524    0.022774    3.832811    3.900533  0.244432    0.277058
    1   7   0  0  0.406742  1.229280   -18.924946   0.060431  179.817045   18.925043   18.466683  0.307921   -1.488560
    1   7   1  0  0.408122  1.225123    -5.733382  -0.123046  181.229455    5.734702    6.289084  0.137044    4.045274
    1   7   2  0  0.411106  1.216230   -14.827254   0.002823  179.989089   14.827254   14.585109  0.088967   -2.721750
    1   7   3  0  0.415660  1.202906   -27.176633  -0.182652  180.385075   27.177247   26.966583  0.114153   -1.845449
    1   7   4  0  0.421732  1.185586   -11.339735  -0.102171  180.516219   11.340195   11.242337  0.089852   -1.089102
    1   7   5  0  0.429259  1.164799    19.667980   0.089709    0.261334   19.668185   19.855063  0.122938    1.520108
    1   7   6  0  0.438164  1.141125    10.921862  -0.024211  359.872989   10.921889   10.687556  0.092244   -2.540360
    1   7   7  0  0.448367  1.115159    28.303599   0.208495    0.422055   28.304367   28.370960  0.139532    0.477257
    1   7   8  0  0.459780  1.087477     6.144057   0.077726    0.724790    6.144548    6.167213  0.101245    0.223863
    1   7   9  0  0.472316  1.058613     6.928922   0.002186    0.018074    6.928922    6.659164  0.119198   -2.263122
    1   7  10  0  0.485889  1.029043    15.331460   0.092780    0.346726   15.331741   15.407146  0.131225    0.574623
    1   7  12  0  0.515808  0.969353   -11.412199  -0.059501  180.298726   11.412355   11.162366  0.113927   -2.194290
    1   7  13  0  0.531999  0.939851    13.417740  -0.021458  359.908373   13.417757   13.474780  0.130838    0.435830
    1   7  15  0  0.566492  0.882625    15.980111   0.150767    0.540550   15.980822   16.188780  0.139068    1.495375
    1   7  16  0  0.584670  0.855184     2.936801   0.019944    0.389092    2.936869    2.906784  0.157852   -0.190591
    1   7  17  0  0.603394  0.828646    -5.300142   0.058238  179.370458    5.300462    5.211892  0.135317   -0.654537
    1   7  18  0  0.622615  0.803065    14.507992   0.101989    0.402772   14.508350   14.304413  0.138653   -1.470848
    1   7  19  0  0.642289  0.778466   -19.067141  -0.134762  180.404946   19.067617   18.893313  0.177008   -0.984720
    1   7  20  0  0.662375  0.754860     4.393277   0.014054    0.183290    4.393300    4.856697  0.141586    3.272905
    1   7  21  0  0.682836  0.732240    -8.299970  -0.103229  180.712569    8.300612    8.782621  0.165256    2.916738
    1   7  22  0  0.703641  0.710589    -1.107855  -0.055035  182.843931    1.109221    1.165281  0.236400    0.237140
    1   7  23  0  0.724760  0.689884     8.036421   0.075204    0.536155    8.036773    8.389808  0.264827    1.333080
    1   7  24  0  0.746165  0.670093    -6.054043  -0.041431  180.392100    6.054184    6.505613  0.192830    2.341074
    1   8   0  0  0.463907  1.077802   -11.268847  -0.015496  180.078790   11.268858   10.954775  0.105487   -2.977465
    1   8   1  0  0.465118  1.074997    15.734010   0.138162    0.503108   15.734617   15.687934  0.115210   -0.405198
    1   8   2  0  0.467738  1.068974    -5.209991  -0.111735  181.228590    5.211189    5.398884  0.121822    1.540736
    1   8   3  0  0.471745  1.059894   -10.895662  -0.099618  180.523836   10.896118   11.003951  0.125218    0.861168
    1   8   4  0  0.477104  1.047989     3.255795  -0.033983  359.401979    3.255973    3.491716  0.117616    2.004352
    1   8   5  0  0.483770  1.033549    -6.373780  -0.143238  181.287396    6.375389    6.639312  0.246465    1.070835
    1   8   6  0  0.491689  1.016903     7.233839   0.093129    0.737593    7.234439    7.069743  0.100475   -1.639174
    1   8   7  0  0.500803  0.998397    12.886963   0.050588    0.224914   12.887062   12.967894  0.107728    0.750332
    1   8   8  0  0.511046  0.978385     1.236676   0.042938    1.988550    1.237421    1.795157  0.217346    2.566124
    1   8   9  0  0.522353  0.957206    29.432742   0.193125    0.375945   29.433376   29.779121  0.147239    2.348197
    1   8  10  0  0.534657  0.935179   -16.119231  -0.098982  180.351827   16.119535   16.492233  0.140138    2.659505
    1   8  11  0  0.547890  0.912592     3.668349   0.015430    0.240994    3.668382    3.762423  0.152920    0.614971
    1   8  12  0  0.561986  0.889702    -2.655312  -0.078534  181.694090    2.656473    2.853007  0.139781    1.406008
    1   8  13  0  0.576883  0.866728    -9.920835  -0.147370  180.851045    9.921930    9.618150  0.117120   -2.593741
    1   8  14  0  0.592519  0.843855     8.096606   0.062466    0.442033    8.096847    7.896279  0.120623   -1.662767
    1   8  15  0  0.608838  0.821236    -2.609161  -0.062697  181.376521    2.609915    2.834353  0.214812    1.044813
    1   8  16  0  0.625787  0.798994    18.209341   0.105244    0.331148   18.209645   18.238465  0.136422    0.211253
    1   8  17  0  0.643315  0.777224     7.260004   0.120191    0.948461    7.260998    7.226481  0.238391   -0.144794
    1   8  19  0  0.679930  0.735370     1.706889   0.081754    2.742178    1.708846    1.465455  0.337572   -0.721006
    1   8  20  0  0.698935  0.715374     1.068329  -0.069559  356.274743    1.070591    1.572063  0.312823    1.603052
    1   8  21  0  0.718357  0.696033    -6.905874  -0.074092  180.614696    6.906272    7.062806  0.197141    0.794025
    1   8  22  0  0.738161  0.677359     3.676326   0.007567    0.117927    3.676334    4.037882  0.213755    1.691416
    1   9   0  0  0.521168  0.959383    37.755566   0.235210    0.356937   37.756299   37.725669  0.196561   -0.155826
    1   9   1  0  0.522246  0.957403    -1.408465  -0.007000  180.284753    1.408483    1.959779  0.279282    1.973973
    1   9   2  0  0.524581  0.953141    17.261966   0.060293    0.200125   17.262071   17.429675  0.144686    1.158402
    1   9   3  0  0.528157  0.946687     5.787899   0.007384    0.073096    5.787903    5.406095  0.140954   -2.708747
    1   9   4  0  0.532949  0.938175    -7.427175  -0.181112  181.396881    7.429383    7.052454  0.168609   -2.235519
    1   9   5  0  0.538925  0.927773     5.795934   0.018053    0.178459    5.795962    6.130890  0.134294    2.494000
    1   9   6  0  0.546045  0.915676   -13.698231  -0.100708  180.421224   13.698602   13.771536  0.137126    0.531878
    1   9   7  0  0.554265  0.902096    -5.237978   0.002594  179.971629    5.237979    5.374566  0.224201    0.609219
    1   9   8  0  0.563538  0.887252     3.523613   0.128345    2.086028    3.525949    3.686019  0.154842    1.033761
    1   9   9  0  0.573812  0.871366    -7.841240  -0.024437  180.178561    7.841278    7.582142  0.129564   -2.000064
    1   9  10  0  0.585034  0.854651     9.167144   0.127871    0.799159    9.168036    9.080981  0.203429   -0.427939
    1   9  11  0  0.597151  0.837309    -5.539359  -0.020454  180.211565    5.539396    5.639518  0.170890    0.585880
    1   9  12  0  0.610111  0.819524    -2.753986  -0.102211  182.125486    2.755882    2.532546  0.185243   -1.205641
    1   9  13  0  0.623859  0.801463    -6.768260   0.000131  179.998887    6.768260    7.051619  0.170450    1.662418
    1   9  14  0  0.638346  0.783275   -10.114050  -0.151579  180.858628   10.115186    9.747791  0.200459   -1.832767
    1   9  15  0  0.653522  0.765086     6.651130   0.026607    0.229200    6.651183    6.441948  0.180716   -1.157812
    1   9  16  0  0.669340  0.747005     6.383310   0.042149    0.378318    6.383449    6.638851  0.183260    1.393656
    1   9  17  0  0.685756  0.729123     2.760096   0.002841    0.058972    2.760097    2.455824  0.260741   -1.166958
    1   9  18  0  0.702728  0.711513     2.431299   0.126150    2.970183    2.434569    1.709870  0.284726   -2.545252
    1   9  19  0  0.720216  0.694236     7.754900  -0.002473  359.981727    7.754901    8.319441  0.267270    2.112249
    1   9  20  0  0.738185  0.677337    -9.739777  -0.018421  180.108363    9.739795    9.874223  0.335608    0.400551
    1   9  21  0  0.756599  0.660852    -2.531487  -0.004202  180.095116    2.531490    2.381034  0.296600   -0.507272
    1  10   0  0  0.578497  0.864309    -2.017855  -0.001188  180.033723    2.017856    2.447556  0.190300    2.258022
    1  10   1  0  0.579468  0.862860    21.067124   0.149835    0.407497   21.067657   21.560520  0.225156    2.188984
    1  10   2  0  0.581574  0.859736     7.739888   0.090032    0.666444    7.740411    7.643254  0.136794   -0.710245
    1  10   3  0  0.584802  0.854991   -15.258159  -0.100355  180.376838   15.258489   15.069527  0.145202   -1.301370
    1  10   4  0  0.589133  0.848705     1.272864   0.032684    1.470905    1.273284    1.674591  0.230972    1.737472
    1  10   5  0  0.594544  0.840981   -11.266999  -0.156571  180.796156   11.268087   11.158319  0.159141   -0.689757
    1  10   6  0  0.601005  0.831939    -5.661016  -0.058837  180.595479    5.661321    5.563977  0.149705   -0.650240
    1  10   7  0  0.608484  0.821715    -2.312907   0.024815  179.385302    2.313041    2.659567  0.228447    1.516879
    1  10   8  0  0.616942  0.810449    -4.349914  -0.045329  180.597039    4.350150    4.182447  0.155779   -1.076543
    1  10   9  0  0.626340  0.798288    14.753728   0.161390    0.626731   14.754611   14.675282  0.141272   -0.561536
    1  10  10  0  0.636638  0.785376     3.751934   0.057384    0.876249    3.752373    3.748031  0.248155   -0.017496
    1  10  11  0  0.647790  0.771855     3.590316   0.016504    0.263381    3.590353    3.212082  0.259479   -1.457808
    1  10  12  0  0.659756  0.757856     7.560326   0.067954    0.514974    7.560631    7.893160  0.170683    1.948222
    1  10  13  0  0.672490  0.743506    -7.724313  -0.129183  180.958140    7.725393    7.911821  0.170551    1.093096
    1  10  15  0  0.700095  0.714189    -2.559235  -0.042280  180.946480    2.559584    1.938292  0.261958   -2.371725
    1  10  16  0  0.714883  0.699415    -6.127863  -0.076951  180.719453    6.128347    6.215518  0.184129    0.473426
    1  10  17  0  0.730276  0.684672     6.411975   0.114252    1.020818    6.412993    6.495880  0.263121    0.315014
    1  10  18  0  0.746237  0.670029     3.566631  -0.000354  359.994308    3.566631    4.472333  0.287875    3.146161
    1  11   0  0  0.635875  0.786318    15.674911   0.098155    0.358777   15.675218   15.650354  0.149836   -0.165945
    1  11   1  0  0.636759  0.785226     3.842617   0.076953    1.147259    3.843388    3.957320  0.158834    0.717303
    1  11   2  0  0.638676  0.782870    -1.667474   0.008090  179.722025    1.667494    1.905812  0.303720    0.784664
    1  11   3  0  0.641616  0.779282     2.324963   0.099753    2.456779    2.327102    1.985951  0.208872   -1.633298
    1  11   4  0  0.645567  0.774513    -6.211912  -0.093161  180.859209    6.212610    6.153783  0.157438   -0.373654
    1  11   5  0  0.650508  0.768630   -15.345789  -0.075530  180.281999   15.345974   15.255190  0.152516   -0.595246
    1  11   6  0  0.656419  0.761708     3.802912  -0.026012  359.608098    3.803001    3.875643  0.179968    0.403636
    1  11   7  0  0.663273  0.753837   -11.643024  -0.139298  180.685456   11.643857   11.971724  0.203935    1.607699
    1  11   8  0  0.671041  0.745111     8.590897   0.085498    0.570200    8.591322    9.263915  0.265209    2.536088
    1  11   9  0  0.679692  0.735628    -0.914766   0.004712  179.704887    0.914778    1.771593  0.389924    2.197391
    1  11  10  0  0.689192  0.725487    10.927138   0.072993    0.382731   10.927382   10.930964  0.198694    0.018029
    1  11  11  0  0.699508  0.714788    13.161341   0.138488    0.602865   13.162070   12.804029  0.202100   -1.771603
    1  11  12  0  0.710603  0.703628    -4.968762  -0.057170  180.659206    4.969090    5.082631  0.231367    0.490739
    1  11  13  0  0.722441  0.692098     2.058902   0.032212    0.896324    2.059154    2.102508  0.378278    0.114608
    1  11  14  0  0.734987  0.680284    -8.850586  -0.068454  180.443140    8.850850    9.051728  0.305957    0.656556
    1  11  15  0  0.748206  0.668265    -8.250913  -0.110824  180.769533    8.251658    7.852955  0.184849   -2.156913
    1  12   0  0  0.693291  0.721198     6.560011   0.000177    0.001543    6.560011    6.220045  0.211633   -1.606396
    1  12   1  0  0.694101  0.720356    -2.318842   0.004708  179.883676    2.318847    2.242824  0.277642   -0.273818
    1  12   2  0  0.695860  0.718535    10.684181   0.155824    0.835572   10.685317   10.599842  0.147222   -0.580590
    1  12   3  0  0.698560  0.715758     9.802425   0.003533    0.020650    9.802426    9.689564  0.150366   -0.750581
    1  12   4  0  0.702190  0.712058    -7.452314   0.034016  179.738479    7.452391    7.777558  0.150750    2.156991
    1  12   5  0  0.706736  0.707478     5.030004   0.004072    0.046380    5.030006    5.134006  0.247355    0.420452
    1  12   6  0  0.712180  0.702069    -6.326236  -0.134453  181.217535    6.327665    6.313107  0.150436   -0.096771
[truncated: 239,669 more chars]
